# Supplementary material for: Characteristics of N6-methyladenosine Modification During Sexual Reproduction of Chlamydomonas reinhardtii
Source: Genomics Proteomics Bioinformatics. 2022 May 10;21(4):756–68. doi: 10.1016/j.gpb.2022.04.004 (PMC10787120; doi:10.1016/j.gpb.2022.04.004)
Supplement: Supplementary Table S1 — The identified m6A peaks at different stages of life cycles. [file mmc1.xlsx]

## Sheet: Table S1 m6A peak in veg(mt+)
Table S1 Identified m6A peaks in different stages
Chromosome	Chr_start	Chr_stop	Gene ID	Strand	Enrichment
chr1	18794	19118	Cre01.g000017	+	75.6
chr1	29599	30168	Cre01.g000050	+	4.38
chr1	30835	31378	Cre01.g000100	+	3.69
chr1	32096	32187	Cre01.g000100	+	2.09
chr1	38580	38701	Cre01.g000100	+	1.56
chr1	40048	40947	Cre01.g000100	+	4.07
chr1	45502	46129	Cre01.g000150	+	4.55
chr1	57349	57919	Cre01.g000300	+	4.78
chr1	65085	66796	Cre01.g000450	+	3.48
chr1	67035	67629	Cre01.g000450	+	2.05
chr1	68939	69509	Cre01.g000450	+	2.75
chr1	69747	70197	Cre01.g000450	+	1.85
chr1	72699	72819	Cre01.g000500	+	2.35
chr1	73695	73845	Cre01.g000500	+	2
chr1	73933	74472	Cre01.g000500	+	2.7
chr1	76308	76787	Cre01.g000500	+	3.79
chr1	96492	97537	Cre01.g000650	+	3.26
chr1	120319	120589	Cre01.g000900	+	1.94
chr1	138285	138782	Cre01.g001150	+	2.38
chr1	140584	141380	Cre01.g001150	+	1.52
chr1	151785	151966	Cre01.g001150	+	2.94
chr1	153054	153345	Cre01.g001200	+	1.82
chr1	163610	163820	Cre01.g001200	+	1.81
chr1	163969	164778	Cre01.g001200	+	4.03
chr1	165076	165197	Cre01.g001200	+	1.72
chr1	165466	165736	Cre01.g001200	+	4.08
chr1	208794	209155	Cre01.g001300	+	3.79
chr1	223881	224662	Cre01.g001400	+	2.41
chr1	229265	229625	Cre01.g001450	+	4.27
chr1	241812	242316	Cre01.g001550	+	1.7
chr1	243017	243824	Cre01.g001550	+	4.06
chr1	247500	247948	Cre01.g001600	+	2.47
chr1	263649	264159	Cre01.g001657	+	3.3
chr1	284657	285226	Cre01.g001678	+	3.52
chr1	285644	286183	Cre01.g001678	+	3.09
chr1	313811	314875	Cre01.g001800	+	2.33
chr1	316466	316783	Cre01.g001800	+	1.68
chr1	319580	320289	Cre01.g001800	+	2.24
chr1	321630	323578	Cre01.g001800	+	2.45
chr1	324082	324653	Cre01.g001800	+	4.2
chr1	339535	340313	Cre01.g002050	+	4.91
chr1	344177	344804	Cre01.g002100	+	2.97
chr1	348080	350111	Cre01.g002200	+	5.19
chr1	359848	360059	Cre01.g002201	+	20.3
chr1	360446	360597	Cre01.g002201	+	3.46
chr1	363478	363538	Cre01.g002227	+	1.59
chr1	363837	364077	Cre01.g002227	+	7.37
chr1	367147	367328	Cre01.g002234	+	1.8
chr1	367477	367807	Cre01.g002234	+	4.48
chr1	371087	371177	Cre01.g002250	+	1.31
chr1	371592	371860	Cre01.g002250	+	2.26
chr1	382831	383307	Cre01.g002350	+	3.47
chr1	449660	449871	Cre01.g002550	+	12.8
chr1	450439	451638	Cre01.g002550	+	5.6
chr1	455259	455379	Cre01.g002600	+	2.53
chr1	468180	468331	Cre01.g002700	+	3.74
chr1	472222	472847	Cre01.g002750	+	6.85
chr1	480116	480675	Cre01.g002787	+	5.07
chr1	485635	485726	Cre01.g002787	+	3.92
chr1	487368	487774	Cre01.g002787	+	8.29
chr1	492388	492539	Cre01.g002787	+	3.53
chr1	497285	498058	Cre01.g002787	+	6.27
chr1	499053	499399	Cre01.g002787	+	4.45
chr1	514047	514670	Cre01.g002861	+	3.4
chr1	515097	515707	Cre01.g002861	+	2.6
chr1	516456	521075	Cre01.g002861	+	9.22
chr1	521466	521661	Cre01.g002861	+	2.15
chr1	522830	523425	Cre01.g002861	+	3.2
chr1	525750	526020	Cre01.g002861	+	2.89
chr1	526318	526887	Cre01.g002861	+	2.67
chr1	562623	563396	Cre01.g003200	+	3.93
chr1	582711	583100	Cre01.g003450	+	2.43
chr1	595207	595687	Cre01.g003463	+	2.56
chr1	607075	607165	Cre01.g003500	+	1.84
chr1	646653	647138	Cre01.g003516	+	1.87
chr1	650644	652134	Cre01.g003516	+	1.92
chr1	652342	653360	Cre01.g003516	+	8.39
chr1	672350	673893	Cre01.g003532	+	2
chr1	676685	677613	Cre01.g003532	+	6.41
chr1	708337	708428	Cre01.g003700	+	3.3
chr1	708786	709087	Cre01.g003700	+	8.43
chr1	724273	724483	Cre01.g003751	+	4.72
chr1	724722	725052	Cre01.g003751	+	4.11
chr1	725141	725501	Cre01.g003751	+	4.61
chr1	735861	736490	Cre01.g003800	+	11.7
chr1	736658	738965	Cre01.g003826	+	6.25
chr1	739626	740891	Cre01.g003850	+	2.39
chr1	745474	746905	Cre01.g003850	+	4.11
chr1	783507	785397	Cre01.g004124	+	2.63
chr1	788661	789097	Cre01.g004124	+	2.74
chr1	789732	790437	Cre01.g004124	+	2.44
chr1	792879	796685	Cre01.g004124	+	3.73
chr1	798036	798714	Cre01.g004124	+	2.02
chr1	800243	801392	Cre01.g004124	+	2.13
chr1	802089	803152	Cre01.g004124	+	3.7
chr1	812796	812943	Cre01.g004157	+	2.9
chr1	813466	813758	Cre01.g004157	+	3.17
chr1	814574	814957	Cre01.g004157	+	4.1
chr1	817656	818198	Cre01.g004157	+	19.2
chr1	819177	819813	Cre01.g004157	+	4.91
chr1	822567	823589	Cre01.g004157	+	3.13
chr1	824263	824653	Cre01.g004157	+	5.97
chr1	824891	825102	Cre01.g004157	+	2.15
chr1	825341	826120	Cre01.g004157	+	4.64
chr1	833154	834660	Cre01.g004250	+	2.53
chr1	841558	842380	Cre01.g004350	+	1.83
chr1	843549	843914	Cre01.g004350	+	1.31
chr1	849562	850578	Cre01.g004350	+	5.16
chr1	853520	853940	Cre01.g004400	+	2.09
chr1	858123	860411	Cre01.g004500	+	1.79
chr1	861146	861987	Cre01.g004500	+	1.27
chr1	863836	864406	Cre01.g004500	+	3
chr1	870351	870830	Cre01.g004550	+	2.59
chr1	871816	872326	Cre01.g004600	+	6.41
chr1	874116	874416	Cre01.g004600	+	6.01
chr1	877397	877458	Cre01.g004600	+	1.33
chr1	883356	885124	Cre01.g004600	+	5.79
chr1	886817	887416	Cre01.g004651	+	6.07
chr1	891766	891947	Cre01.g004750	+	2.46
chr1	896638	897208	Cre01.g004750	+	5.76
chr1	898566	898765	Cre01.g004800	+	1.42
chr1	901014	902004	Cre01.g004800	+	4.01
chr1	927457	927901	Cre01.g005001	+	2.37
chr1	975626	976925	Cre01.g005450	+	2.71
chr1	977425	977661	Cre01.g005450	+	2.44
chr1	984934	985492	Cre01.g005500	+	1.8
chr1	987856	988186	Cre01.g005500	+	4.46
chr1	998226	998463	Cre01.g005600	+	1.86
chr1	1002708	1002829	Cre01.g005651	+	10.1
chr1	1006351	1006590	Cre01.g005701	+	3.47
chr1	1021749	1022667	Cre01.g005850	+	1.78
chr1	1023174	1024171	Cre01.g005850	+	2.37
chr1	1029795	1029885	Cre01.g005950	+	1.42
chr1	1032814	1033321	Cre01.g005950	+	1.31
chr1	1034499	1034620	Cre01.g005950	+	1.69
chr1	1034857	1035395	Cre01.g005950	+	3.45
chr1	1048137	1048797	Cre01.g006050	+	2.86
chr1	1055022	1055569	Cre01.g006150	+	1.43
chr1	1060379	1061068	Cre01.g006150	+	2.8
chr1	1366051	1366528	Cre01.g006850	+	3.2
chr1	1366616	1367241	Cre01.g006850	+	2.95
chr1	1395640	1396147	Cre01.g006950	+	3.23
chr1	1396567	1398361	Cre01.g007000	+	1.9
chr1	1404566	1405374	Cre01.g007000	+	2.72
chr1	1407275	1408463	Cre01.g007050	+	4.94
chr1	1420166	1421317	Cre01.g007150	+	2.24
chr1	1426140	1426409	Cre01.g007150	+	2.15
chr1	1426556	1426795	Cre01.g007200	+	2.57
chr1	1427191	1428069	Cre01.g007200	+	1.66
chr1	1431180	1431539	Cre01.g007200	+	2.83
chr1	1471604	1471695	Cre01.g007550	+	1.68
chr1	1473798	1475217	Cre01.g007550	+	2.04
chr1	1476872	1477319	Cre01.g007550	+	2.2
chr1	1507345	1507823	Cre01.g007737	+	2.48
chr1	1508151	1508629	Cre01.g007737	+	3.52
chr1	1532229	1533339	Cre01.g007901	+	2.08
chr1	1547765	1548835	Cre01.g008051	+	2.55
chr1	1550104	1550609	Cre01.g008051	+	3.38
chr1	1595604	1596291	Cre01.g008350	+	3.84
chr1	1596708	1596948	Cre01.g008350	+	5.68
chr1	1598853	1599098	Cre01.g008402	+	2.04
chr1	1606578	1606668	Cre01.g008402	+	2.3
chr1	1623223	1623968	Cre01.g008500	+	2.56
chr1	1625818	1626969	Cre01.g008550	+	2.22
chr1	1631098	1632026	Cre01.g008550	+	3.65
chr1	1642815	1644017	Cre01.g008650	+	2.76
chr1	1652024	1653404	Cre01.g008650	+	3.35
chr1	1653613	1654034	Cre01.g008650	+	3.43
chr1	1654471	1654532	Cre01.g008700	+	1.59
chr1	1656947	1657157	Cre01.g008700	+	2.2
chr1	1667114	1667653	Cre01.g008800	+	4.77
chr1	1686406	1686587	Cre01.g008891	+	3.13
chr1	1704942	1705003	Cre01.g009101	+	1.42
chr1	1707761	1708833	Cre01.g009101	+	2.36
chr1	1708951	1709161	Cre01.g009101	+	1.65
chr1	1718280	1718647	Cre01.g009250	+	11.1
chr1	1725744	1727455	Cre01.g009300	+	3.37
chr1	1734731	1735129	Cre01.g009300	+	1.38
chr1	1739355	1739656	Cre01.g009300	+	12
chr1	1776143	1776412	Cre01.g009550	+	5.46
chr1	1784979	1785470	Cre01.g009601	+	4.38
chr1	1793238	1794256	Cre01.g009650	+	5.67
chr1	1794345	1794466	Cre01.g009650	+	1.98
chr1	1794843	1796486	Cre01.g009676	+	7.2
chr1	1825114	1826021	Cre01.g009850	+	1.8
chr1	1830218	1830368	Cre01.g009850	+	1.53
chr1	1830666	1830816	Cre01.g009850	+	4.61
chr1	1838478	1839551	Cre01.g010000	+	1.7
chr1	1840971	1841900	Cre01.g010000	+	1.47
chr1	1842018	1842287	Cre01.g010000	+	4.49
chr1	1842364	1843018	Cre01.g010050	+	2.53
chr1	1851744	1852494	Cre01.g010050	+	4.17
chr1	1852583	1852764	Cre01.g010050	+	1.9
chr1	1854119	1854298	Cre01.g010100	+	1.35
chr1	1856328	1856448	Cre01.g010100	+	2.22
chr1	1856684	1856953	Cre01.g010100	+	4.39
chr1	1861687	1862078	Cre01.g010150	+	2.92
chr1	1862137	1862197	Cre01.g010150	+	3.29
chr1	1873090	1873211	Cre01.g010201	+	1.47
chr1	1873568	1873659	Cre01.g010201	+	1.69
chr1	1942918	1943602	Cre01.g010350	+	3.06
chr1	1975526	1975706	Cre01.g010650	+	2.82
chr1	1975843	1976256	Cre01.g010700	+	1.45
chr1	1978873	1979200	Cre01.g010700	+	20.7
chr1	1986169	1986319	Cre01.g010750	+	1.31
chr1	1986468	1987127	Cre01.g010750	+	3.58
chr1	2006774	2006974	Cre01.g010832	+	1.18
chr1	2011678	2012634	Cre01.g010832	+	2.44
chr1	2012872	2013022	Cre01.g010832	+	2.11
chr1	2021894	2023440	Cre01.g010864	+	2.35
chr1	2024809	2025137	Cre01.g010864	+	2.34
chr1	2044665	2046181	Cre01.g010950	+	3.48
chr1	2053655	2053865	Cre01.g010950	+	10.1
chr1	2054043	2054583	Cre01.g010950	+	1.79
chr1	2054911	2055151	Cre01.g010950	+	2.25
chr1	2063575	2063871	Cre01.g011050	+	1.84
chr1	2094567	2094657	Cre01.g011300	+	1.32
chr1	2099603	2099960	Cre01.g011300	+	2.27
chr1	2102977	2103391	Cre01.g011350	+	5.17
chr1	2104177	2104267	Cre01.g011376	+	1.91
chr1	2123492	2124092	Cre01.g011500	+	1.2
chr1	2124180	2125289	Cre01.g011500	+	1.55
chr1	2126053	2126556	Cre01.g011500	+	3.17
chr1	2128289	2128380	Cre01.g011550	+	4.61
chr1	2133304	2133658	Cre01.g011600	+	1.55
chr1	2136417	2137707	Cre01.g011600	+	4.67
chr1	2141440	2141649	Cre01.g011630	+	4.79
chr1	2142421	2142511	Cre01.g011630	+	7.37
chr1	2146408	2146528	Cre01.g011660	+	12.9
chr1	2146675	2146855	Cre01.g011660	+	12.9
chr1	2171718	2171959	Cre01.g011850	+	1.79
chr1	2172107	2172857	Cre01.g011850	+	2.98
chr1	2199430	2199701	Cre01.g012000	+	5.38
chr1	2201700	2201933	Cre01.g012000	+	1.72
chr1	2202708	2203219	Cre01.g012000	+	9.52
chr1	2220243	2220779	Cre01.g012126	+	5.45
chr1	2227879	2228581	Cre01.g012200	+	1.76
chr1	2230118	2230740	Cre01.g012200	+	2.66
chr1	2235270	2236620	Cre01.g012200	+	4.24
chr1	2236859	2237669	Cre01.g012200	+	4.43
chr1	2241172	2241322	Cre01.g012244	+	1.63
chr1	2241722	2242317	Cre01.g012244	+	3.13
chr1	2254545	2254815	Cre01.g012350	+	4.6
chr1	2256809	2257529	Cre01.g012350	+	12.8
chr1	2263937	2264782	Cre01.g012450	+	9.7
chr1	2268110	2268481	Cre01.g012450	+	2.02
chr1	2275378	2275528	Cre01.g012450	+	2.26
chr1	2277935	2279083	Cre01.g012450	+	5.04
chr1	2279201	2279985	Cre01.g012450	+	2.53
chr1	2286573	2287692	Cre01.g012450	+	2.29
chr1	2288499	2289189	Cre01.g012450	+	4.12
chr1	2298566	2298686	Cre01.g012550	+	11.1
chr1	2298894	2299193	Cre01.g012550	+	12.9
chr1	2337881	2338061	Cre01.g012750	+	5.13
chr1	2338809	2338959	Cre01.g012750	+	13.8
chr1	2342437	2342676	Cre01.g012800	+	4.48
chr1	2361255	2361683	Cre01.g012950	+	2.83
chr1	2366534	2367703	Cre01.g012950	+	3.54
chr1	2382125	2383408	Cre01.g013050	+	3.82
chr1	2396119	2396268	Cre01.g013200	+	1.3
chr1	2396651	2397184	Cre01.g013200	+	3.74
chr1	2408715	2408924	Cre01.g013300	+	2.21
chr1	2419359	2419927	Cre01.g013450	+	2.96
chr1	2423253	2423596	Cre01.g013500	+	1.5
chr1	2425895	2426463	Cre01.g013500	+	1.94
chr1	2439116	2440155	Cre01.g013650	+	2.98
chr1	2452605	2452666	Cre01.g013800	+	1.58
chr1	2456625	2456892	Cre01.g013800	+	2.84
chr1	2461019	2461080	Cre01.g013801	+	1.28
chr1	2461677	2461828	Cre01.g013801	+	2.33
chr1	2478626	2481906	Cre01.g014050	+	2.52
chr1	2483182	2484258	Cre01.g014050	+	2.7
chr1	2492946	2493455	Cre01.g014150	+	4.35
chr1	2502718	2503408	Cre01.g014250	+	4.94
chr1	2512713	2514278	Cre01.g014350	+	3.67
chr1	2514326	2514713	Cre01.g014400	+	3.74
chr1	2518580	2518908	Cre01.g014400	+	2.7
chr1	2521869	2522430	Cre01.g014450	+	2.04
chr1	2528175	2528834	Cre01.g014450	+	4.56
chr1	2537587	2539008	Cre01.g014600	+	2.93
chr1	2539301	2539626	Cre01.g014600	+	4.4
chr1	2543864	2544221	Cre01.g014650	+	5.53
chr1	2561254	2561702	Cre01.g014850	+	4.92
chr1	2569461	2569956	Cre01.g014950	+	1.53
chr1	2572401	2573061	Cre01.g014950	+	3.82
chr1	2573150	2573480	Cre01.g014950	+	3.97
chr1	2577369	2577917	Cre01.g015000	+	1.3
chr1	2579526	2580271	Cre01.g015000	+	3.35
chr1	2580439	2580869	Cre01.g015050	+	4.87
chr1	2588400	2588881	Cre01.g015050	+	5.95
chr1	2634734	2635062	Cre01.g015300	+	3.14
chr1	2636909	2636969	Cre01.g015350	+	1.06
chr1	2637760	2637999	Cre01.g015350	+	1.85
chr1	2638177	2638446	Cre01.g015350	+	1.44
chr1	2652484	2652721	Cre01.g015550	+	2.28
chr1	2670361	2670781	Cre01.g015600	+	6.96
chr1	2678725	2678846	Cre01.g015750	+	2.14
chr1	2689432	2689967	Cre01.g015950	+	7.37
chr1	2696295	2698312	Cre01.g016050	+	4.32
chr1	2699043	2700182	Cre01.g016050	+	3.17
chr1	2700786	2701408	Cre01.g016050	+	1.48
chr1	2701877	2707454	Cre01.g016050	+	3.45
chr1	2708099	2708562	Cre01.g016050	+	1.6
chr1	2709013	2709074	Cre01.g016050	+	1.28
chr1	2709589	2709650	Cre01.g016050	+	1.26
chr1	2710351	2710860	Cre01.g016050	+	4.95
chr1	2715601	2715662	Cre01.g016100	+	11.1
chr1	2753285	2754294	Cre01.g016300	+	3.21
chr1	2757442	2758879	Cre01.g016350	+	4.25
chr1	2761400	2761748	Cre01.g016400	+	1.34
chr1	2763262	2763412	Cre01.g016400	+	1.4
chr1	2763590	2764992	Cre01.g016400	+	3.6
chr1	2781722	2782021	Cre01.g016528	+	2.04
chr1	2783255	2783316	Cre01.g016528	+	1.26
chr1	2786589	2787514	Cre01.g016528	+	11.9
chr1	2811302	2811543	Cre01.g016600	+	6.14
chr1	2816436	2817364	Cre01.g016700	+	2
chr1	2821380	2821500	Cre01.g016800	+	1.87
chr1	2824518	2825144	Cre01.g016800	+	3.07
chr1	2836718	2837434	Cre01.g017050	+	2.54
chr1	2844385	2844924	Cre01.g017100	+	4.97
chr1	2864311	2864787	Cre01.g017300	+	1.82
chr1	2865350	2865618	Cre01.g017300	+	1.66
chr1	2879061	2880495	Cre01.g017500	+	1.88
chr1	2882459	2882814	Cre01.g017500	+	2.36
chr1	2888293	2889194	Cre01.g017550	+	7.37
chr1	2927374	2927914	Cre01.g017750	+	4.06
chr1	2928542	2928663	Cre01.g017750	+	2.3
chr1	2928842	2928933	Cre01.g017750	+	1.82
chr1	2936345	2938000	Cre01.g017900	+	3.26
chr1	2958018	2958318	Cre01.g018050	+	3.45
chr1	2965638	2967168	Cre01.g018150	+	4.2
chr1	2988263	2990798	Cre01.g018350	+	2.44
chr1	2992564	2993398	Cre01.g018350	+	4.3
chr1	3001484	3001961	Cre01.g018450	+	4.74
chr1	3005868	3006078	Cre01.g018500	+	2.78
chr1	3021466	3021856	Cre01.g018600	+	3.95
chr1	3030158	3032760	Cre01.g018650	+	5.05
chr1	3050919	3051369	Cre01.g018750	+	3.21
chr1	3054945	3055126	Cre01.g018800	+	2.17
chr1	3064617	3065067	Cre01.g018900	+	2.05
chr1	3079006	3079187	Cre01.g019051	+	3.23
chr1	3090075	3090374	Cre01.g019200	+	3.8
chr1	3093002	3093092	Cre01.g019200	+	1.56
chr1	3093964	3094799	Cre01.g019200	+	3.29
chr1	3097620	3098524	Cre01.g019250	+	4.3
chr1	3123161	3124457	Cre01.g019450	+	2.87
chr1	3125204	3125911	Cre01.g019450	+	2.98
chr1	3132732	3133267	Cre01.g019500	+	3.05
chr1	3147498	3147677	Cre01.g019650	+	3.99
chr1	3157203	3158409	Cre01.g019750	+	3.08
chr1	3161652	3163152	Cre01.g019750	+	1.45
chr1	3164440	3164857	Cre01.g019750	+	1.81
chr1	3185721	3186019	Cre01.g019950	+	3.69
chr1	3187056	3187147	Cre01.g020000	+	3.42
chr1	3242158	3242578	Cre01.g020264	+	5.18
chr1	3251488	3251908	Cre01.g020350	+	3.27
chr1	3279125	3279186	Cre01.g020750	+	1.29
chr1	3279669	3280536	Cre01.g020750	+	3.59
chr1	3326926	3327166	Cre01.g020950	+	3.18
chr1	3331249	3331608	Cre01.g020950	+	2.7
chr1	3335756	3336051	Cre01.g021050	+	3.57
chr1	3336109	3336899	Cre01.g021050	+	1.43
chr1	3346255	3346495	Cre01.g021150	+	2.4
chr1	3352036	3352273	Cre01.g021200	+	3.48
chr1	3355649	3355888	Cre01.g021200	+	4.27
chr1	3360071	3361127	Cre01.g021251	+	1.41
chr1	3362457	3362698	Cre01.g021251	+	2.86
chr1	3362907	3363208	Cre01.g021251	+	3.7
chr1	3368716	3369721	Cre01.g021400	+	2.17
chr1	3370031	3370290	Cre01.g021400	+	1.38
chr1	3371884	3371945	Cre01.g021400	+	1.56
chr1	3380202	3380383	Cre01.g021450	+	1.37
chr1	3384737	3385419	Cre01.g021500	+	1.55
chr1	3386418	3386865	Cre01.g021500	+	3.84
chr1	3387266	3387537	Cre01.g021550	+	2.41
chr1	3392238	3392988	Cre01.g021550	+	3.8
chr1	3398900	3399349	Cre01.g021650	+	2.81
chr1	3407834	3410349	Cre01.g021700	+	5.79
chr1	3410536	3410881	Cre01.g021750	+	2.64
chr1	3413127	3413668	Cre01.g021750	+	2.56
chr1	3487736	3488364	Cre01.g022150	+	3.98
chr1	3508464	3508645	Cre01.g022400	+	3.23
chr1	3510693	3510753	Cre01.g022462	+	1.3
chr1	3510931	3511738	Cre01.g022462	+	2.11
chr1	3522140	3523298	Cre01.g022550	+	2.6
chr1	3524060	3524600	Cre01.g022600	+	1.24
chr1	3528350	3528619	Cre01.g022600	+	3.53
chr1	3535200	3535378	Cre01.g022681	+	4.13
chr1	3535674	3535763	Cre01.g022681	+	10.1
chr1	3564091	3564242	Cre01.g022850	+	4.15
chr1	3583839	3585824	Cre01.g023050	+	1.71
chr1	3586326	3586829	Cre01.g023050	+	2.76
chr1	3588666	3589057	Cre01.g023100	+	1.63
chr1	3631330	3632039	Cre01.g023400	+	1.58
chr1	3633291	3634034	Cre01.g023400	+	2.86
chr1	3700917	3701007	Cre01.g023773	+	1.46
chr1	3701065	3701364	Cre01.g023773	+	1.89
chr1	3701745	3701985	Cre01.g023787	+	1.98
chr1	3702987	3707241	Cre01.g023787	+	6.08
chr1	3721573	3721841	Cre01.g023850	+	3.48
chr1	3722017	3722581	Cre01.g023850	+	3.02
chr1	3736558	3736886	Cre01.g024000	+	4.28
chr1	3739896	3740670	Cre01.g024050	+	3.43
chr1	3743617	3743914	Cre01.g024150	+	2.96
chr1	3744179	3744388	Cre01.g024150	+	1.29
chr1	3744712	3745245	Cre01.g024150	+	5.24
chr1	3745672	3746273	Cre01.g024200	+	2.43
chr1	3748273	3748454	Cre01.g024200	+	2.55
chr1	3769837	3770344	Cre01.g024300	+	3.03
chr1	3798404	3798465	Cre01.g024550	+	1.55
chr1	3801582	3802565	Cre01.g024550	+	5.61
chr1	3806262	3808417	Cre01.g024650	+	4.61
chr1	3809441	3810585	Cre01.g024650	+	2.63
chr1	3814102	3814312	Cre01.g024650	+	1.44
chr1	3816457	3816518	Cre01.g024650	+	1.35
chr1	3816967	3817751	Cre01.g024650	+	1.97
chr1	3818033	3818500	Cre01.g024650	+	1.4
chr1	3819264	3819864	Cre01.g024650	+	3.93
chr1	3846558	3847626	Cre01.g024850	+	2.38
chr1	3851711	3852725	Cre01.g024900	+	8.29
chr1	3858742	3858921	Cre01.g025000	+	1.64
chr1	3864421	3865406	Cre01.g025050	+	1.77
chr1	3868063	3869649	Cre01.g025050	+	4.22
chr1	3870620	3870835	Cre01.g025100	+	1.26
chr1	3873477	3873894	Cre01.g025100	+	3.32
chr1	3929997	3930236	Cre01.g025600	+	1.89
chr1	3932303	3932963	Cre01.g025650	+	5.38
chr1	4026428	4027177	Cre01.g026150	+	4.17
chr1	4036918	4037069	Cre01.g026300	+	1.61
chr1	4037217	4037397	Cre01.g026300	+	1.48
chr1	4041730	4041821	Cre01.g026300	+	1.49
chr1	4043506	4043836	Cre01.g026300	+	5.26
chr1	4049657	4049748	Cre01.g026350	+	3.23
chr1	4052791	4053267	Cre01.g026400	+	2.91
chr1	4070676	4070736	Cre01.g026650	+	1.42
chr1	4070999	4071177	Cre01.g026650	+	3.76
chr1	4119152	4119389	Cre01.g027100	+	2.55
chr1	4119525	4119585	Cre01.g027150	+	1.44
chr1	4120905	4121754	Cre01.g027150	+	1.82
chr1	4128680	4129548	Cre01.g027150	+	10.1
chr1	4139457	4139518	Cre01.g027250	+	1.89
chr1	4141267	4141687	Cre01.g027300	+	8.39
chr1	4163656	4163717	Cre01.g027400	+	1.43
chr1	4165614	4165732	Cre01.g027500	+	2.09
chr1	4166788	4167287	Cre01.g027500	+	5.6
chr1	4177700	4177970	Cre01.g027600	+	5.97
chr1	4186520	4186994	Cre01.g027700	+	5.39
chr1	4197052	4198838	Cre01.g027800	+	2.43
chr1	4199254	4199464	Cre01.g027800	+	2.63
chr1	4204760	4205788	Cre01.g027950	+	1.59
chr1	4206370	4207806	Cre01.g027950	+	2.78
chr1	4207924	4208957	Cre01.g027950	+	2.51
chr1	4212417	4212537	Cre01.g028000	+	2.05
chr1	4212625	4212686	Cre01.g028000	+	2.01
chr1	4220437	4220735	Cre01.g028150	+	2.33
chr1	4228992	4229143	Cre01.g028300	+	2.05
chr1	4230596	4231614	Cre01.g028300	+	13.1
chr1	4236437	4236881	Cre01.g028350	+	2.24
chr1	4260937	4261294	Cre01.g028550	+	11.5
chr1	4280068	4280278	Cre01.g028713	+	1.7
chr1	4281171	4283051	Cre01.g028713	+	3.18
chr1	4283435	4283760	Cre01.g028777	+	4.25
chr1	4296377	4297064	Cre01.g028900	+	4.36
chr1	4303514	4303931	Cre01.g029000	+	4.81
chr1	4309324	4309414	Cre01.g029100	+	2.68
chr1	4349761	4350391	Cre01.g029400	+	3.57
chr1	4353811	4354177	Cre01.g029450	+	1.35
chr1	4354742	4354832	Cre01.g029450	+	1.27
chr1	4355238	4357057	Cre01.g029450	+	2.15
chr1	4357473	4357623	Cre01.g029450	+	2.06
chr1	4389429	4390175	Cre01.g029700	+	3.78
chr1	4410455	4410692	Cre01.g029900	+	1.53
chr1	4415409	4416454	Cre01.g029900	+	6.14
chr1	4428135	4428674	Cre01.g030050	+	4.37
chr1	4455482	4455573	Cre01.g030300	+	1.42
chr1	4458835	4459494	Cre01.g030300	+	3.55
chr1	4466862	4467306	Cre01.g030450	+	2.69
chr1	4475904	4476204	Cre01.g030450	+	4
chr1	4476761	4476822	Cre01.g030500	+	1.47
chr1	4477299	4477450	Cre01.g030500	+	1.55
chr1	4477689	4477899	Cre01.g030500	+	1.42
chr1	4478257	4478468	Cre01.g030500	+	1.42
chr1	4479095	4480011	Cre01.g030500	+	1.66
chr1	4481796	4482694	Cre01.g030500	+	5.8
chr1	4483201	4484270	Cre01.g030550	+	1.6
chr1	4485055	4486492	Cre01.g030550	+	2.58
chr1	4487879	4488476	Cre01.g030550	+	3.74
chr1	4496421	4497116	Cre01.g030600	+	1.65
chr1	4497756	4499253	Cre01.g030600	+	3.76
chr1	4512356	4514932	Cre01.g030700	+	4.02
chr1	4528402	4529278	Cre01.g030850	+	1.34
chr1	4530237	4530327	Cre01.g030850	+	1.27
chr1	4530866	4531761	Cre01.g030850	+	2.81
chr1	4537622	4538005	Cre01.g030950	+	4.59
chr1	4568707	4569357	Cre01.g031250	+	2.49
chr1	4574476	4574627	Cre01.g031300	+	3.37
chr1	4578152	4578602	Cre01.g031300	+	5.92
chr1	4578751	4579081	Cre01.g031300	+	3.72
chr1	4602246	4602453	Cre01.g031600	+	1.7
chr1	4603730	4604173	Cre01.g031600	+	2.25
chr1	4607874	4609073	Cre01.g031650	+	5.53
chr1	4627272	4627572	Cre01.g031800	+	2.76
chr1	4631005	4631275	Cre01.g031850	+	3.18
chr1	4652538	4652598	Cre01.g032000	+	1.37
chr1	4654354	4654771	Cre01.g032000	+	4.71
chr1	4655969	4656620	Cre01.g032050	+	2.92
chr1	4664063	4664641	Cre01.g032150	+	1.77
chr1	4665404	4666077	Cre01.g032150	+	2.42
chr1	4666874	4667718	Cre01.g032150	+	1.51
chr1	4668481	4668717	Cre01.g032150	+	1.33
chr1	4681770	4681861	Cre01.g032200	+	2.56
chr1	4684149	4684328	Cre01.g032250	+	1.59
chr1	4684923	4685949	Cre01.g032250	+	1.87
chr1	4686753	4687683	Cre01.g032250	+	3.74
chr1	4698279	4698340	Cre01.g032400	+	1.41
chr1	4699285	4700210	Cre01.g032400	+	1.78
chr1	4701511	4701871	Cre01.g032400	+	2.62
chr1	4714829	4716241	Cre01.g032500	+	4.24
chr1	4727843	4728440	Cre01.g032600	+	1.54
chr1	4729230	4730256	Cre01.g032600	+	1.57
chr1	4730566	4731015	Cre01.g032600	+	2.3
chr1	4736118	4736384	Cre01.g032700	+	1.75
chr1	4745685	4746411	Cre01.g032800	+	1.68
chr1	4746702	4747361	Cre01.g032800	+	5.44
chr1	4757963	4758894	Cre01.g032850	+	5.36
chr1	4759282	4759463	Cre01.g032850	+	2.48
chr1	4759552	4759733	Cre01.g032850	+	4.3
chr1	4760499	4762434	Cre01.g032900	+	2.18
chr1	4764386	4764716	Cre01.g032900	+	2.34
chr1	4765074	4765165	Cre01.g032900	+	1.34
chr1	4765463	4765763	Cre01.g032900	+	3.1
chr1	4769803	4770103	Cre01.g032950	+	1.91
chr1	4783206	4783595	Cre01.g033050	+	4.29
chr1	4797829	4799925	Cre01.g033150	+	3.27
chr1	4801093	4801154	Cre01.g033150	+	1.16
chr1	4801213	4801753	Cre01.g033150	+	3.1
chr1	4801961	4802112	Cre01.g033150	+	2.72
chr1	4809041	4809757	Cre01.g033250	+	4.73
chr1	4813913	4814243	Cre01.g033300	+	2.75
chr1	4814510	4814601	Cre01.g033300	+	1.64
chr1	4822189	4822464	Cre01.g033400	+	1.63
chr1	4822951	4823395	Cre01.g033400	+	2.78
chr1	4823719	4824281	Cre01.g033400	+	5.08
chr1	4839665	4839933	Cre01.g033550	+	1.59
chr1	4840110	4840378	Cre01.g033550	+	5.3
chr1	4840851	4840911	Cre01.g033550	+	10.1
chr1	4872120	4872511	Cre01.g033700	+	3.98
chr1	4877148	4877208	Cre01.g033832	+	1.22
chr1	4882716	4883281	Cre01.g033832	+	10.6
chr1	4923531	4923741	Cre01.g034100	+	1.51
chr1	4923958	4924168	Cre01.g034150	+	2.06
chr1	4941227	4941916	Cre01.g034150	+	2.21
chr1	4946713	4947359	Cre01.g034200	+	2.08
chr1	4955704	4956931	Cre01.g034200	+	5.04
chr1	4957349	4957440	Cre01.g034200	+	2.68
chr1	4981297	4981357	Cre01.g034451	+	1.25
chr1	4985277	4985603	Cre01.g034451	+	1.8
chr1	4985720	4985928	Cre01.g034451	+	1.38
chr1	5014577	5014997	Cre01.g034600	+	9.22
chr1	5045881	5046732	Cre01.g034900	+	1.67
chr1	5050710	5051367	Cre01.g034900	+	2.65
chr1	5070432	5071150	Cre01.g035100	+	2.81
chr1	5071328	5072016	Cre01.g035100	+	3.67
chr1	5110443	5110982	Cre01.g035500	+	1.34
chr1	5111549	5112208	Cre01.g035500	+	7.82
chr1	5127360	5127868	Cre01.g035650	+	3.33
chr1	5138122	5139587	Cre01.g035750	+	3.41
chr1	5146465	5146526	Cre01.g035850	+	1.57
chr1	5155196	5155737	Cre01.g035850	+	13.1
chr1	5176146	5177015	Cre01.g036000	+	3.08
chr1	5197952	5198073	Cre01.g036200	+	1.41
chr1	5202403	5203094	Cre01.g036200	+	3.38
chr1	5235534	5235954	Cre01.g036400	+	3.02
chr1	5243133	5243605	Cre01.g036550	+	3.04
chr1	5249879	5251162	Cre01.g036650	+	3.48
chr1	5251672	5252055	Cre01.g036650	+	1.78
chr1	5255085	5255384	Cre01.g036650	+	3.75
chr1	5255638	5257435	Cre01.g036700	+	2.66
chr1	5260120	5261074	Cre01.g036700	+	2.95
chr1	5263708	5264084	Cre01.g036800	+	1.71
chr1	5264593	5266236	Cre01.g036800	+	1.79
chr1	5266836	5267466	Cre01.g036800	+	1.7
chr1	5270545	5270934	Cre01.g036800	+	3.79
chr1	5275918	5276339	Cre01.g036850	+	8.72
chr1	5291382	5291830	Cre01.g037000	+	5.28
chr1	5297569	5299124	Cre01.g037050	+	3.74
chr1	5299409	5302028	Cre01.g037100	+	1.89
chr1	5305927	5306676	Cre01.g037100	+	2.57
chr1	5315655	5316165	Cre01.g037200	+	3.93
chr1	5323903	5324204	Cre01.g037300	+	4.79
chr1	5329850	5330030	Cre01.g037400	+	1.59
chr1	5335695	5335994	Cre01.g037400	+	2.64
chr1	5339504	5339804	Cre01.g037450	+	2.92
chr1	5376937	5377207	Cre01.g037751	+	3.23
chr1	5385397	5385697	Cre01.g037900	+	2.26
chr1	5389122	5389630	Cre01.g037950	+	3.44
chr1	5389719	5389779	Cre01.g037950	+	2.37
chr1	5390375	5390703	Cre01.g038000	+	7.14
chr1	5395684	5396164	Cre01.g038000	+	2.53
chr1	5407393	5407634	Cre01.g038000	+	1.81
chr1	5419463	5420511	Cre01.g038050	+	4.14
chr1	5420600	5421049	Cre01.g038050	+	3.86
chr1	5421437	5421528	Cre01.g038050	+	2.33
chr1	5427870	5428020	Cre01.g038100	+	1.64
chr1	5428168	5429002	Cre01.g038100	+	3.6
chr1	5441888	5443195	Cre01.g038200	+	2.03
chr1	5443343	5443907	Cre01.g038200	+	3.09
chr1	5444285	5445331	Cre01.g038250	+	1.58
chr1	5446183	5446963	Cre01.g038250	+	3.68
chr1	5453557	5453737	Cre01.g038350	+	1.88
chr1	5458695	5461078	Cre01.g038400	+	3.46
chr1	5461405	5461675	Cre01.g038400	+	2.73
chr1	5466706	5466856	Cre01.g038450	+	8.29
chr1	5471757	5471817	Cre01.g038550	+	1.65
chr1	5478075	5478970	Cre01.g038550	+	3.83
chr1	5481870	5482646	Cre01.g038600	+	2.97
chr1	5483357	5483835	Cre01.g038600	+	3.45
chr1	5494448	5495557	Cre01.g038700	+	2.35
chr1	5502315	5503440	Cre01.g038850	+	3.46
chr1	5508009	5509356	Cre01.g038850	+	3.64
chr1	5512047	5512438	Cre01.g038900	+	3.99
chr1	5514537	5514829	Cre01.g038950	+	2.7
chr1	5527716	5527777	Cre01.g039050	+	1.25
chr1	5532434	5532667	Cre01.g039200	+	1.22
chr1	5533252	5534187	Cre01.g039200	+	1.82
chr1	5536347	5536707	Cre01.g039250	+	3.9
chr1	5537354	5537445	Cre01.g039300	+	1.41
chr1	5537733	5540994	Cre01.g039300	+	3.21
chr1	5542415	5542775	Cre01.g039300	+	5.28
chr1	5551082	5551593	Cre01.g039400	+	5.52
chr1	5581135	5581226	Cre01.g039600	+	2.68
chr1	5583035	5583901	Cre01.g039626	+	7
chr1	5583989	5584199	Cre01.g039626	+	2.76
chr1	5601103	5601193	Cre01.g039800	+	2.04
chr1	5602591	5602801	Cre01.g039800	+	1.94
chr1	5605923	5606461	Cre01.g039800	+	1.73
chr1	5613464	5614719	Cre01.g039900	+	1.87
chr1	5619985	5620255	Cre01.g039900	+	4.35
chr1	5637567	5637686	Cre01.g040100	+	2.34
chr1	5675348	5675438	Cre01.g040400	+	1.88
chr1	5684538	5685315	Cre01.g040500	+	4.36
chr1	5697230	5697668	Cre01.g040600	+	1.59
chr1	5698635	5699388	Cre01.g040600	+	1.91
chr1	5700629	5700690	Cre01.g040600	+	1.57
chr1	5704240	5704930	Cre01.g040600	+	3.73
chr1	5713827	5714602	Cre01.g040701	+	3.55
chr1	5717454	5717784	Cre01.g040750	+	1.87
chr1	5718051	5718291	Cre01.g040750	+	1.62
chr1	5736168	5736669	Cre01.g040900	+	3.83
chr1	5743707	5744315	Cre01.g041050	+	1.89
chr1	5750248	5750639	Cre01.g041050	+	2.08
chr1	5751793	5752303	Cre01.g041050	+	2.32
chr1	5754477	5755024	Cre01.g041100	+	1.99
chr1	5760276	5761029	Cre01.g041150	+	2.14
chr1	5767141	5768279	Cre01.g041150	+	4.45
chr1	5768368	5769177	Cre01.g041150	+	4.46
chr1	5773457	5774204	Cre01.g041200	+	2.78
chr1	5782236	5783315	Cre01.g041256	+	3.11
chr1	5789138	5789315	Cre01.g041351	+	1.6
chr1	5821206	5821925	Cre01.g041550	+	3.38
chr1	5822522	5823091	Cre01.g041550	+	3.49
chr1	5852690	5853080	Cre01.g041800	+	4.61
chr1	5857590	5858039	Cre01.g041850	+	13.8
chr1	5883625	5884233	Cre01.g041950	+	1.83
chr1	5888572	5889947	Cre01.g041950	+	11.4
chr1	5906776	5907132	Cre01.g042050	+	4.55
chr1	5931873	5932232	Cre01.g042250	+	5.07
chr1	5968389	5968748	Cre01.g042450	+	3.92
chr1	5969388	5970187	Cre01.g042450	+	4.48
chr1	5971647	5972358	Cre01.g042450	+	3.15
chr1	5973812	5974753	Cre01.g042450	+	4.21
chr1	5976092	5976183	Cre01.g042450	+	1.59
chr1	5976242	5977007	Cre01.g042450	+	3.15
chr1	5978295	5978594	Cre01.g042450	+	1.67
chr1	5978892	5978983	Cre01.g042450	+	1.46
chr1	5981187	5982416	Cre01.g042450	+	5.82
chr1	6031949	6032543	Cre01.g042750	+	1.56
chr1	6033473	6033860	Cre01.g042750	+	1.25
chr1	6035672	6035762	Cre01.g042750	+	1.17
chr1	6036059	6036984	Cre01.g042750	+	3.43
chr1	6044054	6044532	Cre01.g042900	+	1.73
chr1	6047983	6048637	Cre01.g042900	+	2.13
chr1	6056310	6056608	Cre01.g043000	+	3.41
chr1	6063535	6063863	Cre01.g043150	+	1.63
chr1	6064278	6065172	Cre01.g043150	+	3.21
chr1	6074988	6075289	Cre01.g043250	+	2.34
chr1	6075468	6075709	Cre01.g043250	+	1.7
chr1	6122766	6124264	Cre01.g043750	+	2.8
chr1	6124649	6125260	Cre01.g043750	+	1.76
chr1	6129629	6130017	Cre01.g043750	+	2.39
chr1	6179433	6179494	Cre01.g044250	+	2.14
chr1	6179732	6181548	Cre01.g044250	+	3.27
chr1	6185858	6186008	Cre01.g044250	+	1.68
chr1	6187579	6188537	Cre01.g044250	+	3.41
chr1	6212036	6212845	Cre01.g044350	+	6.88
chr1	6217806	6217955	Cre01.g044450	+	2.16
chr1	6227439	6228587	Cre01.g044550	+	2.59
chr1	6229783	6230232	Cre01.g044600	+	3.55
chr1	6232827	6233529	Cre01.g044600	+	1.61
chr1	6236270	6236487	Cre01.g044600	+	1.16
chr1	6236785	6238692	Cre01.g044600	+	4.2
chr1	6240690	6242028	Cre01.g044650	+	2.69
chr1	6244148	6244209	Cre01.g044650	+	1.18
chr1	6245121	6245658	Cre01.g044650	+	1.44
chr1	6246488	6246968	Cre01.g044650	+	4.19
chr1	6253692	6253812	Cre01.g044750	+	1.56
chr1	6255779	6256498	Cre01.g044750	+	2.74
chr1	6258283	6264238	Cre01.g044800	+	1.28
chr1	6267287	6267945	Cre01.g044800	+	3.64
chr1	6303456	6304827	Cre01.g044900	+	2.22
chr1	6308260	6309304	Cre01.g044900	+	3.64
chr1	6338094	6338184	Cre01.g045200	+	2.75
chr1	6349961	6350170	Cre01.g046600	+	3.69
chr1	6363226	6363883	Cre01.g045350	+	1.89
chr1	6372342	6373014	Cre01.g045500	+	4.15
chr1	6384128	6385026	Cre01.g045500	+	2.75
chr1	6390141	6390918	Cre01.g045550	+	6.02
chr1	6421759	6421820	Cre01.g045650	+	1.3
chr1	6422057	6423014	Cre01.g045650	+	1.74
chr1	6423610	6424775	Cre01.g045650	+	3.08
chr1	6431965	6432205	Cre01.g045700	+	3.38
chr1	6449371	6449642	Cre01.g045825	+	2.2
chr1	6458014	6458194	Cre01.g045850	+	3.88
chr1	6466346	6466912	Cre01.g045950	+	2.17
chr1	6467030	6467358	Cre01.g045950	+	6.71
chr1	6476154	6476994	Cre01.g046052	+	5.67
chr1	6477203	6478194	Cre01.g046052	+	4.05
chr1	6484004	6484154	Cre01.g046150	+	2.06
chr1	6549958	6550558	Cre01.g046250	+	7.14
chr1	6553815	6553965	Cre01.g046800	+	1.47
chr1	6554232	6554561	Cre01.g046800	+	2.84
chr1	6554918	6555157	Cre01.g046800	+	3.76
chr1	6555919	6558010	Cre01.g046850	+	2.63
chr1	6559086	6559859	Cre01.g046850	+	17
chr1	6560036	6560275	Cre01.g046850	+	2.49
chr1	6569416	6569740	Cre01.g047001	+	2.16
chr1	6571466	6571790	Cre01.g047001	+	11.1
chr1	6597911	6598238	Cre01.g047229	+	11.6
chr1	6606723	6607593	Cre01.g047265	+	2.11
chr1	6607832	6608162	Cre01.g047265	+	1.93
chr1	6608401	6608552	Cre01.g047265	+	1.78
chr1	6632396	6632667	Cre01.g047400	+	5.1
chr1	6641129	6641787	Cre01.g047500	+	4.61
chr1	6650097	6650544	Cre01.g047650	+	2.26
chr1	6656642	6658746	Cre01.g047750	+	1.49
chr1	6659494	6659764	Cre01.g047800	+	2.3
chr1	6661322	6662170	Cre01.g047800	+	1.64
chr1	6662438	6662827	Cre01.g047800	+	3.6
chr1	6674481	6674905	Cre01.g047950	+	1.47
chr1	6675671	6676061	Cre01.g047950	+	2.54
chr1	6689274	6689572	Cre01.g048050	+	3.23
chr1	6727578	6727996	Cre01.g048300	+	4.5
chr1	6732503	6733353	Cre01.g048400	+	5.73
chr1	6734414	6734475	Cre01.g048400	+	1.89
chr1	6735306	6735932	Cre01.g048400	+	2.06
chr1	6741036	6741246	Cre01.g048400	+	2.76
chr1	6760464	6760584	Cre01.g048650	+	1.49
chr1	6761102	6761339	Cre01.g048650	+	1.29
chr1	6762830	6764495	Cre01.g048650	+	3
chr1	6792250	6793938	Cre01.g048950	+	2.93
chr1	6795150	6795593	Cre01.g048950	+	1.89
chr1	6796600	6797138	Cre01.g048950	+	1.68
chr1	6799154	6799596	Cre01.g049000	+	3.45
chr1	6810494	6811304	Cre01.g049100	+	3.42
chr1	6814796	6815139	Cre01.g049132	+	1.54
chr1	6815553	6816169	Cre01.g049132	+	1.93
chr1	6816399	6816795	Cre01.g049132	+	1.31
chr1	6816943	6818528	Cre01.g049132	+	3.86
chr1	6818767	6819216	Cre01.g049132	+	4.26
chr1	6850203	6850712	Cre01.g049400	+	1.9
chr1	6878021	6878288	Cre01.g049750	+	2.99
chr1	6880436	6882830	Cre01.g049826	+	24.9
chr1	6883338	6884278	Cre01.g049826	+	9.1
chr1	6916684	6916955	Cre01.g049826	+	2.85
chr1	6917461	6917762	Cre01.g049826	+	1.8
chr1	6918517	6918854	Cre01.g049826	+	2.12
chr1	6920893	6921575	Cre01.g049826	+	1.87
chr1	6921737	6923528	Cre01.g049826	+	4.66
chr1	6924804	6925553	Cre01.g049900	+	2.82
chr1	6928198	6928437	Cre01.g049900	+	1.93
chr1	6929366	6931648	Cre01.g049950	+	2.09
chr1	6933225	6933926	Cre01.g049950	+	2.29
chr1	6935712	6936342	Cre01.g049950	+	2.13
chr1	6936401	6936822	Cre01.g049950	+	3.57
chr1	6956170	6956980	Cre01.g050150	+	3.18
chr1	6970307	6970457	Cre01.g050316	+	2.55
chr1	6972184	6972453	Cre01.g050316	+	5.05
chr1	6978933	6979351	Cre01.g050400	+	3.61
chr1	6988755	6989269	Cre01.g050500	+	2.04
chr1	6991687	6991867	Cre01.g050500	+	1.8
chr1	6993591	6994456	Cre01.g050500	+	4.81
chr1	7024028	7025047	Cre01.g050650	+	3.44
chr1	7030868	7030958	Cre01.g050700	+	10.1
chr1	7035933	7036173	Cre01.g050750	+	17.5
chr1	7044138	7044288	Cre01.g050800	+	12.9
chr1	7048820	7049590	Cre01.g050850	+	1.74
chr1	7050155	7050276	Cre01.g050850	+	1.27
chr1	7051199	7052067	Cre01.g050850	+	3.16
chr1	7054698	7054967	Cre01.g050900	+	4.59
chr1	7065727	7066026	Cre01.g051000	+	3.36
chr1	7068404	7068464	Cre01.g051050	+	1.23
chr1	7070741	7071310	Cre01.g051050	+	3.87
chr1	7072305	7072872	Cre01.g051100	+	2.12
chr1	7077272	7077573	Cre01.g051100	+	2.83
chr1	7087007	7087398	Cre01.g051174	+	4.68
chr1	7096964	7097333	Cre01.g051300	+	1.4
chr1	7105248	7105697	Cre01.g051300	+	3.5
chr1	7111804	7112877	Cre01.g051400	+	4.32
chr1	7124775	7124926	Cre01.g051550	+	1.86
chr1	7129272	7130404	Cre01.g051550	+	1.5
chr1	7137545	7137886	Cre01.g051550	+	1.61
chr1	7139065	7139845	Cre01.g051550	+	2.24
chr1	7143443	7143951	Cre01.g051625	+	6.71
chr1	7197004	7198200	Cre01.g051700	+	19.4
chr1	7199930	7200221	Cre01.g051750	+	1.39
chr1	7205018	7206484	Cre01.g051750	+	4.28
chr1	7206663	7206933	Cre01.g051750	+	6.08
chr1	7219858	7219919	Cre01.g051900	+	2.13
chr1	7221435	7221792	Cre01.g051900	+	2.82
chr1	7226440	7227561	Cre01.g052000	+	2.85
chr1	7230126	7231053	Cre01.g052000	+	2.42
chr1	7233287	7233554	Cre01.g052050	+	1.69
chr1	7247763	7249117	Cre01.g052250	+	3.65
chr1	7249548	7251447	Cre01.g052300	+	3.3
chr1	7253443	7254248	Cre01.g052300	+	2.38
chr1	7255940	7256619	Cre01.g052350	+	3.14
chr1	7257666	7258862	Cre01.g052400	+	3.9
chr1	7281588	7282546	Cre01.g052550	+	4.21
chr1	7282640	7282821	Cre01.g052601	+	2.42
chr1	7292601	7292962	Cre01.g052601	+	6.43
chr1	7311900	7312907	Cre01.g052750	+	2.51
chr1	7320666	7321165	Cre01.g052750	+	2.85
chr1	7322385	7323205	Cre01.g052750	+	3.23
chr1	7323892	7324741	Cre01.g052750	+	5.25
chr1	7328889	7329175	Cre01.g052750	+	1.84
chr1	7330079	7330407	Cre01.g052750	+	1.66
chr1	7333203	7334403	Cre01.g052750	+	2.72
chr1	7335725	7335935	Cre01.g052750	+	2.99
chr1	7336892	7337573	Cre01.g052750	+	1.88
chr1	7338904	7339768	Cre01.g052750	+	1.99
chr1	7341824	7342424	Cre01.g052750	+	2.83
chr1	7365160	7365221	Cre01.g052850	+	4.15
chr1	7365280	7365341	Cre01.g052850	+	4.24
chr1	7365728	7365789	Cre01.g052850	+	4.24
chr1	7366805	7366866	Cre01.g052850	+	4.15
chr1	7378775	7379583	Cre01.g053000	+	3.07
chr1	7382467	7383072	Cre01.g053100	+	2.06
chr1	7385512	7385842	Cre01.g053100	+	3.66
chr1	7386111	7386740	Cre01.g053100	+	3.03
chr1	7393713	7393893	Cre01.g053150	+	6.45
chr1	7393951	7394042	Cre01.g053150	+	3.53
chr1	7426981	7427370	Cre01.g053300	+	2.23
chr1	7457027	7457897	Cre01.g053500	+	3.64
chr1	7464168	7464258	Cre01.g053600	+	1.73
chr1	7464612	7465264	Cre01.g053600	+	2.73
chr1	7465411	7465649	Cre01.g053600	+	11.1
chr1	7473924	7474014	Cre01.g053700	+	4.61
chr1	7480039	7480250	Cre01.g053700	+	3
chr1	7497410	7497679	Cre01.g053900	+	2.1
chr1	7497807	7497987	Cre01.g053950	+	1.24
chr1	7502523	7503749	Cre01.g053950	+	5.04
chr1	7509434	7510723	Cre01.g054050	+	3.3
chr1	7522314	7522843	Cre01.g054150	+	1.97
chr1	7523112	7524432	Cre01.g054150	+	3.13
chr1	7526203	7526945	Cre01.g054200	+	2.46
chr1	7541664	7542591	Cre01.g054300	+	4.65
chr1	7543655	7543803	Cre01.g054350	+	2.17
chr1	7546741	7547042	Cre01.g054400	+	2.43
chr1	7580154	7580363	Cre01.g054700	+	2.19
chr1	7583147	7583504	Cre01.g054750	+	2.62
chr1	7608838	7609108	Cre01.g054900	+	2.72
chr1	7609377	7610575	Cre01.g054900	+	5.41
chr1	7615924	7616913	Cre01.g054950	+	4.63
chr1	7617231	7617470	Cre01.g055000	+	2.56
chr1	7619491	7619759	Cre01.g055000	+	2.51
chr1	7620204	7620621	Cre01.g055000	+	3.76
chr1	7625392	7625692	Cre01.g055100	+	3.47
chr1	7641049	7641139	Cre01.g055316	+	2.46
chr1	7641783	7641933	Cre01.g055316	+	10.1
chr1	7650963	7651204	Cre01.g055350	+	3.69
chr1	7651382	7651503	Cre01.g055350	+	4.15
chr1	7657703	7657913	Cre01.g055404	+	2.07
chr1	7670699	7671632	Cre01.g055416	+	1.52
chr1	7671900	7672228	Cre01.g055416	+	3.8
chr1	7672441	7673301	Cre01.g055420	+	1.69
chr1	7673787	7674968	Cre01.g055420	+	1.91
chr1	7675571	7676373	Cre01.g055420	+	3.99
chr1	7678965	7679265	Cre01.g055424	+	2.21
chr1	7686803	7686864	Cre01.g055432	+	1.39
chr1	7687636	7688325	Cre01.g055432	+	1.7
chr1	7691994	7692175	Cre01.g055432	+	1.73
chr1	7692563	7692774	Cre01.g055432	+	2.24
chr1	7692923	7693253	Cre01.g055432	+	5.4
chr1	7706777	7707220	Cre01.g055453	+	1.23
chr1	7710095	7711082	Cre01.g055453	+	4.24
chr1	7729442	7729772	Cre01.g055469	+	6.85
chr1	7805449	7805570	Cre01.g055966	+	2.43
chr1	7807413	7807623	Cre01.g055966	+	4.86
chr1	7828093	7828273	Cre01.g057061	+	3.11
chr1	7847699	7848553	Cre01.g058886	+	1.53
chr1	7849748	7849839	Cre01.g058886	+	1.24
chr1	7850666	7851418	Cre01.g058886	+	1.38
chr1	7852414	7852952	Cre01.g058886	+	3.7
chr1	7856098	7856218	Cre01.g059252	+	1.3
chr1	7856725	7857382	Cre01.g059252	+	3
chr1	7860888	7861068	Cre01.g059617	+	1.84
chr1	7861514	7862202	Cre01.g059617	+	4.38
chr1	7865455	7865636	Cre01.g059982	+	2.03
chr1	7866323	7867012	Cre01.g059982	+	3.46
chr1	7870788	7871235	Cre01.g060347	+	2.31
chr1	7875555	7876404	Cre01.g061077	+	1.5
chr1	7877405	7877556	Cre01.g061077	+	1.78
chr1	7878214	7878454	Cre01.g061077	+	3.15
chr1	7883672	7884057	Cre01.g061807	+	4.69
chr1	7884607	7884753	Cre01.g062172	+	2.41
chr1	7891165	7891843	Cre01.g063267	+	1.88
chr1	7895825	7896508	Cre01.g063267	+	8.21
chr1	7901577	7902661	Cre01.g063997	+	1.78
chr1	7906895	7907105	Cre01.g063997	+	2.05
chr1	7907254	7907704	Cre01.g063997	+	5.93
chr1	7918328	7919347	Cre01.g064362	+	4.87
chr1	7919586	7919736	Cre01.g064362	+	1.98
chr1	7920155	7920216	Cre01.g064362	+	2.88
chr1	7936687	7936838	Cre01.g065457	+	10.1
chr1	7938299	7939437	Cre01.g065822	+	1.72
chr1	7940380	7941351	Cre01.g065822	+	2.83
chr1	7941829	7942245	Cre01.g065822	+	1.91
chr1	7944498	7945158	Cre01.g065822	+	4.37
chr1	7945457	7945548	Cre01.g065822	+	7.37
chr1	7949783	7949992	Cre01.g066187	+	1.55
chr1	7964926	7965165	Cre01.g068012	+	2.1
chr1	7967841	7968442	Cre01.g068012	+	1.59
chr1	7970444	7970623	Cre01.g068012	+	2.36
chr1	7975573	7975933	Cre01.g068377	+	3.69
chr1	7979240	7980734	Cre01.g068742	+	2.8
chr1	7991859	7992384	Cre01.g069472	+	1.3
chr1	7993909	7994478	Cre01.g069472	+	2.83
chr1	8002827	8003688	Cre01.g070202	+	2.73
chr1	46552	46732	Cre01.g000200	-	20.7
chr1	51589	52127	Cre01.g000250	-	3.72
chr1	58006	58097	Cre01.g000350	-	1.59
chr1	60739	61037	Cre01.g000400	-	3.97
chr1	61915	62035	Cre01.g000400	-	1.7
chr1	63592	63712	Cre01.g000400	-	2.19
chr1	97569	97810	Cre01.g000700	-	3.13
chr1	103895	104286	Cre01.g000750	-	3.85
chr1	104375	104436	Cre01.g000750	-	1.27
chr1	111400	111729	Cre01.g000800	-	4.8
chr1	112649	113080	Cre01.g000800	-	1.38
chr1	114409	115030	Cre01.g000850	-	2.63
chr1	115905	115965	Cre01.g000850	-	1.27
chr1	133485	133962	Cre01.g001100	-	2.93
chr1	210314	210405	Cre01.g001350	-	5.22
chr1	218460	218611	Cre01.g001350	-	2.76
chr1	230304	230782	Cre01.g001501	-	3.98
chr1	248834	248924	Cre01.g001650	-	3.57
chr1	265582	265792	Cre01.g001664	-	1.49
chr1	302666	303266	Cre01.g001700	-	2.35
chr1	306596	308719	Cre01.g001750	-	3.17
chr1	309132	309609	Cre01.g001750	-	1.41
chr1	324655	325577	Cre01.g001950	-	8.29
chr1	329306	329724	Cre01.g001983	-	3.25
chr1	332350	332530	Cre01.g001983	-	1.34
chr1	372734	373030	Cre01.g002300	-	2.93
chr1	384304	385868	Cre01.g002400	-	9.12
chr1	441123	441599	Cre01.g002500	-	3.69
chr1	443303	444942	Cre01.g002500	-	1.95
chr1	527529	527970	Cre01.g002900	-	2.57
chr1	528909	529536	Cre01.g002950	-	3.13
chr1	538350	538441	Cre01.g003050	-	3.69
chr1	553775	554493	Cre01.g003150	-	3.53
chr1	555173	555264	Cre01.g003150	-	1.62
chr1	559155	559306	Cre01.g003150	-	1.67
chr1	571709	572217	Cre01.g003376	-	4.67
chr1	575192	576253	Cre01.g003376	-	2.08
chr1	606464	606525	Cre01.g003487	-	1.42
chr1	654414	654744	Cre01.g003524	-	1.92
chr1	654982	655103	Cre01.g003524	-	1.46
chr1	656251	657110	Cre01.g003524	-	2.05
chr1	658499	661188	Cre01.g003524	-	2.01
chr1	680659	680839	Cre01.g003550	-	1.37
chr1	681255	681375	Cre01.g003550	-	1.37
chr1	694649	695156	Cre01.g003650	-	3.75
chr1	695333	695453	Cre01.g003650	-	1.36
chr1	696952	697603	Cre01.g003650	-	1.97
chr1	750122	751743	Cre01.g003950	-	3.41
chr1	752433	753616	Cre01.g003950	-	1.57
chr1	756445	757577	Cre01.g003950	-	2.05
chr1	757921	758243	Cre01.g003950	-	1.52
chr1	758392	758978	Cre01.g003950	-	1.94
chr1	761623	762127	Cre01.g003950	-	2.49
chr1	762801	763242	Cre01.g003950	-	2.39
chr1	766424	767528	Cre01.g003950	-	1.36
chr1	767904	768651	Cre01.g004000	-	2.76
chr1	769047	771007	Cre01.g004000	-	1.53
chr1	826652	827073	Cre01.g004200	-	2.46
chr1	834662	835108	Cre01.g004300	-	2.94
chr1	835922	837441	Cre01.g004300	-	3.04
chr1	838910	840814	Cre01.g004300	-	1.77
chr1	853942	854416	Cre01.g004450	-	3.6
chr1	855335	856480	Cre01.g004450	-	2.33
chr1	888047	888437	Cre01.g004700	-	1.8
chr1	902339	902400	Cre01.g004850	-	1.51
chr1	913438	913824	Cre01.g004900	-	1.8
chr1	914909	915834	Cre01.g004900	-	1.44
chr1	921754	922437	Cre01.g004950	-	2.92
chr1	923111	924338	Cre01.g004950	-	1.68
chr1	925446	925506	Cre01.g004950	-	1.25
chr1	928429	928939	Cre01.g005050	-	3.91
chr1	929508	932816	Cre01.g005050	-	2.41
chr1	937149	937566	Cre01.g005150	-	3.11
chr1	937832	939297	Cre01.g005150	-	1.87
chr1	940826	941186	Cre01.g005150	-	1.12
chr1	943055	943355	Cre01.g005200	-	2.54
chr1	948917	950126	Cre01.g005200	-	1.82
chr1	950428	950519	Cre01.g005200	-	1.77
chr1	991940	992620	Cre01.g005550	-	6.08
chr1	995999	996377	Cre01.g005550	-	1.26
chr1	1012201	1012528	Cre01.g005813	-	3.09
chr1	1024379	1024649	Cre01.g005900	-	3.74
chr1	1037341	1037581	Cre01.g006000	-	2.91
chr1	1049746	1050284	Cre01.g006100	-	2.51
chr1	1091614	1091884	Cre01.g006301	-	1.37
chr1	1092902	1093413	Cre01.g006301	-	2.11
chr1	1093921	1093982	Cre01.g006301	-	1.79
chr1	1355607	1356082	Cre01.g006800	-	1.91
chr1	1369731	1370479	Cre01.g006900	-	2.08
chr1	1413777	1414377	Cre01.g007100	-	3.8
chr1	1433790	1433911	Cre01.g007251	-	13.8
chr1	1442097	1442486	Cre01.g007300	-	1.65
chr1	1445879	1446388	Cre01.g007300	-	2.23
chr1	1446896	1446987	Cre01.g007350	-	9.22
chr1	1450903	1451855	Cre01.g007400	-	3.44
chr1	1458501	1458651	Cre01.g007500	-	2.7
chr1	1458979	1459280	Cre01.g007500	-	2.32
chr1	1477327	1477858	Cre01.g007600	-	2.84
chr1	1491240	1491538	Cre01.g007700	-	2.77
chr1	1508634	1509114	Cre01.g007774	-	3.74
chr1	1520357	1520477	Cre01.g007850	-	1.5
chr1	1551682	1552133	Cre01.g008100	-	4.19
chr1	1552282	1553183	Cre01.g008100	-	4.3
chr1	1553662	1553873	Cre01.g008100	-	4.61
chr1	1561933	1562323	Cre01.g008150	-	4.15
chr1	1567793	1567854	Cre01.g008150	-	2.07
chr1	1574083	1574405	Cre01.g008150	-	2.24
chr1	1574667	1574878	Cre01.g008200	-	6.45
chr1	1574937	1575087	Cre01.g008200	-	1.75
chr1	1590863	1591074	Cre01.g008300	-	12.9
chr1	1609699	1610295	Cre01.g008450	-	2.6
chr1	1610472	1610831	Cre01.g008450	-	3.23
chr1	1668439	1669249	Cre01.g008850	-	4.52
chr1	1683435	1683795	Cre01.g008850	-	4.51
chr1	1693749	1694403	Cre01.g008950	-	39.6
chr1	1698719	1699197	Cre01.g009000	-	3.69
chr1	1700914	1701094	Cre01.g009025	-	2.09
chr1	1709324	1709559	Cre01.g009150	-	15
chr1	1710967	1711026	Cre01.g009150	-	1.56
chr1	1743543	1743872	Cre01.g009350	-	2.87
chr1	1745408	1746230	Cre01.g009350	-	2.62
chr1	1763145	1763325	Cre01.g009500	-	1.84
chr1	1763534	1764043	Cre01.g009500	-	2.66
chr1	1769470	1770821	Cre01.g009500	-	2.28
chr1	1796893	1797193	Cre01.g009700	-	3.42
chr1	1809876	1810026	Cre01.g009731	-	3.23
chr1	1816396	1816487	Cre01.g009765	-	12.9
chr1	1821958	1822467	Cre01.g009800	-	2.72
chr1	1830818	1831748	Cre01.g009900	-	3.38
chr1	1831897	1832078	Cre01.g009900	-	1.38
chr1	1832137	1832347	Cre01.g009900	-	2.53
chr1	1833825	1834759	Cre01.g009900	-	1.51
chr1	1835601	1836106	Cre01.g009950	-	4.85
chr1	1836761	1837796	Cre01.g009950	-	2.22
chr1	1877170	1877590	Cre01.g010250	-	3.23
chr1	1877918	1878098	Cre01.g010250	-	1.95
chr1	1878546	1878636	Cre01.g010250	-	1.43
chr1	1892556	1892797	Cre01.g010250	-	1.87
chr1	1945727	1946118	Cre01.g010400	-	1.94
chr1	1946237	1946328	Cre01.g010400	-	1.26
chr1	1946626	1947283	Cre01.g010400	-	1.65
chr1	1950567	1951043	Cre01.g010500	-	1.95
chr1	1987397	1987903	Cre01.g010800	-	2.63
chr1	2013248	2014428	Cre01.g010848	-	9.91
chr1	2025229	2025829	Cre01.g010880	-	4.7
chr1	2039616	2039855	Cre01.g010900	-	3.09
chr1	2041152	2041582	Cre01.g010900	-	1.41
chr1	2058045	2058253	Cre01.g011000	-	1.66
chr1	2063999	2064686	Cre01.g011100	-	2.76
chr1	2065043	2065223	Cre01.g011100	-	1.66
chr1	2069597	2070652	Cre01.g011100	-	1.77
chr1	2074855	2075065	Cre01.g011100	-	1.81
chr1	2087059	2087595	Cre01.g011200	-	1.88
chr1	2088810	2089306	Cre01.g011200	-	1.45
chr1	2105248	2105488	Cre01.g011400	-	4.29
chr1	2114110	2116179	Cre01.g011450	-	4.08
chr1	2116238	2116569	Cre01.g011450	-	4.46
chr1	2121359	2121698	Cre01.g011450	-	2.38
chr1	2150700	2150851	Cre01.g011750	-	4.71
chr1	2154579	2154880	Cre01.g011800	-	2.66
chr1	2183210	2183300	Cre01.g011950	-	3.69
chr1	2183539	2183779	Cre01.g011950	-	2.4
chr1	2184005	2184587	Cre01.g011950	-	2.14
chr1	2188338	2188519	Cre01.g011950	-	2.93
chr1	2190849	2191158	Cre01.g011950	-	4.61
chr1	2220783	2221166	Cre01.g012150	-	2.98
chr1	2223832	2224211	Cre01.g012150	-	1.2
chr1	2226117	2226503	Cre01.g012175	-	2.8
chr1	2245517	2245816	Cre01.g012300	-	3.15
chr1	2246203	2248423	Cre01.g012300	-	1.92
chr1	2248897	2249017	Cre01.g012300	-	1.27
chr1	2257531	2258096	Cre01.g012400	-	3.28
chr1	2289191	2289932	Cre01.g012500	-	2.97
chr1	2290167	2290420	Cre01.g012500	-	1.2
chr1	2299336	2300200	Cre01.g012600	-	2.81
chr1	2353559	2354279	Cre01.g012900	-	2.34
chr1	2368368	2368429	Cre01.g013000	-	1.41
chr1	2389102	2389222	Cre01.g013100	-	2.66
chr1	2389610	2389730	Cre01.g013100	-	1.43
chr1	2393133	2393718	Cre01.g013150	-	2.59
chr1	2409136	2409702	Cre01.g013350	-	2.41
chr1	2426510	2427018	Cre01.g013550	-	2.91
chr1	2430026	2430147	Cre01.g013550	-	1.4
chr1	2431507	2432404	Cre01.g013600	-	2.37
chr1	2437527	2437677	Cre01.g013600	-	1.52
chr1	2449886	2450154	Cre01.g013750	-	4.15
chr1	2462098	2462248	Cre01.g013850	-	1.72
chr1	2463400	2464356	Cre01.g013850	-	2.57
chr1	2464796	2465603	Cre01.g013900	-	2.59
chr1	2467836	2468132	Cre01.g013900	-	1.49
chr1	2468656	2469628	Cre01.g013900	-	1.61
chr1	2476467	2476677	Cre01.g014000	-	1.88
chr1	2477994	2478292	Cre01.g014000	-	1.21
chr1	2484310	2484518	Cre01.g014100	-	149
chr1	2487327	2487387	Cre01.g014100	-	1.42
chr1	2493480	2493779	Cre01.g014200	-	4.15
chr1	2505142	2505561	Cre01.g014300	-	2.97
chr1	2508279	2508576	Cre01.g014300	-	1.82
chr1	2510816	2511447	Cre01.g014300	-	2.55
chr1	2528963	2529532	Cre01.g014500	-	1.97
chr1	2544413	2544622	Cre01.g014700	-	1.87
chr1	2546171	2546589	Cre01.g014700	-	1.25
chr1	2551010	2551429	Cre01.g014800	-	6.76
chr1	2552239	2552300	Cre01.g014800	-	1.39
chr1	2562158	2562963	Cre01.g014900	-	3.23
chr1	2589535	2590247	Cre01.g015100	-	3.22
chr1	2600280	2600490	Cre01.g015103	-	2.18
chr1	2602964	2603479	Cre01.g015103	-	1.84
chr1	2607069	2607759	Cre01.g015103	-	4.58
chr1	2608844	2609262	Cre01.g015150	-	1.86
chr1	2612571	2613471	Cre01.g015200	-	5.84
chr1	2623581	2623977	Cre01.g015250	-	1.99
chr1	2638513	2639048	Cre01.g015400	-	2.74
chr1	2642662	2643171	Cre01.g015451	-	3.17
chr1	2647604	2648204	Cre01.g015500	-	1.98
chr1	2670813	2670993	Cre01.g015650	-	2.53
chr1	2682934	2683501	Cre01.g015850	-	2.36
chr1	2685855	2686094	Cre01.g015850	-	2.4
chr1	2718276	2718753	Cre01.g016150	-	3.8
chr1	2720188	2722602	Cre01.g016150	-	2.34
chr1	2723936	2724477	Cre01.g016200	-	10.7
chr1	2731593	2732063	Cre01.g016200	-	1.82
chr1	2765266	2765594	Cre01.g016450	-	4.43
chr1	2772165	2772585	Cre01.g016500	-	3.19
chr1	2775783	2776126	Cre01.g016514	-	1.11
chr1	2776803	2778139	Cre01.g016514	-	1.75
chr1	2792833	2793164	Cre01.g016556	-	1.81
chr1	2793432	2793643	Cre01.g016556	-	3.15
chr1	2795008	2795254	Cre01.g016556	-	1.41
chr1	2796246	2797294	Cre01.g016570	-	33.2
chr1	2807175	2807919	Cre01.g016570	-	1.66
chr1	2818211	2818449	Cre01.g016750	-	4.36
chr1	2818715	2818894	Cre01.g016750	-	3.69
chr1	2825154	2827192	Cre01.g016850	-	2.23
chr1	2827246	2827814	Cre01.g016900	-	8.6
chr1	2854633	2856157	Cre01.g017200	-	2.63
chr1	2860791	2860912	Cre01.g017200	-	1.76
chr1	2865776	2866343	Cre01.g017350	-	3.69
chr1	2869396	2869575	Cre01.g017400	-	3.16
chr1	2870682	2870982	Cre01.g017400	-	1.63
chr1	2889281	2889849	Cre01.g017600	-	2.97
chr1	2890705	2891264	Cre01.g017600	-	1.51
chr1	2892342	2893300	Cre01.g017600	-	1.64
chr1	2894233	2896464	Cre01.g017600	-	3.27
chr1	2896933	2897023	Cre01.g017600	-	1.36
chr1	2897323	2897761	Cre01.g017600	-	1.25
chr1	2901447	2901775	Cre01.g017650	-	1.85
chr1	2902071	2902370	Cre01.g017650	-	1.75
chr1	2932596	2932656	Cre01.g017850	-	1.71
chr1	2943448	2944282	Cre01.g017951	-	4.19
chr1	2949067	2949363	Cre01.g018000	-	2.12
chr1	2949422	2949718	Cre01.g018000	-	1.79
chr1	2960330	2961222	Cre01.g018100	-	2.87
chr1	2968517	2968877	Cre01.g018200	-	3.27
chr1	2972264	2972856	Cre01.g018200	-	1.85
chr1	2976802	2976953	Cre01.g018200	-	2.12
chr1	2977131	2977701	Cre01.g018200	-	3.9
chr1	2978597	2978747	Cre01.g018200	-	1.69
chr1	2979916	2980096	Cre01.g018200	-	2.3
chr1	2993400	2993879	Cre01.g018400	-	2.26
chr1	3006085	3007132	Cre01.g018550	-	3.78
chr1	3034759	3034999	Cre01.g018700	-	2.43
chr1	3039412	3039946	Cre01.g018700	-	1.65
chr1	3055130	3055578	Cre01.g018850	-	3.33
chr1	3065786	3066499	Cre01.g018950	-	3.94
chr1	3067063	3068434	Cre01.g018950	-	1.96
chr1	3068522	3069075	Cre01.g018950	-	1.97
chr1	3069129	3071479	Cre01.g019000	-	3.18
chr1	3079300	3079658	Cre01.g019100	-	3.05
chr1	3082636	3082845	Cre01.g019100	-	2.32
chr1	3098529	3099399	Cre01.g019300	-	12
chr1	3110139	3110260	Cre01.g019300	-	2.55
chr1	3134170	3134440	Cre01.g019550	-	13.8
chr1	3140694	3141054	Cre01.g019600	-	1.58
chr1	3147749	3148138	Cre01.g019700	-	3.22
chr1	3169849	3170684	Cre01.g019850	-	18.4
chr1	3177739	3178395	Cre01.g019900	-	2.64
chr1	3200070	3200160	Cre01.g020100	-	11.1
chr1	3212100	3213119	Cre01.g020141	-	3.4
chr1	3213537	3214347	Cre01.g020141	-	5.11
chr1	3214586	3214946	Cre01.g020141	-	3.09
chr1	3219551	3219672	Cre01.g020182	-	2.04
chr1	3235199	3235260	Cre01.g020223	-	1.38
chr1	3251970	3252240	Cre01.g020400	-	1.96
chr1	3255047	3255629	Cre01.g020400	-	1.72
chr1	3257014	3258081	Cre01.g020400	-	1.59
chr1	3268199	3268768	Cre01.g020650	-	5.76
chr1	3274236	3274416	Cre01.g020650	-	2.12
chr1	3290730	3291175	Cre01.g020800	-	3.32
chr1	3292899	3293048	Cre01.g020800	-	1.45
chr1	3293670	3294510	Cre01.g020850	-	2.9
chr1	3294779	3295649	Cre01.g020850	-	4.41
chr1	3296877	3297717	Cre01.g020850	-	2.44
chr1	3308066	3308396	Cre01.g020850	-	2.11
chr1	3308455	3308666	Cre01.g020850	-	2.7
chr1	3312197	3312526	Cre01.g020887	-	2.09
chr1	3312670	3313421	Cre01.g020918	-	2.67
chr1	3315318	3315409	Cre01.g020918	-	1.43
chr1	3323005	3325215	Cre01.g020918	-	2.32
chr1	3338699	3338880	Cre01.g021100	-	2.08
chr1	3365990	3366469	Cre01.g021350	-	2.05
chr1	3392990	3393468	Cre01.g021600	-	3.63
chr1	3397214	3397304	Cre01.g021600	-	1.56
chr1	3416600	3416870	Cre01.g021850	-	3.12
chr1	3434727	3435088	Cre01.g021950	-	2.07
chr1	3443706	3444125	Cre01.g021950	-	2
chr1	3444841	3445409	Cre01.g021950	-	3.81
chr1	3457538	3457910	Cre01.g021950	-	3.48
chr1	3464957	3465366	Cre01.g021950	-	7.26
chr1	3472235	3473164	Cre01.g022100	-	37
chr1	3481846	3481907	Cre01.g022100	-	1.46
chr1	3488621	3488830	Cre01.g022200	-	4.47
chr1	3491773	3492163	Cre01.g022250	-	3.37
chr1	3497860	3497951	Cre01.g022350	-	12
chr1	3498010	3498310	Cre01.g022350	-	3.88
chr1	3504258	3504558	Cre01.g022350	-	11.2
chr1	3505006	3505157	Cre01.g022350	-	2.35
chr1	3511746	3511927	Cre01.g022500	-	4.18
chr1	3528757	3529413	Cre01.g022650	-	1.96
chr1	3531125	3531553	Cre01.g022650	-	1.4
chr1	3536004	3536573	Cre01.g022700	-	5.95
chr1	3536841	3537470	Cre01.g022700	-	8.42
chr1	3543070	3543697	Cre01.g022700	-	2.81
chr1	3544129	3544819	Cre01.g022750	-	4.27
chr1	3545148	3545239	Cre01.g022750	-	1.49
chr1	3552935	3553206	Cre01.g022750	-	3.42
chr1	3553432	3553762	Cre01.g022800	-	4.01
chr1	3573247	3574112	Cre01.g022950	-	4.18
chr1	3589399	3590058	Cre01.g023150	-	4.04
chr1	3595385	3595906	Cre01.g023150	-	1.81
chr1	3599928	3600226	Cre01.g023250	-	3.42
chr1	3604910	3606292	Cre01.g023250	-	2.74
chr1	3610366	3610813	Cre01.g023300	-	1.88
chr1	3619279	3619849	Cre01.g023350	-	5.32
chr1	3634794	3634884	Cre01.g023450	-	5.07
chr1	3638069	3638908	Cre01.g023500	-	8.06
chr1	3648260	3648713	Cre01.g023550	-	1.62
chr1	3660331	3660960	Cre01.g023550	-	1.79
chr1	3661135	3661285	Cre01.g023550	-	1.84
chr1	3670071	3670162	Cre01.g023650	-	12.9
chr1	3684592	3684682	Cre01.g023750	-	1.42
chr1	3685011	3685102	Cre01.g023750	-	4.51
chr1	3698694	3698875	Cre01.g023750	-	2.92
chr1	3710609	3711390	Cre01.g023800	-	4.99
chr1	3714735	3714856	Cre01.g023800	-	1.4
chr1	3719384	3719565	Cre01.g023800	-	2.5
chr1	3723309	3723730	Cre01.g023900	-	4.15
chr1	3724709	3724974	Cre01.g023913	-	2.6
chr1	3725149	3725325	Cre01.g023913	-	1.34
chr1	3725383	3725792	Cre01.g023913	-	1.56
chr1	3728895	3729105	Cre01.g023950	-	2.46
chr1	3733212	3733303	Cre01.g023950	-	1.58
chr1	3748456	3749594	Cre01.g024250	-	7.65
chr1	3758223	3758403	Cre01.g024251	-	2.44
chr1	3770375	3770734	Cre01.g024350	-	2.42
chr1	3783476	3784136	Cre01.g024500	-	2.67
chr1	3785166	3785227	Cre01.g024500	-	9.22
chr1	3820465	3820735	Cre01.g024750	-	4.61
chr1	3822209	3822502	Cre01.g024750	-	6.76
chr1	3825200	3825371	Cre01.g024750	-	3.5
chr1	3827742	3828020	Cre01.g024750	-	14.7
chr1	3833150	3833450	Cre01.g024800	-	6.76
chr1	3835331	3835392	Cre01.g024800	-	4.15
chr1	3853191	3853552	Cre01.g024950	-	2.88
chr1	3873896	3874370	Cre01.g025150	-	4.44
chr1	3876780	3877035	Cre01.g025150	-	1.33
chr1	3877386	3878402	Cre01.g025200	-	3.19
chr1	3879191	3879741	Cre01.g025200	-	1.92
chr1	3882403	3882880	Cre01.g025250	-	2.88
chr1	3883535	3885021	Cre01.g025250	-	2.18
chr1	3890194	3890966	Cre01.g025350	-	3.14
chr1	3892465	3892886	Cre01.g025400	-	5.43
chr1	3896261	3896501	Cre01.g025400	-	2.1
chr1	3897220	3897341	Cre01.g025400	-	2.3
chr1	3898029	3898120	Cre01.g025400	-	1.59
chr1	3898389	3898600	Cre01.g025400	-	3.26
chr1	3898839	3900015	Cre01.g025400	-	3.49
chr1	3900404	3900795	Cre01.g025400	-	4.42
chr1	3902652	3902743	Cre01.g025400	-	1.93
chr1	3902802	3903812	Cre01.g025400	-	5.42
chr1	3904890	3905041	Cre01.g025400	-	1.69
chr1	3905100	3905191	Cre01.g025400	-	1.57
chr1	3905400	3908743	Cre01.g025400	-	6.39
chr1	3908952	3909193	Cre01.g025400	-	3.3
chr1	3909282	3909492	Cre01.g025400	-	2.62
chr1	3909855	3910702	Cre01.g025400	-	6.69
chr1	3911196	3912056	Cre01.g025450	-	2.95
chr1	3912470	3913225	Cre01.g025450	-	2.49
chr1	3919241	3919392	Cre01.g025551	-	2.4
chr1	3933035	3933426	Cre01.g025700	-	3.61
chr1	3933575	3933965	Cre01.g025700	-	2.33
chr1	3943223	3943642	Cre01.g025700	-	2.06
chr1	3946405	3946466	Cre01.g025726	-	4.61
chr1	3947274	3947395	Cre01.g025726	-	2.89
chr1	3948556	3948791	Cre01.g025726	-	2.23
chr1	3948940	3949181	Cre01.g025726	-	3.44
chr1	3949839	3950136	Cre01.g025750	-	3.77
chr1	3950875	3952436	Cre01.g025750	-	1.36
chr1	3956105	3956315	Cre01.g025767	-	4.02
chr1	3971637	3973402	Cre01.g025850	-	3.5
chr1	3974975	3975405	Cre01.g025850	-	1.29
chr1	3979816	3980352	Cre01.g025850	-	1.7
chr1	3981013	3981193	Cre01.g025900	-	2.36
chr1	3986726	3987147	Cre01.g025950	-	3.82
chr1	3998327	3999851	Cre01.g025983	-	4.44
chr1	3999999	4000926	Cre01.g025983	-	4.97
chr1	4007401	4007521	Cre01.g025983	-	1.75
chr1	4008189	4008789	Cre01.g026016	-	2.26
chr1	4008998	4011125	Cre01.g026016	-	4.7
chr1	4014608	4015606	Cre01.g026050	-	2.53
chr1	4016665	4016935	Cre01.g026100	-	1.9
chr1	4018355	4018725	Cre01.g026100	-	1.44
chr1	4027219	4027455	Cre01.g026200	-	2.59
chr1	4027630	4027720	Cre01.g026200	-	1.39
chr1	4029538	4029895	Cre01.g026250	-	3.06
chr1	4033674	4034977	Cre01.g026250	-	2.29
chr1	4053271	4053479	Cre01.g026450	-	3.27
chr1	4056696	4057233	Cre01.g026500	-	3.96
chr1	4060721	4061078	Cre01.g026550	-	1.67
chr1	4063714	4064367	Cre01.g026550	-	1.32
chr1	4066050	4066110	Cre01.g026600	-	1.47
chr1	4067131	4067351	Cre01.g026600	-	1.25
chr1	4099620	4099918	Cre01.g026900	-	1.94
chr1	4105649	4106485	Cre01.g026950	-	2.83
chr1	4115294	4115710	Cre01.g027050	-	1.98
chr1	4116285	4116563	Cre01.g027050	-	1.2
chr1	4129936	4130445	Cre01.g027200	-	2.02
chr1	4130623	4131192	Cre01.g027200	-	2.79
chr1	4132363	4133082	Cre01.g027200	-	2.46
chr1	4142536	4142776	Cre01.g027350	-	5.99
chr1	4163657	4164046	Cre01.g027450	-	2.24
chr1	4167358	4167895	Cre01.g027550	-	2.98
chr1	4188855	4189695	Cre01.g027764	-	4.19
chr1	4199466	4199763	Cre01.g027850	-	1.95
chr1	4216616	4217156	Cre01.g028101	-	2.21
chr1	4219442	4219652	Cre01.g028101	-	1.91
chr1	4221126	4221547	Cre01.g028200	-	2.14
chr1	4225659	4226132	Cre01.g028200	-	1.81
chr1	4226327	4226653	Cre01.g028250	-	1.94
chr1	4236926	4237257	Cre01.g028400	-	2.87
chr1	4247562	4247652	Cre01.g028423	-	1.65
chr1	4247909	4248681	Cre01.g028450	-	7.9
chr1	4261296	4261860	Cre01.g028600	-	2.76
chr1	4270162	4271213	Cre01.g028650	-	3.94
chr1	4275531	4278942	Cre01.g028650	-	1.66
chr1	4291256	4291527	Cre01.g028850	-	4.45
chr1	4291676	4291766	Cre01.g028850	-	1.64
chr1	4292035	4292426	Cre01.g028850	-	1.93
chr1	4292728	4293074	Cre01.g028850	-	1.31
chr1	4297314	4297880	Cre01.g028950	-	2.23
chr1	4304679	4305186	Cre01.g029050	-	3.06
chr1	4306422	4307102	Cre01.g029050	-	1.65
chr1	4309416	4309745	Cre01.g029150	-	2.93
chr1	4311108	4311169	Cre01.g029150	-	1.32
chr1	4321325	4322104	Cre01.g029250	-	1.61
chr1	4324882	4325033	Cre01.g029250	-	1.27
chr1	4325645	4326651	Cre01.g029300	-	2.76
chr1	4326916	4327006	Cre01.g029300	-	1.26
chr1	4327736	4328036	Cre01.g029350	-	3.39
chr1	4333956	4334076	Cre01.g029350	-	1.97
chr1	4357854	4358964	Cre01.g029500	-	3.48
chr1	4365596	4366252	Cre01.g029500	-	2.25
chr1	4368467	4369698	Cre01.g029550	-	3.85
chr1	4374668	4375002	Cre01.g029550	-	1.59
chr1	4375302	4375542	Cre01.g029600	-	1.71
chr1	4378844	4379203	Cre01.g029650	-	3.79
chr1	4390587	4391458	Cre01.g029750	-	3.86
chr1	4392113	4392324	Cre01.g029750	-	1.81
chr1	4392811	4393142	Cre01.g029750	-	2.16
chr1	4393665	4393996	Cre01.g029750	-	1.67
chr1	4395690	4395871	Cre01.g029750	-	2.28
chr1	4396663	4396844	Cre01.g029750	-	25.8
chr1	4402306	4403142	Cre01.g029850	-	2.49
chr1	4405170	4406535	Cre01.g029850	-	1.75
chr1	4417100	4418207	Cre01.g029950	-	3.37
chr1	4420691	4420842	Cre01.g029950	-	1.31
chr1	4429691	4430202	Cre01.g030100	-	6.76
chr1	4430650	4430921	Cre01.g030100	-	3.61
chr1	4431250	4431430	Cre01.g030100	-	3.99
chr1	4431489	4431940	Cre01.g030100	-	8.91
chr1	4442468	4442559	Cre01.g030150	-	1.43
chr1	4448125	4448483	Cre01.g030200	-	4.12
chr1	4448660	4448810	Cre01.g030200	-	1.28
chr1	4448928	4450578	Cre01.g030200	-	2.46
chr1	4451112	4451445	Cre01.g030200	-	2.17
chr1	4452026	4452146	Cre01.g030250	-	1.7
chr1	4452264	4452713	Cre01.g030250	-	2.83
chr1	4460080	4460908	Cre01.g030350	-	2.57
chr1	4499346	4499765	Cre01.g030650	-	2.15
chr1	4515096	4516443	Cre01.g030750	-	4.93
chr1	4522915	4523722	Cre01.g030800	-	2.86
chr1	4524128	4528113	Cre01.g030800	-	2.14
chr1	4531786	4531995	Cre01.g030900	-	3.33
chr1	4544661	4545737	Cre01.g031004	-	3.19
chr1	4545945	4547379	Cre01.g031004	-	2.85
chr1	4551130	4551460	Cre01.g031050	-	2.07
chr1	4554125	4555512	Cre01.g031050	-	2.37
chr1	4557278	4558902	Cre01.g031050	-	4.61
chr1	4559924	4563000	Cre01.g031100	-	2.66
chr1	4564201	4564648	Cre01.g031200	-	2.44
chr1	4566136	4567149	Cre01.g031200	-	2.45
chr1	4579232	4579293	Cre01.g031350	-	2.3
chr1	4579501	4579800	Cre01.g031350	-	2.73
chr1	4580067	4580158	Cre01.g031350	-	5.3
chr1	4591352	4591981	Cre01.g031500	-	1.97
chr1	4598243	4598571	Cre01.g031550	-	31.3
chr1	4609242	4609511	Cre01.g031700	-	2.03
chr1	4615070	4615457	Cre01.g031750	-	2.87
chr1	4634081	4634977	Cre01.g031900	-	2.91
chr1	4648673	4648884	Cre01.g031951	-	14.7
chr1	4656854	4657003	Cre01.g032100	-	1.75
chr1	4688012	4688722	Cre01.g032300	-	3.41
chr1	4690446	4690743	Cre01.g032300	-	2.81
chr1	4692152	4692751	Cre01.g032350	-	3.13
chr1	4701873	4702084	Cre01.g032450	-	3.53
chr1	4716395	4716455	Cre01.g032550	-	3.92
chr1	4731075	4731809	Cre01.g032650	-	2.12
chr1	4733569	4733801	Cre01.g032650	-	1.34
chr1	4739779	4740045	Cre01.g032750	-	1.45
chr1	4740367	4741147	Cre01.g032750	-	1.99
chr1	4770382	4771072	Cre01.g033000	-	1.94
chr1	4784796	4784856	Cre01.g033091	-	1.24
chr1	4784945	4785516	Cre01.g033091	-	2.32
chr1	4785575	4786235	Cre01.g033091	-	2.64
chr1	4796563	4797369	Cre01.g033091	-	1.81
chr1	4814753	4815203	Cre01.g033350	-	3.87
chr1	4815322	4815503	Cre01.g033350	-	1.3
chr1	4831643	4831943	Cre01.g033516	-	2.9
chr1	4884044	4886286	Cre01.g033900	-	4.18
chr1	4893499	4893679	Cre01.g033900	-	2.12
chr1	4894261	4894501	Cre01.g033950	-	2.68
chr1	4898309	4898579	Cre01.g033950	-	2.7
chr1	4899052	4899562	Cre01.g034000	-	1.7
chr1	4903622	4903802	Cre01.g034000	-	1.57
chr1	4905288	4906088	Cre01.g034050	-	2.92
chr1	4909885	4910611	Cre01.g034050	-	1.45
chr1	4957830	4958219	Cre01.g034250	-	2.71
chr1	4964260	4964950	Cre01.g034325	-	1.83
chr1	4965039	4965460	Cre01.g034325	-	3.87
chr1	4965639	4967198	Cre01.g034325	-	4.58
chr1	4973025	4973085	Cre01.g034350	-	1.25
chr1	4974900	4975200	Cre01.g034380	-	6.76
chr1	4979310	4979760	Cre01.g034400	-	3.18
chr1	4985962	4986323	Cre01.g034500	-	5.14
chr1	4988543	4988604	Cre01.g034500	-	1.41
chr1	4996134	4996422	Cre01.g034500	-	1.93
chr1	5004616	5005524	Cre01.g034550	-	2.41
chr1	5006060	5006266	Cre01.g034550	-	1.42
chr1	5023306	5023605	Cre01.g034700	-	1.82
chr1	5026247	5026426	Cre01.g034700	-	1.56
chr1	5029855	5030453	Cre01.g034800	-	7.19
chr1	5032296	5032417	Cre01.g034800	-	1.46
chr1	5032595	5032805	Cre01.g034800	-	1.45
chr1	5034658	5035198	Cre01.g034850	-	5.35
chr1	5035317	5035737	Cre01.g034850	-	3.93
chr1	5036065	5036575	Cre01.g034850	-	2.51
chr1	5051403	5052238	Cre01.g034950	-	2.25
chr1	5055139	5055529	Cre01.g034950	-	2.22
chr1	5058013	5058483	Cre01.g034950	-	1.65
chr1	5058661	5059555	Cre01.g034950	-	4.51
chr1	5059689	5060197	Cre01.g035000	-	2.91
chr1	5062533	5064025	Cre01.g035000	-	2.34
chr1	5065078	5065316	Cre01.g035050	-	3
chr1	5072256	5072555	Cre01.g035150	-	3.31
chr1	5085407	5085734	Cre01.g035350	-	3.53
chr1	5090159	5090816	Cre01.g035400	-	3
chr1	5091114	5092248	Cre01.g035400	-	2.23
chr1	5092486	5092994	Cre01.g035400	-	4.24
chr1	5096408	5096797	Cre01.g035450	-	2.42
chr1	5128708	5128828	Cre01.g035700	-	1.59
chr1	5139868	5140108	Cre01.g035800	-	2.24
chr1	5140524	5140794	Cre01.g035800	-	2.84
chr1	5161657	5161837	Cre01.g035950	-	1.85
chr1	5192215	5193385	Cre01.g036150	-	3.18
chr1	5203156	5203546	Cre01.g036250	-	3.51
chr1	5203665	5204085	Cre01.g036250	-	2.32
chr1	5205760	5205850	Cre01.g036250	-	1.53
chr1	5211936	5213189	Cre01.g036250	-	1.95
chr1	5214412	5214622	Cre01.g036250	-	1.95
chr1	5214916	5215706	Cre01.g036300	-	4.44
chr1	5219966	5220116	Cre01.g036350	-	2.04
chr1	5243606	5244353	Cre01.g036600	-	7.94
chr1	5248404	5248982	Cre01.g036600	-	12
chr1	5261076	5261975	Cre01.g036750	-	2.53
chr1	5263460	5263520	Cre01.g036750	-	1.56
chr1	5278348	5278767	Cre01.g036900	-	2.65
chr1	5284336	5284486	Cre01.g036900	-	1.67
chr1	5285926	5287475	Cre01.g036950	-	9.22
chr1	5306737	5307365	Cre01.g037150	-	2.59
chr1	5314185	5314276	Cre01.g037150	-	1.37
chr1	5317235	5318418	Cre01.g037250	-	3.55
chr1	5324316	5324765	Cre01.g037350	-	2.66
chr1	5343065	5343336	Cre01.g037550	-	14.7
chr1	5359793	5360153	Cre01.g037600	-	5.37
chr1	5367260	5367522	Cre01.g037650	-	1.95
chr1	5368062	5368571	Cre01.g037700	-	3.46
chr1	5377217	5379666	Cre01.g037800	-	2.84
chr1	5379990	5381580	Cre01.g037850	-	2.95
chr1	5440029	5440455	Cre01.g038151	-	3.76
chr1	5446999	5447177	Cre01.g038300	-	2.43
chr1	5467019	5467440	Cre01.g038500	-	3.51
chr1	5484265	5484683	Cre01.g038650	-	1.87
chr1	5495677	5496181	Cre01.g038750	-	2.14
chr1	5497369	5498319	Cre01.g038750	-	2.49
chr1	5499029	5499266	Cre01.g038800	-	2.93
chr1	5499324	5499769	Cre01.g038800	-	2.37
chr1	5500630	5500851	Cre01.g038800	-	1.53
chr1	5530745	5531453	Cre01.g039150	-	2.98
chr1	5542877	5543625	Cre01.g039350	-	3.76
chr1	5555870	5555991	Cre01.g039500	-	1.47
chr1	5564455	5565163	Cre01.g039500	-	2.48
chr1	5565217	5565637	Cre01.g039550	-	2.73
chr1	5589485	5589903	Cre01.g039702	-	3.01
chr1	5597998	5598118	Cre01.g039750	-	1.84
chr1	5598296	5598535	Cre01.g039750	-	1.57
chr1	5599661	5600255	Cre01.g039750	-	2.2
chr1	5606497	5606885	Cre01.g039850	-	2.36
chr1	5612204	5612264	Cre01.g039850	-	1.89
chr1	5626278	5626853	Cre01.g039950	-	2.07
chr1	5630675	5630975	Cre01.g040050	-	1.9
chr1	5637822	5638421	Cre01.g040150	-	4.3
chr1	5640953	5641861	Cre01.g040150	-	2.73
chr1	5644050	5644859	Cre01.g040200	-	3.24
chr1	5645816	5646174	Cre01.g040200	-	2.04
chr1	5647167	5648230	Cre01.g040200	-	2.81
chr1	5649057	5649296	Cre01.g040250	-	3.03
chr1	5649504	5650032	Cre01.g040250	-	1.83
chr1	5652797	5653153	Cre01.g040250	-	2.4
chr1	5653266	5653445	Cre01.g040300	-	1.81
chr1	5657008	5657219	Cre01.g040350	-	8
chr1	5666357	5666598	Cre01.g040379	-	3.5
chr1	5676132	5677541	Cre01.g040450	-	3.16
chr1	5677600	5677811	Cre01.g040450	-	1.74
chr1	5691321	5691921	Cre01.g040550	-	20.3
chr1	5720957	5721347	Cre01.g040850	-	2.86
chr1	5728819	5728909	Cre01.g040850	-	1.66
chr1	5741271	5741871	Cre01.g041000	-	1.95
chr1	5742774	5743487	Cre01.g041000	-	2.27
chr1	5783833	5784279	Cre01.g041300	-	7.21
chr1	5790606	5790995	Cre01.g041400	-	3.86
chr1	5800650	5800890	Cre01.g041450	-	2.55
chr1	5801009	5801578	Cre01.g041450	-	2.96
chr1	5804910	5805750	Cre01.g041450	-	3.1
chr1	5875542	5875603	Cre01.g041900	-	2.43
chr1	5908741	5909042	Cre01.g042100	-	13.8
chr1	5919462	5919522	Cre01.g042150	-	11.1
chr1	5919671	5920179	Cre01.g042150	-	4.48
chr1	5922721	5923409	Cre01.g042200	-	2.05
chr1	5932742	5933703	Cre01.g042300	-	2.47
chr1	5943739	5943920	Cre01.g042352	-	15.7
chr1	5945911	5945972	Cre01.g042352	-	4.91
chr1	5954750	5954841	Cre01.g042352	-	10.1
chr1	6004861	6005280	Cre01.g042550	-	2.14
chr1	6005458	6006187	Cre01.g042550	-	1.64
chr1	6036988	6038835	Cre01.g042800	-	2.88
chr1	6039337	6039802	Cre01.g042800	-	1.3
chr1	6041598	6042483	Cre01.g042850	-	2.81
chr1	6048642	6049058	Cre01.g042950	-	2.75
chr1	6049324	6049681	Cre01.g042950	-	4.41
chr1	6050288	6051665	Cre01.g042950	-	1.31
chr1	6057770	6058961	Cre01.g043050	-	2.99
chr1	6061119	6061539	Cre01.g043100	-	2.77
chr1	6065186	6065393	Cre01.g043200	-	3.4
chr1	6076290	6076379	Cre01.g043300	-	1.42
chr1	6081228	6082540	Cre01.g043350	-	2.66
chr1	6084572	6084993	Cre01.g043350	-	2.02
chr1	6087238	6087895	Cre01.g043400	-	2.69
chr1	6093319	6093556	Cre01.g043500	-	2.09
chr1	6100689	6100990	Cre01.g043550	-	4.96
chr1	6101079	6101350	Cre01.g043550	-	2.9
chr1	6109899	6110110	Cre01.g043600	-	4.17
chr1	6114160	6114640	Cre01.g043650	-	3.27
chr1	6130043	6130491	Cre01.g043800	-	2.97
chr1	6131211	6131758	Cre01.g043800	-	1.64
chr1	6134697	6134893	Cre01.g043800	-	1.3
chr1	6137649	6137979	Cre01.g043850	-	2.34
chr1	6138398	6139148	Cre01.g043850	-	2.6
chr1	6148475	6148955	Cre01.g043850	-	2.92
chr1	6150479	6151437	Cre01.g043950	-	4.3
chr1	6158379	6158639	Cre01.g044050	-	1.93
chr1	6163593	6164371	Cre01.g044100	-	4.65
chr1	6164758	6164939	Cre01.g044100	-	1.6
chr1	6168867	6169050	Cre01.g044100	-	1.25
chr1	6170497	6170706	Cre01.g044150	-	2.88
chr1	6172155	6172876	Cre01.g044150	-	1.92
chr1	6212847	6214363	Cre01.g044400	-	5.47
chr1	6247617	6248065	Cre01.g044700	-	2.25
chr1	6267887	6268158	Cre01.g044850	-	3.13
chr1	6289119	6289434	Cre01.g044850	-	3.1
chr1	6299453	6301153	Cre01.g044850	-	4.91
chr1	6316410	6316706	Cre01.g045000	-	2.3
chr1	6322005	6322421	Cre01.g045100	-	1.64
chr1	6322687	6323846	Cre01.g045100	-	1.65
chr1	6326017	6326678	Cre01.g045150	-	10.9
chr1	6338945	6339454	Cre01.g045902	-	2.28
chr1	6339542	6339692	Cre01.g045902	-	2.36
chr1	6342166	6342598	Cre01.g045902	-	1.38
chr1	6350231	6350321	Cre01.g046650	-	5.99
chr1	6356860	6357128	Cre01.g046652	-	3.54
chr1	6357246	6357603	Cre01.g046652	-	1.61
chr1	6368746	6369397	Cre01.g045450	-	2.91
chr1	6392626	6393045	Cre01.g045600	-	2.36
chr1	6400316	6400825	Cre01.g045601	-	4.75
chr1	6415886	6416426	Cre01.g045640	-	15.9
chr1	6421244	6421602	Cre01.g045640	-	2.95
chr1	6444106	6444584	Cre01.g045800	-	3.54
chr1	6444762	6445433	Cre01.g045800	-	1.57
chr1	6458733	6458852	Cre01.g045903	-	1.51
chr1	6484671	6485449	Cre01.g046237	-	3.39
chr1	6493290	6493500	Cre01.g046237	-	3.16
chr1	6500042	6500222	Cre01.g046237	-	4.91
chr1	6641791	6642294	Cre01.g047550	-	4.08
chr1	6642766	6643594	Cre01.g047550	-	1.91
chr1	6643772	6644166	Cre01.g047550	-	1.43
chr1	6644412	6645010	Cre01.g047600	-	2.17
chr1	6650932	6651083	Cre01.g047700	-	1.31
chr1	6654684	6656265	Cre01.g047700	-	1.49
chr1	6668469	6668649	Cre01.g047900	-	3.64
chr1	6672061	6672912	Cre01.g047900	-	2.06
chr1	6690158	6690309	Cre01.g048100	-	1.51
chr1	6696624	6696775	Cre01.g048100	-	2.55
chr1	6703915	6703975	Cre01.g048150	-	1.2
chr1	6721410	6721590	Cre01.g048250	-	1.83
chr1	6741312	6741612	Cre01.g048450	-	2.23
chr1	6745093	6745184	Cre01.g048450	-	1.58
chr1	6746123	6746304	Cre01.g048450	-	1.5
chr1	6746382	6746620	Cre01.g048501	-	3.89
chr1	6749022	6749442	Cre01.g048550	-	3.4
chr1	6753698	6753909	Cre01.g048600	-	2.81
chr1	6754237	6754388	Cre01.g048600	-	1.54
chr1	6771578	6772024	Cre01.g048750	-	2.56
chr1	6773515	6773950	Cre01.g048750	-	2.01
chr1	6774178	6774566	Cre01.g048800	-	3.3
chr1	6776814	6778336	Cre01.g048850	-	3.26
chr1	6781083	6782324	Cre01.g048850	-	2.18
chr1	6782807	6783077	Cre01.g048900	-	4.26
chr1	6799628	6799987	Cre01.g049050	-	1.86
chr1	6800105	6800196	Cre01.g049050	-	1.27
chr1	6800583	6802356	Cre01.g049050	-	1.66
chr1	6820537	6821344	Cre01.g049200	-	4.56
chr1	6830695	6830755	Cre01.g049200	-	1.76
chr1	6837898	6838319	Cre01.g049300	-	3.74
chr1	6840675	6840886	Cre01.g049300	-	2.25
chr1	6841844	6842024	Cre01.g049300	-	2.09
chr1	6842534	6843134	Cre01.g049350	-	4.64
chr1	6846488	6847405	Cre01.g049350	-	3.02
chr1	6850748	6851193	Cre01.g049450	-	3.69
chr1	6853665	6854536	Cre01.g049500	-	3.69
chr1	6854998	6855358	Cre01.g049550	-	3.82
chr1	6855904	6856024	Cre01.g049550	-	1.49
chr1	6858208	6858833	Cre01.g049600	-	3.47
chr1	6860267	6860637	Cre01.g049600	-	2.3
chr1	6862605	6863563	Cre01.g049650	-	3.64
chr1	6871031	6871242	Cre01.g049650	-	2.45
chr1	6872288	6872864	Cre01.g049650	-	4.98
chr1	6938546	6939355	Cre01.g050000	-	3.77
chr1	6941941	6942331	Cre01.g050050	-	2.66
chr1	6946000	6949342	Cre01.g050100	-	3.61
chr1	6973259	6973737	Cre01.g050350	-	2.76
chr1	6979731	6980632	Cre01.g050451	-	4.4
chr1	6987419	6987917	Cre01.g050451	-	2.92
chr1	6994688	6995069	Cre01.g050550	-	3.74
chr1	6995214	6995744	Cre01.g050550	-	1.29
chr1	6996431	6996729	Cre01.g050600	-	3.87
chr1	6996788	6999616	Cre01.g050600	-	5.32
chr1	7002029	7002268	Cre01.g050600	-	1.88
chr1	7002997	7003986	Cre01.g050608	-	6.03
chr1	7057408	7058008	Cre01.g050950	-	5.08
chr1	7059121	7059182	Cre01.g050950	-	1.08
chr1	7059301	7060190	Cre01.g050950	-	2.53
chr1	7093794	7096710	Cre01.g051250	-	2.94
chr1	7112996	7113705	Cre01.g051450	-	1.98
chr1	7122709	7122800	Cre01.g051500	-	1.19
chr1	7207730	7207998	Cre01.g051800	-	2.47
chr1	7221794	7222213	Cre01.g051950	-	2.89
chr1	7224714	7225882	Cre01.g051950	-	2.72
chr1	7233588	7233885	Cre01.g052100	-	2.95
chr1	7236154	7236993	Cre01.g052150	-	3.92
chr1	7238143	7238967	Cre01.g052150	-	1.42
chr1	7244397	7244997	Cre01.g052200	-	3.69
chr1	7245950	7247108	Cre01.g052200	-	2.48
chr1	7258864	7259373	Cre01.g052450	-	3.34
chr1	7268003	7268363	Cre01.g052500	-	3.02
chr1	7293054	7293175	Cre01.g052650	-	1.7
chr1	7343421	7343511	Cre01.g052800	-	2.67
chr1	7343988	7344229	Cre01.g052800	-	4.03
chr1	7394703	7394973	Cre01.g053200	-	14.7
chr1	7401240	7401869	Cre01.g053250	-	3.72
chr1	7418096	7418187	Cre01.g053250	-	2.69
chr1	7418568	7418806	Cre01.g053288	-	5.47
chr1	7428349	7428650	Cre01.g053350	-	2.98
chr1	7428858	7429009	Cre01.g053350	-	1.72
chr1	7441347	7442217	Cre01.g053450	-	2.44
chr1	7444176	7445257	Cre01.g053450	-	2.7
chr1	7445625	7445715	Cre01.g053450	-	1.34
chr1	7446791	7446852	Cre01.g053450	-	1.37
chr1	7451357	7451971	Cre01.g053450	-	3.45
chr1	7453287	7454617	Cre01.g053450	-	3.82
chr1	7480849	7481264	Cre01.g053750	-	1.61
chr1	7487101	7488026	Cre01.g053850	-	2.27
chr1	7503838	7504465	Cre01.g054000	-	2.99
chr1	7505283	7505463	Cre01.g054000	-	2.04
chr1	7507321	7507808	Cre01.g054000	-	2.36
chr1	7511110	7511468	Cre01.g054100	-	3.03
chr1	7556004	7556573	Cre01.g054500	-	2.69
chr1	7557628	7557808	Cre01.g054500	-	1.61
chr1	7563564	7563983	Cre01.g054550	-	5.12
chr1	7572985	7573494	Cre01.g054650	-	4.23
chr1	7576186	7576571	Cre01.g054650	-	2.43
chr1	7585525	7585705	Cre01.g054800	-	8.35
chr1	7585883	7586510	Cre01.g054800	-	14.5
chr1	7596908	7599033	Cre01.g054800	-	2.2
chr1	7601245	7602164	Cre01.g054850	-	2.32
chr1	7629496	7630000	Cre01.g055200	-	3.31
chr1	7652134	7656431	Cre01.g055400	-	3.77
chr1	7657921	7658996	Cre01.g055408	-	16.9
chr1	7664772	7665629	Cre01.g055408	-	1.6
chr1	7667213	7667274	Cre01.g055412	-	9.83
chr1	7679929	7680229	Cre01.g055428	-	2.63
chr1	7680288	7680797	Cre01.g055428	-	2.14
chr1	7681993	7683441	Cre01.g055428	-	2.36
chr1	7700765	7701004	Cre01.g055444	-	2.84
chr1	7719563	7720902	Cre01.g055465	-	3.02
chr1	7739264	7741926	Cre01.g055477	-	3.09
chr1	7770236	7770641	Cre01.g055500	-	2.02
chr1	7784214	7784542	Cre01.g055550	-	2.53
chr1	7814275	7814694	Cre01.g056331	-	3.28
chr1	7821783	7821844	Cre01.g056696	-	3.8
chr1	7832498	7832828	Cre01.g057791	-	3.32
chr1	7836099	7836310	Cre01.g057791	-	2.31
chr1	7840589	7841516	Cre01.g058521	-	2.87
chr1	7841993	7842114	Cre01.g058521	-	2.28
chr1	7879553	7881180	Cre01.g061442	-	2.37
chr1	7885383	7885826	Cre01.g062537	-	2.83
chr1	7888097	7888366	Cre01.g062902	-	1.94
chr1	7896839	7897348	Cre01.g063632	-	4.12
chr1	7950136	7950463	Cre01.g066552	-	2.47
chr1	7950669	7952179	Cre01.g066552	-	2.48
chr1	7954525	7954704	Cre01.g066917	-	2.37
chr1	7987240	7988328	Cre01.g069107	-	3.13
chr1	7994481	7995049	Cre01.g069837	-	3.74
chr1	8003734	8004122	Cre01.g070567	-	3.04
chr2	18774	19302	Cre02.g073150	+	4.41
chr2	19615	19913	Cre02.g073176	+	2.19
chr2	22707	23095	Cre02.g073176	+	4.53
chr2	34755	36841	Cre02.g073250	+	3.45
chr2	41469	42007	Cre02.g073250	+	5.61
chr2	45937	46028	Cre02.g073350	+	1.48
chr2	46235	46504	Cre02.g073350	+	2.55
chr2	46593	47429	Cre02.g073350	+	2.75
chr2	52068	52668	Cre02.g073400	+	3
chr2	53457	53667	Cre02.g073450	+	2.86
chr2	58407	58527	Cre02.g073450	+	2.06
chr2	80364	81447	Cre02.g073750	+	1.93
chr2	84632	84993	Cre02.g073750	+	4.99
chr2	85627	86143	Cre02.g073800	+	2.01
chr2	86319	86940	Cre02.g073800	+	2.55
chr2	90509	90660	Cre02.g073850	+	3.32
chr2	95121	95449	Cre02.g073900	+	3.43
chr2	116345	116406	Cre02.g074150	+	1.43
chr2	119274	120397	Cre02.g074150	+	3.13
chr2	121729	122260	Cre02.g074150	+	1.54
chr2	124797	125187	Cre02.g074150	+	2.69
chr2	125276	126597	Cre02.g074150	+	4.61
chr2	133875	134115	Cre02.g074250	+	2.52
chr2	136773	136833	Cre02.g074250	+	1.66
chr2	140600	140989	Cre02.g074250	+	5.67
chr2	141285	141346	Cre02.g074300	+	2.86
chr2	149635	149906	Cre02.g074300	+	3.76
chr2	154647	155247	Cre02.g074300	+	4.21
chr2	200404	201086	Cre02.g074550	+	2.96
chr2	217915	219005	Cre02.g074700	+	1.77
chr2	219479	220162	Cre02.g074700	+	3.41
chr2	220669	220760	Cre02.g074720	+	1.55
chr2	222483	222784	Cre02.g074720	+	1.71
chr2	233563	233892	Cre02.g074758	+	3.18
chr2	236097	236645	Cre02.g074800	+	19.4
chr2	246271	246617	Cre02.g074800	+	13.8
chr2	247946	248037	Cre02.g074800	+	3.23
chr2	248246	248456	Cre02.g074800	+	4.74
chr2	248994	249235	Cre02.g074800	+	4.3
chr2	249473	249534	Cre02.g074800	+	5.22
chr2	249772	249923	Cre02.g074800	+	3.07
chr2	265799	266679	Cre02.g074950	+	2.1
chr2	272198	273214	Cre02.g074950	+	1.62
chr2	273832	274611	Cre02.g074950	+	2.9
chr2	278840	279080	Cre02.g075000	+	1.52
chr2	285969	286090	Cre02.g075100	+	1.82
chr2	288122	289061	Cre02.g075100	+	2.56
chr2	306511	306721	Cre02.g075200	+	4.69
chr2	310310	310638	Cre02.g075301	+	2.82
chr2	330545	330635	Cre02.g075500	+	1.35
chr2	353031	353631	Cre02.g075600	+	3.15
chr2	353690	353841	Cre02.g075600	+	4.18
chr2	371329	371755	Cre02.g075800	+	2.38
chr2	372791	372881	Cre02.g075800	+	1.43
chr2	373326	374011	Cre02.g075800	+	2.41
chr2	428003	428841	Cre02.g076150	+	3.26
chr2	460656	461220	Cre02.g076466	+	2.94
chr2	469842	470227	Cre02.g076600	+	3.93
chr2	476825	477591	Cre02.g076650	+	2.26
chr2	483223	483940	Cre02.g076700	+	3
chr2	494153	495635	Cre02.g076900	+	2.79
chr2	496349	497980	Cre02.g076900	+	1.94
chr2	498950	499250	Cre02.g076900	+	1.43
chr2	499488	500355	Cre02.g076900	+	2.69
chr2	502339	502609	Cre02.g076950	+	2.39
chr2	502877	503028	Cre02.g076950	+	1.59
chr2	505413	505624	Cre02.g076950	+	2.57
chr2	507586	508036	Cre02.g076950	+	13
chr2	508125	509352	Cre02.g076950	+	7.37
chr2	511077	511723	Cre02.g076987	+	14.7
chr2	514118	514179	Cre02.g076987	+	6.91
chr2	521263	521443	Cre02.g077061	+	1.95
chr2	522219	523490	Cre02.g077100	+	1.79
chr2	526298	527130	Cre02.g077100	+	2.92
chr2	531182	531601	Cre02.g077150	+	2.44
chr2	556883	557738	Cre02.g077500	+	4.45
chr2	561950	562518	Cre02.g077550	+	2.3
chr2	581998	582177	Cre02.g077650	+	1.99
chr2	590994	591533	Cre02.g077700	+	9.08
chr2	591944	592035	Cre02.g077750	+	2.14
chr2	593814	594397	Cre02.g077750	+	1.68
chr2	595036	595776	Cre02.g077750	+	1.54
chr2	596685	598148	Cre02.g077750	+	11
chr2	621440	621888	Cre02.g077900	+	6.83
chr2	638237	638538	Cre02.g077951	+	2.91
chr2	655416	656568	Cre02.g078050	+	2.65
chr2	660147	660478	Cre02.g078050	+	4.82
chr2	675506	675868	Cre02.g078150	+	3.23
chr2	690618	691098	Cre02.g078150	+	3.94
chr2	708118	708358	Cre02.g078316	+	2.41
chr2	709907	709968	Cre02.g078316	+	2.04
chr2	750292	750829	Cre02.g078550	+	3.62
chr2	765333	765963	Cre02.g078700	+	3.15
chr2	770471	771069	Cre02.g078750	+	20.3
chr2	776074	776284	Cre02.g078777	+	3.06
chr2	776761	776911	Cre02.g078777	+	2.85
chr2	781692	781933	Cre02.g078804	+	1.79
chr2	782171	782412	Cre02.g078804	+	1.75
chr2	790408	790917	Cre02.g078858	+	3.47
chr2	804006	804365	Cre02.g078885	+	3.33
chr2	806854	807002	Cre02.g078912	+	2.52
chr2	837059	837952	Cre02.g079004	+	4.74
chr2	838189	838309	Cre02.g079004	+	7.17
chr2	844120	844781	Cre02.g078950	+	4.01
chr2	845079	845320	Cre02.g078950	+	6.4
chr2	871122	871489	Cre02.g079200	+	1.83
chr2	872846	873172	Cre02.g079200	+	4.68
chr2	876650	877008	Cre02.g079250	+	5.71
chr2	877417	878664	Cre02.g079300	+	3.88
chr2	880973	881843	Cre02.g079300	+	3.41
chr2	882257	882467	Cre02.g079351	+	2.9
chr2	888625	888914	Cre02.g079351	+	1.88
chr2	896005	896785	Cre02.g079351	+	4.66
chr2	899245	899874	Cre02.g079400	+	4.1
chr2	904425	905352	Cre02.g079450	+	2.62
chr2	913730	915727	Cre02.g079550	+	2.59
chr2	916521	916867	Cre02.g079550	+	1.34
chr2	918102	918163	Cre02.g079550	+	1.13
chr2	918984	919551	Cre02.g079550	+	7.07
chr2	920017	920137	Cre02.g079600	+	1.39
chr2	920523	922068	Cre02.g079600	+	2.06
chr2	922454	922753	Cre02.g079600	+	4.46
chr2	934559	934892	Cre02.g079750	+	2.62
chr2	937211	937589	Cre02.g079750	+	2.05
chr2	944605	945892	Cre02.g079750	+	4.84
chr2	948330	948511	Cre02.g079850	+	3.5
chr2	952821	952882	Cre02.g079850	+	1.82
chr2	953781	954352	Cre02.g079850	+	6.18
chr2	954501	954802	Cre02.g079850	+	2.89
chr2	970970	971254	Cre02.g080100	+	3.04
chr2	974243	974333	Cre02.g080100	+	3.47
chr2	983282	983733	Cre02.g080150	+	4.56
chr2	984001	984212	Cre02.g080150	+	4.53
chr2	991861	992395	Cre02.g080250	+	2.81
chr2	1007813	1008172	Cre02.g080350	+	2.49
chr2	1020896	1021137	Cre02.g080450	+	10.1
chr2	1050089	1053914	Cre02.g080700	+	4.53
chr2	1064074	1066049	Cre02.g080750	+	5.18
chr2	1081179	1082318	Cre02.g080950	+	4.91
chr2	1088492	1088553	Cre02.g081050	+	1.11
chr2	1088702	1089242	Cre02.g081050	+	3.21
chr2	1089744	1090015	Cre02.g081100	+	1.69
chr2	1092742	1093312	Cre02.g081100	+	4.49
chr2	1100585	1100825	Cre02.g081176	+	3.99
chr2	1125526	1125647	Cre02.g081350	+	1.54
chr2	1133565	1133965	Cre02.g081500	+	2.3
chr2	1137536	1137803	Cre02.g081500	+	4.75
chr2	1137950	1138277	Cre02.g081500	+	2.99
chr2	1138325	1140856	Cre02.g081550	+	3.57
chr2	1146734	1147523	Cre02.g081650	+	2.14
chr2	1152581	1153238	Cre02.g081650	+	8.29
chr2	1156561	1157872	Cre02.g081700	+	6
chr2	1205019	1205488	Cre02.g082050	+	1.76
chr2	1207521	1208059	Cre02.g082050	+	2.53
chr2	1223235	1223503	Cre02.g082300	+	1.93
chr2	1243613	1244092	Cre02.g082500	+	11.4
chr2	1249835	1250969	Cre02.g082550	+	3.58
chr2	1252226	1252455	Cre02.g082600	+	1.46
chr2	1256330	1256510	Cre02.g082600	+	1.66
chr2	1265298	1265628	Cre02.g082700	+	5.3
chr2	1267030	1267150	Cre02.g082750	+	2.16
chr2	1334258	1334528	Cre02.g082852	+	27.9
chr2	1359890	1360069	Cre02.g083050	+	2.76
chr2	1365893	1366339	Cre02.g083065	+	2.6
chr2	1391916	1392451	Cre02.g083300	+	5.04
chr2	1412075	1412136	Cre02.g083400	+	3.59
chr2	1418789	1419266	Cre02.g083450	+	3.07
chr2	1430844	1431112	Cre02.g083550	+	2.2
chr2	1430980	1431398	Cre02.g083600	+	5.02
chr2	1432970	1435349	Cre02.g083600	+	5.99
chr2	1437534	1438042	Cre02.g083600	+	2.81
chr2	1446689	1447108	Cre02.g083700	+	4.24
chr2	1449258	1449348	Cre02.g083750	+	1.38
chr2	1449975	1450036	Cre02.g083750	+	1.45
chr2	1455732	1457228	Cre02.g083750	+	3.85
chr2	1457436	1458155	Cre02.g083750	+	6.07
chr2	1458975	1459322	Cre02.g083800	+	1.23
chr2	1461252	1461922	Cre02.g083800	+	1.42
chr2	1462248	1462932	Cre02.g083800	+	3.02
chr2	1474272	1474333	Cre02.g083900	+	2.91
chr2	1478442	1478922	Cre02.g083900	+	1.83
chr2	1481179	1481537	Cre02.g083935	+	3.5
chr2	1486597	1487066	Cre02.g084000	+	3.52
chr2	1487500	1488632	Cre02.g084050	+	2.28
chr2	1490734	1490972	Cre02.g084050	+	6.02
chr2	1492652	1493491	Cre02.g084100	+	3.37
chr2	1494249	1494549	Cre02.g084150	+	3.49
chr2	1507754	1508084	Cre02.g084150	+	1.63
chr2	1508424	1508852	Cre02.g084176	+	12
chr2	1524987	1525167	Cre02.g084400	+	2.18
chr2	1526069	1526399	Cre02.g084400	+	1.98
chr2	1529781	1530111	Cre02.g084450	+	3.02
chr2	1537770	1537920	Cre02.g084600	+	1.66
chr2	1539857	1540400	Cre02.g084600	+	2.3
chr2	1561097	1562110	Cre02.g084800	+	2.19
chr2	1563645	1565558	Cre02.g084800	+	2.31
chr2	1566387	1566626	Cre02.g084800	+	2.53
chr2	1590576	1591024	Cre02.g085000	+	4.37
chr2	1591347	1591588	Cre02.g085050	+	2.76
chr2	1598002	1598752	Cre02.g085050	+	4.85
chr2	1598900	1599021	Cre02.g085050	+	8.75
chr2	1611340	1611942	Cre02.g085150	+	2.46
chr2	1618570	1620155	Cre02.g085150	+	7.91
chr2	1620393	1620454	Cre02.g085150	+	2.64
chr2	1625191	1627688	Cre02.g085257	+	2.48
chr2	1628673	1628942	Cre02.g085257	+	2.08
chr2	1629965	1631068	Cre02.g085257	+	6.11
chr2	1635386	1635796	Cre02.g085300	+	4.25
chr2	1639868	1640174	Cre02.g085350	+	1.62
chr2	1642230	1642800	Cre02.g085350	+	3.93
chr2	1644531	1644890	Cre02.g085400	+	1.39
chr2	1645276	1645902	Cre02.g085400	+	2.76
chr2	1645961	1646021	Cre02.g085400	+	1.25
chr2	1649489	1649963	Cre02.g085450	+	1.22
chr2	1650411	1650920	Cre02.g085450	+	4.81
chr2	1655116	1656460	Cre02.g085550	+	2.78
chr2	1659482	1660089	Cre02.g085650	+	1.34
[truncated: 22,418 more rows]

## Sheet: Table S1 m6A peak in veg(mt-)
Table S1 Identified m6A peaks in different stages
Chromosome	Chr_start	Chr_stop	Gene ID	Strand	Enrichment
chr1	18765	19089	Cre01.g000017	+	29.2
chr1	29659	30019	Cre01.g000050	+	2.26
chr1	30895	31288	Cre01.g000100	+	3.29
chr1	40078	40917	Cre01.g000100	+	2.45
chr1	45532	46099	Cre01.g000150	+	4.06
chr1	57349	57919	Cre01.g000300	+	3.85
chr1	65205	66826	Cre01.g000450	+	2.89
chr1	67318	67599	Cre01.g000450	+	1.7
chr1	69119	69419	Cre01.g000450	+	2.25
chr1	69837	70197	Cre01.g000450	+	1.98
chr1	70364	72700	Cre01.g000500	+	1.38
chr1	76308	76727	Cre01.g000500	+	2.84
chr1	96492	97537	Cre01.g000650	+	4.47
chr1	120319	120708	Cre01.g000900	+	1.87
chr1	138255	138609	Cre01.g001150	+	2.3
chr1	143522	143643	Cre01.g001150	+	1.49
chr1	151785	151966	Cre01.g001150	+	2.63
chr1	163939	164808	Cre01.g001200	+	3.86
chr1	165525	165736	Cre01.g001200	+	4.22
chr1	177045	177196	Cre01.g001250	+	4.06
chr1	208824	209155	Cre01.g001300	+	3.26
chr1	223881	224662	Cre01.g001400	+	3.57
chr1	229265	229655	Cre01.g001450	+	2.91
chr1	241842	242316	Cre01.g001550	+	1.61
chr1	243017	243824	Cre01.g001550	+	3.75
chr1	247440	248157	Cre01.g001600	+	2.07
chr1	263649	264248	Cre01.g001657	+	3.19
chr1	284627	285256	Cre01.g001678	+	3.26
chr1	285704	286183	Cre01.g001678	+	2.32
chr1	313751	314875	Cre01.g001800	+	2.37
chr1	316436	316783	Cre01.g001800	+	1.49
chr1	319610	320546	Cre01.g001800	+	1.95
chr1	321660	323608	Cre01.g001800	+	2.24
chr1	324052	324653	Cre01.g001800	+	3.65
chr1	339565	340254	Cre01.g002050	+	3.42
chr1	344207	344804	Cre01.g002100	+	2.65
chr1	348080	350082	Cre01.g002200	+	4.9
chr1	359938	359999	Cre01.g002201	+	3.65
chr1	363927	363987	Cre01.g002227	+	1.79
chr1	367028	367328	Cre01.g002234	+	1.9
chr1	367567	367747	Cre01.g002234	+	2.18
chr1	371592	371860	Cre01.g002250	+	2.52
chr1	382831	383307	Cre01.g002350	+	3.37
chr1	449690	449871	Cre01.g002550	+	3.82
chr1	450469	451638	Cre01.g002550	+	5.09
chr1	468210	468331	Cre01.g002700	+	2.72
chr1	472192	472847	Cre01.g002750	+	4.46
chr1	473795	476389	Cre01.g002787	+	4.87
chr1	476589	477709	Cre01.g002787	+	3.25
chr1	478865	480705	Cre01.g002787	+	8.52
chr1	492358	492599	Cre01.g002787	+	4.14
chr1	497255	498028	Cre01.g002787	+	3.43
chr1	499083	500446	Cre01.g002787	+	3.5
chr1	500762	501360	Cre01.g002787	+	3.89
chr1	506615	507767	Cre01.g002824	+	3.21
chr1	508039	508872	Cre01.g002861	+	3.62
chr1	513018	514670	Cre01.g002861	+	2.15
chr1	515488	521661	Cre01.g002861	+	6.7
chr1	522860	523656	Cre01.g002861	+	1.93
chr1	525720	527037	Cre01.g002861	+	2.76
chr1	562623	563367	Cre01.g003200	+	3.7
chr1	578174	578265	Cre01.g003450	+	1.64
chr1	582831	582921	Cre01.g003450	+	1.3
chr1	583755	583816	Cre01.g003463	+	1.6
chr1	595207	595687	Cre01.g003463	+	2.36
chr1	646653	647138	Cre01.g003516	+	1.87
chr1	650182	652074	Cre01.g003516	+	1.86
chr1	652372	653360	Cre01.g003516	+	7.14
chr1	672440	672814	Cre01.g003532	+	1.52
chr1	676715	677613	Cre01.g003532	+	7.78
chr1	708337	708488	Cre01.g003700	+	2.74
chr1	708786	709087	Cre01.g003700	+	5.38
chr1	724123	724184	Cre01.g003751	+	2.23
chr1	724273	724603	Cre01.g003751	+	4.08
chr1	724662	725052	Cre01.g003751	+	3.46
chr1	725141	725710	Cre01.g003751	+	4.8
chr1	726287	726408	Cre01.g003800	+	3.89
chr1	735831	736490	Cre01.g003800	+	7.01
chr1	736658	737078	Cre01.g003826	+	3.72
chr1	737287	738546	Cre01.g003826	+	3.49
chr1	738814	738965	Cre01.g003826	+	2.28
chr1	739536	740237	Cre01.g003850	+	2.08
chr1	745474	746905	Cre01.g003850	+	3.43
chr1	783507	785367	Cre01.g004124	+	3.63
chr1	788781	789067	Cre01.g004124	+	1.9
chr1	789702	790437	Cre01.g004124	+	2.84
chr1	792460	792610	Cre01.g004124	+	1.58
chr1	792909	793803	Cre01.g004124	+	3.71
chr1	794058	796685	Cre01.g004124	+	4.15
chr1	798414	798625	Cre01.g004124	+	1.75
chr1	800273	801392	Cre01.g004124	+	1.99
chr1	802313	803122	Cre01.g004124	+	4.06
chr1	814574	815191	Cre01.g004157	+	3.19
chr1	817686	818198	Cre01.g004157	+	5.02
chr1	818767	819753	Cre01.g004157	+	4.16
chr1	822597	823863	Cre01.g004157	+	3.48
chr1	824263	825132	Cre01.g004157	+	3.49
chr1	825251	826240	Cre01.g004157	+	5.12
chr1	833154	834660	Cre01.g004250	+	2.43
chr1	841558	842380	Cre01.g004350	+	1.6
chr1	843519	845066	Cre01.g004350	+	1.71
chr1	849592	850578	Cre01.g004350	+	3.59
chr1	852558	852648	Cre01.g004400	+	1.76
chr1	853550	853940	Cre01.g004400	+	1.9
chr1	858123	860441	Cre01.g004500	+	1.83
chr1	861146	861987	Cre01.g004500	+	1.23
chr1	863836	864406	Cre01.g004500	+	2.93
chr1	870322	870890	Cre01.g004550	+	2.31
chr1	872055	873130	Cre01.g004600	+	2.35
chr1	874116	874416	Cre01.g004600	+	6.36
chr1	877397	877488	Cre01.g004600	+	1.33
chr1	883326	885124	Cre01.g004600	+	4.2
chr1	886847	887416	Cre01.g004651	+	3.93
chr1	891766	891947	Cre01.g004750	+	1.8
chr1	896698	897148	Cre01.g004750	+	3.25
chr1	898536	898795	Cre01.g004800	+	1.7
chr1	900984	902004	Cre01.g004800	+	3.29
chr1	927428	927989	Cre01.g005001	+	2.22
chr1	933606	933667	Cre01.g005100	+	1.74
chr1	975626	976925	Cre01.g005450	+	2.42
chr1	977425	977661	Cre01.g005450	+	1.97
chr1	987886	988186	Cre01.g005500	+	4.59
chr1	996735	996854	Cre01.g005600	+	1.92
chr1	1004073	1004739	Cre01.g005701	+	3.52
chr1	1006381	1006918	Cre01.g005701	+	4.01
chr1	1021572	1021691	Cre01.g005850	+	1.42
chr1	1021837	1022358	Cre01.g005850	+	1.7
chr1	1023204	1024200	Cre01.g005850	+	1.97
chr1	1032785	1033321	Cre01.g005950	+	1.27
chr1	1034470	1034590	Cre01.g005950	+	1.5
chr1	1034857	1035306	Cre01.g005950	+	2.89
chr1	1048137	1048767	Cre01.g006050	+	2.2
chr1	1055022	1056462	Cre01.g006150	+	1.48
chr1	1059231	1059533	Cre01.g006150	+	1.26
chr1	1060379	1060919	Cre01.g006150	+	2.39
chr1	1060978	1061039	Cre01.g006150	+	1.79
chr1	1365932	1366498	Cre01.g006850	+	3.27
chr1	1366675	1367300	Cre01.g006850	+	2.88
chr1	1395669	1396147	Cre01.g006950	+	2.72
chr1	1396567	1398451	Cre01.g007000	+	1.74
chr1	1404596	1405374	Cre01.g007000	+	2.68
chr1	1407245	1408463	Cre01.g007050	+	7.03
chr1	1426111	1426409	Cre01.g007150	+	2.98
chr1	1426586	1426795	Cre01.g007200	+	1.93
chr1	1427131	1427980	Cre01.g007200	+	1.61
chr1	1431121	1431539	Cre01.g007200	+	2.18
chr1	1457742	1457832	Cre01.g007450	+	13.4
chr1	1458159	1458249	Cre01.g007450	+	12.2
chr1	1471276	1471665	Cre01.g007550	+	1.66
chr1	1473475	1474901	Cre01.g007550	+	1.97
chr1	1476961	1477230	Cre01.g007550	+	1.88
chr1	1507375	1507823	Cre01.g007737	+	2.35
chr1	1508121	1508629	Cre01.g007737	+	2.48
chr1	1532288	1533339	Cre01.g007901	+	1.9
chr1	1548715	1548805	Cre01.g008051	+	1.63
chr1	1550044	1550550	Cre01.g008051	+	2.42
chr1	1595634	1596112	Cre01.g008350	+	4.26
chr1	1596738	1596948	Cre01.g008350	+	3.31
chr1	1606578	1606728	Cre01.g008402	+	4.46
chr1	1623223	1624087	Cre01.g008500	+	3.42
chr1	1625578	1625639	Cre01.g008550	+	1.22
chr1	1625818	1626969	Cre01.g008550	+	2.1
chr1	1631128	1631996	Cre01.g008550	+	2.78
chr1	1642755	1644017	Cre01.g008650	+	6.33
chr1	1652024	1654034	Cre01.g008650	+	4.29
chr1	1656947	1657127	Cre01.g008700	+	1.58
chr1	1667234	1667533	Cre01.g008800	+	3.65
chr1	1686406	1686587	Cre01.g008891	+	4.17
chr1	1707732	1709161	Cre01.g009101	+	2.55
chr1	1715430	1716302	Cre01.g009250	+	7.3
chr1	1718250	1718341	Cre01.g009250	+	2.52
chr1	1724867	1725047	Cre01.g009250	+	2.6
chr1	1725744	1727485	Cre01.g009300	+	2.85
chr1	1734731	1735099	Cre01.g009300	+	1.4
chr1	1739355	1739416	Cre01.g009300	+	1.35
chr1	1776143	1776502	Cre01.g009550	+	3.73
chr1	1785153	1785470	Cre01.g009601	+	3.09
chr1	1793208	1794466	Cre01.g009650	+	3.39
chr1	1794902	1796486	Cre01.g009676	+	3.59
chr1	1825114	1826021	Cre01.g009850	+	2.21
chr1	1830188	1830368	Cre01.g009850	+	1.56
chr1	1830606	1830816	Cre01.g009850	+	3.65
chr1	1838609	1839581	Cre01.g010000	+	1.73
chr1	1841661	1841900	Cre01.g010000	+	1.52
chr1	1842048	1842287	Cre01.g010000	+	4.1
chr1	1842334	1843048	Cre01.g010050	+	3.35
chr1	1851714	1852794	Cre01.g010050	+	3.7
chr1	1854119	1854239	Cre01.g010100	+	1.44
chr1	1856655	1857012	Cre01.g010100	+	5.17
chr1	1861597	1861658	Cre01.g010150	+	1.97
chr1	1862137	1862227	Cre01.g010150	+	2.97
chr1	1873061	1873390	Cre01.g010201	+	2.35
chr1	1873568	1873719	Cre01.g010201	+	1.71
chr1	1942978	1943335	Cre01.g010350	+	2.18
chr1	1961675	1961765	Cre01.g010550	+	4.38
chr1	1975873	1976227	Cre01.g010700	+	1.32
chr1	1978903	1979171	Cre01.g010700	+	15.1
chr1	1986468	1987067	Cre01.g010750	+	2.15
chr1	2006774	2006974	Cre01.g010832	+	1.18
chr1	2011678	2012574	Cre01.g010832	+	2.38
chr1	2012872	2013022	Cre01.g010832	+	2.31
chr1	2021924	2023410	Cre01.g010864	+	1.98
chr1	2024868	2025107	Cre01.g010864	+	1.55
chr1	2044635	2046181	Cre01.g010950	+	3.31
chr1	2053655	2053745	Cre01.g010950	+	5.68
chr1	2053984	2054583	Cre01.g010950	+	2.23
chr1	2054851	2055151	Cre01.g010950	+	2
chr1	2063575	2063871	Cre01.g011050	+	2.05
chr1	2094567	2094627	Cre01.g011300	+	1.3
chr1	2099573	2099960	Cre01.g011300	+	1.87
chr1	2102947	2103391	Cre01.g011350	+	2.61
chr1	2124239	2125289	Cre01.g011500	+	1.55
chr1	2126023	2126556	Cre01.g011500	+	3.47
chr1	2133274	2133658	Cre01.g011600	+	1.72
chr1	2136417	2137707	Cre01.g011600	+	3.2
chr1	2171598	2171899	Cre01.g011850	+	2.39
chr1	2172137	2172857	Cre01.g011850	+	2.59
chr1	2199430	2199731	Cre01.g012000	+	5.26
chr1	2202678	2203219	Cre01.g012000	+	6.09
chr1	2220243	2220720	Cre01.g012126	+	3.24
chr1	2228551	2230029	Cre01.g012200	+	2.01
chr1	2230088	2230740	Cre01.g012200	+	2.14
chr1	2235240	2236710	Cre01.g012200	+	3.59
chr1	2236769	2237669	Cre01.g012200	+	2.88
chr1	2241202	2241322	Cre01.g012244	+	1.33
chr1	2241692	2242317	Cre01.g012244	+	3.03
chr1	2254605	2254755	Cre01.g012350	+	2.53
chr1	2256869	2257499	Cre01.g012350	+	9.31
chr1	2264027	2264812	Cre01.g012450	+	5.9
chr1	2268110	2268451	Cre01.g012450	+	2.68
chr1	2275378	2275498	Cre01.g012450	+	1.72
chr1	2277964	2279053	Cre01.g012450	+	5.27
chr1	2279201	2279985	Cre01.g012450	+	2.87
chr1	2286573	2287692	Cre01.g012450	+	2.15
chr1	2288409	2289189	Cre01.g012450	+	3.47
chr1	2299103	2299163	Cre01.g012550	+	2.61
chr1	2337821	2338001	Cre01.g012750	+	3.77
chr1	2338330	2338540	Cre01.g012750	+	3.43
chr1	2338719	2338780	Cre01.g012750	+	3.89
chr1	2342407	2342646	Cre01.g012800	+	3.43
chr1	2361195	2361743	Cre01.g012950	+	2.84
chr1	2366594	2367733	Cre01.g012950	+	2.11
chr1	2382095	2383408	Cre01.g013050	+	2.93
chr1	2396621	2397184	Cre01.g013200	+	3.14
chr1	2408774	2408924	Cre01.g013300	+	1.75
chr1	2419478	2419778	Cre01.g013450	+	2.98
chr1	2423253	2423626	Cre01.g013500	+	1.59
chr1	2425895	2426463	Cre01.g013500	+	2.15
chr1	2439176	2439446	Cre01.g013650	+	2.34
chr1	2456625	2456892	Cre01.g013800	+	2.62
chr1	2461677	2461828	Cre01.g013801	+	2.04
chr1	2478596	2481641	Cre01.g014050	+	2.31
chr1	2483182	2484288	Cre01.g014050	+	2.25
chr1	2492916	2493455	Cre01.g014150	+	3
chr1	2502688	2503408	Cre01.g014250	+	4.71
chr1	2512713	2514278	Cre01.g014350	+	3.06
chr1	2514326	2514713	Cre01.g014400	+	3.79
chr1	2518580	2518908	Cre01.g014400	+	2.66
chr1	2521928	2522520	Cre01.g014450	+	2.48
chr1	2528175	2528834	Cre01.g014450	+	3.59
chr1	2537587	2539008	Cre01.g014600	+	2.93
chr1	2539301	2539626	Cre01.g014600	+	3.45
chr1	2543746	2544191	Cre01.g014650	+	3.76
chr1	2561194	2561642	Cre01.g014850	+	2.96
chr1	2569521	2569956	Cre01.g014950	+	1.49
chr1	2572401	2573091	Cre01.g014950	+	2.84
chr1	2573180	2573480	Cre01.g014950	+	3.06
chr1	2576914	2577917	Cre01.g015000	+	1.48
chr1	2579080	2579230	Cre01.g015000	+	1.26
chr1	2579497	2580063	Cre01.g015000	+	2.26
chr1	2580439	2580869	Cre01.g015050	+	8.11
chr1	2588400	2588881	Cre01.g015050	+	5.78
chr1	2634764	2635033	Cre01.g015300	+	2.07
chr1	2637730	2637999	Cre01.g015350	+	1.8
chr1	2638147	2638446	Cre01.g015350	+	1.49
chr1	2670331	2670781	Cre01.g015600	+	3.1
chr1	2678725	2678846	Cre01.g015750	+	1.97
chr1	2689432	2690026	Cre01.g015950	+	3.4
chr1	2696660	2698312	Cre01.g016050	+	4.11
chr1	2699043	2700518	Cre01.g016050	+	3.35
chr1	2702102	2707454	Cre01.g016050	+	3.58
chr1	2708009	2708532	Cre01.g016050	+	1.71
chr1	2709013	2709134	Cre01.g016050	+	1.31
chr1	2710351	2710860	Cre01.g016050	+	5.73
chr1	2753285	2754294	Cre01.g016300	+	2.55
chr1	2757472	2758849	Cre01.g016350	+	4.1
chr1	2761400	2761748	Cre01.g016400	+	1.35
chr1	2763262	2763412	Cre01.g016400	+	1.52
chr1	2763560	2765021	Cre01.g016400	+	3.2
chr1	2781751	2782021	Cre01.g016528	+	1.84
chr1	2783255	2783316	Cre01.g016528	+	1.27
chr1	2786589	2787484	Cre01.g016528	+	13.6
chr1	2811272	2811543	Cre01.g016600	+	23.1
chr1	2816855	2816975	Cre01.g016700	+	1.57
chr1	2824607	2824936	Cre01.g016800	+	2
chr1	2836748	2837434	Cre01.g017050	+	2.38
chr1	2844355	2844924	Cre01.g017100	+	3.59
chr1	2864340	2864787	Cre01.g017300	+	1.61
chr1	2865350	2865618	Cre01.g017300	+	1.55
chr1	2879624	2880465	Cre01.g017500	+	1.45
chr1	2882430	2882844	Cre01.g017500	+	2.37
chr1	2888353	2889134	Cre01.g017550	+	4.69
chr1	2927554	2927914	Cre01.g017750	+	2.9
chr1	2928902	2928963	Cre01.g017750	+	1.65
chr1	2935271	2936376	Cre01.g017900	+	14.2
chr1	2939351	2939756	Cre01.g017900	+	1.45
chr1	2940997	2941701	Cre01.g017900	+	1.54
chr1	2958018	2958318	Cre01.g018050	+	2.92
chr1	2965638	2967168	Cre01.g018150	+	4.07
chr1	2988263	2990887	Cre01.g018350	+	2.86
chr1	2992564	2993398	Cre01.g018350	+	3.67
chr1	3001603	3001961	Cre01.g018450	+	2.21
chr1	3005838	3006048	Cre01.g018500	+	1.68
chr1	3021496	3021856	Cre01.g018600	+	3.54
chr1	3030218	3032760	Cre01.g018650	+	4.7
chr1	3050889	3051369	Cre01.g018750	+	2.91
chr1	3054945	3055126	Cre01.g018800	+	2.59
chr1	3064647	3065008	Cre01.g018900	+	1.7
chr1	3078976	3079157	Cre01.g019051	+	3.45
chr1	3088949	3089277	Cre01.g019150	+	4.21
chr1	3090135	3090314	Cre01.g019200	+	1.95
chr1	3093994	3094591	Cre01.g019200	+	1.84
chr1	3098019	3098494	Cre01.g019250	+	2.48
chr1	3123161	3124457	Cre01.g019450	+	2.34
chr1	3125174	3125911	Cre01.g019450	+	2.14
chr1	3132672	3133267	Cre01.g019500	+	2.72
chr1	3147527	3147677	Cre01.g019650	+	2.35
chr1	3157233	3158439	Cre01.g019750	+	2.63
chr1	3160035	3162357	Cre01.g019750	+	1.51
chr1	3164381	3164857	Cre01.g019750	+	2
chr1	3183138	3183889	Cre01.g019950	+	2.31
chr1	3185632	3186227	Cre01.g019950	+	3.07
chr1	3186996	3187147	Cre01.g020000	+	2.63
chr1	3199612	3199763	Cre01.g020050	+	13.4
chr1	3242248	3242578	Cre01.g020264	+	2.84
chr1	3251518	3251878	Cre01.g020350	+	2.77
chr1	3278440	3278809	Cre01.g020750	+	1.63
chr1	3279610	3280506	Cre01.g020750	+	3.98
chr1	3326956	3327106	Cre01.g020950	+	2.4
chr1	3331249	3331608	Cre01.g020950	+	3.1
chr1	3335756	3336022	Cre01.g021050	+	2.64
chr1	3336109	3336958	Cre01.g021050	+	1.53
chr1	3346285	3346495	Cre01.g021150	+	2.12
chr1	3351598	3351748	Cre01.g021150	+	1.42
chr1	3355589	3355888	Cre01.g021200	+	2.06
chr1	3360041	3361584	Cre01.g021251	+	1.82
chr1	3362457	3362698	Cre01.g021251	+	2.54
chr1	3363057	3363178	Cre01.g021251	+	2.48
chr1	3368716	3370320	Cre01.g021400	+	2.09
chr1	3371795	3371974	Cre01.g021400	+	1.74
chr1	3380232	3380472	Cre01.g021450	+	1.68
chr1	3385299	3385419	Cre01.g021500	+	1.25
chr1	3386389	3386865	Cre01.g021500	+	3.15
chr1	3392238	3392988	Cre01.g021550	+	2.65
chr1	3398900	3399319	Cre01.g021650	+	2.33
chr1	3407834	3410349	Cre01.g021700	+	4.28
chr1	3410536	3410851	Cre01.g021750	+	2.38
chr1	3413157	3413428	Cre01.g021750	+	1.86
chr1	3472050	3472169	Cre01.g022050	+	5.27
chr1	3484358	3484449	Cre01.g022150	+	1.71
chr1	3487677	3488424	Cre01.g022150	+	4.43
chr1	3508464	3508645	Cre01.g022400	+	2.41
chr1	3510633	3511469	Cre01.g022462	+	2.07
chr1	3521619	3523358	Cre01.g022550	+	1.83
chr1	3528379	3528619	Cre01.g022600	+	3
chr1	3564031	3564242	Cre01.g022850	+	2.97
chr1	3584389	3585795	Cre01.g023050	+	1.75
chr1	3586385	3586799	Cre01.g023050	+	2.53
chr1	3588695	3589057	Cre01.g023100	+	1.42
chr1	3631359	3632010	Cre01.g023400	+	1.42
chr1	3633232	3634034	Cre01.g023400	+	2.6
chr1	3701095	3701334	Cre01.g023773	+	1.47
chr1	3701805	3701896	Cre01.g023787	+	1.52
chr1	3703017	3703994	Cre01.g023787	+	1.5
chr1	3705122	3706702	Cre01.g023787	+	3.95
chr1	3706911	3707092	Cre01.g023787	+	1.33
chr1	3721603	3721900	Cre01.g023850	+	3.16
chr1	3721958	3722285	Cre01.g023850	+	1.81
chr1	3736558	3736886	Cre01.g024000	+	2.91
chr1	3739926	3740700	Cre01.g024050	+	2.34
chr1	3743647	3743914	Cre01.g024150	+	2.54
chr1	3744742	3745186	Cre01.g024150	+	2.91
chr1	3748303	3748454	Cre01.g024200	+	1.87
chr1	3769807	3770344	Cre01.g024300	+	3.08
chr1	3801582	3801940	Cre01.g024550	+	2.21
chr1	3802058	3802535	Cre01.g024550	+	5.42
chr1	3805249	3805577	Cre01.g024601	+	6.29
chr1	3806322	3807552	Cre01.g024650	+	3.09
chr1	3807955	3808507	Cre01.g024650	+	2.74
chr1	3809471	3810585	Cre01.g024650	+	3.28
chr1	3814042	3814312	Cre01.g024650	+	2.2
chr1	3816427	3816518	Cre01.g024650	+	1.5
chr1	3817179	3817494	Cre01.g024650	+	1.54
chr1	3817870	3818310	Cre01.g024650	+	1.46
chr1	3819294	3819864	Cre01.g024650	+	3.33
chr1	3846249	3846588	Cre01.g024850	+	1.45
chr1	3846950	3847714	Cre01.g024850	+	12.2
chr1	3851741	3852040	Cre01.g024900	+	2.73
chr1	3852247	3852546	Cre01.g024900	+	2.98
chr1	3861334	3861424	Cre01.g025000	+	1.71
chr1	3861562	3861771	Cre01.g025025	+	2.18
chr1	3862087	3863514	Cre01.g025025	+	2.78
chr1	3864331	3864422	Cre01.g025050	+	5.23
chr1	3864660	3865406	Cre01.g025050	+	1.9
chr1	3868033	3869649	Cre01.g025050	+	3.61
chr1	3873448	3873894	Cre01.g025100	+	2.25
chr1	3929967	3930236	Cre01.g025600	+	1.68
chr1	3932812	3932903	Cre01.g025650	+	2.71
chr1	4026488	4026968	Cre01.g026150	+	2.23
chr1	4035265	4035415	Cre01.g026300	+	3.25
chr1	4043506	4043836	Cre01.g026300	+	8.52
chr1	4049986	4050197	Cre01.g026350	+	5.48
chr1	4052791	4053208	Cre01.g026400	+	1.92
chr1	4070999	4071177	Cre01.g026650	+	2.07
chr1	4119064	4119389	Cre01.g027100	+	2
chr1	4120905	4121784	Cre01.g027150	+	1.89
chr1	4128710	4129578	Cre01.g027150	+	6.99
chr1	4141267	4141687	Cre01.g027300	+	3.79
chr1	4165584	4166163	Cre01.g027500	+	2.82
chr1	4166788	4167287	Cre01.g027500	+	3.75
chr1	4177700	4177970	Cre01.g027600	+	3.71
chr1	4186520	4186994	Cre01.g027700	+	5.55
chr1	4197052	4198838	Cre01.g027800	+	2.17
chr1	4199284	4199464	Cre01.g027800	+	1.99
chr1	4204252	4204342	Cre01.g027950	+	1.33
chr1	4204730	4205788	Cre01.g027950	+	1.69
chr1	4206370	4207836	Cre01.g027950	+	2.22
chr1	4207894	4208957	Cre01.g027950	+	2.63
chr1	4220466	4220735	Cre01.g028150	+	2.23
chr1	4229022	4229083	Cre01.g028300	+	1.56
chr1	4230566	4231584	Cre01.g028300	+	4.3
chr1	4236437	4236881	Cre01.g028350	+	1.9
chr1	4260937	4261294	Cre01.g028550	+	6.16
chr1	4280068	4280308	Cre01.g028713	+	1.78
chr1	4280486	4280606	Cre01.g028713	+	1.32
chr1	4281171	4283051	Cre01.g028713	+	2.31
chr1	4283141	4283289	Cre01.g028777	+	11
chr1	4283406	4283642	Cre01.g028777	+	5.93
chr1	4296407	4297064	Cre01.g028900	+	3.15
chr1	4303485	4303931	Cre01.g029000	+	4.11
chr1	4307371	4307490	Cre01.g029100	+	1.47
chr1	4308447	4308865	Cre01.g029100	+	1.43
chr1	4348397	4348488	Cre01.g029400	+	2.04
chr1	4349791	4350451	Cre01.g029400	+	2.6
chr1	4353782	4354207	Cre01.g029450	+	1.49
chr1	4355238	4356839	Cre01.g029450	+	1.9
chr1	4389399	4390175	Cre01.g029700	+	3.71
chr1	4415379	4416484	Cre01.g029900	+	32.9
chr1	4428135	4428674	Cre01.g030050	+	3.81
chr1	4455452	4455633	Cre01.g030300	+	1.75
chr1	4458835	4459494	Cre01.g030300	+	3.47
chr1	4466802	4467276	Cre01.g030450	+	3.17
chr1	4475874	4476204	Cre01.g030450	+	2.81
chr1	4477299	4477450	Cre01.g030500	+	1.53
chr1	4477689	4477989	Cre01.g030500	+	1.52
chr1	4478257	4478497	Cre01.g030500	+	1.47
chr1	4478975	4480041	Cre01.g030500	+	1.7
chr1	4480431	4480660	Cre01.g030500	+	1.29
chr1	4481766	4482724	Cre01.g030500	+	5.97
chr1	4483896	4483957	Cre01.g030550	+	1.31
chr1	4484764	4486433	Cre01.g030550	+	2.66
chr1	4488028	4488446	Cre01.g030550	+	2.72
chr1	4489061	4489152	Cre01.g030600	+	1.52
chr1	4496421	4497116	Cre01.g030600	+	1.45
chr1	4497546	4499253	Cre01.g030600	+	4.1
chr1	4512356	4514902	Cre01.g030700	+	3.28
chr1	4529187	4529307	Cre01.g030850	+	1.25
chr1	4530237	4530327	Cre01.g030850	+	1.27
chr1	4530896	4531225	Cre01.g030850	+	2.17
chr1	4531462	4531761	Cre01.g030850	+	4.29
chr1	4537563	4538005	Cre01.g030950	+	3.27
chr1	4568707	4569357	Cre01.g031250	+	2.32
chr1	4578182	4578602	Cre01.g031300	+	7.1
chr1	4578811	4579021	Cre01.g031300	+	3.17
chr1	4602246	4603112	Cre01.g031600	+	1.94
chr1	4603760	4604173	Cre01.g031600	+	2.7
chr1	4607874	4609073	Cre01.g031650	+	4.22
chr1	4627272	4627602	Cre01.g031800	+	1.97
chr1	4631035	4631275	Cre01.g031850	+	3.1
chr1	4654294	4654771	Cre01.g032000	+	2.8
chr1	4655969	4656620	Cre01.g032050	+	2.99
chr1	4664093	4664641	Cre01.g032150	+	1.54
chr1	4665404	4666107	Cre01.g032150	+	2.46
chr1	4666874	4667208	Cre01.g032150	+	1.27
chr1	4668451	4668717	Cre01.g032150	+	1.32
chr1	4684893	4685785	Cre01.g032250	+	1.96
chr1	4686753	4687713	Cre01.g032250	+	2.93
chr1	4699255	4700490	Cre01.g032400	+	2.4
chr1	4701511	4701871	Cre01.g032400	+	1.91
chr1	4714829	4715944	Cre01.g032500	+	1.92
chr1	4727843	4728024	Cre01.g032600	+	1.4
chr1	4729379	4730256	Cre01.g032600	+	1.37
chr1	4730566	4731015	Cre01.g032600	+	2.04
chr1	4745745	4746381	Cre01.g032800	+	1.41
chr1	4746470	4747361	Cre01.g032800	+	3.07
chr1	4757933	4759103	Cre01.g032850	+	5.1
chr1	4759162	4759703	Cre01.g032850	+	4.43
chr1	4760678	4761074	Cre01.g032900	+	1.34
chr1	4764416	4764686	Cre01.g032900	+	2.02
chr1	4765074	4765225	Cre01.g032900	+	1.39
chr1	4765433	4765943	Cre01.g032900	+	2.48
chr1	4766241	4766511	Cre01.g032900	+	5.56
chr1	4769803	4770103	Cre01.g032950	+	2.04
chr1	4783147	4783595	Cre01.g033050	+	3.07
chr1	4797979	4799528	Cre01.g033150	+	2.58
chr1	4801063	4801723	Cre01.g033150	+	2.73
chr1	4801961	4802112	Cre01.g033150	+	2.91
chr1	4809041	4809757	Cre01.g033250	+	4.21
chr1	4813853	4814093	Cre01.g033300	+	3.32
chr1	4822189	4822464	Cre01.g033400	+	1.38
chr1	4822951	4823395	Cre01.g033400	+	2.39
chr1	4823719	4824281	Cre01.g033400	+	3.89
chr1	4839665	4840318	Cre01.g033550	+	3.67
chr1	4872120	4872511	Cre01.g033700	+	2.44
chr1	4877029	4877357	Cre01.g033832	+	3.01
chr1	4882716	4883133	Cre01.g033832	+	8.28
chr1	4923531	4923860	Cre01.g034100	+	2.57
chr1	4923988	4924168	Cre01.g034150	+	1.55
chr1	4941227	4941916	Cre01.g034150	+	2.69
chr1	4946713	4947644	Cre01.g034200	+	1.71
chr1	4955734	4956991	Cre01.g034200	+	4.85
chr1	4957289	4957440	Cre01.g034200	+	2
chr1	4981268	4981357	Cre01.g034451	+	1.54
chr1	4985277	4985455	Cre01.g034451	+	1.57
chr1	4985750	4985958	Cre01.g034451	+	1.63
chr1	5014697	5014997	Cre01.g034600	+	8.11
chr1	5045881	5047095	Cre01.g034900	+	1.68
chr1	5050800	5051367	Cre01.g034900	+	2.98
chr1	5070402	5071150	Cre01.g035100	+	2.59
chr1	5071268	5072016	Cre01.g035100	+	3.6
chr1	5111549	5112028	Cre01.g035500	+	12
chr1	5116996	5117056	Cre01.g035550	+	3.38
chr1	5127390	5127659	Cre01.g035650	+	2.19
chr1	5127748	5127898	Cre01.g035650	+	1.6
chr1	5133305	5133485	Cre01.g035750	+	3.1
chr1	5138122	5139587	Cre01.g035750	+	2.9
chr1	5155226	5155707	Cre01.g035850	+	8.94
chr1	5161176	5161387	Cre01.g035900	+	4.15
chr1	5176176	5177015	Cre01.g036000	+	3.51
chr1	5190264	5190325	Cre01.g036100	+	12.2
chr1	5191220	5191490	Cre01.g036100	+	7.91
chr1	5197952	5198073	Cre01.g036200	+	1.49
chr1	5202403	5203094	Cre01.g036200	+	4.12
chr1	5233053	5233579	Cre01.g036400	+	1.23
chr1	5235534	5235954	Cre01.g036400	+	2.68
chr1	5242956	5243605	Cre01.g036550	+	2.17
chr1	5249849	5251937	Cre01.g036650	+	4.13
chr1	5255085	5255384	Cre01.g036650	+	2.23
chr1	5255758	5257759	Cre01.g036700	+	2.37
chr1	5260120	5261074	Cre01.g036700	+	2.28
chr1	5263857	5267466	Cre01.g036800	+	1.82
chr1	5270545	5270874	Cre01.g036800	+	2.96
chr1	5275948	5276339	Cre01.g036850	+	5.04
chr1	5291382	5291532	Cre01.g037000	+	4.62
chr1	5291591	5291800	Cre01.g037000	+	2.84
chr1	5297823	5299124	Cre01.g037050	+	3.78
chr1	5299439	5302028	Cre01.g037100	+	2.14
chr1	5302633	5303186	Cre01.g037100	+	1.76
chr1	5305927	5306676	Cre01.g037100	+	2.63
chr1	5315626	5316165	Cre01.g037200	+	5.29
chr1	5321032	5321153	Cre01.g037300	+	18.3
chr1	5323963	5324204	Cre01.g037300	+	2.81
chr1	5334838	5334899	Cre01.g037400	+	1.26
chr1	5376967	5377207	Cre01.g037751	+	2.2
chr1	5385338	5385697	Cre01.g037900	+	1.59
chr1	5390405	5390613	Cre01.g038000	+	2.49
chr1	5395624	5396134	Cre01.g038000	+	2.55
chr1	5419493	5421049	Cre01.g038050	+	4.44
chr1	5421497	5421558	Cre01.g038050	+	1.56
chr1	5427870	5427990	Cre01.g038100	+	1.41
chr1	5428198	5429002	Cre01.g038100	+	3.43
chr1	5441888	5443225	Cre01.g038200	+	1.78
chr1	5443372	5443907	Cre01.g038200	+	3.05
chr1	5444285	5445331	Cre01.g038250	+	1.7
chr1	5446123	5446963	Cre01.g038250	+	3.54
chr1	5458725	5461137	Cre01.g038400	+	3.02
chr1	5461435	5461675	Cre01.g038400	+	2.44
chr1	5478105	5478851	Cre01.g038550	+	3.79
chr1	5481870	5482646	Cre01.g038600	+	2.29
chr1	5483387	5483835	Cre01.g038600	+	2.67
chr1	5487105	5487226	Cre01.g038700	+	1.69
chr1	5494448	5495557	Cre01.g038700	+	2.45
chr1	5502345	5503440	Cre01.g038850	+	3.14
chr1	5507949	5509356	Cre01.g038850	+	4.13
chr1	5512167	5512618	Cre01.g038900	+	2.69
chr1	5514566	5514829	Cre01.g038950	+	1.8
chr1	5527567	5527987	Cre01.g039050	+	6.09
chr1	5532464	5534187	Cre01.g039200	+	1.88
chr1	5536347	5536558	Cre01.g039250	+	2.19
chr1	5537354	5537534	Cre01.g039300	+	1.65
chr1	5537623	5540994	Cre01.g039300	+	2.94
chr1	5542415	5542775	Cre01.g039300	+	4.31
chr1	5551082	5551593	Cre01.g039400	+	3.95
chr1	5583035	5584556	Cre01.g039626	+	4.61
chr1	5601103	5601488	Cre01.g039800	+	2.22
chr1	5605923	5606163	Cre01.g039800	+	1.72
chr1	5606371	5606461	Cre01.g039800	+	1.49
chr1	5613464	5614660	Cre01.g039900	+	2.11
chr1	5619985	5620255	Cre01.g039900	+	4.64
chr1	5675289	5675438	Cre01.g040400	+	2.15
chr1	5684538	5685404	Cre01.g040500	+	4.14
chr1	5694800	5694861	Cre01.g040600	+	1.43
chr1	5697171	5697463	Cre01.g040600	+	1.54
chr1	5698665	5699388	Cre01.g040600	+	1.38
chr1	5700569	5700988	Cre01.g040600	+	2.37
chr1	5704240	5704930	Cre01.g040600	+	3.15
chr1	5713827	5714602	Cre01.g040701	+	3.22
chr1	5717454	5717784	Cre01.g040750	+	1.68
chr1	5718021	5718261	Cre01.g040750	+	1.93
chr1	5736197	5736669	Cre01.g040900	+	3.16
chr1	5743767	5744315	Cre01.g041050	+	1.76
chr1	5750278	5750609	Cre01.g041050	+	1.73
chr1	5751763	5752213	Cre01.g041050	+	2.05
chr1	5754536	5754802	Cre01.g041100	+	1.59
chr1	5760156	5760970	Cre01.g041150	+	2.04
chr1	5767141	5768279	Cre01.g041150	+	3.44
chr1	5768368	5768758	Cre01.g041150	+	2.77
chr1	5768937	5769177	Cre01.g041150	+	2.41
chr1	5773427	5774174	Cre01.g041200	+	2.65
chr1	5782206	5783315	Cre01.g041256	+	2.93
chr1	5816029	5816449	Cre01.g041500	+	2.89
chr1	5821206	5821925	Cre01.g041550	+	2.84
chr1	5822492	5823330	Cre01.g041550	+	2.86
chr1	5852690	5853080	Cre01.g041800	+	2.07
chr1	5883464	5884263	Cre01.g041950	+	1.81
chr1	5888871	5889917	Cre01.g041950	+	3.65
chr1	5906776	5907132	Cre01.g042050	+	4.75
chr1	5931873	5932172	Cre01.g042250	+	2.28
chr1	5968419	5968598	Cre01.g042450	+	2.74
chr1	5969703	5969764	Cre01.g042450	+	2.43
chr1	5972114	5972269	Cre01.g042450	+	2.69
chr1	5974022	5974633	Cre01.g042450	+	2.96
chr1	5976537	5977007	Cre01.g042450	+	2.6
chr1	5981187	5982116	Cre01.g042450	+	4.02
chr1	5982175	5982416	Cre01.g042450	+	4.46
chr1	6031979	6032573	Cre01.g042750	+	1.52
chr1	6033473	6033890	Cre01.g042750	+	1.3
chr1	6035702	6035762	Cre01.g042750	+	1.09
chr1	6036059	6036984	Cre01.g042750	+	3.02
chr1	6044113	6044174	Cre01.g042900	+	1.42
chr1	6044232	6044836	Cre01.g042900	+	1.5
chr1	6047953	6048251	Cre01.g042900	+	1.78
chr1	6048339	6048637	Cre01.g042900	+	1.89
chr1	6056310	6056608	Cre01.g043000	+	2.87
chr1	6063564	6063863	Cre01.g043150	+	1.77
chr1	6064308	6065172	Cre01.g043150	+	3.15
chr1	6074958	6075589	Cre01.g043250	+	2.84
chr1	6122766	6124264	Cre01.g043750	+	2.77
chr1	6124649	6125230	Cre01.g043750	+	1.57
chr1	6129629	6130017	Cre01.g043750	+	1.91
chr1	6179732	6181548	Cre01.g044250	+	2.67
chr1	6187519	6188537	Cre01.g044250	+	3.34
chr1	6212096	6212456	Cre01.g044350	+	1.77
chr1	6212575	6212695	Cre01.g044350	+	6.09
chr1	6226988	6228587	Cre01.g044550	+	2.49
chr1	6229872	6230172	Cre01.g044600	+	1.77
chr1	6232827	6233529	Cre01.g044600	+	1.77
chr1	6236270	6236487	Cre01.g044600	+	1.21
chr1	6236785	6238692	Cre01.g044600	+	2.98
chr1	6240690	6242028	Cre01.g044650	+	2.99
chr1	6245335	6245658	Cre01.g044650	+	1.3
chr1	6246458	6246968	Cre01.g044650	+	4.62
chr1	6254723	6255283	Cre01.g044750	+	1.44
chr1	6255779	6256139	Cre01.g044750	+	2.49
chr1	6258283	6264298	Cre01.g044800	+	1.32
chr1	6267227	6267945	Cre01.g044800	+	2.49
chr1	6303871	6304768	Cre01.g044900	+	1.78
chr1	6308260	6308380	Cre01.g044900	+	1.38
chr1	6308588	6309304	Cre01.g044900	+	3.1
chr1	6338065	6338184	Cre01.g045200	+	2.93
chr1	6349991	6350170	Cre01.g046600	+	3.04
chr1	6363286	6363883	Cre01.g045350	+	1.83
chr1	6372312	6373014	Cre01.g045500	+	5.55
chr1	6384128	6384996	Cre01.g045500	+	2.61
chr1	6390171	6390918	Cre01.g045550	+	5.58
chr1	6422057	6423044	Cre01.g045650	+	1.86
chr1	6423610	6424775	Cre01.g045650	+	2.93
chr1	6431995	6432325	Cre01.g045700	+	2.95
chr1	6449371	6449582	Cre01.g045825	+	2.88
chr1	6465422	6465739	Cre01.g045950	+	1.6
chr1	6466346	6466912	Cre01.g045950	+	2.4
chr1	6467060	6467358	Cre01.g045950	+	2.62
chr1	6476214	6476515	Cre01.g046052	+	3.24
chr1	6476634	6476994	Cre01.g046052	+	3.64
chr1	6477203	6478134	Cre01.g046052	+	4
chr1	6484063	6484124	Cre01.g046150	+	1.87
chr1	6550168	6550528	Cre01.g046250	+	2.44
chr1	6553815	6553965	Cre01.g046800	+	1.48
chr1	6554262	6554531	Cre01.g046800	+	2.59
chr1	6555949	6558010	Cre01.g046850	+	2.32
chr1	6559086	6559859	Cre01.g046850	+	12.4
chr1	6560066	6560245	Cre01.g046850	+	1.66
chr1	6569533	6569740	Cre01.g047001	+	1.49
chr1	6571495	6571790	Cre01.g047001	+	2.63
chr1	6597911	6598238	Cre01.g047229	+	11.9
chr1	6606783	6607623	Cre01.g047265	+	1.8
chr1	6607772	6608192	Cre01.g047265	+	1.95
chr1	6608341	6608552	Cre01.g047265	+	2.06
chr1	6617362	6617691	Cre01.g047350	+	4.17
chr1	6632366	6632667	Cre01.g047400	+	3.15
chr1	6641189	6641787	Cre01.g047500	+	2.83
chr1	6650067	6650544	Cre01.g047650	+	2.57
chr1	6656642	6658746	Cre01.g047750	+	1.45
chr1	6659464	6659764	Cre01.g047800	+	2.27
chr1	6660990	6662140	Cre01.g047800	+	1.35
chr1	6662468	6662827	Cre01.g047800	+	2.29
chr1	6674451	6674935	Cre01.g047950	+	1.76
chr1	6675611	6676061	Cre01.g047950	+	3.17
chr1	6689304	6689572	Cre01.g048050	+	2.63
chr1	6727816	6727996	Cre01.g048300	+	4.43
chr1	6732592	6733323	Cre01.g048400	+	3.63
chr1	6735519	6735962	Cre01.g048400	+	1.66
chr1	6741096	6741306	Cre01.g048400	+	2.12
chr1	6760493	6760584	Cre01.g048650	+	1.23
chr1	6760959	6761398	Cre01.g048650	+	1.36
chr1	6762830	6764495	Cre01.g048650	+	3.07
chr1	6792279	6793938	Cre01.g048950	+	2.94
chr1	6795180	6795593	Cre01.g048950	+	1.59
chr1	6796600	6796929	Cre01.g048950	+	1.61
chr1	6799154	6799596	Cre01.g049000	+	2.99
chr1	6807784	6807875	Cre01.g049100	+	1.51
chr1	6810464	6811214	Cre01.g049100	+	3.37
chr1	6814826	6815169	Cre01.g049132	+	1.47
chr1	6815317	6818528	Cre01.g049132	+	4.11
chr1	6818737	6819216	Cre01.g049132	+	3.45
chr1	6834655	6834776	Cre01.g049250	+	13.4
chr1	6850173	6850712	Cre01.g049400	+	1.97
chr1	6878080	6878288	Cre01.g049750	+	2.04
chr1	6880436	6881032	Cre01.g049826	+	2.58
chr1	6881150	6882979	Cre01.g049826	+	10.5
chr1	6883278	6884278	Cre01.g049826	+	13.5
chr1	6916714	6916895	Cre01.g049826	+	2
chr1	6918517	6918884	Cre01.g049826	+	2.08
chr1	6920833	6923528	Cre01.g049826	+	4.23
chr1	6924804	6925553	Cre01.g049900	+	2.16
chr1	6928198	6928437	Cre01.g049900	+	1.73
chr1	6929095	6931678	Cre01.g049950	+	2.31
chr1	6933225	6934148	Cre01.g049950	+	2.02
chr1	6935682	6936822	Cre01.g049950	+	3.94
chr1	6956200	6957040	Cre01.g050150	+	2.55
chr1	6969802	6970427	Cre01.g050316	+	2.19
chr1	6972184	6972453	Cre01.g050316	+	3.82
chr1	6978635	6978726	Cre01.g050400	+	1.29
chr1	6978903	6979351	Cre01.g050400	+	5.17
chr1	6988725	6989299	Cre01.g050500	+	2.61
chr1	6993591	6994456	Cre01.g050500	+	4.36
chr1	7024028	7025077	Cre01.g050650	+	3.49
chr1	7030631	7030750	Cre01.g050700	+	4.14
chr1	7036172	7036352	Cre01.g050750	+	3.04
chr1	7036411	7036501	Cre01.g050750	+	5.68
chr1	7043929	7044139	Cre01.g050800	+	5.48
chr1	7048790	7049835	Cre01.g050850	+	1.91
chr1	7049954	7050463	Cre01.g050850	+	1.45
chr1	7051199	7051978	Cre01.g050850	+	2.58
chr1	7054638	7054967	Cre01.g050900	+	2.88
chr1	7065727	7066026	Cre01.g051000	+	2.59
chr1	7070741	7071310	Cre01.g051050	+	3.62
chr1	7072305	7072813	Cre01.g051100	+	1.7
chr1	7077272	7077573	Cre01.g051100	+	2.75
chr1	7087187	7087428	Cre01.g051174	+	2.3
chr1	7097362	7097453	Cre01.g051300	+	1.62
chr1	7105248	7105697	Cre01.g051300	+	3.62
chr1	7111804	7112549	Cre01.g051400	+	3.61
chr1	7112608	7112877	Cre01.g051400	+	3.45
chr1	7129242	7130404	Cre01.g051550	+	1.71
chr1	7137545	7137945	Cre01.g051550	+	1.49
chr1	7138496	7138617	Cre01.g051550	+	1.52
chr1	7138975	7139845	Cre01.g051550	+	2.25
chr1	7143473	7143951	Cre01.g051625	+	3.95
chr1	7197004	7198230	Cre01.g051700	+	25.6
chr1	7199057	7200221	Cre01.g051750	+	1.93
chr1	7205018	7206454	Cre01.g051750	+	4.64
chr1	7219799	7219948	Cre01.g051900	+	2.06
chr1	7221405	7221792	Cre01.g051900	+	2.43
chr1	7226440	7227977	Cre01.g052000	+	2.45
chr1	7230096	7231112	Cre01.g052000	+	5.22
chr1	7231617	7231707	Cre01.g052050	+	1.24
chr1	7232550	7232737	Cre01.g052050	+	1.22
chr1	7233287	7233554	Cre01.g052050	+	1.81
chr1	7247763	7249117	Cre01.g052250	+	3.87
chr1	7249752	7251476	Cre01.g052300	+	2.81
chr1	7253443	7254427	Cre01.g052300	+	2.72
chr1	7255940	7256590	Cre01.g052350	+	2.63
chr1	7257696	7258862	Cre01.g052400	+	3.74
chr1	7278409	7278778	Cre01.g052550	+	1.57
chr1	7281558	7282546	Cre01.g052550	+	2.9
chr1	7282640	7282731	Cre01.g052601	+	3.44
chr1	7292631	7292962	Cre01.g052601	+	4.31
chr1	7311870	7312817	Cre01.g052750	+	3.87
chr1	7318003	7318753	Cre01.g052750	+	2.13
chr1	7320636	7321105	Cre01.g052750	+	2.19
chr1	7322385	7323430	Cre01.g052750	+	4.12
chr1	7323922	7324711	Cre01.g052750	+	2.41
chr1	7325076	7325357	Cre01.g052750	+	1.76
chr1	7328918	7329205	Cre01.g052750	+	1.49
chr1	7330079	7330407	Cre01.g052750	+	1.44
chr1	7333203	7334433	Cre01.g052750	+	2.89
chr1	7335725	7336246	Cre01.g052750	+	1.81
chr1	7336664	7338293	Cre01.g052750	+	2.17
chr1	7339344	7339798	Cre01.g052750	+	1.8
chr1	7341854	7342424	Cre01.g052750	+	2.18
chr1	7375823	7376354	Cre01.g053000	+	1.26
chr1	7378745	7379583	Cre01.g053000	+	3.4
chr1	7382407	7382690	Cre01.g053100	+	2.07
chr1	7386500	7386651	Cre01.g053100	+	1.66
chr1	7393624	7394161	Cre01.g053150	+	6.15
chr1	7426981	7427459	Cre01.g053300	+	3.1
chr1	7457027	7457897	Cre01.g053500	+	2.61
chr1	7464642	7465264	Cre01.g053600	+	2.75
chr1	7465411	7465649	Cre01.g053600	+	10.3
chr1	7480039	7480340	Cre01.g053700	+	3
chr1	7497470	7497679	Cre01.g053900	+	1.77
chr1	7497807	7497987	Cre01.g053950	+	1.31
chr1	7502493	7503749	Cre01.g053950	+	4.83
chr1	7509434	7510723	Cre01.g054050	+	3.38
chr1	7522314	7522843	Cre01.g054150	+	1.94
chr1	7523112	7524222	Cre01.g054150	+	3.1
chr1	7526233	7526945	Cre01.g054200	+	2.34
chr1	7541545	7542651	Cre01.g054300	+	4.44
chr1	7543684	7543774	Cre01.g054350	+	1.51
chr1	7546711	7547042	Cre01.g054400	+	2.39
chr1	7572802	7572953	Cre01.g054600	+	3.35
chr1	7583207	7583386	Cre01.g054750	+	1.69
chr1	7608898	7609108	Cre01.g054900	+	2.33
chr1	7609407	7610156	Cre01.g054900	+	4.77
chr1	7615924	7616614	Cre01.g054950	+	3.86
chr1	7616703	7616913	Cre01.g054950	+	5.74
chr1	7617231	7617440	Cre01.g055000	+	1.89
chr1	7619550	7619759	Cre01.g055000	+	1.8
chr1	7620234	7620591	Cre01.g055000	+	2.7
chr1	7641049	7641169	Cre01.g055316	+	3.5
chr1	7641664	7641873	Cre01.g055316	+	15.8
chr1	7651083	7651263	Cre01.g055350	+	2.43
chr1	7670669	7671632	Cre01.g055416	+	1.59
chr1	7671929	7672228	Cre01.g055416	+	2.54
chr1	7672441	7673400	Cre01.g055420	+	1.83
chr1	7673757	7674939	Cre01.g055420	+	1.57
chr1	7675571	7676373	Cre01.g055420	+	2.8
chr1	7678995	7679205	Cre01.g055424	+	2.66
chr1	7686773	7687577	Cre01.g055432	+	1.49
chr1	7687636	7688325	Cre01.g055432	+	1.63
chr1	7691994	7692205	Cre01.g055432	+	1.8
chr1	7692563	7692744	Cre01.g055432	+	1.74
chr1	7692893	7693253	Cre01.g055432	+	4.42
chr1	7706837	7707250	Cre01.g055453	+	1.18
chr1	7710095	7711082	Cre01.g055453	+	3.84
chr1	7737874	7738085	Cre01.g055473	+	3.3
chr1	7738293	7738414	Cre01.g055473	+	4.87
chr1	7807473	7807623	Cre01.g055966	+	3.1
chr1	7828063	7828183	Cre01.g057061	+	1.64
chr1	7847639	7848523	Cre01.g058886	+	1.56
chr1	7851027	7851448	Cre01.g058886	+	1.28
chr1	7852414	7852952	Cre01.g058886	+	3.23
chr1	7856725	7857412	Cre01.g059252	+	3.56
chr1	7860947	7861068	Cre01.g059617	+	1.52
chr1	7861574	7862202	Cre01.g059617	+	3.43
chr1	7865485	7865546	Cre01.g059982	+	1.6
chr1	7865904	7866055	Cre01.g059982	+	1.73
chr1	7866473	7866982	Cre01.g059982	+	2.84
chr1	7870817	7871175	Cre01.g060347	+	2.01
chr1	7875300	7876434	Cre01.g061077	+	1.52
chr1	7877405	7877556	Cre01.g061077	+	1.74
chr1	7878214	7878454	Cre01.g061077	+	2.56
chr1	7883613	7884028	Cre01.g061807	+	3.09
chr1	7895855	7896508	Cre01.g063267	+	4.81
chr1	7901355	7902032	Cre01.g063997	+	1.51
chr1	7902180	7902301	Cre01.g063997	+	1.58
chr1	7906895	7907135	Cre01.g063997	+	2.29
chr1	7907284	7907704	Cre01.g063997	+	2.53
chr1	7918387	7919347	Cre01.g064362	+	3.63
chr1	7919526	7919677	Cre01.g064362	+	1.81
chr1	7920035	7920306	Cre01.g064362	+	3.49
chr1	7938143	7941351	Cre01.g065822	+	2.25
chr1	7941829	7942275	Cre01.g065822	+	1.86
chr1	7944498	7945518	Cre01.g065822	+	3.77
chr1	7949872	7949962	Cre01.g066187	+	1.2
chr1	7964926	7965224	Cre01.g068012	+	2.31
chr1	7967811	7968442	Cre01.g068012	+	1.71
chr1	7970444	7970623	Cre01.g068012	+	2.56
chr1	7975632	7975933	Cre01.g068377	+	2.86
chr1	7979270	7980674	Cre01.g068742	+	2.51
chr1	7991799	7992384	Cre01.g069472	+	1.67
chr1	7993879	7994478	Cre01.g069472	+	2.75
chr1	8002139	8002379	Cre01.g070202	+	1.24
chr1	8002827	8003688	Cre01.g070202	+	2.63
chr1	8020175	8021725	Cre01.g071662	+	1.62
chr1	8024827	8025158	Cre01.g071662	+	2.54
chr1	46552	46762	Cre01.g000200	-	12.3
chr1	51619	52127	Cre01.g000250	-	3.7
chr1	58006	58097	Cre01.g000350	-	1.77
chr1	60739	61007	Cre01.g000400	-	3.28
chr1	63622	63742	Cre01.g000400	-	1.9
chr1	64687	64777	Cre01.g000400	-	1.44
chr1	97539	97750	Cre01.g000700	-	5.2
chr1	99427	99548	Cre01.g000700	-	5.48
chr1	103895	104466	Cre01.g000750	-	4.14
chr1	111400	111759	Cre01.g000800	-	2.69
chr1	114409	115030	Cre01.g000850	-	2.42
chr1	133545	133992	Cre01.g001100	-	2.53
chr1	210164	210345	Cre01.g001350	-	2.09
chr1	230334	230782	Cre01.g001501	-	4.06
chr1	248804	248924	Cre01.g001650	-	2.68
chr1	265612	265702	Cre01.g001664	-	1.25
chr1	268231	268381	Cre01.g001664	-	1.41
chr1	302666	302936	Cre01.g001700	-	2.05
chr1	306596	308719	Cre01.g001750	-	2.72
chr1	309161	309609	Cre01.g001750	-	1.32
chr1	324655	325577	Cre01.g001950	-	9.74
chr1	329306	329753	Cre01.g001983	-	2.74
chr1	372704	373030	Cre01.g002300	-	4.3
chr1	384334	385500	Cre01.g002400	-	4.97
chr1	441212	441599	Cre01.g002500	-	2.51
chr1	443303	444942	Cre01.g002500	-	1.82
chr1	527294	527970	Cre01.g002900	-	2.67
chr1	528879	529178	Cre01.g002950	-	4.26
chr1	529386	529536	Cre01.g002950	-	1.77
chr1	538260	538441	Cre01.g003050	-	4.87
chr1	553805	554433	Cre01.g003150	-	2.61
chr1	554865	555234	Cre01.g003150	-	1.7
chr1	559215	559335	Cre01.g003150	-	1.56
chr1	571709	572217	Cre01.g003376	-	5.11
chr1	575162	576193	Cre01.g003376	-	2.62
chr1	602909	603000	Cre01.g003487	-	2.81
chr1	654414	654804	Cre01.g003524	-	1.67
chr1	654952	655103	Cre01.g003524	-	1.58
chr1	656251	657110	Cre01.g003524	-	1.84
chr1	658499	658560	Cre01.g003524	-	1.23
chr1	658982	661188	Cre01.g003524	-	2.28
chr1	680659	680809	Cre01.g003550	-	1.4
chr1	681225	681375	Cre01.g003550	-	1.32
chr1	694649	695126	Cre01.g003650	-	3.98
chr1	695184	695394	Cre01.g003650	-	1.48
chr1	696952	697632	Cre01.g003650	-	1.55
chr1	750092	751773	Cre01.g003950	-	3.2
chr1	752403	753646	Cre01.g003950	-	1.58
chr1	753946	754474	Cre01.g003950	-	1.4
chr1	756416	757607	Cre01.g003950	-	2.3
chr1	757891	758273	Cre01.g003950	-	1.73
chr1	758392	759008	Cre01.g003950	-	2
chr1	761392	762339	Cre01.g003950	-	3.06
chr1	762801	763242	Cre01.g003950	-	2.38
chr1	767904	768383	Cre01.g004000	-	2.75
chr1	768441	768532	Cre01.g004000	-	1.27
chr1	769077	770947	Cre01.g004000	-	1.38
chr1	826532	827043	Cre01.g004200	-	2.41
chr1	832967	833028	Cre01.g004200	-	2.17
chr1	834662	835138	Cre01.g004300	-	2.36
chr1	835952	837825	Cre01.g004300	-	2.76
chr1	838725	840843	Cre01.g004300	-	1.63
chr1	853942	854416	Cre01.g004450	-	2.46
chr1	855364	856480	Cre01.g004450	-	2.09
chr1	888077	888138	Cre01.g004700	-	1.53
chr1	888286	888527	Cre01.g004700	-	2.13
chr1	913260	914099	Cre01.g004900	-	1.97
chr1	914849	915863	Cre01.g004900	-	1.46
chr1	921784	922437	Cre01.g004950	-	2.67
chr1	923082	924426	Cre01.g004950	-	1.72
chr1	924912	925536	Cre01.g004950	-	1.65
chr1	928429	928939	Cre01.g005050	-	3.37
chr1	929538	932816	Cre01.g005050	-	2.33
chr1	937149	937596	Cre01.g005150	-	3.04
chr1	937803	939327	Cre01.g005150	-	2.16
chr1	940826	941216	Cre01.g005150	-	1.19
chr1	943055	943385	Cre01.g005200	-	5.13
chr1	949271	950370	Cre01.g005200	-	1.86
chr1	991999	992148	Cre01.g005550	-	2.43
chr1	992235	992473	Cre01.g005550	-	1.65
chr1	995911	996525	Cre01.g005550	-	1.92
chr1	1012201	1012499	Cre01.g005813	-	2.21
chr1	1020699	1021196	Cre01.g005813	-	2.29
chr1	1024409	1024679	Cre01.g005900	-	1.83
chr1	1037311	1037581	Cre01.g006000	-	2.44
chr1	1049776	1050254	Cre01.g006100	-	2.05
chr1	1095167	1095258	Cre01.g006352	-	1.32
chr1	1355548	1356082	Cre01.g006800	-	2.51
chr1	1368946	1369035	Cre01.g006876	-	6.09
chr1	1369760	1370509	Cre01.g006900	-	2
chr1	1389107	1389317	Cre01.g006900	-	1.78
chr1	1413717	1414377	Cre01.g007100	-	3.52
chr1	1416475	1416565	Cre01.g007100	-	2.08
chr1	1442127	1442307	Cre01.g007300	-	1.72
chr1	1445689	1446388	Cre01.g007300	-	2.34
chr1	1446896	1447047	Cre01.g007350	-	2.39
chr1	1447166	1447586	Cre01.g007350	-	1.64
chr1	1450903	1452034	Cre01.g007400	-	2.97
chr1	1458561	1458681	Cre01.g007500	-	2.07
chr1	1458979	1459250	Cre01.g007500	-	2.06
chr1	1477327	1477858	Cre01.g007600	-	2.64
chr1	1491240	1491508	Cre01.g007700	-	2.45
chr1	1508634	1509114	Cre01.g007774	-	3.86
chr1	1513629	1513988	Cre01.g007811	-	8.37
chr1	1520387	1520507	Cre01.g007850	-	1.44
chr1	1551772	1552043	Cre01.g008100	-	4.26
chr1	1553002	1553183	Cre01.g008100	-	5.27
chr1	1561903	1562323	Cre01.g008150	-	3.07
chr1	1574637	1574878	Cre01.g008200	-	4.71
chr1	1590863	1590984	Cre01.g008300	-	6.09
chr1	1609639	1610295	Cre01.g008450	-	2.91
chr1	1610443	1610652	Cre01.g008450	-	1.77
chr1	1668439	1669279	Cre01.g008850	-	6.29
chr1	1683435	1683795	Cre01.g008850	-	3.58
chr1	1693779	1694403	Cre01.g008950	-	7.3
chr1	1700974	1701035	Cre01.g009025	-	2.02
chr1	1709324	1709588	Cre01.g009150	-	12.1
chr1	1743543	1743843	Cre01.g009350	-	2.7
chr1	1745408	1746230	Cre01.g009350	-	2.69
chr1	1763145	1763445	Cre01.g009500	-	1.67
chr1	1763504	1764193	Cre01.g009500	-	2.32
chr1	1769440	1771435	Cre01.g009500	-	1.89
chr1	1771643	1771734	Cre01.g009500	-	1.75
chr1	1796893	1797223	Cre01.g009700	-	6.29
chr1	1821958	1822527	Cre01.g009800	-	2.72
chr1	1830818	1831718	Cre01.g009900	-	2.94
chr1	1831927	1832078	Cre01.g009900	-	1.23
chr1	1832167	1832347	Cre01.g009900	-	2.38
chr1	1833795	1834729	Cre01.g009900	-	1.67
chr1	1835630	1835987	Cre01.g009950	-	2.55
chr1	1837522	1837612	Cre01.g009950	-	1.41
chr1	1877170	1877590	Cre01.g010250	-	5.68
chr1	1877768	1878188	Cre01.g010250	-	2.28
chr1	1878396	1878666	Cre01.g010250	-	1.58
chr1	1897023	1897083	Cre01.g010296	-	8.52
chr1	1945757	1946088	Cre01.g010400	-	1.43
chr1	1946656	1947223	Cre01.g010400	-	1.33
chr1	1950538	1950924	Cre01.g010500	-	2.69
chr1	1987397	1987903	Cre01.g010800	-	2.39
chr1	2013248	2014428	Cre01.g010848	-	8.92
chr1	2025259	2025770	Cre01.g010880	-	2.49
chr1	2039616	2039855	Cre01.g010900	-	2.86
chr1	2041152	2041582	Cre01.g010900	-	1.42
chr1	2058045	2058253	Cre01.g011000	-	1.58
chr1	2064058	2064597	Cre01.g011100	-	2.15
chr1	2065043	2065253	Cre01.g011100	-	1.92
chr1	2069059	2070622	Cre01.g011100	-	2.18
chr1	2074825	2075035	Cre01.g011100	-	1.72
chr1	2087029	2087595	Cre01.g011200	-	1.88
chr1	2105248	2105488	Cre01.g011400	-	2.63
chr1	2114110	2116539	Cre01.g011450	-	5
chr1	2121388	2121638	Cre01.g011450	-	1.52
chr1	2147614	2147795	Cre01.g011750	-	1.4
chr1	2150700	2150851	Cre01.g011750	-	8.24
chr1	2154609	2154910	Cre01.g011800	-	3.16
chr1	2183210	2184587	Cre01.g011950	-	3.7
chr1	2188368	2188489	Cre01.g011950	-	1.69
chr1	2189265	2189355	Cre01.g011950	-	1.98
chr1	2191067	2191128	Cre01.g011950	-	1.81
chr1	2220783	2221108	Cre01.g012150	-	2.11
chr1	2223832	2224211	Cre01.g012150	-	1.24
chr1	2225880	2225970	Cre01.g012175	-	2.04
chr1	2226176	2226444	Cre01.g012175	-	1.8
chr1	2245517	2245786	Cre01.g012300	-	3.1
chr1	2246203	2248590	Cre01.g012300	-	1.96
chr1	2257531	2258066	Cre01.g012400	-	1.86
chr1	2289191	2289932	Cre01.g012500	-	2.59
chr1	2299396	2300110	Cre01.g012600	-	2.37
chr1	2353589	2354249	Cre01.g012900	-	2.04
chr1	2389580	2389820	Cre01.g013100	-	2.94
chr1	2393191	2393718	Cre01.g013150	-	1.81
chr1	2409136	2409702	Cre01.g013350	-	2.4
chr1	2426480	2427018	Cre01.g013550	-	3.32
chr1	2431567	2432434	Cre01.g013600	-	2.35
chr1	2449915	2450154	Cre01.g013750	-	2.16
chr1	2462128	2462189	Cre01.g013850	-	1.47
chr1	2464796	2465603	Cre01.g013900	-	2.87
chr1	2467836	2468132	Cre01.g013900	-	1.29
chr1	2468280	2469807	Cre01.g013900	-	1.9
chr1	2476467	2476677	Cre01.g014000	-	1.89
chr1	2477994	2478471	Cre01.g014000	-	1.36
chr1	2484310	2484518	Cre01.g014100	-	12.4
chr1	2493480	2493779	Cre01.g014200	-	6.18
chr1	2503610	2503880	Cre01.g014300	-	6.09
chr1	2504416	2504784	Cre01.g014300	-	2.43
chr1	2505112	2505591	Cre01.g014300	-	2.77
chr1	2508250	2508576	Cre01.g014300	-	1.77
chr1	2510816	2511507	Cre01.g014300	-	1.99
chr1	2528903	2529083	Cre01.g014500	-	2.27
chr1	2529142	2529562	Cre01.g014500	-	1.74
chr1	2544443	2544622	Cre01.g014700	-	1.55
chr1	2546529	2546928	Cre01.g014700	-	1.5
chr1	2551010	2551488	Cre01.g014800	-	9.27
chr1	2552269	2552470	Cre01.g014800	-	1.43
chr1	2562307	2562963	Cre01.g014900	-	2.57
chr1	2589564	2590217	Cre01.g015100	-	2.61
chr1	2607039	2607759	Cre01.g015103	-	4.6
chr1	2612541	2613202	Cre01.g015200	-	3.96
chr1	2621013	2621074	Cre01.g015250	-	9.13
chr1	2621252	2621581	Cre01.g015250	-	2.63
chr1	2623242	2623917	Cre01.g015250	-	1.57
chr1	2627149	2628100	Cre01.g015250	-	1.83
chr1	2638543	2639078	Cre01.g015400	-	2.64
chr1	2642961	2643201	Cre01.g015451	-	2.34
chr1	2647604	2648204	Cre01.g015500	-	2.69
chr1	2670843	2670993	Cre01.g015650	-	1.75
chr1	2682934	2683620	Cre01.g015850	-	2.11
chr1	2685658	2686094	Cre01.g015850	-	2.5
chr1	2718276	2718753	Cre01.g016150	-	3.08
chr1	2720558	2722602	Cre01.g016150	-	2.09
chr1	2723936	2724477	Cre01.g016200	-	3.65
chr1	2730375	2732153	Cre01.g016200	-	5.78
chr1	2747606	2748086	Cre01.g016250	-	1.59
chr1	2765355	2765505	Cre01.g016450	-	2.21
chr1	2772165	2772585	Cre01.g016500	-	2.86
chr1	2775783	2776126	Cre01.g016514	-	1.14
chr1	2776803	2778139	Cre01.g016514	-	1.8
chr1	2792833	2793194	Cre01.g016556	-	1.99
chr1	2793432	2793643	Cre01.g016556	-	4.28
chr1	2796336	2796606	Cre01.g016570	-	1.67
chr1	2796665	2797324	Cre01.g016570	-	111
chr1	2807145	2808233	Cre01.g016570	-	1.83
chr1	2825154	2826814	Cre01.g016850	-	2.22
chr1	2827103	2827192	Cre01.g016850	-	1.24
chr1	2827246	2827843	Cre01.g016900	-	14.8
chr1	2854633	2855891	Cre01.g017200	-	3.58
chr1	2860561	2860912	Cre01.g017200	-	2.39
chr1	2865805	2866313	Cre01.g017350	-	2.37
chr1	2869426	2869605	Cre01.g017400	-	2.32
chr1	2874536	2874776	Cre01.g017450	-	3.65
chr1	2889311	2889849	Cre01.g017600	-	2.71
chr1	2890735	2890936	Cre01.g017600	-	1.28
chr1	2892559	2893300	Cre01.g017600	-	1.47
chr1	2894233	2897761	Cre01.g017600	-	2.16
chr1	2901596	2901775	Cre01.g017650	-	1.78
chr1	2902042	2902340	Cre01.g017650	-	1.98
chr1	2917416	2917477	Cre01.g017701	-	12.2
chr1	2943418	2944252	Cre01.g017951	-	3.36
chr1	2949451	2949718	Cre01.g018000	-	1.77
chr1	2960359	2961222	Cre01.g018100	-	2.08
chr1	2968517	2968847	Cre01.g018200	-	3.6
chr1	2972469	2972559	Cre01.g018200	-	1.42
chr1	2976802	2976953	Cre01.g018200	-	1.96
chr1	2977131	2977730	Cre01.g018200	-	3.93
chr1	2979946	2980096	Cre01.g018200	-	2.19
chr1	2993400	2993879	Cre01.g018400	-	2.44
chr1	3006115	3007013	Cre01.g018550	-	2.5
chr1	3034789	3034999	Cre01.g018700	-	1.99
chr1	3039382	3039443	Cre01.g018700	-	1.26
chr1	3055130	3055637	Cre01.g018850	-	2.36
chr1	3065786	3066261	Cre01.g018950	-	5.57
chr1	3069298	3069769	Cre01.g019000	-	2.06
chr1	3071005	3071479	Cre01.g019000	-	1.48
chr1	3079300	3079568	Cre01.g019100	-	2.89
chr1	3082607	3082816	Cre01.g019100	-	2.67
chr1	3098529	3099459	Cre01.g019300	-	6.09
chr1	3110139	3110230	Cre01.g019300	-	2.78
chr1	3133332	3134829	Cre01.g019550	-	4
chr1	3140814	3141084	Cre01.g019600	-	1.48
chr1	3147779	3148168	Cre01.g019700	-	3.19
chr1	3169849	3170684	Cre01.g019850	-	13.5
chr1	3177769	3178454	Cre01.g019900	-	2.52
chr1	3212130	3212999	Cre01.g020141	-	3.24
chr1	3213507	3214437	Cre01.g020141	-	3.06
chr1	3214646	3214946	Cre01.g020141	-	2.47
chr1	3219521	3219582	Cre01.g020182	-	1.59
chr1	3235259	3235726	Cre01.g020223	-	1.6
chr1	3251940	3252180	Cre01.g020400	-	2.04
chr1	3268199	3268798	Cre01.g020650	-	4.36
chr1	3290908	3291442	Cre01.g020800	-	1.68
chr1	3292810	3293078	Cre01.g020800	-	1.98
chr1	3293910	3294510	Cre01.g020850	-	2.62
chr1	3294599	3295589	Cre01.g020850	-	5.19
chr1	3296877	3297747	Cre01.g020850	-	3.73
chr1	3308096	3308157	Cre01.g020850	-	1.97
chr1	3308515	3308726	Cre01.g020850	-	6.69
chr1	3312226	3312466	Cre01.g020887	-	1.61
chr1	3312670	3313451	Cre01.g020918	-	2.17
chr1	3315348	3315409	Cre01.g020918	-	1.23
chr1	3323095	3325215	Cre01.g020918	-	1.98
chr1	3338639	3338880	Cre01.g021100	-	2.19
chr1	3365990	3366469	Cre01.g021350	-	1.68
chr1	3392990	3393468	Cre01.g021600	-	2.5
chr1	3416600	3416900	Cre01.g021850	-	2.52
chr1	3434697	3435028	Cre01.g021950	-	2.28
chr1	3443646	3443737	Cre01.g021950	-	1.85
chr1	3444841	3445379	Cre01.g021950	-	2.89
chr1	3464957	3465306	Cre01.g021950	-	2.88
chr1	3472235	3473164	Cre01.g022100	-	21.1
chr1	3481906	3481967	Cre01.g022100	-	1.47
chr1	3488621	3488830	Cre01.g022200	-	2.81
chr1	3491773	3492163	Cre01.g022250	-	3.5
chr1	3498100	3498280	Cre01.g022350	-	2.05
chr1	3504258	3504439	Cre01.g022350	-	7.3
chr1	3511746	3511867	Cre01.g022500	-	2.88
chr1	3528757	3529473	Cre01.g022650	-	2.08
chr1	3531125	3531582	Cre01.g022650	-	1.51
chr1	3535914	3536603	Cre01.g022700	-	3.81
chr1	3536841	3537530	Cre01.g022700	-	5.33
chr1	3543040	3543846	Cre01.g022700	-	2.47
chr1	3544129	3544909	Cre01.g022750	-	4.32
chr1	3545028	3545209	Cre01.g022750	-	1.58
chr1	3552875	3553206	Cre01.g022750	-	3.83
chr1	3553462	3553971	Cre01.g022800	-	2.1
chr1	3565364	3565514	Cre01.g022900	-	1.88
chr1	3573247	3574022	Cre01.g022950	-	3.58
chr1	3589399	3590028	Cre01.g023150	-	2.15
chr1	3595356	3595995	Cre01.g023150	-	2.14
chr1	3599868	3600196	Cre01.g023250	-	2.54
chr1	3604910	3606322	Cre01.g023250	-	2.75
chr1	3610426	3610813	Cre01.g023300	-	2.06
chr1	3619339	3619849	Cre01.g023350	-	5.59
chr1	3634764	3634914	Cre01.g023450	-	2.18
chr1	3638069	3638937	Cre01.g023500	-	3.85
chr1	3652436	3652497	Cre01.g023550	-	1.44
chr1	3660989	3661315	Cre01.g023550	-	1.76
chr1	3669621	3669772	Cre01.g023650	-	3.65
chr1	3670041	3670192	Cre01.g023650	-	5.84
chr1	3684442	3684922	Cre01.g023750	-	3.65
chr1	3698694	3698815	Cre01.g023750	-	1.92
chr1	3710579	3711270	Cre01.g023800	-	4.83
chr1	3714705	3714916	Cre01.g023800	-	1.68
chr1	3723339	3723760	Cre01.g023900	-	3.2
chr1	3725207	3725325	Cre01.g023913	-	1.38
chr1	3725471	3725938	Cre01.g023913	-	2.24
chr1	3728925	3729284	Cre01.g023950	-	1.94
chr1	3733182	3733422	Cre01.g023950	-	2.4
chr1	3748456	3749415	Cre01.g024250	-	4.39
chr1	3758223	3758373	Cre01.g024251	-	1.96
chr1	3770375	3770763	Cre01.g024350	-	2.23
chr1	3773198	3773348	Cre01.g024350	-	1.36
chr1	3783476	3784355	Cre01.g024500	-	2.91
chr1	3819866	3821034	Cre01.g024750	-	2.62
chr1	3821359	3821683	Cre01.g024750	-	1.35
chr1	3822119	3822673	Cre01.g024750	-	2.05
chr1	3825140	3825619	Cre01.g024750	-	2.62
chr1	3827772	3828206	Cre01.g024750	-	2.21
chr1	3829916	3830570	Cre01.g024750	-	2.53
chr1	3833120	3833390	Cre01.g024800	-	3.23
chr1	3838391	3838712	Cre01.g024800	-	5.17
chr1	3853191	3853522	Cre01.g024950	-	2.96
chr1	3858128	3858219	Cre01.g024950	-	1.35
chr1	3873896	3874400	Cre01.g025150	-	3.47
chr1	3877386	3878372	Cre01.g025200	-	3.19
chr1	3878954	3879711	Cre01.g025200	-	2.58
chr1	3882403	3882880	Cre01.g025250	-	2.16
chr1	3883565	3884748	Cre01.g025250	-	1.79
chr1	3886906	3887086	Cre01.g025300	-	4.14
chr1	3890194	3890966	Cre01.g025350	-	3.6
chr1	3892465	3892976	Cre01.g025400	-	5.21
chr1	3893990	3894141	Cre01.g025400	-	1.57
chr1	3895519	3895992	Cre01.g025400	-	1.82
chr1	3896261	3896501	Cre01.g025400	-	1.55
chr1	3897220	3897371	Cre01.g025400	-	1.85
chr1	3898029	3898090	Cre01.g025400	-	1.46
chr1	3898389	3898630	Cre01.g025400	-	2.42
chr1	3898809	3900015	Cre01.g025400	-	4.25
chr1	3900404	3900795	Cre01.g025400	-	2.89
chr1	3902652	3903812	Cre01.g025400	-	4.94
chr1	3905340	3908773	Cre01.g025400	-	5.97
chr1	3908952	3909163	Cre01.g025400	-	2.94
chr1	3909252	3909552	Cre01.g025400	-	2.61
chr1	3909855	3910702	Cre01.g025400	-	5.95
chr1	3911196	3912085	Cre01.g025450	-	2.43
chr1	3912470	3913572	Cre01.g025450	-	2.28
chr1	3933095	3933366	Cre01.g025700	-	2.75
chr1	3933515	3933965	Cre01.g025700	-	2.54
chr1	3947334	3947395	Cre01.g025726	-	2.35
chr1	3949839	3950136	Cre01.g025750	-	2.95
chr1	3951387	3952407	Cre01.g025750	-	1.44
chr1	3956105	3956315	Cre01.g025767	-	4
chr1	3971637	3973372	Cre01.g025850	-	3.4
chr1	3979816	3980352	Cre01.g025850	-	1.77
chr1	3981013	3981193	Cre01.g025900	-	2.16
chr1	3986786	3987207	Cre01.g025950	-	3
chr1	3998357	3999821	Cre01.g025983	-	3.67
chr1	4000029	4000896	Cre01.g025983	-	4.44
chr1	4007401	4007551	Cre01.g025983	-	2.3
chr1	4008189	4008789	Cre01.g026016	-	2.3
chr1	4008998	4011125	Cre01.g026016	-	3.87
chr1	4014608	4015546	Cre01.g026050	-	1.7
chr1	4016665	4016935	Cre01.g026100	-	1.85
chr1	4018355	4018665	Cre01.g026100	-	1.36
chr1	4029479	4029895	Cre01.g026250	-	2.87
chr1	4033704	4034918	Cre01.g026250	-	1.99
chr1	4053271	4053479	Cre01.g026450	-	4.13
chr1	4056756	4057084	Cre01.g026500	-	3.28
chr1	4060691	4061048	Cre01.g026550	-	1.71
chr1	4063714	4064367	Cre01.g026550	-	1.3
chr1	4066139	4066377	Cre01.g026600	-	1.55
chr1	4067161	4067322	Cre01.g026600	-	1.13
chr1	4099679	4099918	Cre01.g026900	-	2.06
chr1	4105619	4106455	Cre01.g026950	-	2.5
chr1	4112523	4112583	Cre01.g027000	-	1.1
chr1	4115294	4115710	Cre01.g027050	-	2.22
chr1	4116285	4116563	Cre01.g027050	-	1.18
chr1	4129936	4130445	Cre01.g027200	-	2.15
chr1	4130653	4131192	Cre01.g027200	-	2.64
chr1	4131954	4133112	Cre01.g027200	-	2.33
chr1	4142536	4142806	Cre01.g027350	-	6.37
chr1	4163747	4163957	Cre01.g027450	-	1.48
chr1	4167388	4167895	Cre01.g027550	-	2.47
chr1	4188885	4189665	Cre01.g027764	-	3.65
chr1	4199496	4199674	Cre01.g027850	-	1.7
chr1	4216616	4217156	Cre01.g028101	-	2.13
chr1	4219442	4219652	Cre01.g028101	-	1.65
chr1	4221126	4221547	Cre01.g028200	-	2.33
chr1	4224025	4224086	Cre01.g028200	-	1.23
chr1	4225689	4226132	Cre01.g028200	-	1.5
chr1	4226327	4226653	Cre01.g028250	-	1.8
chr1	4237316	4237467	Cre01.g028400	-	1.68
chr1	4242181	4242272	Cre01.g028400	-	2.99
chr1	4247909	4248414	Cre01.g028450	-	4.62
chr1	4261296	4261860	Cre01.g028600	-	2.76
chr1	4270822	4271033	Cre01.g028650	-	3.37
chr1	4278270	4278882	Cre01.g028650	-	1.41
chr1	4291256	4291467	Cre01.g028850	-	11
chr1	4291705	4291766	Cre01.g028850	-	1.94
chr1	4292065	4292426	Cre01.g028850	-	1.64
chr1	4292728	4293074	Cre01.g028850	-	1.32
chr1	4297314	4298072	Cre01.g028950	-	2.08
chr1	4304709	4305186	Cre01.g029050	-	3.5
chr1	4306422	4307072	Cre01.g029050	-	1.68
chr1	4309416	4309715	Cre01.g029150	-	2.09
chr1	4321295	4321954	Cre01.g029250	-	1.86
chr1	4322013	4322104	Cre01.g029250	-	1.22
chr1	4324661	4325033	Cre01.g029250	-	1.38
chr1	4325645	4326621	Cre01.g029300	-	2.45
chr1	4326857	4327065	Cre01.g029300	-	1.6
chr1	4327676	4328036	Cre01.g029350	-	2.96
chr1	4333956	4334046	Cre01.g029350	-	1.45
chr1	4357854	4358994	Cre01.g029500	-	3.04
chr1	4365626	4366252	Cre01.g029500	-	2.8
chr1	4368467	4369698	Cre01.g029550	-	4.09
chr1	4373998	4374279	Cre01.g029550	-	1.4
chr1	4374608	4374912	Cre01.g029550	-	1.59
chr1	4375332	4375721	Cre01.g029600	-	1.99
chr1	4378844	4379203	Cre01.g029650	-	3.14
chr1	4390587	4391458	Cre01.g029750	-	4.61
chr1	4392083	4392324	Cre01.g029750	-	1.54
chr1	4392563	4393142	Cre01.g029750	-	1.97
chr1	4393665	4394026	Cre01.g029750	-	1.74
chr1	4395660	4395871	Cre01.g029750	-	2.52
chr1	4402306	4403142	Cre01.g029850	-	2.37
chr1	4403609	4403933	Cre01.g029850	-	1.66
chr1	4405170	4405890	Cre01.g029850	-	1.5
chr1	4406384	4406564	Cre01.g029850	-	1.58
chr1	4417100	4418237	Cre01.g029950	-	2.8
chr1	4429272	4429513	Cre01.g030100	-	3.3
chr1	4429811	4429902	Cre01.g030100	-	2.64
chr1	4430351	4430891	Cre01.g030100	-	5.71
chr1	4431609	4431820	Cre01.g030100	-	2.61
chr1	4442378	4442619	Cre01.g030150	-	1.58
chr1	4448125	4448483	Cre01.g030200	-	3.28
chr1	4448631	4450714	Cre01.g030200	-	2.33
chr1	4451112	4451416	Cre01.g030200	-	2.55
chr1	4452026	4452146	Cre01.g030250	-	1.83
chr1	4452235	4452713	Cre01.g030250	-	2.53
chr1	4460050	4460938	Cre01.g030350	-	2.63
chr1	4499465	4499735	Cre01.g030650	-	2.02
chr1	4515096	4516473	Cre01.g030750	-	4.62
chr1	4522975	4523214	Cre01.g030800	-	2.29
chr1	4523333	4523722	Cre01.g030800	-	2.71
chr1	4524158	4528083	Cre01.g030800	-	1.87
chr1	4531786	4532025	Cre01.g030900	-	2.28
chr1	4544661	4545677	Cre01.g031004	-	1.86
chr1	4546035	4546095	Cre01.g031004	-	1.2
chr1	4546214	4547379	Cre01.g031004	-	2.64
chr1	4550920	4551670	Cre01.g031050	-	3.11
chr1	4554125	4555512	Cre01.g031050	-	3.12
chr1	4556453	4556791	Cre01.g031050	-	1.43
chr1	4557278	4558872	Cre01.g031050	-	3.79
chr1	4559953	4563000	Cre01.g031100	-	2.67
chr1	4564201	4564678	Cre01.g031200	-	2.57
chr1	4566166	4567060	Cre01.g031200	-	2.33
chr1	4579143	4579233	Cre01.g031350	-	2.43
chr1	4579441	4579860	Cre01.g031350	-	3.49
chr1	4580008	4580158	Cre01.g031350	-	5.74
chr1	4591322	4591981	Cre01.g031500	-	1.66
chr1	4598213	4598660	Cre01.g031550	-	12.2
chr1	4609302	4609482	Cre01.g031700	-	1.91
chr1	4610060	4610362	Cre01.g031700	-	1.38
chr1	4615070	4615427	Cre01.g031750	-	2.99
chr1	4634081	4635301	Cre01.g031900	-	3.19
chr1	4642354	4642445	Cre01.g031951	-	11
chr1	4656794	4657093	Cre01.g032100	-	2.56
chr1	4688012	4688722	Cre01.g032300	-	3.09
chr1	4690446	4690713	Cre01.g032300	-	2.44
chr1	4692003	4692721	Cre01.g032350	-	6.39
chr1	4701873	4702114	Cre01.g032450	-	2.22
chr1	4716275	4716455	Cre01.g032550	-	6.57
chr1	4731075	4731554	Cre01.g032650	-	2
chr1	4733681	4733771	Cre01.g032650	-	1.24
chr1	4739603	4740016	Cre01.g032750	-	1.78
chr1	4740397	4741147	Cre01.g032750	-	1.59
chr1	4770143	4770234	Cre01.g033000	-	1.88
chr1	4770293	4771072	Cre01.g033000	-	2.54
chr1	4779258	4779319	Cre01.g033000	-	1.44
chr1	4784676	4786265	Cre01.g033091	-	3.71
chr1	4797038	4797249	Cre01.g033091	-	1.58
chr1	4802269	4802449	Cre01.g033200	-	1.48
chr1	4814753	4815203	Cre01.g033350	-	3.29
chr1	4815352	4815473	Cre01.g033350	-	1.2
chr1	4831822	4831913	Cre01.g033516	-	1.71
chr1	4884014	4886286	Cre01.g033900	-	5.23
chr1	4894291	4894441	Cre01.g033950	-	1.63
chr1	4899351	4899562	Cre01.g034000	-	1.44
chr1	4903652	4903832	Cre01.g034000	-	1.55
chr1	4905288	4906059	Cre01.g034050	-	2.54
chr1	4909855	4910582	Cre01.g034050	-	1.55
chr1	4957800	4958189	Cre01.g034250	-	2.29
chr1	4964230	4965460	Cre01.g034325	-	3.45
chr1	4965639	4967198	Cre01.g034325	-	4.35
chr1	4972744	4973175	Cre01.g034350	-	1.62
chr1	4974900	4975110	Cre01.g034380	-	3.33
chr1	4979310	4979730	Cre01.g034400	-	2.6
chr1	4985962	4986352	Cre01.g034500	-	4.94
chr1	4988513	4988634	Cre01.g034500	-	1.61
chr1	4996134	4996452	Cre01.g034500	-	1.59
chr1	5003851	5004208	Cre01.g034500	-	2.79
chr1	5004616	5006266	Cre01.g034550	-	2.34
chr1	5023366	5023575	Cre01.g034700	-	1.73
chr1	5026754	5026933	Cre01.g034750	-	2.69
chr1	5030004	5030453	Cre01.g034800	-	1.93
chr1	5032266	5032417	Cre01.g034800	-	1.61
chr1	5032535	5032805	Cre01.g034800	-	1.52
chr1	5035407	5035557	Cre01.g034850	-	3.65
chr1	5035616	5035677	Cre01.g034850	-	3.13
chr1	5051403	5052268	Cre01.g034950	-	2.22
chr1	5055139	5055529	Cre01.g034950	-	2.14
chr1	5058013	5058483	Cre01.g034950	-	1.69
chr1	5058661	5059466	Cre01.g034950	-	3.36
chr1	5059689	5060197	Cre01.g035000	-	2.83
chr1	5062563	5063280	Cre01.g035000	-	2
chr1	5063368	5064055	Cre01.g035000	-	2.34
chr1	5072315	5072555	Cre01.g035150	-	2.98
chr1	5085407	5085734	Cre01.g035350	-	3.52
chr1	5090159	5090816	Cre01.g035400	-	2.79
chr1	5091114	5092248	Cre01.g035400	-	1.88
chr1	5092516	5092965	Cre01.g035400	-	3.46
chr1	5096408	5096826	Cre01.g035450	-	2.41
chr1	5139868	5140108	Cre01.g035800	-	2
chr1	5140584	5140764	Cre01.g035800	-	2.51
chr1	5146185	5146305	Cre01.g035800	-	2.6
chr1	5161657	5161837	Cre01.g035950	-	1.67
chr1	5192155	5193414	Cre01.g036150	-	2.62
chr1	5193533	5194075	Cre01.g036150	-	1.76
chr1	5203216	5203456	Cre01.g036250	-	2.56
chr1	5203695	5204085	Cre01.g036250	-	1.9
chr1	5214531	5214622	Cre01.g036250	-	1.84
chr1	5214916	5215735	Cre01.g036300	-	3.27
chr1	5219996	5220176	Cre01.g036350	-	2.11
chr1	5243606	5244025	Cre01.g036600	-	3.97
chr1	5244173	5244293	Cre01.g036600	-	1.46
chr1	5248660	5248922	Cre01.g036600	-	2.92
chr1	5261076	5261314	Cre01.g036750	-	3.1
chr1	5278348	5278797	Cre01.g036900	-	3.06
chr1	5284336	5284456	Cre01.g036900	-	1.53
chr1	5285896	5287475	Cre01.g036950	-	6.09
chr1	5306737	5307425	Cre01.g037150	-	2.68
chr1	5317235	5318448	Cre01.g037250	-	3.67
chr1	5324435	5324735	Cre01.g037350	-	1.58
chr1	5342766	5343276	Cre01.g037550	-	7.3
chr1	5357862	5358274	Cre01.g037550	-	7.3
chr1	5359913	5360004	Cre01.g037600	-	2.54
chr1	5360092	5360153	Cre01.g037600	-	3.11
chr1	5367093	5367552	Cre01.g037650	-	2.34
chr1	5368062	5368541	Cre01.g037700	-	2.86
chr1	5377217	5379637	Cre01.g037800	-	2.78
chr1	5379990	5381580	Cre01.g037850	-	2.93
chr1	5440059	5440455	Cre01.g038151	-	3.56
chr1	5446999	5447147	Cre01.g038300	-	1.99
chr1	5467019	5467410	Cre01.g038500	-	2.84
chr1	5484295	5484653	Cre01.g038650	-	1.31
chr1	5495648	5496210	Cre01.g038750	-	2.27
chr1	5497369	5498349	Cre01.g038750	-	2.14
chr1	5498999	5499266	Cre01.g038800	-	2.7
chr1	5499324	5499739	Cre01.g038800	-	2.21
chr1	5530745	5531423	Cre01.g039150	-	2.4
chr1	5542817	5543774	Cre01.g039350	-	21.9
chr1	5555422	5555632	Cre01.g039500	-	1.91
chr1	5555840	5556020	Cre01.g039500	-	1.55
chr1	5564425	5565163	Cre01.g039500	-	2.96
chr1	5565217	5565637	Cre01.g039550	-	3.11
chr1	5589485	5589962	Cre01.g039702	-	2.53
chr1	5597909	5598148	Cre01.g039750	-	2.3
chr1	5598296	5598565	Cre01.g039750	-	1.49
chr1	5599751	5600285	Cre01.g039750	-	1.42
chr1	5606497	5606885	Cre01.g039850	-	2.41
chr1	5621996	5622116	Cre01.g039950	-	1.41
chr1	5626248	5626883	Cre01.g039950	-	2.5
chr1	5630137	5630347	Cre01.g040050	-	1.49
chr1	5630615	5631005	Cre01.g040050	-	2.07
chr1	5637822	5638391	Cre01.g040150	-	3.15
chr1	5641208	5641921	Cre01.g040150	-	2.55
chr1	5644050	5645009	Cre01.g040200	-	3.44
chr1	5645816	5646174	Cre01.g040200	-	1.96
chr1	5647167	5648230	Cre01.g040200	-	3.26
chr1	5649057	5649296	Cre01.g040250	-	3.27
chr1	5649534	5649803	Cre01.g040250	-	1.6
chr1	5652797	5653153	Cre01.g040250	-	2.57
chr1	5653266	5653415	Cre01.g040300	-	1.53
chr1	5657008	5657189	Cre01.g040350	-	4.53
chr1	5666507	5666658	Cre01.g040379	-	1.63
chr1	5676132	5677511	Cre01.g040450	-	2.78
chr1	5677600	5677811	Cre01.g040450	-	1.53
chr1	5678643	5678734	Cre01.g040450	-	1.19
chr1	5678942	5679003	Cre01.g040450	-	1.31
chr1	5691171	5691741	Cre01.g040550	-	20.7
chr1	5708043	5708829	Cre01.g040650	-	36.5
chr1	5709548	5710182	Cre01.g040650	-	18.3
chr1	5720957	5721347	Cre01.g040850	-	2.8
chr1	5732397	5732737	Cre01.g040850	-	1.45
chr1	5741301	5741871	Cre01.g041000	-	1.75
chr1	5742804	5743487	Cre01.g041000	-	2.31
chr1	5783833	5784309	Cre01.g041300	-	5.15
chr1	5787227	5787317	Cre01.g041300	-	1.67
chr1	5790606	5791085	Cre01.g041400	-	3.16
chr1	5801009	5801667	Cre01.g041450	-	3.13
chr1	5804940	5805978	Cre01.g041450	-	3.42
chr1	5890752	5891022	Cre01.g042000	-	41.4
chr1	5919820	5919880	Cre01.g042150	-	2.21
chr1	5922721	5923172	Cre01.g042200	-	1.92
chr1	5932742	5933703	Cre01.g042300	-	2.12
chr1	5941489	5941580	Cre01.g042300	-	1.71
chr1	5943799	5944040	Cre01.g042352	-	2.84
chr1	5945881	5945942	Cre01.g042352	-	2.99
chr1	5959384	5959634	Cre01.g042352	-	12.2
chr1	6004891	6005011	Cre01.g042550	-	1.44
chr1	6005189	6005250	Cre01.g042550	-	1.19
chr1	6005487	6006217	Cre01.g042550	-	1.68
chr1	6036988	6038895	Cre01.g042800	-	2.33
chr1	6039337	6039832	Cre01.g042800	-	1.25
chr1	6041598	6042453	Cre01.g042850	-	2.74
chr1	6048642	6049058	Cre01.g042950	-	2.19
chr1	6049324	6049681	Cre01.g042950	-	4
chr1	6057770	6058485	Cre01.g043050	-	2.53
chr1	6058544	6059287	Cre01.g043050	-	1.54
chr1	6061149	6061569	Cre01.g043100	-	2.53
chr1	6065186	6065422	Cre01.g043200	-	2.68
chr1	6081228	6082540	Cre01.g043350	-	2.59
chr1	6084572	6085023	Cre01.g043350	-	2.05
chr1	6087417	6087925	Cre01.g043400	-	1.79
chr1	6093319	6093556	Cre01.g043500	-	1.96
chr1	6109839	6110170	Cre01.g043600	-	3.81
chr1	6113552	6113613	Cre01.g043600	-	2.25
chr1	6114160	6114640	Cre01.g043650	-	3.31
chr1	6130043	6130461	Cre01.g043800	-	2.67
chr1	6131241	6131595	Cre01.g043800	-	1.3
chr1	6134727	6135456	Cre01.g043800	-	1.28
chr1	6137679	6137979	Cre01.g043850	-	1.74
chr1	6138398	6139148	Cre01.g043850	-	2.7
chr1	6148744	6148955	Cre01.g043850	-	1.99
chr1	6150449	6151467	Cre01.g043950	-	4.33
chr1	6158408	6158667	Cre01.g044050	-	2.12
chr1	6163593	6164371	Cre01.g044100	-	3.93
chr1	6164729	6164969	Cre01.g044100	-	1.76
chr1	6168352	6169050	Cre01.g044100	-	1.48
chr1	6170556	6170676	Cre01.g044150	-	1.99
chr1	6212994	6213436	Cre01.g044400	-	4.8
chr1	6247617	6248065	Cre01.g044700	-	2.11
chr1	6267887	6268158	Cre01.g044850	-	3.39
chr1	6299453	6301063	Cre01.g044850	-	5.62
chr1	6316439	6316735	Cre01.g045000	-	2.51
chr1	6322035	6322451	Cre01.g045100	-	1.54
chr1	6322687	6323846	Cre01.g045100	-	1.55
chr1	6325537	6325808	Cre01.g045150	-	2.24
chr1	6325957	6326708	Cre01.g045150	-	5.78
chr1	6339005	6339692	Cre01.g045902	-	2.14
chr1	6342166	6342598	Cre01.g045902	-	1.47
chr1	6343324	6343863	Cre01.g045902	-	1.25
chr1	6356860	6357632	Cre01.g046652	-	3.45
chr1	6368746	6369457	Cre01.g045450	-	2.31
chr1	6392596	6393045	Cre01.g045600	-	2.65
chr1	6400436	6400796	Cre01.g045601	-	3.29
chr1	6413678	6413739	Cre01.g045601	-	2.31
chr1	6415856	6416426	Cre01.g045640	-	7.79
chr1	6421274	6421602	Cre01.g045640	-	1.93
chr1	6444016	6444524	Cre01.g045800	-	4.87
chr1	6444881	6444942	Cre01.g045800	-	1.34
chr1	6458762	6459031	Cre01.g045903	-	1.61
chr1	6484671	6485449	Cre01.g046237	-	2.32
chr1	6493320	6493470	Cre01.g046237	-	2.02
chr1	6500072	6500162	Cre01.g046237	-	2.43
chr1	6577872	6577993	Cre01.g047100	-	12.2
chr1	6608707	6608797	Cre01.g047300	-	1.77
chr1	6641791	6642265	Cre01.g047550	-	3.44
chr1	6642766	6643565	Cre01.g047550	-	1.76
chr1	6643772	6644107	Cre01.g047550	-	1.32
chr1	6644412	6645010	Cre01.g047600	-	2
chr1	6650872	6651083	Cre01.g047700	-	1.48
chr1	6654684	6655813	Cre01.g047700	-	1.49
chr1	6668469	6668619	Cre01.g047900	-	2.89
chr1	6669451	6669541	Cre01.g047900	-	1.37
chr1	6672061	6672882	Cre01.g047900	-	1.79
chr1	6676255	6676316	Cre01.g048000	-	2.68
chr1	6690158	6690399	Cre01.g048100	-	1.48
chr1	6721261	6721649	Cre01.g048250	-	1.94
chr1	6741342	6741612	Cre01.g048450	-	1.79
chr1	6746153	6746244	Cre01.g048450	-	1.36
chr1	6746382	6746590	Cre01.g048501	-	3.1
chr1	6749052	6749472	Cre01.g048550	-	2.39
chr1	6753698	6753968	Cre01.g048600	-	2.09
chr1	6771637	6771965	Cre01.g048750	-	1.72
chr1	6773485	6773980	Cre01.g048750	-	2.13
chr1	6774178	6774537	Cre01.g048800	-	2.93
chr1	6776814	6777799	Cre01.g048850	-	2.67
chr1	6778007	6778365	Cre01.g048850	-	2.01
chr1	6781226	6782324	Cre01.g048850	-	2.07
chr1	6782807	6782928	Cre01.g048900	-	2.93
chr1	6799628	6799987	Cre01.g049050	-	1.56
chr1	6800135	6800196	Cre01.g049050	-	1.29
chr1	6800945	6802266	Cre01.g049050	-	1.55
chr1	6820657	6821433	Cre01.g049200	-	3.74
chr1	6823334	6823626	Cre01.g049200	-	2.29
chr1	6837928	6838319	Cre01.g049300	-	2.45
chr1	6840705	6840916	Cre01.g049300	-	1.9
chr1	6841814	6841994	Cre01.g049300	-	1.79
chr1	6842564	6843134	Cre01.g049350	-	3.76
chr1	6846518	6847405	Cre01.g049350	-	2.29
chr1	6850718	6851193	Cre01.g049450	-	6.2
chr1	6853695	6854566	Cre01.g049500	-	3.19
chr1	6854998	6855388	Cre01.g049550	-	2.79
chr1	6858208	6858833	Cre01.g049600	-	3.5
chr1	6860237	6860637	Cre01.g049600	-	2.25
chr1	6862635	6863533	Cre01.g049650	-	4.1
chr1	6872619	6872864	Cre01.g049650	-	2.89
chr1	6938546	6939385	Cre01.g050000	-	2.92
chr1	6941971	6942331	Cre01.g050050	-	2
chr1	6945646	6945767	Cre01.g050050	-	1.51
chr1	6946000	6949402	Cre01.g050100	-	3.33
chr1	6973557	6973707	Cre01.g050350	-	1.88
chr1	6979761	6980662	Cre01.g050451	-	3.69
chr1	6987826	6987887	Cre01.g050451	-	1.65
chr1	6994688	6995098	Cre01.g050550	-	3.16
chr1	6995214	6995715	Cre01.g050550	-	1.27
chr1	6996490	6996729	Cre01.g050600	-	5.48
chr1	6996818	6997116	Cre01.g050600	-	4.93
chr1	6997914	6998823	Cre01.g050600	-	1.55
chr1	7002207	7002268	Cre01.g050600	-	1.49
chr1	7002967	7004046	Cre01.g050608	-	3.68
chr1	7057408	7058008	Cre01.g050950	-	4.39
chr1	7058813	7060220	Cre01.g050950	-	2.51
chr1	7093794	7096710	Cre01.g051250	-	3.03
chr1	7112996	7113735	Cre01.g051450	-	2.23
chr1	7122739	7122800	Cre01.g051500	-	1.13
chr1	7207670	7207969	Cre01.g051800	-	1.87
chr1	7221794	7222183	Cre01.g051950	-	2.62
chr1	7224449	7225882	Cre01.g051950	-	2.66
chr1	7233588	7233915	Cre01.g052100	-	2.7
chr1	7236154	7236933	Cre01.g052150	-	7
chr1	7237765	7238745	Cre01.g052150	-	1.49
chr1	7244457	7244967	Cre01.g052200	-	1.86
chr1	7246614	7247018	Cre01.g052200	-	1.75
chr1	7258864	7259403	Cre01.g052450	-	3.74
chr1	7268033	7268363	Cre01.g052500	-	2.18
chr1	7268451	7268602	Cre01.g052500	-	1.5
chr1	7294755	7294816	Cre01.g052650	-	6.49
chr1	7306346	7306437	Cre01.g052650	-	2.37
chr1	7396994	7397114	Cre01.g053200	-	4.35
chr1	7401240	7401869	Cre01.g053250	-	4.52
chr1	7418126	7418187	Cre01.g053250	-	2.06
chr1	7418597	7418836	Cre01.g053288	-	3.2
chr1	7428379	7428650	Cre01.g053350	-	2.87
chr1	7441317	7442217	Cre01.g053450	-	2.66
chr1	7443949	7445715	Cre01.g053450	-	2.67
chr1	7451357	7452001	Cre01.g053450	-	3.27
chr1	7453287	7454647	Cre01.g053450	-	3.52
chr1	7480790	7481264	Cre01.g053750	-	2.35
chr1	7482739	7482799	Cre01.g053750	-	1.39
chr1	7487041	7488056	Cre01.g053850	-	3.1
chr1	7503868	7504316	Cre01.g054000	-	2.89
chr1	7505313	7505403	Cre01.g054000	-	1.42
chr1	7507321	7507898	Cre01.g054000	-	3.04
chr1	7511020	7511498	Cre01.g054100	-	11
chr1	7555436	7555676	Cre01.g054500	-	3.12
chr1	7556004	7556603	Cre01.g054500	-	3.55
chr1	7557230	7557290	Cre01.g054500	-	1.16
chr1	7557379	7557838	Cre01.g054500	-	2
chr1	7560586	7560796	Cre01.g054500	-	1.52
chr1	7563534	7564161	Cre01.g054550	-	3.37
chr1	7572985	7573464	Cre01.g054650	-	2.89
chr1	7576186	7576571	Cre01.g054650	-	3
chr1	7585525	7585705	Cre01.g054800	-	6.33
chr1	7585913	7586480	Cre01.g054800	-	9.29
chr1	7596908	7598486	Cre01.g054800	-	2.72
chr1	7601245	7602164	Cre01.g054850	-	2.15
chr1	7629496	7630059	Cre01.g055200	-	3.04
chr1	7652163	7652492	Cre01.g055400	-	2.02
chr1	7652640	7652819	Cre01.g055400	-	1.93
chr1	7653591	7656371	Cre01.g055400	-	2.99
chr1	7657921	7658967	Cre01.g055408	-	9.93
chr1	7664772	7665599	Cre01.g055408	-	1.38
chr1	7667213	7667274	Cre01.g055412	-	19.5
chr1	7679929	7680199	Cre01.g055428	-	1.95
chr1	7680258	7680797	Cre01.g055428	-	2
chr1	7681993	7683381	Cre01.g055428	-	2.68
chr1	7694145	7694354	Cre01.g055436	-	2.8
chr1	7719503	7720753	Cre01.g055465	-	4.4
chr1	7739264	7741896	Cre01.g055477	-	2.88
chr1	7784214	7784631	Cre01.g055550	-	2.96
chr1	7814066	7814157	Cre01.g056331	-	1.67
chr1	7814275	7814724	Cre01.g056331	-	3.51
chr1	7821753	7821934	Cre01.g056696	-	3.92
chr1	7832558	7832888	Cre01.g057791	-	2.06
chr1	7840738	7841516	Cre01.g058521	-	2.09
chr1	7842023	7842114	Cre01.g058521	-	1.76
chr1	7879553	7881180	Cre01.g061442	-	2.44
chr1	7885472	7885826	Cre01.g062537	-	2.1
chr1	7888068	7888395	Cre01.g062902	-	2.5
chr1	7896839	7897318	Cre01.g063632	-	2.96
chr1	7950136	7950463	Cre01.g066552	-	2.59
chr1	7950639	7952179	Cre01.g066552	-	2.35
chr1	7954525	7954733	Cre01.g066917	-	2.27
chr1	7987240	7988239	Cre01.g069107	-	2.8
chr1	7994481	7995079	Cre01.g069837	-	3.7
chr1	8003734	8004122	Cre01.g070567	-	2.37
chr1	8007899	8008709	Cre01.g070932	-	3.1
chr1	8008918	8009638	Cre01.g070932	-	2.85
chr1	8016826	8017211	Cre01.g070932	-	1.39
chr2	18862	19244	Cre02.g073150	+	3.25
chr2	19419	19537	Cre02.g073150	+	2.36
chr2	19585	19973	Cre02.g073176	+	3.65
chr2	22766	23452	Cre02.g073176	+	2.74
chr2	34845	36653	Cre02.g073250	+	3.16
chr2	41499	42037	Cre02.g073250	+	4.35
chr2	42765	42884	Cre02.g073300	+	2.21
chr2	46235	46475	Cre02.g073350	+	1.9
chr2	46563	47429	Cre02.g073350	+	2.22
chr2	52068	52787	Cre02.g073400	+	3.21
chr2	58407	58527	Cre02.g073450	+	1.88
chr2	80424	81447	Cre02.g073750	+	1.67
chr2	84602	84993	Cre02.g073750	+	3.98
chr2	85627	86143	Cre02.g073800	+	1.95
chr2	86319	86940	Cre02.g073800	+	2.26
chr2	90509	90660	Cre02.g073850	+	2.97
chr2	95151	95449	Cre02.g073900	+	3.7
chr2	99898	100167	Cre02.g073950	+	4.56
chr2	116345	116805	Cre02.g074150	+	1.68
chr2	117803	118665	Cre02.g074150	+	1.95
chr2	119274	120397	Cre02.g074150	+	2.89
chr2	121729	122290	Cre02.g074150	+	2.25
chr2	124827	125217	Cre02.g074150	+	2.19
chr2	125276	126567	Cre02.g074150	+	3.41
chr2	133935	134085	Cre02.g074250	+	1.59
chr2	140600	140989	Cre02.g074250	+	3.77
chr2	141255	141406	Cre02.g074300	+	4.56
chr2	154857	155037	Cre02.g074300	+	2.14
chr2	155096	155217	Cre02.g074300	+	2.18
chr2	200315	201086	Cre02.g074550	+	2.93
chr2	217886	218975	Cre02.g074700	+	1.85
chr2	219449	220133	Cre02.g074700	+	2.66
chr2	220669	220790	Cre02.g074720	+	1.61
chr2	222393	222574	Cre02.g074720	+	1.6
chr2	236157	236585	Cre02.g074800	+	5.17
chr2	248336	248486	Cre02.g074800	+	5.11
chr2	248904	249115	Cre02.g074800	+	9.33
chr2	272801	272984	Cre02.g074950	+	1.4
chr2	273862	274611	Cre02.g074950	+	3.37
chr2	278840	279080	Cre02.g075000	+	1.66
chr2	288122	289061	Cre02.g075100	+	2.47
chr2	306481	306691	Cre02.g075200	+	2.59
chr2	310429	310668	Cre02.g075301	+	2.56
chr2	330456	330694	Cre02.g075500	+	1.7
chr2	350317	350716	Cre02.g075600	+	1.98
chr2	353061	353841	Cre02.g075600	+	2.98
chr2	369453	369664	Cre02.g075750	+	3.19
chr2	371329	371627	Cre02.g075800	+	1.69
chr2	372761	372911	Cre02.g075800	+	1.53
chr2	373267	374011	Cre02.g075800	+	2.08
chr2	428003	428871	Cre02.g076150	+	3.44
chr2	460656	461161	Cre02.g076466	+	2.94
chr2	469842	470227	Cre02.g076600	+	2.53
chr2	476825	477591	Cre02.g076650	+	2.03
chr2	483223	483940	Cre02.g076700	+	2.71
chr2	494124	495635	Cre02.g076900	+	2.6
chr2	496349	497980	Cre02.g076900	+	1.93
chr2	498950	499339	Cre02.g076900	+	1.35
chr2	499458	500355	Cre02.g076900	+	2.81
chr2	502369	502519	Cre02.g076950	+	1.92
chr2	502877	502998	Cre02.g076950	+	1.5
chr2	505443	505624	Cre02.g076950	+	2.25
chr2	507586	508006	Cre02.g076950	+	16.8
chr2	508185	509412	Cre02.g076950	+	6.09
chr2	513880	514149	Cre02.g076987	+	18.3
chr2	521263	521443	Cre02.g077061	+	2.36
chr2	521651	521831	Cre02.g077061	+	2.17
chr2	522219	523549	Cre02.g077100	+	1.85
chr2	523890	524501	Cre02.g077100	+	1.34
chr2	526268	527130	Cre02.g077100	+	2.66
chr2	531153	531601	Cre02.g077150	+	2.14
chr2	556913	557709	Cre02.g077500	+	2.57
chr2	561920	562518	Cre02.g077550	+	3.09
chr2	582028	582148	Cre02.g077650	+	1.46
chr2	590965	591533	Cre02.g077700	+	7.08
chr2	593844	594367	Cre02.g077750	+	1.64
chr2	595329	595716	Cre02.g077750	+	1.25
chr2	596685	597014	Cre02.g077750	+	1.59
chr2	597103	598118	Cre02.g077750	+	7.93
chr2	621440	621888	Cre02.g077900	+	4.25
chr2	638237	638538	Cre02.g077951	+	2.45
chr2	655386	656568	Cre02.g078050	+	2.7
chr2	660117	660508	Cre02.g078050	+	2.64
chr2	675536	675898	Cre02.g078150	+	3.04
chr2	690588	691098	Cre02.g078150	+	5.48
chr2	747177	747423	Cre02.g078550	+	1.44
chr2	750263	750829	Cre02.g078550	+	3.11
chr2	765333	765963	Cre02.g078700	+	3.12
chr2	770471	770980	Cre02.g078750	+	4.24
chr2	775985	776493	Cre02.g078777	+	2.78
chr2	776701	777030	Cre02.g078777	+	2.63
chr2	777208	777388	Cre02.g078777	+	2.05
chr2	780679	780860	Cre02.g078804	+	1.83
chr2	781692	781992	Cre02.g078804	+	2.19
chr2	782171	782412	Cre02.g078804	+	2.07
chr2	790408	790917	Cre02.g078858	+	4.32
chr2	804066	804216	Cre02.g078885	+	1.64
chr2	806913	807032	Cre02.g078912	+	2.3
chr2	837030	837952	Cre02.g079004	+	3.87
chr2	844090	844781	Cre02.g078950	+	3.69
chr2	845019	845320	Cre02.g078950	+	2.62
chr2	871122	871489	Cre02.g079200	+	1.86
chr2	872846	873172	Cre02.g079200	+	4.26
chr2	876560	877008	Cre02.g079250	+	6.57
chr2	877417	879641	Cre02.g079300	+	3.75
chr2	880973	881783	Cre02.g079300	+	3.67
chr2	896035	896755	Cre02.g079351	+	4.07
chr2	899245	899874	Cre02.g079400	+	4.05
chr2	904395	905352	Cre02.g079450	+	3.05
chr2	913819	915727	Cre02.g079550	+	2.5
chr2	916276	916867	Cre02.g079550	+	1.41
chr2	918102	918163	Cre02.g079550	+	1.18
chr2	918984	919551	Cre02.g079550	+	5.81
chr2	920017	920137	Cre02.g079600	+	1.39
chr2	920493	922068	Cre02.g079600	+	1.87
chr2	922454	922753	Cre02.g079600	+	3.55
chr2	944147	944208	Cre02.g079750	+	1.76
chr2	944635	945234	Cre02.g079750	+	3.16
chr2	945353	945922	Cre02.g079750	+	3.88
chr2	953811	954352	Cre02.g079850	+	3.92
chr2	954441	954802	Cre02.g079850	+	2.36
chr2	970970	971121	Cre02.g080100	+	2.82
chr2	974183	974333	Cre02.g080100	+	4.04
chr2	983282	983763	Cre02.g080150	+	6.65
chr2	983971	984212	Cre02.g080150	+	2.71
chr2	991890	992395	Cre02.g080250	+	2.57
chr2	1007843	1008172	Cre02.g080350	+	2.53
chr2	1050089	1053884	Cre02.g080700	+	4.18
chr2	1064074	1066049	Cre02.g080750	+	7.97
chr2	1081119	1082467	Cre02.g080950	+	4.53
chr2	1088462	1089242	Cre02.g081050	+	3.57
chr2	1089744	1089925	Cre02.g081100	+	1.42
chr2	1092742	1093073	Cre02.g081100	+	2.76
chr2	1093161	1093282	Cre02.g081100	+	2.24
chr2	1100585	1100825	Cre02.g081176	+	2.82
chr2	1125436	1125767	Cre02.g081350	+	2.5
chr2	1125826	1125977	Cre02.g081350	+	1.78
chr2	1137536	1137803	Cre02.g081500	+	5.49
chr2	1137921	1138277	Cre02.g081500	+	4.58
chr2	1138444	1140826	Cre02.g081550	+	2.82
chr2	1146824	1147197	Cre02.g081650	+	1.6
chr2	1152581	1153209	Cre02.g081650	+	10.3
chr2	1156590	1157872	Cre02.g081700	+	5.51
chr2	1205049	1205517	Cre02.g082050	+	1.92
chr2	1207491	1208148	Cre02.g082050	+	2.55
chr2	1243553	1244092	Cre02.g082500	+	2.43
chr2	1247195	1247961	Cre02.g082550	+	1.28
chr2	1249835	1250969	Cre02.g082550	+	3.4
chr2	1256360	1256480	Cre02.g082600	+	1.44
chr2	1265328	1265628	Cre02.g082700	+	5.27
chr2	1267030	1267150	Cre02.g082750	+	2.09
chr2	1334258	1334528	Cre02.g082852	+	17
chr2	1359890	1360069	Cre02.g083050	+	2.09
chr2	1365893	1366339	Cre02.g083065	+	2.08
chr2	1374957	1375078	Cre02.g083180	+	3.38
chr2	1391946	1392451	Cre02.g083300	+	4.56
chr2	1418789	1419266	Cre02.g083450	+	2.45
chr2	1430814	1431112	Cre02.g083550	+	2.23
chr2	1430980	1431874	Cre02.g083600	+	3.69
chr2	1449228	1449348	Cre02.g083750	+	1.8
chr2	1455702	1457258	Cre02.g083750	+	4.01
chr2	1457406	1458155	Cre02.g083750	+	4.48
chr2	1458878	1459382	Cre02.g083800	+	1.31
chr2	1461252	1461922	Cre02.g083800	+	1.3
chr2	1462248	1462902	Cre02.g083800	+	2.44
chr2	1474242	1474423	Cre02.g083900	+	8.72
chr2	1478682	1478862	Cre02.g083900	+	1.38
chr2	1481149	1481597	Cre02.g083935	+	3.38
chr2	1486568	1487066	Cre02.g084000	+	3.09
chr2	1487529	1488632	Cre02.g084050	+	2.03
chr2	1490763	1490972	Cre02.g084050	+	3.05
chr2	1492622	1493491	Cre02.g084100	+	3.55
chr2	1494279	1494549	Cre02.g084150	+	2.77
chr2	1500536	1500976	Cre02.g084150	+	2.42
chr2	1507754	1508144	Cre02.g084150	+	1.87
chr2	1508310	1508852	Cre02.g084176	+	8.03
chr2	1526189	1526339	Cre02.g084400	+	1.8
chr2	1529811	1530081	Cre02.g084450	+	5.88
chr2	1537770	1537950	Cre02.g084600	+	1.8
chr2	1539887	1540400	Cre02.g084600	+	1.91
chr2	1561067	1561874	Cre02.g084800	+	2.1
chr2	1563297	1565255	Cre02.g084800	+	2.07
chr2	1565999	1566298	Cre02.g084800	+	3.08
chr2	1566476	1566626	Cre02.g084800	+	1.95
chr2	1572586	1572910	Cre02.g084873	+	2.53
chr2	1589732	1589980	Cre02.g085000	+	1.4
chr2	1590576	1590994	Cre02.g085000	+	4.16
chr2	1591108	1591558	Cre02.g085050	+	4.87
chr2	1598092	1598692	Cre02.g085050	+	2.9
chr2	1611074	1611972	Cre02.g085150	+	2.4
chr2	1618720	1620125	Cre02.g085150	+	3.7
chr2	1625221	1627688	Cre02.g085257	+	2.3
chr2	1628643	1628912	Cre02.g085257	+	1.97
chr2	1629995	1631068	Cre02.g085257	+	5.65
chr2	1635357	1635796	Cre02.g085300	+	2.66
chr2	1639898	1640234	Cre02.g085350	+	2.32
chr2	1642319	1642800	Cre02.g085350	+	5.21
chr2	1645305	1645634	Cre02.g085400	+	2.5
chr2	1649489	1649993	Cre02.g085450	+	1.24
chr2	1650411	1650920	Cre02.g085450	+	3.87
chr2	1655116	1656460	Cre02.g085550	+	3.06
chr2	1662147	1662768	Cre02.g085650	+	3.81
chr2	1668692	1668782	Cre02.g085750	+	2.37
chr2	1670296	1671086	Cre02.g085750	+	2.48
chr2	1674010	1674768	Cre02.g085750	+	1.94
chr2	1680602	1681529	Cre02.g085800	+	5.33
chr2	1681767	1681917	Cre02.g085800	+	2.2
chr2	1682066	1682186	Cre02.g085800	+	2.72
chr2	1694623	1695282	Cre02.g085900	+	3.72
chr2	1695328	1695534	Cre02.g085950	+	2.12
chr2	1696784	1697048	Cre02.g085950	+	1.84
chr2	1704380	1704620	Cre02.g086000	+	2.15
chr2	1715259	1716191	Cre02.g086100	+	2.46
chr2	1721550	1721850	Cre02.g086150	+	2.14
chr2	1726163	1726611	Cre02.g086250	+	2
chr2	1726789	1726968	Cre02.g086250	+	2.58
chr2	1746262	1746862	Cre02.g086400	+	4.49
chr2	1761005	1761394	Cre02.g086550	+	2.55
chr2	1765141	1765262	Cre02.g086650	+	3.25
chr2	1765440	1766666	Cre02.g086650	+	9.43
chr2	1771111	1771591	Cre02.g086650	+	3.51
chr2	1780577	1781082	Cre02.g086750	+	2.4
chr2	1782373	1783150	Cre02.g086750	+	4.02
chr2	1792250	1793028	Cre02.g086800	+	5.74
chr2	1801585	1802175	Cre02.g086887	+	3.51
chr2	1807500	1808189	Cre02.g086887	+	3.74
chr2	1810194	1810375	Cre02.g087000	+	2.08
chr2	1816953	1817104	Cre02.g087000	+	2.49
chr2	1837870	1837931	Cre02.g087200	+	1.32
chr2	1841574	1842501	Cre02.g087200	+	5.09
chr2	1850093	1850153	Cre02.g087300	+	1.32
chr2	1850509	1850688	Cre02.g087300	+	1.59
chr2	1850747	1850807	Cre02.g087300	+	1.52
chr2	1854922	1855192	Cre02.g087350	+	2.38
chr2	1857707	1858425	Cre02.g087350	+	2.89
chr2	1956839	1957107	Cre02.g088000	+	2.21
chr2	1964533	1964920	Cre02.g088100	+	3.09
chr2	1974527	1975004	Cre02.g088200	+	1.2
chr2	1975851	1978074	Cre02.g088200	+	2.17
chr2	1978251	1978967	Cre02.g088200	+	2.23
chr2	1985444	1985625	Cre02.g088250	+	1.81
chr2	1993100	1993280	Cre02.g088350	+	2.9
chr2	1995707	1996847	Cre02.g088350	+	4.14
chr2	1997557	1998142	Cre02.g088400	+	1.59
chr2	1998951	1999574	Cre02.g088400	+	1.77
chr2	2000733	2001625	Cre02.g088400	+	3.93
chr2	2023310	2024447	Cre02.g088551	+	3.29
chr2	2037184	2037275	Cre02.g088650	+	18.3
chr2	2040738	2040888	Cre02.g088651	+	1.61
chr2	2041186	2042054	Cre02.g088651	+	3.58
chr2	2042321	2042681	Cre02.g088651	+	2.84
chr2	2073856	2074067	Cre02.g088800	+	1.48
chr2	2075535	2076165	Cre02.g088800	+	2.04
chr2	2077993	2078409	Cre02.g088850	+	3.27
chr2	2078958	2079552	Cre02.g088900	+	1.35
chr2	2083845	2084025	Cre02.g089050	+	2.67
chr2	2090601	2091019	Cre02.g089050	+	2.35
chr2	2092253	2092814	Cre02.g089100	+	1.83
chr2	2093050	2094707	Cre02.g089100	+	1.66
chr2	2095061	2095328	Cre02.g089100	+	2.72
chr2	2101951	2102517	Cre02.g089200	+	1.64
chr2	2109370	2109728	Cre02.g089200	+	2.14
chr2	2143708	2143858	Cre02.g089274	+	2.21
chr2	2156748	2157018	Cre02.g089350	+	2.04
chr2	2231564	2233959	Cre02.g090000	+	3.91
chr2	2235707	2236122	Cre02.g090000	+	1.61
chr2	2245384	2246521	Cre02.g090000	+	3.29
chr2	2248992	2249538	Cre02.g090050	+	1.91
chr2	2251256	2251944	Cre02.g090050	+	2.57
chr2	2252003	2252064	Cre02.g090050	+	1.22
chr2	2256155	2257658	Cre02.g090150	+	2.25
chr2	2267562	2267771	Cre02.g090276	+	1.87
chr2	2275204	2275264	Cre02.g090400	+	1.41
chr2	2308898	2309018	Cre02.g090600	+	2.41
chr2	2318693	2319053	Cre02.g090650	+	2.09
chr2	2321979	2322395	Cre02.g090689	+	4.5
chr2	2339660	2340349	Cre02.g090750	+	2.98
chr2	2342306	2342859	Cre02.g090850	+	1.78
chr2	2343403	2343799	Cre02.g090850	+	1.33
chr2	2344859	2345218	Cre02.g090850	+	1.37
chr2	2346075	2347414	Cre02.g090850	+	1.27
chr2	2348128	2348785	Cre02.g090850	+	2.03
chr2	2366775	2367015	Cre02.g090950	+	4.87
chr2	2367604	2367694	Cre02.g091000	+	1.64
chr2	2374357	2374806	Cre02.g091000	+	5.27
chr2	2376976	2377997	Cre02.g091050	+	1.95
chr2	2379334	2380018	Cre02.g091050	+	2.5
chr2	2398175	2398804	Cre02.g091200	+	2.28
chr2	2401537	2401926	Cre02.g091250	+	32.9
chr2	2403963	2404112	Cre02.g091350	+	20.7
chr2	2405859	2406366	Cre02.g091350	+	2.71
[truncated: 21,290 more rows]

## Sheet: Table S1 m6A peak in gam(mt+)
Table S1 Identified m6A peaks in different stages
Chromosome	Chr_start	Chr_stop	Gene ID	Strand	Enrichment
chr1	18882	19118	Cre01.g000017	+	21.3
chr1	29599	30078	Cre01.g000050	+	4.38
chr1	40048	40378	Cre01.g000100	+	11.2
chr1	40527	40947	Cre01.g000100	+	8.7
chr1	45591	46099	Cre01.g000150	+	2.94
chr1	57260	57919	Cre01.g000300	+	3.92
chr1	65085	66826	Cre01.g000450	+	3.33
chr1	67005	67629	Cre01.g000450	+	2.83
chr1	68939	69509	Cre01.g000450	+	3.26
chr1	69807	70077	Cre01.g000450	+	1.41
chr1	76368	76698	Cre01.g000500	+	3.22
chr1	96522	97537	Cre01.g000650	+	6.07
chr1	120289	120738	Cre01.g000900	+	1.96
chr1	125977	126038	Cre01.g000950	+	1.82
chr1	126366	126487	Cre01.g000950	+	7.3
chr1	138285	138406	Cre01.g001150	+	3.59
chr1	140584	141756	Cre01.g001150	+	3.59
chr1	142833	142924	Cre01.g001150	+	3.26
chr1	143462	143613	Cre01.g001150	+	2.19
chr1	151725	151966	Cre01.g001150	+	5.61
chr1	152725	152785	Cre01.g001200	+	1.45
chr1	152934	153375	Cre01.g001200	+	1.81
chr1	163580	164808	Cre01.g001200	+	2.68
chr1	165106	165197	Cre01.g001200	+	1.29
chr1	165466	165736	Cre01.g001200	+	3.35
chr1	177374	177525	Cre01.g001250	+	2.56
chr1	200859	201400	Cre01.g001300	+	4.65
chr1	208465	209245	Cre01.g001300	+	4.49
chr1	220043	220134	Cre01.g001400	+	1.33
chr1	223851	224662	Cre01.g001400	+	2.45
chr1	229235	229655	Cre01.g001450	+	4.76
chr1	241842	242719	Cre01.g001550	+	1.73
chr1	242987	243824	Cre01.g001550	+	4.7
chr1	247381	248098	Cre01.g001600	+	3.02
chr1	263619	264188	Cre01.g001657	+	4.61
chr1	272581	272791	Cre01.g001678	+	1.53
chr1	284507	285256	Cre01.g001678	+	3.81
chr1	285704	286183	Cre01.g001678	+	2.87
chr1	314270	314755	Cre01.g001800	+	1.33
chr1	316436	316934	Cre01.g001800	+	1.77
chr1	319580	320319	Cre01.g001800	+	2.24
chr1	321660	323608	Cre01.g001800	+	2.59
chr1	324082	324653	Cre01.g001800	+	4.11
chr1	339595	340403	Cre01.g002050	+	23.6
chr1	344236	344446	Cre01.g002100	+	3.37
chr1	344654	344774	Cre01.g002100	+	2.67
chr1	348050	350111	Cre01.g002200	+	7.29
chr1	363837	364077	Cre01.g002227	+	8.7
chr1	367118	367837	Cre01.g002234	+	4.87
chr1	370998	371266	Cre01.g002250	+	3.42
chr1	371562	371890	Cre01.g002250	+	4.04
chr1	375514	375901	Cre01.g002350	+	1.77
chr1	382831	383307	Cre01.g002350	+	5.23
chr1	445115	445236	Cre01.g002550	+	1.68
chr1	449660	450111	Cre01.g002550	+	8.97
chr1	450409	451638	Cre01.g002550	+	4.97
chr1	455378	455588	Cre01.g002600	+	1.82
chr1	464498	464619	Cre01.g002700	+	6.74
chr1	468091	468331	Cre01.g002700	+	5.19
chr1	472608	472847	Cre01.g002750	+	6.74
chr1	482734	482825	Cre01.g002787	+	11.2
chr1	499729	500183	Cre01.g002787	+	12.4
chr1	501014	501360	Cre01.g002787	+	10.1
chr1	507063	507708	Cre01.g002824	+	11.8
chr1	508009	508181	Cre01.g002861	+	7.86
chr1	508425	508486	Cre01.g002861	+	4.49
chr1	512866	513238	Cre01.g002861	+	3.82
chr1	517550	519720	Cre01.g002861	+	6.06
chr1	520476	521661	Cre01.g002861	+	4.33
chr1	525750	525990	Cre01.g002861	+	3.23
chr1	526557	526887	Cre01.g002861	+	3.07
chr1	582831	583070	Cre01.g003450	+	3.03
chr1	595148	595687	Cre01.g003463	+	6.74
chr1	606955	607016	Cre01.g003500	+	10.1
chr1	646653	647108	Cre01.g003516	+	1.96
chr1	650182	652194	Cre01.g003516	+	2.5
chr1	652283	653360	Cre01.g003516	+	5.69
chr1	676685	677613	Cre01.g003532	+	5.41
chr1	708397	708458	Cre01.g003700	+	4.77
chr1	708816	709087	Cre01.g003700	+	8.98
chr1	725380	725650	Cre01.g003751	+	10.1
chr1	726317	726378	Cre01.g003800	+	7.86
chr1	735921	736490	Cre01.g003800	+	6.21
chr1	736658	736839	Cre01.g003826	+	2.55
chr1	736927	736988	Cre01.g003826	+	2.85
chr1	737466	737827	Cre01.g003826	+	3.74
chr1	737886	738546	Cre01.g003826	+	3.49
chr1	738724	738965	Cre01.g003826	+	3.76
chr1	746368	746428	Cre01.g003850	+	5.61
chr1	746606	746756	Cre01.g003850	+	12.4
chr1	783058	783119	Cre01.g004124	+	2.47
chr1	783417	785397	Cre01.g004124	+	3.58
chr1	788751	789097	Cre01.g004124	+	1.93
chr1	789762	790407	Cre01.g004124	+	2.5
chr1	792879	793833	Cre01.g004124	+	3.48
chr1	794028	796685	Cre01.g004124	+	2.99
chr1	798066	798685	Cre01.g004124	+	1.99
chr1	800243	801590	Cre01.g004124	+	2.34
chr1	802089	803212	Cre01.g004124	+	3.59
chr1	814424	814927	Cre01.g004157	+	3.24
chr1	817716	818228	Cre01.g004157	+	3.41
chr1	819177	819693	Cre01.g004157	+	4.09
chr1	820378	820558	Cre01.g004157	+	2.25
chr1	822597	823893	Cre01.g004157	+	2.74
chr1	824263	826210	Cre01.g004157	+	4.73
chr1	833154	834660	Cre01.g004250	+	2.25
chr1	841558	842409	Cre01.g004350	+	1.89
chr1	843519	844790	Cre01.g004350	+	1.62
chr1	849562	850548	Cre01.g004350	+	3.66
chr1	853520	853940	Cre01.g004400	+	2.01
chr1	858123	860411	Cre01.g004500	+	1.69
chr1	863836	864406	Cre01.g004500	+	3.42
chr1	868897	868958	Cre01.g004550	+	1.14
chr1	870351	870890	Cre01.g004550	+	2.3
chr1	871905	872026	Cre01.g004600	+	9.73
chr1	872175	872385	Cre01.g004600	+	1.89
chr1	873588	873937	Cre01.g004600	+	1.37
chr1	874116	874446	Cre01.g004600	+	6.31
chr1	877397	877488	Cre01.g004600	+	1.39
chr1	883326	885124	Cre01.g004600	+	4.17
chr1	885836	885956	Cre01.g004651	+	1.4
chr1	886817	887416	Cre01.g004651	+	5.31
chr1	896758	896939	Cre01.g004750	+	3.22
chr1	897147	897298	Cre01.g004750	+	14.6
chr1	898566	898825	Cre01.g004800	+	1.8
chr1	900984	901614	Cre01.g004800	+	3.28
chr1	901673	902004	Cre01.g004800	+	3.11
chr1	927398	927989	Cre01.g005001	+	15.7
chr1	975626	976925	Cre01.g005450	+	2.01
chr1	977425	977661	Cre01.g005450	+	1.9
chr1	979175	979394	Cre01.g005500	+	1.91
chr1	984620	985492	Cre01.g005500	+	2.2
chr1	987827	988186	Cre01.g005500	+	6.16
chr1	996676	996854	Cre01.g005600	+	1.73
chr1	998226	998404	Cre01.g005600	+	1.48
chr1	1006411	1006590	Cre01.g005701	+	2.59
chr1	1021572	1022358	Cre01.g005850	+	1.92
chr1	1023204	1024230	Cre01.g005850	+	2.26
chr1	1032785	1033827	Cre01.g005950	+	1.76
chr1	1034440	1034679	Cre01.g005950	+	3.42
chr1	1034798	1035186	Cre01.g005950	+	5.97
chr1	1048107	1048767	Cre01.g006050	+	3.66
chr1	1055082	1055479	Cre01.g006150	+	1.34
chr1	1060319	1061098	Cre01.g006150	+	3.17
chr1	1366170	1366528	Cre01.g006850	+	3.02
chr1	1366586	1367300	Cre01.g006850	+	3.53
chr1	1395669	1396028	Cre01.g006950	+	6.9
chr1	1396716	1397796	Cre01.g007000	+	1.84
chr1	1404596	1405374	Cre01.g007000	+	3.08
chr1	1407245	1408433	Cre01.g007050	+	14.6
chr1	1420433	1421317	Cre01.g007150	+	1.89
chr1	1426051	1426409	Cre01.g007150	+	5
chr1	1426586	1426795	Cre01.g007200	+	2.09
chr1	1427131	1428099	Cre01.g007200	+	1.69
chr1	1429008	1429098	Cre01.g007200	+	1.23
chr1	1431121	1431598	Cre01.g007200	+	2.85
chr1	1431925	1432164	Cre01.g007200	+	13.5
chr1	1457682	1458249	Cre01.g007450	+	32.6
chr1	1471335	1471576	Cre01.g007550	+	2
chr1	1473416	1475246	Cre01.g007550	+	3.72
chr1	1476813	1477319	Cre01.g007550	+	3.58
chr1	1485005	1485301	Cre01.g007651	+	1.84
chr1	1487667	1488276	Cre01.g007651	+	2.25
chr1	1490693	1490843	Cre01.g007651	+	1.4
chr1	1490992	1491113	Cre01.g007651	+	2.86
chr1	1507047	1507167	Cre01.g007737	+	2.03
chr1	1507375	1507794	Cre01.g007737	+	2.49
chr1	1508151	1508271	Cre01.g007737	+	2.22
chr1	1508449	1508629	Cre01.g007737	+	2.81
chr1	1523802	1524208	Cre01.g007901	+	3.08
chr1	1532259	1533339	Cre01.g007901	+	2
chr1	1548715	1549344	Cre01.g008051	+	2.77
chr1	1550015	1550609	Cre01.g008051	+	4.54
chr1	1586517	1587747	Cre01.g008250	+	5.46
chr1	1588016	1588286	Cre01.g008250	+	2.47
chr1	1593254	1593747	Cre01.g008350	+	1.68
chr1	1595544	1596590	Cre01.g008350	+	3.79
chr1	1596678	1597097	Cre01.g008350	+	4.33
chr1	1606578	1606668	Cre01.g008402	+	2.5
chr1	1622923	1623998	Cre01.g008500	+	3.71
chr1	1626186	1626939	Cre01.g008550	+	2.49
chr1	1631098	1631936	Cre01.g008550	+	4.15
chr1	1632604	1632665	Cre01.g008600	+	2.67
chr1	1642905	1643146	Cre01.g008650	+	1.62
chr1	1652024	1654034	Cre01.g008650	+	4.26
chr1	1656857	1657157	Cre01.g008700	+	2.24
chr1	1666427	1667533	Cre01.g008800	+	6.15
chr1	1667742	1667802	Cre01.g008800	+	2.09
chr1	1667861	1667922	Cre01.g008800	+	1.55
chr1	1668220	1668370	Cre01.g008800	+	2.25
chr1	1707821	1707941	Cre01.g009101	+	2.5
chr1	1708684	1708833	Cre01.g009101	+	2.3
chr1	1709011	1709101	Cre01.g009101	+	2.73
chr1	1714115	1715461	Cre01.g009250	+	4.27
chr1	1715520	1717031	Cre01.g009250	+	3.49
chr1	1718190	1719107	Cre01.g009250	+	4.54
chr1	1721054	1721488	Cre01.g009250	+	2.42
chr1	1722234	1722295	Cre01.g009250	+	1.55
chr1	1724687	1725107	Cre01.g009250	+	3.81
chr1	1725714	1727485	Cre01.g009300	+	4.52
chr1	1734731	1735358	Cre01.g009300	+	1.85
chr1	1739295	1739566	Cre01.g009300	+	3.09
chr1	1757929	1759159	Cre01.g009400	+	5.36
chr1	1776143	1776561	Cre01.g009550	+	4.35
chr1	1784192	1784372	Cre01.g009575	+	2.95
chr1	1784949	1785777	Cre01.g009601	+	5.2
chr1	1793238	1794466	Cre01.g009650	+	4.25
chr1	1794872	1796486	Cre01.g009676	+	3.39
chr1	1825203	1826051	Cre01.g009850	+	1.65
chr1	1827381	1827471	Cre01.g009850	+	1.39
chr1	1830188	1830368	Cre01.g009850	+	1.39
chr1	1830636	1830786	Cre01.g009850	+	2.19
chr1	1838478	1839581	Cre01.g010000	+	1.55
chr1	1840911	1842287	Cre01.g010000	+	3.23
chr1	1842454	1843018	Cre01.g010050	+	1.84
chr1	1851714	1852794	Cre01.g010050	+	3.33
chr1	1856298	1856448	Cre01.g010100	+	3.28
chr1	1856744	1856923	Cre01.g010100	+	2.69
chr1	1862376	1862437	Cre01.g010150	+	4.21
chr1	1873210	1873330	Cre01.g010201	+	2.25
chr1	1941762	1942072	Cre01.g010350	+	1.37
chr1	1942948	1943661	Cre01.g010350	+	2.93
chr1	1975556	1975736	Cre01.g010650	+	5.61
chr1	1975814	1976227	Cre01.g010700	+	1.44
chr1	1978843	1979200	Cre01.g010700	+	38.9
chr1	1986169	1986947	Cre01.g010750	+	2.6
chr1	2001291	2001746	Cre01.g010816	+	2.81
chr1	2005056	2005207	Cre01.g010816	+	2.58
chr1	2012424	2012634	Cre01.g010832	+	2.45
chr1	2044725	2046151	Cre01.g010950	+	2.79
chr1	2053984	2054613	Cre01.g010950	+	2.27
chr1	2054911	2055151	Cre01.g010950	+	3.01
chr1	2063545	2063871	Cre01.g011050	+	1.82
chr1	2079923	2080382	Cre01.g011150	+	2.07
chr1	2084379	2085846	Cre01.g011150	+	4.98
chr1	2086114	2086654	Cre01.g011150	+	2.04
chr1	2086713	2086983	Cre01.g011150	+	3.11
chr1	2093790	2093910	Cre01.g011250	+	12.4
chr1	2094567	2095071	Cre01.g011300	+	1.89
chr1	2099573	2099960	Cre01.g011300	+	2.67
chr1	2102977	2103391	Cre01.g011350	+	3.36
chr1	2104148	2104237	Cre01.g011376	+	2.18
chr1	2123374	2125377	Cre01.g011500	+	1.95
chr1	2126023	2126556	Cre01.g011500	+	3.56
chr1	2126665	2126875	Cre01.g011550	+	4.3
chr1	2126964	2127115	Cre01.g011550	+	3.12
chr1	2133274	2133688	Cre01.g011600	+	1.62
chr1	2136417	2137707	Cre01.g011600	+	3.5
chr1	2140697	2141263	Cre01.g011630	+	26.9
chr1	2141440	2141709	Cre01.g011630	+	6.46
chr1	2171688	2172857	Cre01.g011850	+	2.62
chr1	2199520	2199701	Cre01.g012000	+	8.98
chr1	2202768	2203189	Cre01.g012000	+	11.5
chr1	2203866	2203957	Cre01.g012050	+	6.18
chr1	2220332	2220749	Cre01.g012126	+	2.96
chr1	2230118	2230770	Cre01.g012200	+	2.94
chr1	2235240	2236680	Cre01.g012200	+	4.73
chr1	2236829	2237669	Cre01.g012200	+	3.19
chr1	2241172	2241351	Cre01.g012244	+	1.55
chr1	2241722	2242317	Cre01.g012244	+	3.22
chr1	2254545	2254815	Cre01.g012350	+	3.73
chr1	2256809	2257529	Cre01.g012350	+	15.1
chr1	2263937	2265048	Cre01.g012450	+	6.13
chr1	2268110	2268511	Cre01.g012450	+	3.95
chr1	2275348	2275588	Cre01.g012450	+	3.76
chr1	2277935	2279083	Cre01.g012450	+	6
chr1	2279171	2280015	Cre01.g012450	+	5.08
chr1	2286543	2289189	Cre01.g012450	+	4.33
chr1	2294863	2294924	Cre01.g012550	+	1.95
chr1	2298208	2298716	Cre01.g012550	+	5.14
chr1	2298983	2299193	Cre01.g012550	+	2.91
chr1	2308625	2308746	Cre01.g012650	+	2.54
chr1	2311400	2311825	Cre01.g012650	+	2.15
chr1	2315646	2317117	Cre01.g012650	+	10.2
chr1	2317646	2319152	Cre01.g012700	+	2.64
chr1	2320098	2320645	Cre01.g012700	+	1.4
chr1	2326496	2326915	Cre01.g012700	+	1.58
chr1	2327555	2327964	Cre01.g012750	+	2.13
chr1	2329838	2330190	Cre01.g012750	+	1.5
chr1	2330860	2331853	Cre01.g012750	+	2.82
chr1	2337791	2339079	Cre01.g012750	+	3.57
chr1	2342437	2342765	Cre01.g012800	+	3.83
chr1	2345095	2347371	Cre01.g012850	+	2.58
chr1	2348852	2349058	Cre01.g012850	+	1.42
chr1	2352086	2353162	Cre01.g012850	+	5.5
chr1	2361165	2361286	Cre01.g012950	+	2.05
chr1	2366594	2366685	Cre01.g012950	+	1.54
chr1	2366864	2367913	Cre01.g012950	+	2.79
chr1	2382095	2383348	Cre01.g013050	+	4.57
chr1	2396060	2396297	Cre01.g013200	+	1.53
chr1	2396592	2397184	Cre01.g013200	+	3.45
chr1	2405248	2405943	Cre01.g013300	+	1.75
chr1	2408685	2408924	Cre01.g013300	+	2.76
chr1	2419538	2419658	Cre01.g013450	+	2.35
chr1	2422920	2423656	Cre01.g013500	+	1.62
chr1	2425866	2426463	Cre01.g013500	+	2.19
chr1	2439385	2439711	Cre01.g013650	+	2.04
chr1	2456117	2456237	Cre01.g013800	+	3.74
chr1	2456625	2456892	Cre01.g013800	+	2.5
chr1	2460960	2461170	Cre01.g013801	+	1.71
chr1	2461408	2461798	Cre01.g013801	+	2.08
chr1	2478596	2481906	Cre01.g014050	+	2.6
chr1	2483182	2484288	Cre01.g014050	+	3.17
chr1	2492916	2493455	Cre01.g014150	+	3.32
chr1	2502718	2503288	Cre01.g014250	+	7.06
chr1	2512713	2514278	Cre01.g014350	+	3.85
chr1	2514504	2514683	Cre01.g014400	+	2.58
chr1	2518580	2518908	Cre01.g014400	+	6.82
chr1	2521958	2522460	Cre01.g014450	+	1.65
chr1	2528175	2528834	Cre01.g014450	+	3.72
chr1	2537587	2539037	Cre01.g014600	+	2.61
chr1	2539301	2539626	Cre01.g014600	+	4.66
chr1	2543371	2543599	Cre01.g014650	+	1.16
chr1	2543894	2544221	Cre01.g014650	+	7.38
chr1	2559652	2560048	Cre01.g014850	+	1.9
chr1	2560636	2561642	Cre01.g014850	+	5.72
chr1	2569551	2569956	Cre01.g014950	+	1.8
chr1	2572311	2573480	Cre01.g014950	+	3.56
chr1	2576392	2577976	Cre01.g015000	+	1.61
chr1	2579051	2579319	Cre01.g015000	+	1.53
chr1	2579497	2580271	Cre01.g015000	+	4.1
chr1	2580557	2580839	Cre01.g015050	+	29.2
chr1	2586234	2586415	Cre01.g015050	+	3.49
chr1	2588370	2588881	Cre01.g015050	+	5.05
chr1	2631275	2631335	Cre01.g015300	+	2.31
chr1	2634734	2635092	Cre01.g015300	+	9.54
chr1	2637760	2638029	Cre01.g015350	+	2.05
chr1	2638147	2638506	Cre01.g015350	+	1.98
chr1	2670361	2670781	Cre01.g015600	+	2.87
chr1	2678665	2678846	Cre01.g015750	+	3.36
chr1	2689402	2689937	Cre01.g015950	+	2.98
chr1	2694539	2694600	Cre01.g016050	+	2.02
chr1	2695850	2698312	Cre01.g016050	+	4.6
chr1	2698750	2701467	Cre01.g016050	+	3.5
chr1	2701877	2707454	Cre01.g016050	+	3.69
chr1	2708099	2708532	Cre01.g016050	+	1.55
chr1	2709559	2709680	Cre01.g016050	+	1.43
chr1	2710321	2710860	Cre01.g016050	+	6.5
chr1	2753285	2754294	Cre01.g016300	+	3.75
chr1	2755342	2755766	Cre01.g016350	+	1.78
chr1	2757442	2758879	Cre01.g016350	+	3.46
chr1	2763262	2763442	Cre01.g016400	+	2.33
chr1	2763560	2765051	Cre01.g016400	+	3.27
chr1	2781722	2782021	Cre01.g016528	+	2.88
chr1	2783195	2783809	Cre01.g016528	+	2.11
chr1	2786559	2787305	Cre01.g016528	+	20.5
chr1	2811212	2811513	Cre01.g016600	+	3.14
chr1	2816885	2817364	Cre01.g016700	+	3.33
chr1	2821231	2821321	Cre01.g016800	+	1.99
chr1	2824458	2825144	Cre01.g016800	+	2.68
chr1	2836689	2837434	Cre01.g017050	+	3.73
chr1	2842539	2842600	Cre01.g017100	+	1.32
chr1	2844355	2844924	Cre01.g017100	+	3.97
chr1	2864400	2864698	Cre01.g017300	+	1.63
chr1	2865409	2865618	Cre01.g017300	+	2.09
chr1	2879002	2880525	Cre01.g017500	+	1.74
chr1	2882430	2882844	Cre01.g017500	+	4.34
chr1	2888443	2888624	Cre01.g017550	+	13.5
chr1	2888743	2888834	Cre01.g017550	+	3.21
chr1	2927524	2927914	Cre01.g017750	+	3.78
chr1	2957928	2958318	Cre01.g018050	+	4.28
chr1	2965578	2967168	Cre01.g018150	+	4.24
chr1	2988233	2990887	Cre01.g018350	+	2.45
chr1	2992564	2993398	Cre01.g018350	+	3.92
chr1	3001484	3001961	Cre01.g018450	+	4.08
chr1	3018885	3020681	Cre01.g018600	+	1.28
chr1	3021436	3021856	Cre01.g018600	+	3.56
chr1	3030128	3032760	Cre01.g018650	+	5.14
chr1	3050889	3051369	Cre01.g018750	+	2.49
chr1	3054916	3055126	Cre01.g018800	+	2.36
chr1	3064647	3065187	Cre01.g018900	+	5.99
chr1	3079006	3079127	Cre01.g019051	+	3.14
chr1	3088919	3089307	Cre01.g019150	+	5.22
chr1	3090075	3090515	Cre01.g019200	+	1.91
chr1	3093002	3093122	Cre01.g019200	+	1.26
chr1	3093964	3094948	Cre01.g019200	+	2.81
chr1	3096112	3097266	Cre01.g019250	+	1.29
chr1	3097443	3098524	Cre01.g019250	+	5.46
chr1	3123161	3124428	Cre01.g019450	+	2.92
chr1	3125466	3125911	Cre01.g019450	+	4.57
chr1	3132643	3133267	Cre01.g019500	+	3.4
chr1	3147498	3147677	Cre01.g019650	+	4.22
chr1	3157233	3158929	Cre01.g019750	+	3.13
chr1	3159272	3159637	Cre01.g019750	+	1.37
chr1	3160064	3160125	Cre01.g019750	+	1.4
chr1	3160986	3163241	Cre01.g019750	+	1.99
chr1	3164322	3164857	Cre01.g019750	+	3.24
chr1	3186996	3187176	Cre01.g020000	+	2.83
chr1	3193027	3193177	Cre01.g020000	+	5.61
chr1	3199672	3199733	Cre01.g020050	+	2.34
chr1	3241221	3241919	Cre01.g020264	+	2.33
chr1	3242098	3242488	Cre01.g020264	+	2.58
chr1	3251398	3251938	Cre01.g020350	+	3.21
chr1	3279669	3280536	Cre01.g020750	+	3.25
chr1	3326926	3327166	Cre01.g020950	+	2.13
chr1	3329068	3329129	Cre01.g020950	+	1.17
chr1	3330920	3330981	Cre01.g020950	+	1.32
chr1	3331219	3331608	Cre01.g020950	+	2.63
chr1	3335756	3335992	Cre01.g021050	+	2.78
chr1	3336138	3336899	Cre01.g021050	+	1.56
chr1	3346226	3346911	Cre01.g021150	+	2.57
chr1	3351359	3351807	Cre01.g021150	+	1.62
chr1	3355708	3355888	Cre01.g021200	+	2.29
chr1	3360041	3361157	Cre01.g021251	+	1.72
chr1	3362427	3363208	Cre01.g021251	+	4.94
chr1	3368716	3369272	Cre01.g021400	+	3.05
chr1	3370230	3370350	Cre01.g021400	+	1.59
chr1	3371825	3372004	Cre01.g021400	+	2.42
chr1	3380172	3380472	Cre01.g021450	+	2.96
chr1	3384982	3385449	Cre01.g021500	+	1.43
chr1	3386389	3386865	Cre01.g021500	+	4.06
chr1	3392268	3392778	Cre01.g021550	+	4.19
chr1	3398840	3399319	Cre01.g021650	+	4.77
chr1	3406059	3406120	Cre01.g021700	+	1.33
chr1	3407834	3409511	Cre01.g021700	+	4.43
chr1	3409600	3410349	Cre01.g021700	+	5.02
chr1	3410596	3410881	Cre01.g021750	+	1.94
chr1	3413127	3413668	Cre01.g021750	+	2.47
chr1	3470499	3470738	Cre01.g022000	+	8.61
chr1	3487617	3488424	Cre01.g022150	+	2.4
chr1	3510722	3511529	Cre01.g022462	+	3.77
chr1	3521589	3522970	Cre01.g022550	+	1.6
chr1	3523028	3523358	Cre01.g022550	+	1.99
chr1	3523702	3523942	Cre01.g022600	+	1.4
chr1	3528350	3528619	Cre01.g022600	+	4.07
chr1	3564002	3564242	Cre01.g022850	+	7.98
chr1	3582982	3583042	Cre01.g023050	+	1.5
chr1	3583898	3585824	Cre01.g023050	+	1.8
chr1	3586355	3586799	Cre01.g023050	+	2.44
chr1	3588666	3589057	Cre01.g023100	+	1.55
chr1	3631330	3632039	Cre01.g023400	+	1.41
chr1	3633232	3634034	Cre01.g023400	+	2.5
chr1	3701065	3701364	Cre01.g023773	+	2.16
chr1	3701775	3701985	Cre01.g023787	+	1.72
chr1	3702987	3703964	Cre01.g023787	+	1.43
chr1	3705212	3707181	Cre01.g023787	+	9.86
chr1	3722017	3722226	Cre01.g023850	+	3.56
chr1	3722491	3722551	Cre01.g023850	+	3.18
chr1	3736558	3736886	Cre01.g024000	+	6.26
chr1	3739807	3740700	Cre01.g024050	+	2.53
chr1	3743617	3743914	Cre01.g024150	+	2.9
chr1	3744179	3744447	Cre01.g024150	+	1.26
chr1	3744653	3745245	Cre01.g024150	+	6.74
chr1	3745853	3746132	Cre01.g024200	+	2.82
chr1	3748303	3748394	Cre01.g024200	+	1.73
chr1	3767040	3767160	Cre01.g024300	+	1.22
chr1	3767338	3767458	Cre01.g024300	+	1.17
chr1	3769837	3770344	Cre01.g024300	+	3.18
chr1	3783413	3783474	Cre01.g024400	+	2.21
chr1	3798434	3798584	Cre01.g024550	+	2.77
chr1	3801582	3802476	Cre01.g024550	+	4.12
chr1	3806262	3808507	Cre01.g024650	+	5.47
chr1	3809155	3810585	Cre01.g024650	+	2.94
chr1	3814042	3814372	Cre01.g024650	+	1.94
chr1	3816397	3816548	Cre01.g024650	+	1.81
chr1	3816967	3818500	Cre01.g024650	+	2.28
chr1	3819264	3819864	Cre01.g024650	+	3.63
chr1	3846558	3846774	Cre01.g024850	+	1.32
chr1	3847008	3847655	Cre01.g024850	+	2.16
chr1	3851800	3852219	Cre01.g024900	+	3.58
chr1	3852366	3852546	Cre01.g024900	+	5.24
chr1	3858801	3858921	Cre01.g025000	+	1.34
chr1	3864391	3865406	Cre01.g025050	+	3.37
chr1	3865952	3866013	Cre01.g025050	+	1.32
chr1	3868033	3869649	Cre01.g025050	+	4.23
chr1	3870620	3870805	Cre01.g025100	+	1.41
chr1	3873418	3873894	Cre01.g025100	+	2.16
chr1	3929967	3930236	Cre01.g025600	+	2.05
chr1	3932303	3932963	Cre01.g025650	+	10.1
chr1	3970108	3970199	Cre01.g025808	+	4.49
chr1	4026518	4026848	Cre01.g026150	+	2.53
chr1	4041700	4041850	Cre01.g026300	+	1.86
chr1	4043476	4043836	Cre01.g026300	+	6.86
chr1	4052791	4053267	Cre01.g026400	+	3.26
chr1	4070676	4071148	Cre01.g026650	+	3.07
chr1	4119005	4119389	Cre01.g027100	+	2.72
chr1	4120875	4122654	Cre01.g027150	+	3.11
chr1	4125048	4125705	Cre01.g027150	+	1.87
chr1	4128680	4129757	Cre01.g027150	+	12.6
chr1	4133265	4133627	Cre01.g027250	+	2.41
chr1	4139397	4139607	Cre01.g027250	+	2.1
chr1	4141297	4141687	Cre01.g027300	+	8.08
chr1	4158871	4158992	Cre01.g027400	+	2.62
chr1	4163596	4163717	Cre01.g027400	+	2.29
chr1	4167081	4167170	Cre01.g027500	+	3.56
chr1	4177759	4177970	Cre01.g027600	+	8.42
chr1	4186550	4186994	Cre01.g027700	+	4.89
chr1	4195401	4195618	Cre01.g027800	+	1.28
chr1	4197052	4198868	Cre01.g027800	+	2.57
chr1	4199254	4199464	Cre01.g027800	+	3.03
chr1	4204760	4205550	Cre01.g027950	+	1.36
chr1	4206430	4207806	Cre01.g027950	+	1.99
chr1	4208179	4208957	Cre01.g027950	+	2.26
chr1	4209191	4209564	Cre01.g028000	+	1.78
chr1	4212328	4212834	Cre01.g028000	+	2.29
chr1	4220437	4220735	Cre01.g028150	+	2.24
chr1	4228992	4229173	Cre01.g028300	+	2.31
chr1	4230566	4231614	Cre01.g028300	+	13.9
chr1	4236437	4236763	Cre01.g028350	+	2.65
chr1	4260877	4261294	Cre01.g028550	+	8.83
chr1	4280158	4280278	Cre01.g028713	+	1.5
chr1	4280545	4280606	Cre01.g028713	+	1.35
chr1	4281112	4283051	Cre01.g028713	+	3.62
chr1	4283523	4283760	Cre01.g028777	+	4.14
chr1	4296317	4297004	Cre01.g028900	+	3.21
chr1	4303455	4303931	Cre01.g029000	+	3.53
chr1	4307400	4309207	Cre01.g029100	+	2.65
chr1	4309294	4309414	Cre01.g029100	+	1.79
chr1	4312192	4312313	Cre01.g029200	+	3.82
chr1	4347261	4348428	Cre01.g029400	+	2.04
chr1	4349761	4350121	Cre01.g029400	+	2.46
chr1	4350240	4350481	Cre01.g029400	+	1.74
chr1	4353722	4354207	Cre01.g029450	+	2.01
chr1	4355238	4357087	Cre01.g029450	+	2.79
chr1	4357265	4357623	Cre01.g029450	+	3
chr1	4389429	4390175	Cre01.g029700	+	3.33
chr1	4402203	4402294	Cre01.g029800	+	1.18
chr1	4415379	4416544	Cre01.g029900	+	18.2
chr1	4428105	4428674	Cre01.g030050	+	2.89
chr1	4455512	4455633	Cre01.g030300	+	1.77
chr1	4458835	4459494	Cre01.g030300	+	4.89
chr1	4466922	4467072	Cre01.g030450	+	2.92
chr1	4475874	4476204	Cre01.g030450	+	8.04
chr1	4476731	4476882	Cre01.g030500	+	1.38
chr1	4477299	4477480	Cre01.g030500	+	1.52
chr1	4477689	4477929	Cre01.g030500	+	1.39
chr1	4478048	4478497	Cre01.g030500	+	1.52
chr1	4478915	4480041	Cre01.g030500	+	1.55
chr1	4480401	4480660	Cre01.g030500	+	1.3
chr1	4481766	4482784	Cre01.g030500	+	6.11
chr1	4483171	4484329	Cre01.g030550	+	2.22
chr1	4484447	4486522	Cre01.g030550	+	2.8
chr1	4487879	4488476	Cre01.g030550	+	4.36
chr1	4489002	4489182	Cre01.g030600	+	1.77
chr1	4496250	4497146	Cre01.g030600	+	1.64
chr1	4497576	4499253	Cre01.g030600	+	3.47
chr1	4512356	4512866	Cre01.g030700	+	3.77
chr1	4512985	4514812	Cre01.g030700	+	5.61
chr1	4528402	4529829	Cre01.g030850	+	1.55
chr1	4530237	4530659	Cre01.g030850	+	1.47
chr1	4530807	4531314	Cre01.g030850	+	3.11
chr1	4531462	4531761	Cre01.g030850	+	3.57
chr1	4537592	4538005	Cre01.g030950	+	4.69
chr1	4568737	4569357	Cre01.g031250	+	3.21
chr1	4569772	4570386	Cre01.g031300	+	2.57
chr1	4574476	4574627	Cre01.g031300	+	3.99
chr1	4578122	4579081	Cre01.g031300	+	15.6
chr1	4602246	4602737	Cre01.g031600	+	1.85
chr1	4603406	4603495	Cre01.g031600	+	1.12
chr1	4603701	4604173	Cre01.g031600	+	2.32
chr1	4607784	4609073	Cre01.g031650	+	7.49
chr1	4627272	4627602	Cre01.g031800	+	5.9
chr1	4630916	4631275	Cre01.g031850	+	5.9
chr1	4654413	4654771	Cre01.g032000	+	3.37
chr1	4655969	4656590	Cre01.g032050	+	2.71
chr1	4663947	4664612	Cre01.g032150	+	1.43
chr1	4665404	4666048	Cre01.g032150	+	2
chr1	4666934	4667178	Cre01.g032150	+	1.16
chr1	4681680	4681891	Cre01.g032200	+	3.12
chr1	4684119	4684299	Cre01.g032250	+	2.21
chr1	4684923	4685949	Cre01.g032250	+	1.89
chr1	4686753	4687743	Cre01.g032250	+	3.02
chr1	4696131	4696466	Cre01.g032400	+	1.59
chr1	4698005	4698628	Cre01.g032400	+	2.07
chr1	4699375	4700490	Cre01.g032400	+	2.24
chr1	4701242	4701871	Cre01.g032400	+	3.95
chr1	4714230	4716092	Cre01.g032500	+	2.56
chr1	4716151	4716211	Cre01.g032500	+	3.37
chr1	4727843	4728410	Cre01.g032600	+	1.61
chr1	4729200	4730256	Cre01.g032600	+	1.94
chr1	4730626	4731015	Cre01.g032600	+	2.46
chr1	4736148	4736571	Cre01.g032700	+	1.86
chr1	4737665	4738085	Cre01.g032700	+	1.32
chr1	4739392	4739542	Cre01.g032700	+	1.37
chr1	4746822	4747241	Cre01.g032800	+	3.58
chr1	4757783	4759043	Cre01.g032850	+	3.22
chr1	4759222	4760003	Cre01.g032850	+	5.37
chr1	4764416	4764716	Cre01.g032900	+	2.23
chr1	4765104	4765225	Cre01.g032900	+	1.44
chr1	4765463	4765823	Cre01.g032900	+	4.13
chr1	4766002	4766391	Cre01.g032900	+	3.22
chr1	4769773	4770103	Cre01.g032950	+	2.96
chr1	4783147	4783595	Cre01.g033050	+	4.77
chr1	4797889	4799925	Cre01.g033150	+	2.63
chr1	4801063	4801753	Cre01.g033150	+	3.73
chr1	4801961	4802112	Cre01.g033150	+	4.04
chr1	4809041	4809757	Cre01.g033250	+	4.78
chr1	4813913	4814153	Cre01.g033300	+	2.81
chr1	4814540	4814601	Cre01.g033300	+	2.81
chr1	4822189	4823425	Cre01.g033400	+	3.74
chr1	4823660	4824133	Cre01.g033400	+	5.99
chr1	4826862	4826952	Cre01.g033450	+	11.2
chr1	4831408	4831528	Cre01.g033500	+	2.25
chr1	4837283	4838943	Cre01.g033550	+	1.24
chr1	4839665	4840348	Cre01.g033550	+	5.3
chr1	4872120	4872481	Cre01.g033700	+	3.05
chr1	4882686	4883281	Cre01.g033832	+	10.5
chr1	4923561	4923860	Cre01.g034100	+	2.94
chr1	4923988	4924708	Cre01.g034150	+	2.93
chr1	4927608	4928376	Cre01.g034150	+	2.48
chr1	4929760	4930446	Cre01.g034150	+	2.06
chr1	4941167	4941916	Cre01.g034150	+	2.89
chr1	4955704	4957021	Cre01.g034200	+	4.11
chr1	4957319	4957440	Cre01.g034200	+	1.97
chr1	4964069	4964160	Cre01.g034300	+	1.52
chr1	4981268	4981387	Cre01.g034451	+	1.56
chr1	4985277	4985958	Cre01.g034451	+	2.44
chr1	5014577	5015027	Cre01.g034600	+	6.74
chr1	5045560	5046732	Cre01.g034900	+	1.37
chr1	5050710	5051129	Cre01.g034900	+	2.07
chr1	5051217	5051367	Cre01.g034900	+	2.23
chr1	5070402	5071150	Cre01.g035100	+	2.51
chr1	5071328	5072016	Cre01.g035100	+	3.72
chr1	5110003	5111460	Cre01.g035500	+	3.82
chr1	5111549	5112148	Cre01.g035500	+	15.2
chr1	5116937	5117116	Cre01.g035550	+	3.74
chr1	5124960	5125989	Cre01.g035650	+	1.51
chr1	5127330	5128077	Cre01.g035650	+	2.68
chr1	5138181	5139587	Cre01.g035750	+	3.07
chr1	5155166	5155827	Cre01.g035850	+	18.1
chr1	5176116	5177015	Cre01.g036000	+	4.17
chr1	5191190	5191849	Cre01.g036100	+	4.25
chr1	5197952	5198073	Cre01.g036200	+	1.72
chr1	5202373	5203094	Cre01.g036200	+	5.03
chr1	5233548	5234148	Cre01.g036400	+	2.37
chr1	5235534	5235954	Cre01.g036400	+	2.11
chr1	5242986	5243605	Cre01.g036550	+	2.38
chr1	5249879	5252085	Cre01.g036650	+	2.68
chr1	5255055	5255384	Cre01.g036650	+	2.83
chr1	5255430	5258133	Cre01.g036700	+	2.74
chr1	5260090	5261074	Cre01.g036700	+	2.95
chr1	5263678	5266266	Cre01.g036800	+	2.15
chr1	5266836	5267466	Cre01.g036800	+	1.27
chr1	5270545	5270964	Cre01.g036800	+	3.89
chr1	5275858	5276339	Cre01.g036850	+	6.45
chr1	5291471	5291800	Cre01.g037000	+	3.44
chr1	5296982	5299124	Cre01.g037050	+	4.59
chr1	5299689	5302028	Cre01.g037100	+	2.33
chr1	5305927	5306676	Cre01.g037100	+	2.73
chr1	5315536	5316135	Cre01.g037200	+	8.42
chr1	5323963	5324174	Cre01.g037300	+	2.81
chr1	5329910	5330030	Cre01.g037400	+	1.74
chr1	5335695	5335994	Cre01.g037400	+	5.61
chr1	5377057	5377207	Cre01.g037751	+	2.41
chr1	5383065	5383125	Cre01.g037900	+	12.4
chr1	5389033	5390108	Cre01.g037950	+	4
chr1	5390405	5390643	Cre01.g038000	+	3.56
chr1	5395393	5396104	Cre01.g038000	+	2.69
chr1	5407573	5407634	Cre01.g038000	+	1.63
chr1	5419463	5421079	Cre01.g038050	+	4.83
chr1	5421437	5421618	Cre01.g038050	+	4.49
chr1	5427870	5427990	Cre01.g038100	+	1.55
chr1	5428168	5429002	Cre01.g038100	+	3.57
chr1	5441888	5443255	Cre01.g038200	+	1.97
chr1	5443313	5443848	Cre01.g038200	+	2.77
chr1	5444255	5445301	Cre01.g038250	+	1.47
chr1	5446183	5446963	Cre01.g038250	+	3.15
chr1	5453497	5453767	Cre01.g038350	+	2.68
chr1	5458695	5461108	Cre01.g038400	+	3.34
chr1	5461405	5461675	Cre01.g038400	+	3.26
chr1	5478105	5478553	Cre01.g038550	+	8.98
chr1	5481840	5482617	Cre01.g038600	+	2.87
chr1	5483387	5483835	Cre01.g038600	+	3.52
chr1	5487105	5487256	Cre01.g038700	+	4.94
chr1	5494478	5494928	Cre01.g038700	+	4.19
chr1	5495077	5495168	Cre01.g038700	+	2.2
chr1	5495376	5495557	Cre01.g038700	+	2.76
chr1	5502345	5503440	Cre01.g038850	+	3.12
chr1	5508009	5509356	Cre01.g038850	+	4.06
chr1	5512077	5512678	Cre01.g038900	+	2.27
chr1	5514537	5514829	Cre01.g038950	+	2.95
chr1	5527597	5527777	Cre01.g039050	+	2
chr1	5532434	5533061	Cre01.g039200	+	1.2
chr1	5533472	5534187	Cre01.g039200	+	1.69
chr1	5536347	5536707	Cre01.g039250	+	2.59
chr1	5537324	5541024	Cre01.g039300	+	3.36
chr1	5542385	5542775	Cre01.g039300	+	4.89
chr1	5551052	5551593	Cre01.g039400	+	5.15
chr1	5555050	5555405	Cre01.g039450	+	4.28
chr1	5581105	5581255	Cre01.g039600	+	7.86
chr1	5583065	5583781	Cre01.g039626	+	28.1
chr1	5584138	5584288	Cre01.g039626	+	5.61
chr1	5601133	5601193	Cre01.g039800	+	1.63
chr1	5605923	5606461	Cre01.g039800	+	1.67
chr1	5613464	5614719	Cre01.g039900	+	1.61
chr1	5619925	5620255	Cre01.g039900	+	5.5
chr1	5637596	5637686	Cre01.g040100	+	1.88
chr1	5675348	5675438	Cre01.g040400	+	2.14
chr1	5684508	5685344	Cre01.g040500	+	4.11
chr1	5698635	5699388	Cre01.g040600	+	1.49
chr1	5700629	5701018	Cre01.g040600	+	1.65
chr1	5704240	5704930	Cre01.g040600	+	2.99
chr1	5713887	5714602	Cre01.g040701	+	3.4
chr1	5717454	5718679	Cre01.g040750	+	42.7
chr1	5720474	5720949	Cre01.g040801	+	3.53
chr1	5736109	5736669	Cre01.g040900	+	3.12
chr1	5743797	5744315	Cre01.g041050	+	2.59
chr1	5750398	5750519	Cre01.g041050	+	7.86
chr1	5751793	5752213	Cre01.g041050	+	3.51
chr1	5754477	5754802	Cre01.g041100	+	1.92
chr1	5759311	5759789	Cre01.g041100	+	6.51
chr1	5760276	5761029	Cre01.g041150	+	2.93
chr1	5767201	5768279	Cre01.g041150	+	7.3
chr1	5768398	5769207	Cre01.g041150	+	3.67
chr1	5773397	5774263	Cre01.g041200	+	3.26
chr1	5774591	5774860	Cre01.g041200	+	2.58
chr1	5782266	5782776	Cre01.g041256	+	5.3
chr1	5782865	5783315	Cre01.g041256	+	2.85
chr1	5787476	5787536	Cre01.g041351	+	3.21
chr1	5809134	5809451	Cre01.g041500	+	1.27
chr1	5816179	5816419	Cre01.g041500	+	1.99
chr1	5816647	5816827	Cre01.g041550	+	2.62
chr1	5821206	5821925	Cre01.g041550	+	3.16
chr1	5822163	5823420	Cre01.g041550	+	2.84
chr1	5852690	5853050	Cre01.g041800	+	4.65
chr1	5857560	5858039	Cre01.g041850	+	32.6
chr1	5858265	5858325	Cre01.g041855	+	1.49
chr1	5859074	5859164	Cre01.g041855	+	2.3
chr1	5883285	5884263	Cre01.g041950	+	2.09
chr1	5888662	5888722	Cre01.g041950	+	1.3
chr1	5888841	5889947	Cre01.g041950	+	16.8
chr1	5903690	5903750	Cre01.g042050	+	3.21
chr1	5906776	5907132	Cre01.g042050	+	6.12
chr1	5930632	5930722	Cre01.g042250	+	5.17
chr1	5931843	5932202	Cre01.g042250	+	5.77
chr1	5967970	5968151	Cre01.g042450	+	2.25
chr1	5968389	5968688	Cre01.g042450	+	2.34
chr1	5969166	5970157	Cre01.g042450	+	3.25
chr1	5971245	5972640	Cre01.g042450	+	2.55
chr1	5973752	5974693	Cre01.g042450	+	3.92
chr1	5976062	5976183	Cre01.g042450	+	1.74
chr1	5976242	5977037	Cre01.g042450	+	2.28
chr1	5978295	5978803	Cre01.g042450	+	1.89
chr1	5980088	5980209	Cre01.g042450	+	1.4
chr1	5981157	5982416	Cre01.g042450	+	6.02
chr1	6031594	6032809	Cre01.g042750	+	2.01
chr1	6033414	6033950	Cre01.g042750	+	1.71
chr1	6034789	6034879	Cre01.g042750	+	1.16
chr1	6035478	6035822	Cre01.g042750	+	1.44
chr1	6036030	6036984	Cre01.g042750	+	3.81
chr1	6044083	6045363	Cre01.g042900	+	1.73
chr1	6047953	6048637	Cre01.g042900	+	2.49
chr1	6056310	6056608	Cre01.g043000	+	3.08
chr1	6063535	6063863	Cre01.g043150	+	1.48
chr1	6064278	6065172	Cre01.g043150	+	3.12
chr1	6122766	6124046	Cre01.g043750	+	2.52
chr1	6124679	6125554	Cre01.g043750	+	1.88
chr1	6129600	6130017	Cre01.g043750	+	2.05
chr1	6157258	6157347	Cre01.g044000	+	1.19
chr1	6176963	6177112	Cre01.g044200	+	1.3
chr1	6178857	6179095	Cre01.g044200	+	3.4
chr1	6179672	6181548	Cre01.g044250	+	3.28
chr1	6187579	6188447	Cre01.g044250	+	4.13
chr1	6199355	6199536	Cre01.g044300	+	2.42
chr1	6200903	6201053	Cre01.g044350	+	1.89
chr1	6209254	6209374	Cre01.g044350	+	1.63
chr1	6212036	6212845	Cre01.g044350	+	5.31
chr1	6217806	6217955	Cre01.g044450	+	2.35
chr1	6228207	6228529	Cre01.g044550	+	3.12
chr1	6229813	6230321	Cre01.g044600	+	2.58
chr1	6232857	6233747	Cre01.g044600	+	2.12
chr1	6235691	6235936	Cre01.g044600	+	1.31
chr1	6236785	6238692	Cre01.g044600	+	4.84
chr1	6240661	6242057	Cre01.g044650	+	5.07
chr1	6244118	6244269	Cre01.g044650	+	1.55
chr1	6245061	6245718	Cre01.g044650	+	2.94
chr1	6246398	6246968	Cre01.g044650	+	6.03
chr1	6253328	6254105	Cre01.g044750	+	2.34
chr1	6254634	6255253	Cre01.g044750	+	1.71
chr1	6255809	6256468	Cre01.g044750	+	2.6
chr1	6257035	6257245	Cre01.g044750	+	2.39
chr1	6258283	6264238	Cre01.g044800	+	1.2
chr1	6267227	6267945	Cre01.g044800	+	5.73
chr1	6303198	6304979	Cre01.g044900	+	2.16
chr1	6308260	6308440	Cre01.g044900	+	1.43
chr1	6308528	6309304	Cre01.g044900	+	2.34
chr1	6338094	6338184	Cre01.g045200	+	2.81
chr1	6363286	6363883	Cre01.g045350	+	1.78
chr1	6372312	6373014	Cre01.g045500	+	2.94
chr1	6381702	6382430	Cre01.g045500	+	1.39
chr1	6384128	6385086	Cre01.g045500	+	3.12
chr1	6389368	6389665	Cre01.g045550	+	1.25
chr1	6390082	6390918	Cre01.g045550	+	6.42
chr1	6421729	6421939	Cre01.g045650	+	1.59
chr1	6421998	6423074	Cre01.g045650	+	1.9
chr1	6423580	6424954	Cre01.g045650	+	3.21
chr1	6431876	6432295	Cre01.g045700	+	3.98
chr1	6458073	6458194	Cre01.g045850	+	2.95
chr1	6465452	6466050	Cre01.g045950	+	1.36
chr1	6466316	6467358	Cre01.g045950	+	3.13
chr1	6476124	6477024	Cre01.g046052	+	5.27
chr1	6477143	6478194	Cre01.g046052	+	4.45
chr1	6483974	6484274	Cre01.g046150	+	5.07
chr1	6549988	6550588	Cre01.g046250	+	6.33
chr1	6553815	6553995	Cre01.g046800	+	1.58
chr1	6554262	6554561	Cre01.g046800	+	3.06
chr1	6554918	6555217	Cre01.g046800	+	3.16
chr1	6555919	6558040	Cre01.g046850	+	2.76
chr1	6558997	6560275	Cre01.g046850	+	26.3
chr1	6569474	6569710	Cre01.g047001	+	1.59
chr1	6571466	6571819	Cre01.g047001	+	3.83
chr1	6597911	6598238	Cre01.g047229	+	19.3
chr1	6605305	6605786	Cre01.g047265	+	1.5
chr1	6606573	6606694	Cre01.g047265	+	1.4
chr1	6606753	6607623	Cre01.g047265	+	2.84
chr1	6607832	6608222	Cre01.g047265	+	2.08
chr1	6608341	6608552	Cre01.g047265	+	2.48
chr1	6617391	6617571	Cre01.g047350	+	3.24
chr1	6632366	6632427	Cre01.g047400	+	2.25
chr1	6641159	6641638	Cre01.g047500	+	4.8
chr1	6650275	6650395	Cre01.g047650	+	2
chr1	6656612	6658746	Cre01.g047750	+	1.43
chr1	6659435	6659794	Cre01.g047800	+	8.42
chr1	6661019	6661840	Cre01.g047800	+	1.49
chr1	6662498	6662827	Cre01.g047800	+	3.88
chr1	6674451	6674935	Cre01.g047950	+	1.53
chr1	6675641	6676061	Cre01.g047950	+	2.82
chr1	6689215	6689572	Cre01.g048050	+	4.32
chr1	6732503	6733323	Cre01.g048400	+	3.18
chr1	6734414	6734707	Cre01.g048400	+	1.88
chr1	6735246	6736383	Cre01.g048400	+	3.45
chr1	6739614	6739675	Cre01.g048400	+	1.57
chr1	6741006	6741306	Cre01.g048400	+	3.48
chr1	6760464	6760584	Cre01.g048650	+	1.36
chr1	6762830	6764495	Cre01.g048650	+	2.85
chr1	6791911	6793938	Cre01.g048950	+	2.08
chr1	6795150	6795563	Cre01.g048950	+	1.59
chr1	6796630	6797138	Cre01.g048950	+	1.55
chr1	6799154	6799596	Cre01.g049000	+	3.04
chr1	6810464	6810735	Cre01.g049100	+	2.81
chr1	6810884	6811154	Cre01.g049100	+	3.72
chr1	6814796	6815169	Cre01.g049132	+	1.72
chr1	6815583	6816795	Cre01.g049132	+	1.58
chr1	6816883	6818528	Cre01.g049132	+	3.4
chr1	6818797	6819216	Cre01.g049132	+	6.6
chr1	6832930	6833286	Cre01.g049250	+	2.36
chr1	6850143	6850712	Cre01.g049400	+	2.91
chr1	6878050	6878288	Cre01.g049750	+	2.77
chr1	6880346	6881032	Cre01.g049826	+	6.18
chr1	6881240	6881600	Cre01.g049826	+	16.8
chr1	6881886	6882830	Cre01.g049826	+	12.4
chr1	6883338	6884248	Cre01.g049826	+	32.6
chr1	6916834	6916895	Cre01.g049826	+	2.13
chr1	6919513	6919634	Cre01.g049826	+	1.94
chr1	6920803	6921605	Cre01.g049826	+	3.09
chr1	6921767	6923528	Cre01.g049826	+	3.66
chr1	6924804	6925583	Cre01.g049900	+	2.57
chr1	6928198	6928437	Cre01.g049900	+	2.72
chr1	6928655	6928836	Cre01.g049950	+	1.48
chr1	6929095	6931678	Cre01.g049950	+	2.04
chr1	6933195	6933956	Cre01.g049950	+	2.45
chr1	6935682	6936822	Cre01.g049950	+	3.47
chr1	6956170	6956801	Cre01.g050150	+	3.91
chr1	6970307	6970547	Cre01.g050316	+	3.01
chr1	6972005	6972125	Cre01.g050316	+	1.26
chr1	6972184	6972453	Cre01.g050316	+	5.33
chr1	6978605	6978755	Cre01.g050400	+	1.3
chr1	6978873	6979351	Cre01.g050400	+	4.6
chr1	6988844	6989239	Cre01.g050500	+	2.81
chr1	6993621	6994456	Cre01.g050500	+	5.68
chr1	7015875	7015936	Cre01.g050650	+	1.73
chr1	7023998	7025077	Cre01.g050650	+	4.41
chr1	7030601	7031017	Cre01.g050700	+	4.83
chr1	7035783	7036531	Cre01.g050750	+	5.51
chr1	7043900	7044348	Cre01.g050800	+	5.27
chr1	7048820	7049895	Cre01.g050850	+	1.74
chr1	7050155	7050463	Cre01.g050850	+	1.45
chr1	7051199	7052097	Cre01.g050850	+	3.32
chr1	7054698	7054967	Cre01.g050900	+	2.55
chr1	7065876	7065937	Cre01.g051000	+	1.78
chr1	7066575	7067176	Cre01.g051050	+	1.25
chr1	7068434	7068494	Cre01.g051050	+	1.2
chr1	7070381	7070472	Cre01.g051050	+	1.14
chr1	7070741	7071310	Cre01.g051050	+	3.38
chr1	7072305	7072842	Cre01.g051100	+	2.2
chr1	7077242	7077573	Cre01.g051100	+	3.05
chr1	7093398	7093549	Cre01.g051211	+	13.5
chr1	7096935	7097739	Cre01.g051300	+	1.96
chr1	7105218	7105697	Cre01.g051300	+	4.89
chr1	7111863	7112788	Cre01.g051400	+	4.4
chr1	7139485	7139785	Cre01.g051550	+	3.57
chr1	7143443	7143891	Cre01.g051625	+	2.95
chr1	7197004	7198230	Cre01.g051700	+	19.1
chr1	7199087	7199422	Cre01.g051750	+	1.59
chr1	7205018	7207023	Cre01.g051750	+	5.8
chr1	7221435	7221792	Cre01.g051900	+	2.68
chr1	7226440	7227917	Cre01.g052000	+	2.85
chr1	7229634	7229695	Cre01.g052000	+	1.22
chr1	7230066	7231023	Cre01.g052000	+	3.04
chr1	7231587	7231954	Cre01.g052050	+	1.74
chr1	7233227	7233554	Cre01.g052050	+	2.89
chr1	7247763	7249117	Cre01.g052250	+	4.93
chr1	7249973	7250463	Cre01.g052300	+	3.15
chr1	7250551	7251447	Cre01.g052300	+	2.79
chr1	7253503	7254278	Cre01.g052300	+	3.23
chr1	7255970	7256619	Cre01.g052350	+	3.91
chr1	7257666	7258504	Cre01.g052400	+	4.7
chr1	7258682	7258862	Cre01.g052400	+	4.41
chr1	7281558	7282546	Cre01.g052550	+	5.29
chr1	7282640	7282821	Cre01.g052601	+	3.37
chr1	7292601	7292962	Cre01.g052601	+	3.64
chr1	7311870	7312847	Cre01.g052750	+	6.04
chr1	7318033	7318783	Cre01.g052750	+	2.66
chr1	7320576	7321498	Cre01.g052750	+	5.61
chr1	7322355	7323713	Cre01.g052750	+	5.66
chr1	7323922	7325417	Cre01.g052750	+	4.46
chr1	7327244	7327917	Cre01.g052750	+	3.48
chr1	7328829	7329479	Cre01.g052750	+	3.34
chr1	7329989	7330858	Cre01.g052750	+	3.62
chr1	7332501	7334433	Cre01.g052750	+	2.67
chr1	7335695	7338293	Cre01.g052750	+	3.47
chr1	7339344	7339827	Cre01.g052750	+	1.71
chr1	7341764	7341915	Cre01.g052750	+	1.57
chr1	7341974	7342424	Cre01.g052750	+	2.2
chr1	7366087	7366178	Cre01.g052850	+	12.4
chr1	7370652	7370713	Cre01.g052950	+	3.24
chr1	7372832	7372893	Cre01.g052950	+	2.18
chr1	7375853	7376354	Cre01.g053000	+	1.29
chr1	7378745	7379583	Cre01.g053000	+	4.11
chr1	7385961	7386022	Cre01.g053100	+	3.53
chr1	7386141	7386201	Cre01.g053100	+	2.08
chr1	7393326	7394161	Cre01.g053150	+	5.31
chr1	7427010	7427250	Cre01.g053300	+	2.68
chr1	7457027	7457897	Cre01.g053500	+	4.08
chr1	7464138	7464228	Cre01.g053600	+	1.89
chr1	7464642	7465264	Cre01.g053600	+	3.51
chr1	7480009	7480489	Cre01.g053700	+	6.7
chr1	7485545	7486114	Cre01.g053800	+	3.89
chr1	7497351	7497679	Cre01.g053900	+	5.39
chr1	7502792	7502853	Cre01.g053950	+	2.55
chr1	7502942	7503331	Cre01.g053950	+	6.99
chr1	7503599	7503749	Cre01.g053950	+	3.62
chr1	7509464	7510723	Cre01.g054050	+	3.27
chr1	7522344	7522813	Cre01.g054150	+	1.92
chr1	7523142	7524162	Cre01.g054150	+	3.52
chr1	7525907	7526085	Cre01.g054200	+	1.31
chr1	7526262	7527122	Cre01.g054200	+	2.24
chr1	7541485	7541994	Cre01.g054300	+	2.64
chr1	7542053	7542651	Cre01.g054300	+	7.64
chr1	7546741	7547042	Cre01.g054400	+	2.7
chr1	7580065	7580363	Cre01.g054700	+	3.85
chr1	7583147	7583593	Cre01.g054750	+	2.52
chr1	7608808	7609108	Cre01.g054900	+	2.44
chr1	7609407	7610515	Cre01.g054900	+	4.48
chr1	7615924	7616644	Cre01.g054950	+	4.18
chr1	7617201	7617470	Cre01.g055000	+	2.94
chr1	7619164	7619284	Cre01.g055000	+	2.09
chr1	7619461	7619759	Cre01.g055000	+	2.75
chr1	7620174	7620651	Cre01.g055000	+	5.57
chr1	7625362	7626020	Cre01.g055100	+	2.17
chr1	7637624	7637834	Cre01.g055300	+	3.32
chr1	7641049	7641169	Cre01.g055316	+	6.74
chr1	7650993	7651533	Cre01.g055350	+	20.2
chr1	7657583	7657913	Cre01.g055404	+	2.18
chr1	7670639	7671662	Cre01.g055416	+	2.12
chr1	7671870	7672258	Cre01.g055416	+	5.38
chr1	7672441	7673301	Cre01.g055420	+	1.57
chr1	7673757	7674939	Cre01.g055420	+	1.68
chr1	7675541	7676373	Cre01.g055420	+	3.72
chr1	7678875	7679265	Cre01.g055424	+	3.73
chr1	7679443	7679504	Cre01.g055424	+	3.59
chr1	7686833	7688355	Cre01.g055432	+	1.61
chr1	7691964	7692235	Cre01.g055432	+	1.76
chr1	7692563	7692804	Cre01.g055432	+	2.24
chr1	7692923	7693253	Cre01.g055432	+	6.05
chr1	7710124	7711082	Cre01.g055453	+	3.55
chr1	7729442	7729592	Cre01.g055469	+	6.18
chr1	7803663	7803813	Cre01.g055600	+	2.95
chr1	7804021	7804082	Cre01.g055600	+	2.45
chr1	7807413	7807623	Cre01.g055966	+	7.3
chr1	7813732	7813883	Cre01.g055966	+	2.07
chr1	7828003	7828423	Cre01.g057061	+	3.82
chr1	7847610	7848553	Cre01.g058886	+	1.61
chr1	7850577	7851448	Cre01.g058886	+	1.6
chr1	7852414	7852952	Cre01.g058886	+	3.97
chr1	7856068	7856338	Cre01.g059252	+	1.66
chr1	7856725	7857382	Cre01.g059252	+	3.37
chr1	7860858	7861068	Cre01.g059617	+	1.92
chr1	7861485	7862202	Cre01.g059617	+	5.1
chr1	7865455	7865576	Cre01.g059982	+	1.92
chr1	7866383	7866982	Cre01.g059982	+	3.7
chr1	7870520	7870581	Cre01.g060347	+	1.92
chr1	7870788	7871175	Cre01.g060347	+	2.28
chr1	7875270	7876464	Cre01.g061077	+	1.78
chr1	7877405	7877586	Cre01.g061077	+	2.07
chr1	7878154	7878454	Cre01.g061077	+	4.74
chr1	7883583	7884323	Cre01.g061807	+	4.77
chr1	7884549	7885042	Cre01.g062172	+	2.62
chr1	7891135	7891843	Cre01.g063267	+	1.95
chr1	7895795	7896508	Cre01.g063267	+	8.02
chr1	7901547	7902721	Cre01.g063997	+	2.27
chr1	7906895	7907105	Cre01.g063997	+	2.29
chr1	7907254	7907704	Cre01.g063997	+	3.06
chr1	7918358	7919377	Cre01.g064362	+	2.82
chr1	7919526	7920036	Cre01.g064362	+	2.14
chr1	7920215	7920276	Cre01.g064362	+	2.16
chr1	7931008	7931219	Cre01.g064727	+	3.93
chr1	7931517	7932057	Cre01.g064727	+	4.87
chr1	7932266	7932327	Cre01.g064727	+	3.37
chr1	7936448	7936868	Cre01.g065457	+	4.06
chr1	7938143	7938831	Cre01.g065822	+	1.46
chr1	7940009	7941381	Cre01.g065822	+	2.35
chr1	7941859	7942185	Cre01.g065822	+	1.54
chr1	7944498	7945518	Cre01.g065822	+	4.28
chr1	7949813	7949992	Cre01.g066187	+	1.48
chr1	7964926	7965194	Cre01.g068012	+	1.69
chr1	7967841	7968472	Cre01.g068012	+	1.57
chr1	7970444	7970623	Cre01.g068012	+	2.56
chr1	7975543	7975933	Cre01.g068377	+	3.88
chr1	7979299	7980644	Cre01.g068742	+	3.33
chr1	7993969	7994478	Cre01.g069472	+	3.93
chr1	8001875	8002408	Cre01.g070202	+	1.71
chr1	8002827	8003688	Cre01.g070202	+	4.35
chr1	46552	46762	Cre01.g000200	-	19.5
chr1	51589	52157	Cre01.g000250	-	5.82
chr1	58006	58127	Cre01.g000350	-	1.92
chr1	60739	61007	Cre01.g000400	-	4.49
chr1	61975	62648	Cre01.g000400	-	2.34
chr1	84076	84344	Cre01.g000600	-	1.46
chr1	88213	88678	Cre01.g000600	-	1.44
chr1	97569	97780	Cre01.g000700	-	10.1
chr1	103895	104496	Cre01.g000750	-	3.68
chr1	114409	115030	Cre01.g000850	-	2.9
chr1	115905	115965	Cre01.g000850	-	1.23
chr1	126609	126790	Cre01.g001000	-	13.5
chr1	131775	131925	Cre01.g001000	-	8.42
chr1	133456	134051	Cre01.g001100	-	3.05
chr1	138035	138095	Cre01.g001100	-	1.52
chr1	230334	230782	Cre01.g001501	-	5.24
chr1	248745	249043	Cre01.g001650	-	6.46
chr1	265492	265912	Cre01.g001664	-	2.3
chr1	267839	268411	Cre01.g001664	-	2.42
chr1	302606	302966	Cre01.g001700	-	3.4
chr1	306537	308719	Cre01.g001750	-	7.3
chr1	309161	309550	Cre01.g001750	-	1.35
chr1	324655	325577	Cre01.g001950	-	13.1
chr1	329306	329753	Cre01.g001983	-	3.72
chr1	332410	333242	Cre01.g001983	-	1.27
chr1	345353	345741	Cre01.g002150	-	3.51
chr1	345918	346336	Cre01.g002150	-	2.11
chr1	372734	373030	Cre01.g002300	-	2.51
chr1	384598	385011	Cre01.g002400	-	6.36
chr1	441152	441629	Cre01.g002500	-	2.52
chr1	443303	444942	Cre01.g002500	-	1.79
chr1	527470	527970	Cre01.g002900	-	2.53
chr1	528909	529536	Cre01.g002950	-	3.67
chr1	538260	538471	Cre01.g003050	-	4.26
chr1	553954	554373	Cre01.g003150	-	3.79
chr1	571709	572217	Cre01.g003376	-	5.12
chr1	575192	576731	Cre01.g003376	-	3.15
chr1	602909	603000	Cre01.g003487	-	3.22
chr1	654414	654774	Cre01.g003524	-	1.66
chr1	654982	655103	Cre01.g003524	-	1.26
chr1	656251	657080	Cre01.g003524	-	1.82
chr1	659497	661188	Cre01.g003524	-	1.87
chr1	680659	680958	Cre01.g003550	-	2.15
chr1	681225	681375	Cre01.g003550	-	1.61
chr1	694649	695543	Cre01.g003650	-	5.51
chr1	696863	697794	Cre01.g003650	-	1.56
chr1	750481	750572	Cre01.g003950	-	3.37
chr1	750811	751051	Cre01.g003950	-	3.93
chr1	767964	771381	Cre01.g004000	-	2.37
chr1	771678	771738	Cre01.g004000	-	1.24
chr1	826502	827073	Cre01.g004200	-	2.45
chr1	834662	835108	Cre01.g004300	-	2.53
chr1	835952	837441	Cre01.g004300	-	2.46
chr1	838940	840843	Cre01.g004300	-	1.45
chr1	853942	854416	Cre01.g004450	-	4.05
chr1	855546	856166	Cre01.g004450	-	2.26
chr1	888047	888108	Cre01.g004700	-	3.21
chr1	902190	902520	Cre01.g004850	-	2.54
chr1	913231	914099	Cre01.g004900	-	1.95
chr1	914879	915893	Cre01.g004900	-	1.41
chr1	921725	922496	Cre01.g004950	-	3.16
chr1	923111	925536	Cre01.g004950	-	1.79
chr1	928429	928939	Cre01.g005050	-	3.65
chr1	929508	933005	Cre01.g005050	-	2.78
chr1	937149	937566	Cre01.g005150	-	2.97
chr1	937832	939327	Cre01.g005150	-	2.51
chr1	939691	940345	Cre01.g005150	-	1.4
chr1	940796	941186	Cre01.g005150	-	1.59
chr1	971247	971307	Cre01.g005400	-	1.42
chr1	988249	988368	Cre01.g005534	-	3.79
chr1	991940	992650	Cre01.g005550	-	5.17
chr1	1012082	1012558	Cre01.g005813	-	3.6
chr1	1020670	1021196	Cre01.g005813	-	1.56
chr1	1024858	1024979	Cre01.g005900	-	3.09
chr1	1037341	1037611	Cre01.g006000	-	3.84
chr1	1049865	1050194	Cre01.g006100	-	2.98
chr1	1091524	1091854	Cre01.g006301	-	1.75
chr1	1092663	1092843	Cre01.g006301	-	2.35
chr1	1093292	1093353	Cre01.g006301	-	1.45
chr1	1348486	1348665	Cre01.g006766	-	2.95
chr1	1355577	1356112	Cre01.g006800	-	2.84
chr1	1369820	1370479	Cre01.g006900	-	3.29
chr1	1377596	1377838	Cre01.g006900	-	2.25
chr1	1413807	1414407	Cre01.g007100	-	8.76
chr1	1417973	1418124	Cre01.g007100	-	15.7
chr1	1433730	1434241	Cre01.g007251	-	2.09
chr1	1441889	1442546	Cre01.g007300	-	2.3
chr1	1445879	1446358	Cre01.g007300	-	2.81
chr1	1446866	1447616	Cre01.g007350	-	3.57
chr1	1450903	1452063	Cre01.g007400	-	3.32
chr1	1458501	1458741	Cre01.g007500	-	7.49
chr1	1459009	1459250	Cre01.g007500	-	2.58
chr1	1477356	1477829	Cre01.g007600	-	3.04
chr1	1491240	1491538	Cre01.g007700	-	3.19
chr1	1508634	1509144	Cre01.g007774	-	7.49
chr1	1513450	1514048	Cre01.g007811	-	18.2
chr1	1520357	1520536	Cre01.g007850	-	1.56
chr1	1520803	1520983	Cre01.g007850	-	1.23
chr1	1521931	1522268	Cre01.g007850	-	1.16
chr1	1551622	1553903	Cre01.g008100	-	3.79
chr1	1554262	1554473	Cre01.g008100	-	3.75
chr1	1559383	1560395	Cre01.g008100	-	1.96
chr1	1561903	1562353	Cre01.g008150	-	3.2
chr1	1567704	1567854	Cre01.g008150	-	3.01
chr1	1573804	1574405	Cre01.g008150	-	2.07
chr1	1574637	1574848	Cre01.g008200	-	6.8
chr1	1589633	1591104	Cre01.g008300	-	2.99
chr1	1609877	1610176	Cre01.g008450	-	2.22
chr1	1610472	1610682	Cre01.g008450	-	1.94
chr1	1616099	1617495	Cre01.g008450	-	3.5
chr1	1668439	1669279	Cre01.g008850	-	5.61
chr1	1683405	1683675	Cre01.g008850	-	4.12
chr1	1693749	1694492	Cre01.g008950	-	76.9
chr1	1700944	1701094	Cre01.g009025	-	2.22
chr1	1709324	1709588	Cre01.g009150	-	11.4
chr1	1711167	1711228	Cre01.g009200	-	2.25
chr1	1713606	1713666	Cre01.g009200	-	1.23
chr1	1743453	1743962	Cre01.g009350	-	3.88
chr1	1745378	1746320	Cre01.g009350	-	2.88
chr1	1763055	1763325	Cre01.g009500	-	1.88
chr1	1763534	1764223	Cre01.g009500	-	2.29
chr1	1769440	1771405	Cre01.g009500	-	2.04
chr1	1796893	1797193	Cre01.g009700	-	3.85
chr1	1819619	1819710	Cre01.g009765	-	4.87
chr1	1821958	1822646	Cre01.g009800	-	2.48
chr1	1830818	1831658	Cre01.g009900	-	4.83
chr1	1832197	1832317	Cre01.g009900	-	3.01
chr1	1834145	1834729	Cre01.g009900	-	2.57
chr1	1835601	1836106	Cre01.g009950	-	4.21
chr1	1836761	1837855	Cre01.g009950	-	2.09
chr1	1877170	1877649	Cre01.g010250	-	6.55
chr1	1877977	1878158	Cre01.g010250	-	1.98
chr1	1878217	1878756	Cre01.g010250	-	3.62
chr1	1896606	1897202	Cre01.g010296	-	5.65
chr1	1945727	1946388	Cre01.g010400	-	2.38
chr1	1946596	1947343	Cre01.g010400	-	2
chr1	1949702	1950335	Cre01.g010450	-	1.46
chr1	1950538	1951073	Cre01.g010500	-	5.61
chr1	1987308	1987933	Cre01.g010800	-	2.83
chr1	1990215	1990735	Cre01.g010800	-	2.81
chr1	2013248	2014079	Cre01.g010848	-	32.6
chr1	2025229	2025829	Cre01.g010880	-	3.83
chr1	2039616	2039855	Cre01.g010900	-	2.83
chr1	2041181	2041523	Cre01.g010900	-	1.38
chr1	2058045	2058253	Cre01.g011000	-	1.66
chr1	2064118	2064626	Cre01.g011100	-	3.15
chr1	2065073	2065223	Cre01.g011100	-	1.89
chr1	2069089	2070622	Cre01.g011100	-	2.17
chr1	2074855	2075095	Cre01.g011100	-	1.93
chr1	2087029	2087655	Cre01.g011200	-	5.22
chr1	2105248	2105488	Cre01.g011400	-	2.88
chr1	2114110	2116569	Cre01.g011450	-	5.53
chr1	2121359	2121668	Cre01.g011450	-	2.04
chr1	2147614	2147735	Cre01.g011750	-	1.91
chr1	2150700	2150881	Cre01.g011750	-	13.8
chr1	2154669	2154880	Cre01.g011800	-	4.97
chr1	2159571	2160027	Cre01.g011800	-	7.86
chr1	2174344	2174703	Cre01.g011901	-	2.01
chr1	2179145	2179853	Cre01.g011901	-	2.36
chr1	2183240	2183420	Cre01.g011950	-	2.46
chr1	2183479	2183659	Cre01.g011950	-	2.99
chr1	2184035	2184557	Cre01.g011950	-	3.43
chr1	2220783	2221137	Cre01.g012150	-	3.52
chr1	2223832	2224608	Cre01.g012150	-	1.38
chr1	2225820	2226059	Cre01.g012175	-	4.49
chr1	2226236	2226474	Cre01.g012175	-	2.63
chr1	2245517	2245935	Cre01.g012300	-	3.97
chr1	2246173	2248749	Cre01.g012300	-	2.02
chr1	2248927	2249047	Cre01.g012300	-	1.21
chr1	2257531	2258126	Cre01.g012400	-	2.46
chr1	2289191	2289932	Cre01.g012500	-	2.57
chr1	2290390	2291015	Cre01.g012500	-	1.13
chr1	2299990	2300170	Cre01.g012600	-	5.61
chr1	2353470	2354249	Cre01.g012900	-	2.76
chr1	2389132	2389192	Cre01.g013100	-	1.52
chr1	2389520	2389850	Cre01.g013100	-	1.95
chr1	2392846	2392966	Cre01.g013100	-	1.44
chr1	2393133	2393718	Cre01.g013150	-	2.1
chr1	2409136	2409702	Cre01.g013350	-	3.04
chr1	2426480	2427018	Cre01.g013550	-	4.6
chr1	2431537	2432434	Cre01.g013600	-	2.57
chr1	2437527	2437677	Cre01.g013600	-	1.66
chr1	2449856	2450183	Cre01.g013750	-	6.4
chr1	2462039	2462278	Cre01.g013850	-	2.45
chr1	2464766	2465603	Cre01.g013900	-	2.2
chr1	2467866	2468132	Cre01.g013900	-	1.34
chr1	2468597	2469628	Cre01.g013900	-	1.43
chr1	2476467	2476677	Cre01.g014000	-	1.86
chr1	2477964	2478322	Cre01.g014000	-	1.39
chr1	2484310	2484547	Cre01.g014100	-	47.2
chr1	2505321	2505561	Cre01.g014300	-	4.49
chr1	2528843	2529562	Cre01.g014500	-	5.05
chr1	2544413	2544651	Cre01.g014700	-	2.07
chr1	2546142	2546987	Cre01.g014700	-	1.63
chr1	2551010	2551429	Cre01.g014800	-	23.6
chr1	2562188	2563022	Cre01.g014900	-	3.79
chr1	2589594	2590247	Cre01.g015100	-	2.24
chr1	2591386	2591477	Cre01.g015103	-	4.62
chr1	2600250	2600490	Cre01.g015103	-	3.96
chr1	2602904	2603509	Cre01.g015103	-	3.02
chr1	2607357	2607759	Cre01.g015103	-	4.27
chr1	2609020	2609291	Cre01.g015150	-	2.25
chr1	2612571	2613022	Cre01.g015200	-	7.11
chr1	2621252	2621611	Cre01.g015250	-	4.23
chr1	2621998	2622237	Cre01.g015250	-	2.46
chr1	2623242	2624007	Cre01.g015250	-	2.29
chr1	2624703	2624823	Cre01.g015250	-	1.81
chr1	2626232	2627823	Cre01.g015250	-	2.89
chr1	2638572	2639107	Cre01.g015400	-	2.57
chr1	2647604	2648234	Cre01.g015500	-	2.5
chr1	2670783	2671022	Cre01.g015650	-	1.77
chr1	2682934	2683531	Cre01.g015850	-	2.05
chr1	2685658	2686094	Cre01.g015850	-	2.01
chr1	2718276	2718783	Cre01.g016150	-	5.03
chr1	2720587	2722196	Cre01.g016150	-	2.38
chr1	2723936	2724477	Cre01.g016200	-	13.5
chr1	2730676	2732153	Cre01.g016200	-	11.2
chr1	2772165	2772615	Cre01.g016500	-	5.12
chr1	2774685	2774746	Cre01.g016514	-	1.97
chr1	2775783	2776216	Cre01.g016514	-	2.11
chr1	2776803	2778169	Cre01.g016514	-	2.33
chr1	2792833	2793194	Cre01.g016556	-	2.05
chr1	2793402	2793673	Cre01.g016556	-	5.76
chr1	2794978	2795592	Cre01.g016556	-	1.5
chr1	2796276	2797324	Cre01.g016570	-	148
chr1	2800645	2800796	Cre01.g016570	-	44.9
chr1	2807145	2808353	Cre01.g016570	-	1.64
chr1	2808621	2808682	Cre01.g016570	-	3.37
chr1	2825183	2827192	Cre01.g016850	-	1.76
chr1	2827485	2828106	Cre01.g016900	-	5.32
chr1	2829406	2829525	Cre01.g016950	-	1.81
chr1	2844936	2845087	Cre01.g017150	-	6.74
chr1	2854603	2855550	Cre01.g017200	-	3.03
chr1	2860561	2860912	Cre01.g017200	-	2.1
chr1	2869396	2869605	Cre01.g017400	-	2.5
chr1	2870593	2870953	Cre01.g017400	-	1.58
chr1	2874536	2874776	Cre01.g017450	-	4.44
chr1	2889311	2889909	Cre01.g017600	-	3.63
chr1	2890675	2891524	Cre01.g017600	-	2.28
chr1	2892053	2893487	Cre01.g017600	-	2.19
chr1	2893843	2896524	Cre01.g017600	-	4.27
chr1	2901477	2902340	Cre01.g017650	-	1.6
chr1	2944013	2944193	Cre01.g017951	-	5.61
chr1	2948920	2949718	Cre01.g018000	-	1.88
chr1	2960300	2961222	Cre01.g018100	-	2.8
chr1	2968517	2968877	Cre01.g018200	-	3.84
chr1	2972234	2972856	Cre01.g018200	-	3.14
chr1	2973864	2973924	Cre01.g018200	-	1.68
chr1	2976802	2976953	Cre01.g018200	-	2.34
chr1	2977161	2977760	Cre01.g018200	-	4.01
chr1	2993400	2993879	Cre01.g018400	-	2.24
chr1	2997017	2997197	Cre01.g018400	-	1.42
chr1	3006085	3007132	Cre01.g018550	-	3.24
chr1	3034759	3034999	Cre01.g018700	-	2.33
chr1	3039412	3039671	Cre01.g018700	-	1.37
chr1	3055160	3055697	Cre01.g018850	-	2.44
chr1	3065756	3066528	Cre01.g018950	-	3.77
chr1	3067063	3069075	Cre01.g018950	-	1.9
chr1	3069356	3071567	Cre01.g019000	-	3.69
chr1	3079300	3079539	Cre01.g019100	-	3.98
chr1	3082607	3082756	Cre01.g019100	-	4.68
chr1	3098559	3099459	Cre01.g019300	-	3.96
chr1	3114379	3114470	Cre01.g019300	-	2.53
chr1	3115284	3115435	Cre01.g019300	-	2.36
chr1	3133841	3134500	Cre01.g019550	-	5.94
chr1	3140604	3141144	Cre01.g019600	-	1.94
chr1	3147779	3148168	Cre01.g019700	-	8.08
chr1	3169849	3170684	Cre01.g019850	-	22.6
chr1	3170922	3171822	Cre01.g019850	-	1.48
chr1	3177032	3177357	Cre01.g019850	-	1.62
chr1	3177739	3178454	Cre01.g019900	-	2.34
chr1	3212100	3213029	Cre01.g020141	-	3.01
chr1	3213298	3214467	Cre01.g020141	-	3.86
chr1	3214586	3214946	Cre01.g020141	-	4.34
chr1	3215199	3215319	Cre01.g020182	-	1.81
chr1	3216318	3216964	Cre01.g020182	-	2.25
chr1	3217940	3218000	Cre01.g020182	-	1.78
chr1	3219521	3219702	Cre01.g020182	-	1.63
chr1	3235199	3235636	Cre01.g020223	-	1.58
chr1	3251970	3252150	Cre01.g020400	-	2.01
chr1	3254460	3255629	Cre01.g020400	-	2.01
chr1	3263211	3263388	Cre01.g020575	-	5.05
chr1	3268199	3268768	Cre01.g020650	-	6.87
chr1	3290700	3291442	Cre01.g020800	-	2.92
chr1	3292597	3293167	Cre01.g020800	-	1.86
chr1	3293760	3294660	Cre01.g020850	-	3.96
chr1	3294749	3295230	Cre01.g020850	-	6.98
chr1	3295348	3295619	Cre01.g020850	-	3.33
chr1	3296877	3297717	Cre01.g020850	-	3.21
chr1	3312197	3312496	Cre01.g020887	-	2.47
chr1	3312670	3313451	Cre01.g020918	-	3.09
chr1	3315318	3315409	Cre01.g020918	-	1.74
chr1	3323363	3325215	Cre01.g020918	-	2.78
chr1	3331819	3331880	Cre01.g021000	-	2.95
chr1	3338699	3338940	Cre01.g021100	-	3.06
chr1	3392990	3393468	Cre01.g021600	-	3.01
chr1	3397244	3397304	Cre01.g021600	-	1.41
chr1	3416600	3416870	Cre01.g021850	-	6.36
chr1	3434697	3435118	Cre01.g021950	-	3.88
chr1	3443616	3444125	Cre01.g021950	-	3.14
chr1	3444841	3445379	Cre01.g021950	-	4.03
chr1	3452980	3453101	Cre01.g021950	-	2.48
chr1	3454080	3454141	Cre01.g021950	-	2.99
chr1	3464987	3465366	Cre01.g021950	-	5.47
chr1	3472235	3473194	Cre01.g022100	-	48.8
chr1	3481846	3481937	Cre01.g022100	-	2.35
chr1	3488621	3488830	Cre01.g022200	-	3.01
chr1	3490869	3490929	Cre01.g022200	-	1.13
chr1	3491862	3492193	Cre01.g022250	-	5.11
chr1	3498070	3498310	Cre01.g022350	-	1.7
chr1	3504258	3504588	Cre01.g022350	-	7.71
chr1	3505006	3505187	Cre01.g022350	-	1.61
chr1	3511806	3511897	Cre01.g022500	-	15.7
chr1	3518015	3518076	Cre01.g022500	-	5.61
chr1	3528757	3529205	Cre01.g022650	-	2.97
chr1	3531155	3531801	Cre01.g022650	-	1.89
chr1	3536901	3537141	Cre01.g022700	-	5.33
chr1	3544129	3544849	Cre01.g022750	-	3.13
chr1	3545058	3545239	Cre01.g022750	-	1.53
chr1	3552606	3552756	Cre01.g022750	-	1.55
chr1	3552875	3553206	Cre01.g022750	-	3.42
chr1	3553581	3553732	Cre01.g022800	-	2.07
chr1	3573366	3574141	Cre01.g022950	-	5.58
chr1	3589399	3590118	Cre01.g023150	-	3.52
chr1	3592993	3593722	Cre01.g023150	-	2.16
chr1	3595296	3595995	Cre01.g023150	-	3.47
chr1	3599868	3600226	Cre01.g023250	-	6.94
chr1	3604910	3606381	Cre01.g023250	-	4.62
chr1	3610307	3610873	Cre01.g023300	-	2.86
chr1	3619279	3619849	Cre01.g023350	-	8.03
chr1	3634704	3635004	Cre01.g023450	-	4.27
chr1	3638099	3638908	Cre01.g023500	-	4.32
chr1	3643179	3643449	Cre01.g023550	-	2.74
chr1	3648230	3648743	Cre01.g023550	-	3.14
chr1	3660725	3661255	Cre01.g023550	-	1.68
chr1	3668361	3668422	Cre01.g023650	-	2.01
chr1	3668751	3669082	Cre01.g023650	-	3.06
chr1	3669381	3669862	Cre01.g023650	-	4.15
chr1	3669951	3670222	Cre01.g023650	-	5.17
chr1	3672230	3672291	Cre01.g023650	-	3.93
chr1	3677419	3677882	Cre01.g023650	-	2.29
chr1	3684442	3684682	Cre01.g023750	-	4.06
chr1	3684801	3685072	Cre01.g023750	-	8.61
chr1	3698694	3698815	Cre01.g023750	-	3.11
chr1	3710639	3711420	Cre01.g023800	-	6.66
chr1	3714675	3714826	Cre01.g023800	-	1.76
chr1	3723309	3723730	Cre01.g023900	-	3.27
chr1	3724709	3724915	Cre01.g023913	-	1.92
chr1	3725090	3725851	Cre01.g023913	-	2.21
chr1	3725908	3725997	Cre01.g023913	-	2.19
chr1	3728895	3729195	Cre01.g023950	-	2.17
chr1	3733212	3733392	Cre01.g023950	-	1.7
chr1	3748486	3749355	Cre01.g024250	-	3.24
chr1	3758223	3758433	Cre01.g024251	-	4.49
chr1	3770375	3770763	Cre01.g024350	-	2.66
chr1	3771061	3771211	Cre01.g024350	-	1.29
chr1	3773198	3773348	Cre01.g024350	-	1.39
chr1	3783476	3784106	Cre01.g024500	-	2.86
chr1	3784987	3785227	Cre01.g024500	-	4.1
chr1	3819896	3821034	Cre01.g024750	-	4.49
chr1	3821359	3821654	Cre01.g024750	-	1.64
chr1	3821877	3822733	Cre01.g024750	-	2.95
chr1	3825170	3825401	Cre01.g024750	-	2.05
chr1	3827802	3828440	Cre01.g024750	-	3.23
chr1	3829946	3830139	Cre01.g024750	-	2.3
chr1	3830419	3830480	Cre01.g024750	-	1.91
chr1	3833060	3833420	Cre01.g024800	-	2.89
chr1	3834944	3835452	Cre01.g024800	-	2.57
chr1	3837999	3838452	Cre01.g024800	-	2.39
chr1	3853221	3853612	Cre01.g024950	-	2.49
chr1	3873955	3874370	Cre01.g025150	-	4.38
chr1	3877386	3878372	Cre01.g025200	-	4.37
chr1	3882403	3882910	Cre01.g025250	-	3.96
chr1	3883506	3885852	Cre01.g025250	-	2.79
chr1	3886906	3887145	Cre01.g025300	-	4.68
chr1	3890194	3890966	Cre01.g025350	-	2.73
chr1	3892465	3892886	Cre01.g025400	-	4.08
chr1	3896290	3896501	Cre01.g025400	-	1.54
chr1	3897250	3897311	Cre01.g025400	-	1.38
chr1	3898059	3898120	Cre01.g025400	-	1.31
chr1	3898389	3898600	Cre01.g025400	-	2.26
chr1	3898809	3899985	Cre01.g025400	-	2.72
chr1	3900434	3900765	Cre01.g025400	-	2.55
chr1	3902652	3903782	Cre01.g025400	-	3.37
chr1	3905370	3905520	Cre01.g025400	-	1.5
chr1	3905639	3908383	Cre01.g025400	-	4.66
chr1	3908502	3908743	Cre01.g025400	-	1.81
chr1	3908952	3909163	Cre01.g025400	-	3.2
chr1	3909312	3909552	Cre01.g025400	-	2.03
chr1	3909855	3910702	Cre01.g025400	-	4.06
chr1	3911196	3912056	Cre01.g025450	-	2.36
chr1	3912440	3913225	Cre01.g025450	-	2.13
chr1	3913482	3913875	Cre01.g025450	-	1.36
chr1	3933035	3933995	Cre01.g025700	-	3.08
chr1	3943611	3943965	Cre01.g025700	-	1.78
chr1	3948970	3949121	Cre01.g025726	-	1.76
chr1	3949839	3950136	Cre01.g025750	-	3.34
chr1	3950816	3952466	Cre01.g025750	-	1.66
chr1	3956045	3956345	Cre01.g025767	-	7.86
chr1	3971637	3973402	Cre01.g025850	-	4.94
chr1	3975344	3975602	Cre01.g025850	-	1.6
chr1	3981043	3981104	Cre01.g025900	-	2.37
chr1	3986786	3986997	Cre01.g025950	-	2.93
chr1	3987086	3987237	Cre01.g025950	-	2.6
chr1	3998327	3999851	Cre01.g025983	-	4.41
chr1	3999999	4000926	Cre01.g025983	-	6.7
chr1	4007341	4007551	Cre01.g025983	-	3.54
chr1	4008219	4008789	Cre01.g026016	-	2.51
chr1	4008998	4011125	Cre01.g026016	-	4.47
chr1	4014578	4015546	Cre01.g026050	-	2.01
chr1	4016695	4016995	Cre01.g026100	-	2.36
chr1	4018325	4018785	Cre01.g026100	-	2.14
chr1	4029509	4029895	Cre01.g026250	-	6.54
chr1	4033674	4034918	Cre01.g026250	-	4.62
chr1	4053271	4053509	Cre01.g026450	-	3.09
chr1	4056488	4057263	Cre01.g026500	-	3.26
chr1	4059584	4059837	Cre01.g026500	-	1.48
chr1	4060721	4061078	Cre01.g026550	-	1.61
chr1	4064306	4064367	Cre01.g026550	-	1.23
chr1	4066050	4066318	Cre01.g026600	-	1.78
chr1	4067131	4067351	Cre01.g026600	-	1.27
chr1	4071328	4071568	Cre01.g026700	-	3.65
chr1	4084468	4084529	Cre01.g026800	-	3.74
chr1	4099620	4099978	Cre01.g026900	-	4.22
chr1	4105619	4106485	Cre01.g026950	-	4.49
chr1	4115294	4115710	Cre01.g027050	-	2.2
chr1	4116256	4116563	Cre01.g027050	-	1.37
chr1	4129936	4130445	Cre01.g027200	-	2.11
chr1	4130623	4131222	Cre01.g027200	-	2.56
chr1	4131954	4133112	Cre01.g027200	-	2.4
chr1	4142447	4142896	Cre01.g027350	-	10.6
chr1	4163597	4164046	Cre01.g027450	-	3.42
chr1	4164105	4164888	Cre01.g027450	-	1.44
chr1	4167388	4167895	Cre01.g027550	-	3.67
chr1	4188855	4189695	Cre01.g027764	-	2.97
chr1	4199496	4199763	Cre01.g027850	-	6.74
chr1	4216646	4217216	Cre01.g028101	-	1.82
chr1	4219382	4219682	Cre01.g028101	-	2.14
chr1	4221156	4221607	Cre01.g028200	-	2.01
chr1	4224055	4224363	Cre01.g028200	-	1.15
chr1	4225689	4226132	Cre01.g028200	-	1.66
chr1	4226209	4226683	Cre01.g028250	-	2.33
chr1	4242376	4242526	Cre01.g028423	-	19.1
chr1	4247532	4247592	Cre01.g028423	-	1.92
chr1	4247909	4248444	Cre01.g028450	-	6.02
chr1	4261622	4261889	Cre01.g028600	-	3.93
chr1	4270072	4271213	Cre01.g028650	-	4.04
chr1	4275531	4279002	Cre01.g028650	-	1.67
chr1	4291376	4291527	Cre01.g028850	-	3.69
chr1	4291676	4291736	Cre01.g028850	-	2.18
chr1	4292095	4292396	Cre01.g028850	-	1.57
chr1	4297344	4297850	Cre01.g028950	-	2.9
chr1	4304679	4305215	Cre01.g029050	-	3.42
chr1	4306362	4307102	Cre01.g029050	-	1.92
chr1	4309416	4309805	Cre01.g029150	-	1.9
chr1	4311019	4311109	Cre01.g029150	-	1.13
chr1	4321295	4322193	Cre01.g029250	-	2.53
chr1	4324853	4325033	Cre01.g029250	-	1.42
chr1	4325645	4326681	Cre01.g029300	-	4.29
chr1	4326798	4327331	Cre01.g029300	-	2.4
chr1	4327616	4328006	Cre01.g029350	-	2.73
chr1	4329503	4329836	Cre01.g029350	-	1.19
chr1	4333956	4334076	Cre01.g029350	-	1.36
chr1	4357854	4358964	Cre01.g029500	-	3.07
chr1	4365626	4366252	Cre01.g029500	-	3.38
chr1	4368467	4369698	Cre01.g029550	-	3.8
chr1	4374668	4374972	Cre01.g029550	-	1.77
chr1	4375213	4375631	Cre01.g029600	-	2.74
chr1	4378844	4379233	Cre01.g029650	-	4.48
chr1	4390587	4391458	Cre01.g029750	-	3.7
chr1	4392053	4392324	Cre01.g029750	-	1.7
chr1	4392901	4393142	Cre01.g029750	-	1.99
chr1	4393665	4393996	Cre01.g029750	-	1.46
chr1	4394264	4394668	Cre01.g029750	-	1.89
chr1	4395480	4395631	Cre01.g029750	-	1.92
chr1	4397385	4397566	Cre01.g029750	-	1.57
chr1	4402306	4403142	Cre01.g029850	-	2.49
chr1	4403639	4403874	Cre01.g029850	-	1.17
chr1	4404962	4406564	Cre01.g029850	-	1.77
chr1	4417100	4418237	Cre01.g029950	-	2.6
chr1	4429092	4431370	Cre01.g030100	-	6.02
chr1	4431579	4431970	Cre01.g030100	-	3.11
chr1	4448125	4448483	Cre01.g030200	-	3.4
chr1	4448660	4448840	Cre01.g030200	-	1.35
chr1	4448928	4450578	Cre01.g030200	-	1.97
chr1	4451112	4451445	Cre01.g030200	-	4.13
chr1	4452085	4452743	Cre01.g030250	-	3.9
chr1	4460050	4460938	Cre01.g030350	-	2.53
chr1	4499644	4499705	Cre01.g030650	-	2.62
chr1	4515096	4516473	Cre01.g030750	-	3.94
chr1	4522975	4524069	Cre01.g030800	-	4.02
chr1	4524128	4528172	Cre01.g030800	-	3.39
chr1	4544661	4545797	Cre01.g031004	-	3.47
chr1	4545855	4547409	Cre01.g031004	-	3.26
chr1	4551190	4551580	Cre01.g031050	-	2.56
chr1	4554095	4555483	Cre01.g031050	-	2.38
chr1	4557698	4558872	Cre01.g031050	-	3.96
chr1	4559983	4562808	Cre01.g031100	-	2.65
chr1	4564171	4564648	Cre01.g031200	-	2.26
chr1	4566166	4567030	Cre01.g031200	-	2.57
chr1	4579471	4579710	Cre01.g031350	-	2.65
chr1	4579888	4580128	Cre01.g031350	-	4.97
chr1	4586378	4586768	Cre01.g031450	-	1.95
chr1	4591442	4591622	Cre01.g031500	-	1.66
chr1	4591741	4592041	Cre01.g031500	-	1.97
chr1	4598272	4598333	Cre01.g031550	-	13.5
chr1	4609212	4609511	Cre01.g031700	-	3.5
chr1	4615070	4615457	Cre01.g031750	-	2.75
chr1	4634111	4634530	Cre01.g031900	-	4.89
chr1	4634588	4634947	Cre01.g031900	-	3.2
chr1	4656735	4657063	Cre01.g032100	-	2.25
chr1	4688012	4688722	Cre01.g032300	-	3.15
chr1	4690446	4690772	Cre01.g032300	-	3.29
chr1	4692242	4692751	Cre01.g032350	-	4.59
chr1	4701873	4702084	Cre01.g032450	-	3.5
chr1	4716245	4716824	Cre01.g032550	-	9.14
chr1	4721508	4721658	Cre01.g032550	-	9.54
chr1	4726529	4726620	Cre01.g032550	-	4.49
chr1	4731075	4731838	Cre01.g032650	-	1.97
chr1	4733569	4733801	Cre01.g032650	-	1.34
chr1	4734039	4734130	Cre01.g032650	-	1.22
chr1	4739868	4740045	Cre01.g032750	-	1.54
chr1	4740338	4741147	Cre01.g032750	-	2.65
chr1	4770293	4771132	Cre01.g033000	-	2
chr1	4779288	4779349	Cre01.g033000	-	1.47
chr1	4784646	4786265	Cre01.g033091	-	5
chr1	4796533	4797339	Cre01.g033091	-	1.87
chr1	4814753	4815203	Cre01.g033350	-	3.94
chr1	4883984	4886227	Cre01.g033900	-	4.19
chr1	4894320	4894530	Cre01.g033950	-	2.98
chr1	4899052	4899562	Cre01.g034000	-	1.84
chr1	4903622	4903832	Cre01.g034000	-	1.59
chr1	4905288	4906148	Cre01.g034050	-	3.56
chr1	4909885	4910700	Cre01.g034050	-	2.38
chr1	4957681	4958620	Cre01.g034250	-	2.09
chr1	4964260	4965490	Cre01.g034325	-	5.23
chr1	4965609	4967198	Cre01.g034325	-	5.88
chr1	4972506	4973145	Cre01.g034350	-	2
chr1	4974870	4975200	Cre01.g034380	-	4.99
chr1	4979310	4979760	Cre01.g034400	-	2.97
chr1	4985962	4986323	Cre01.g034500	-	3.1
chr1	4988543	4988604	Cre01.g034500	-	1.41
chr1	4996134	4996422	Cre01.g034500	-	1.51
chr1	5004616	5005554	Cre01.g034550	-	2.47
chr1	5006090	5006266	Cre01.g034550	-	1.22
chr1	5023306	5023605	Cre01.g034700	-	2.01
chr1	5026635	5026933	Cre01.g034750	-	4.83
chr1	5029855	5030453	Cre01.g034800	-	31.4
chr1	5032236	5032417	Cre01.g034800	-	1.82
chr1	5032595	5032775	Cre01.g034800	-	1.52
chr1	5033790	5033911	Cre01.g034850	-	1.42
chr1	5034149	5034390	Cre01.g034850	-	1.41
chr1	5034628	5035827	Cre01.g034850	-	3.26
chr1	5035915	5036695	Cre01.g034850	-	2.54
chr1	5039180	5040245	Cre01.g034850	-	2.3
chr1	5051403	5052238	Cre01.g034950	-	2.41
chr1	5054921	5055529	Cre01.g034950	-	2.2
chr1	5056442	5057583	Cre01.g034950	-	1.18
chr1	5058013	5058483	Cre01.g034950	-	1.65
chr1	5058661	5059525	Cre01.g034950	-	3.56
chr1	5059689	5060256	Cre01.g035000	-	2.81
chr1	5062563	5063310	Cre01.g035000	-	2.34
chr1	5063368	5064025	Cre01.g035000	-	2.01
chr1	5065107	5065257	Cre01.g035050	-	6.18
chr1	5072286	5072585	Cre01.g035150	-	4.28
chr1	5077469	5077560	Cre01.g035250	-	19.1
chr1	5085407	5085763	Cre01.g035350	-	4.08
chr1	5090159	5090757	Cre01.g035400	-	3.66
chr1	5091203	5091353	Cre01.g035400	-	1.8
chr1	5091502	5092248	Cre01.g035400	-	4.04
chr1	5092725	5092905	Cre01.g035400	-	3.25
chr1	5096408	5096797	Cre01.g035450	-	2.91
chr1	5128708	5128828	Cre01.g035700	-	1.47
chr1	5139868	5140137	Cre01.g035800	-	2.61
chr1	5140554	5140824	Cre01.g035800	-	3.55
chr1	5161657	5161837	Cre01.g035950	-	3.88
chr1	5182426	5182744	Cre01.g036050	-	2.57
chr1	5192125	5193385	Cre01.g036150	-	2.78
chr1	5193623	5194075	Cre01.g036150	-	1.58
chr1	5203246	5203456	Cre01.g036250	-	3.91
chr1	5203754	5203965	Cre01.g036250	-	2.2
chr1	5214916	5215706	Cre01.g036300	-	6.05
chr1	5243606	5244323	Cre01.g036600	-	4.52
chr1	5248404	5248892	Cre01.g036600	-	2.04
chr1	5261076	5262189	Cre01.g036750	-	3.75
chr1	5278259	5278826	Cre01.g036900	-	4.22
chr1	5282613	5282704	Cre01.g036900	-	2.03
chr1	5284306	5284456	Cre01.g036900	-	2.21
chr1	5285896	5287535	Cre01.g036950	-	30.3
chr1	5306797	5307395	Cre01.g037150	-	3.52
chr1	5317235	5318448	Cre01.g037250	-	3.29
chr1	5324614	5324795	Cre01.g037350	-	3.45
chr1	5342796	5343366	Cre01.g037550	-	5.61
chr1	5357576	5358364	Cre01.g037550	-	7.49
chr1	5359674	5360153	Cre01.g037600	-	4.29
chr1	5360212	5360512	Cre01.g037600	-	2.39
chr1	5365062	5365242	Cre01.g037600	-	2.6
chr1	5367064	5367552	Cre01.g037650	-	2.53
chr1	5368212	5368601	Cre01.g037700	-	3.74
chr1	5377217	5379785	Cre01.g037800	-	2.36
chr1	5379990	5381550	Cre01.g037850	-	5.1
chr1	5446999	5447177	Cre01.g038300	-	2.29
chr1	5484265	5484773	Cre01.g038650	-	1.53
chr1	5495618	5496210	Cre01.g038750	-	2.12
chr1	5497369	5498438	Cre01.g038750	-	1.94
chr1	5499058	5499857	Cre01.g038800	-	3.37
chr1	5500453	5500851	Cre01.g038800	-	2.57
chr1	5530745	5531482	Cre01.g039150	-	3.35
chr1	5542877	5543685	Cre01.g039350	-	2.59
chr1	5555482	5555632	Cre01.g039500	-	1.74
chr1	5555840	5555961	Cre01.g039500	-	1.41
chr1	5564207	5565163	Cre01.g039500	-	1.99
chr1	5565217	5565637	Cre01.g039550	-	2.97
chr1	5567472	5567563	Cre01.g039550	-	6.18
chr1	5589455	5589873	Cre01.g039702	-	2.99
chr1	5590080	5590170	Cre01.g039702	-	1.52
chr1	5597849	5598594	Cre01.g039750	-	2.9
chr1	5599721	5600255	Cre01.g039750	-	1.56
chr1	5606467	5606915	Cre01.g039850	-	5.12
chr1	5621966	5622206	Cre01.g039950	-	2.98
chr1	5630107	5630467	Cre01.g040050	-	1.94
chr1	5630645	5631005	Cre01.g040050	-	4.87
chr1	5637822	5638062	Cre01.g040150	-	4.68
chr1	5638181	5638480	Cre01.g040150	-	2
chr1	5641238	5641831	Cre01.g040150	-	2.31
chr1	5644050	5644979	Cre01.g040200	-	3.88
chr1	5645786	5646204	Cre01.g040200	-	2.47
chr1	5647167	5648200	Cre01.g040200	-	2.78
chr1	5649057	5649356	Cre01.g040250	-	3.71
chr1	5649474	5650032	Cre01.g040250	-	2.06
chr1	5652797	5653153	Cre01.g040250	-	2.58
chr1	5653237	5653445	Cre01.g040300	-	4.19
chr1	5657008	5657279	Cre01.g040350	-	5.95
chr1	5666567	5666658	Cre01.g040379	-	2.62
chr1	5676132	5677481	Cre01.g040450	-	3.23
chr1	5677600	5677811	Cre01.g040450	-	1.76
chr1	5678613	5678853	Cre01.g040450	-	1.43
chr1	5681424	5681575	Cre01.g040476	-	1.48
chr1	5691171	5691711	Cre01.g040550	-	14.6
chr1	5720957	5721407	Cre01.g040850	-	2.73
chr1	5730042	5730103	Cre01.g040850	-	1.22
chr1	5732338	5732767	Cre01.g040850	-	1.49
chr1	5733900	5734328	Cre01.g040850	-	1.52
chr1	5741271	5741871	Cre01.g041000	-	2.27
chr1	5742774	5743487	Cre01.g041000	-	2.6
chr1	5783833	5784339	Cre01.g041300	-	11.6
chr1	5786549	5786895	Cre01.g041300	-	1.48
chr1	5787013	5787347	Cre01.g041300	-	2.54
chr1	5790606	5791085	Cre01.g041400	-	4.65
chr1	5800650	5801667	Cre01.g041450	-	3.77
chr1	5804940	5806038	Cre01.g041450	-	2.27
chr1	5833291	5833676	Cre01.g041650	-	2.07
chr1	5890663	5891022	Cre01.g042000	-	37.1
chr1	5903439	5903530	Cre01.g042000	-	6.18
chr1	5908502	5909461	Cre01.g042100	-	4.17
chr1	5915605	5915786	Cre01.g042100	-	2.39
chr1	5919253	5919582	Cre01.g042150	-	28.1
chr1	5919730	5919821	Cre01.g042150	-	2.5
chr1	5920029	5920179	Cre01.g042150	-	1.51
chr1	5922721	5923142	Cre01.g042200	-	2.13
chr1	5932742	5933703	Cre01.g042300	-	2.36
chr1	5943559	5944159	Cre01.g042352	-	4.87
chr1	6004861	6006277	Cre01.g042550	-	3.02
chr1	6021489	6021787	Cre01.g042700	-	1.72
chr1	6022581	6022641	Cre01.g042700	-	1.21
chr1	6023230	6023790	Cre01.g042700	-	1.25
chr1	6036988	6038441	Cre01.g042800	-	4.21
chr1	6039397	6040450	Cre01.g042800	-	2.03
chr1	6041628	6042134	Cre01.g042850	-	3.27
chr1	6048642	6049088	Cre01.g042950	-	2.66
chr1	6049295	6049681	Cre01.g042950	-	6.16
chr1	6050259	6051665	Cre01.g042950	-	1.36
chr1	6057800	6058515	Cre01.g043050	-	3.11
chr1	6058811	6058931	Cre01.g043050	-	1.46
chr1	6061119	6061539	Cre01.g043100	-	2.62
chr1	6062520	6062862	Cre01.g043100	-	1.19
chr1	6065186	6065363	Cre01.g043200	-	2.81
chr1	6076231	6076350	Cre01.g043300	-	1.5
chr1	6081317	6081438	Cre01.g043350	-	3.12
chr1	6081794	6081914	Cre01.g043350	-	2.36
chr1	6082122	6082183	Cre01.g043350	-	2.4
chr1	6087149	6087925	Cre01.g043400	-	2.33
chr1	6090586	6090674	Cre01.g043450	-	1.47
chr1	6093289	6093556	Cre01.g043500	-	2.65
chr1	6100449	6100510	Cre01.g043550	-	3.09
chr1	6100689	6100960	Cre01.g043550	-	2.74
chr1	6101049	6101410	Cre01.g043550	-	3.74
chr1	6101739	6102040	Cre01.g043550	-	3.22
chr1	6109839	6110200	Cre01.g043600	-	3.08
chr1	6113522	6113613	Cre01.g043600	-	2.54
chr1	6114190	6114640	Cre01.g043650	-	3.18
chr1	6130043	6130461	Cre01.g043800	-	2.32
chr1	6137619	6137979	Cre01.g043850	-	3.27
chr1	6138398	6139178	Cre01.g043850	-	3.42
chr1	6148445	6148596	Cre01.g043850	-	1.98
chr1	6148714	6148955	Cre01.g043850	-	2.6
chr1	6150449	6151467	Cre01.g043950	-	4.39
chr1	6158408	6158639	Cre01.g044050	-	1.93
chr1	6159498	6159585	Cre01.g044050	-	1.42
chr1	6163593	6164461	Cre01.g044100	-	4.58
chr1	6164758	6164939	Cre01.g044100	-	1.61
chr1	6168731	6169050	Cre01.g044100	-	1.45
chr1	6212876	6214363	Cre01.g044400	-	6.6
chr1	6247617	6248065	Cre01.g044700	-	4.61
chr1	6267887	6268188	Cre01.g044850	-	3.17
chr1	6299453	6301273	Cre01.g044850	-	5.99
chr1	6316557	6316617	Cre01.g045000	-	7.3
chr1	6322005	6322480	Cre01.g045100	-	2.37
chr1	6322657	6324424	Cre01.g045100	-	1.9
chr1	6325567	6325658	Cre01.g045150	-	3.37
chr1	6325987	6326738	Cre01.g045150	-	12.6
chr1	6339005	6339424	Cre01.g045902	-	3.4
chr1	6339512	6339722	Cre01.g045902	-	8.14
chr1	6341793	6342256	Cre01.g045902	-	3.99
chr1	6343264	6344238	Cre01.g045902	-	2.81
chr1	6350201	6350351	Cre01.g046650	-	2.68
chr1	6350619	6351218	Cre01.g046650	-	3.99
chr1	6356949	6357098	Cre01.g046652	-	5.99
chr1	6357246	6357425	Cre01.g046652	-	1.9
chr1	6368746	6369457	Cre01.g045450	-	2.18
chr1	6372013	6372162	Cre01.g045450	-	1.67
chr1	6392596	6393045	Cre01.g045600	-	3.78
chr1	6400316	6400796	Cre01.g045601	-	5.69
chr1	6415886	6416456	Cre01.g045640	-	36.2
chr1	6420700	6421602	Cre01.g045640	-	5.94
chr1	6444076	6444584	Cre01.g045800	-	3.06
chr1	6444732	6445433	Cre01.g045800	-	2.12
chr1	6458673	6459327	Cre01.g045903	-	3.69
chr1	6484611	6485509	Cre01.g046237	-	9.43
chr1	6486445	6486816	Cre01.g046237	-	2.46
chr1	6500042	6500162	Cre01.g046237	-	7.86
chr1	6608648	6608857	Cre01.g047300	-	2.84
chr1	6609427	6609655	Cre01.g047300	-	2.15
chr1	6633323	6633977	Cre01.g047450	-	2.53
chr1	6641791	6642294	Cre01.g047550	-	4.79
chr1	6642766	6644225	Cre01.g047550	-	2.29
chr1	6644472	6645010	Cre01.g047600	-	2.88
chr1	6650842	6651262	Cre01.g047700	-	1.68
chr1	6654654	6656265	Cre01.g047700	-	2.27
chr1	6662888	6662949	Cre01.g047850	-	3.85
chr1	6668469	6668649	Cre01.g047900	-	4.02
chr1	6669004	6669916	Cre01.g047900	-	1.31
chr1	6672061	6672912	Cre01.g047900	-	2.26
chr1	6680820	6680911	Cre01.g048000	-	2.15
chr1	6685476	6686276	Cre01.g048000	-	6.36
chr1	6690158	6690369	Cre01.g048100	-	2.42
chr1	6697129	6697220	Cre01.g048102	-	2.69
chr1	6712138	6712289	Cre01.g048200	-	4.87
chr1	6721380	6721590	Cre01.g048250	-	1.68
chr1	6741342	6741702	Cre01.g048450	-	2.33
chr1	6746123	6746304	Cre01.g048450	-	2.01
chr1	6746471	6746531	Cre01.g048501	-	2.1
chr1	6748992	6749472	Cre01.g048550	-	2.78
chr1	6753698	6753909	Cre01.g048600	-	1.73
chr1	6771578	6772024	Cre01.g048750	-	1.95
chr1	6773485	6774098	Cre01.g048750	-	1.83
chr1	6774178	6774756	Cre01.g048800	-	4.24
chr1	6776074	6776224	Cre01.g048800	-	3.66
chr1	6776784	6778336	Cre01.g048850	-	3.15
chr1	6779885	6780443	Cre01.g048850	-	1.61
chr1	6781256	6782324	Cre01.g048850	-	1.63
chr1	6799628	6800017	Cre01.g049050	-	2.58
chr1	6800105	6800256	Cre01.g049050	-	1.6
chr1	6800583	6802326	Cre01.g049050	-	2.05
chr1	6820508	6821225	Cre01.g049200	-	7.86
chr1	6830695	6830845	Cre01.g049200	-	2.14
chr1	6837898	6838349	Cre01.g049300	-	2.91
chr1	6840415	6840916	Cre01.g049300	-	1.95
chr1	6841814	6841994	Cre01.g049300	-	1.7
chr1	6842594	6843164	Cre01.g049350	-	9.86
chr1	6846548	6847087	Cre01.g049350	-	2.59
chr1	6850748	6851223	Cre01.g049450	-	2.92
chr1	6853665	6854566	Cre01.g049500	-	3.79
chr1	6854998	6855388	Cre01.g049550	-	2.5
chr1	6855874	6856252	Cre01.g049550	-	1.9
chr1	6858208	6858862	Cre01.g049600	-	3.34
chr1	6860237	6860637	Cre01.g049600	-	2.24
chr1	6862605	6863533	Cre01.g049650	-	3.87
chr1	6871031	6871212	Cre01.g049650	-	1.66
chr1	6872619	6872864	Cre01.g049650	-	2.46
chr1	6938606	6939445	Cre01.g050000	-	3.42
chr1	6941941	6942331	Cre01.g050050	-	2.3
chr1	6946000	6949402	Cre01.g050100	-	3.93
chr1	6973587	6973647	Cre01.g050350	-	1.76
chr1	6979851	6980602	Cre01.g050451	-	5.99
chr1	6994688	6995773	Cre01.g050550	-	3.03
chr1	6996461	6996729	Cre01.g050600	-	5.99
chr1	6996788	7000476	Cre01.g050600	-	12.8
chr1	7001741	7002327	Cre01.g050600	-	3.16
chr1	7002997	7003447	Cre01.g050608	-	2.82
chr1	7003775	7003986	Cre01.g050608	-	2.71
chr1	7012306	7012397	Cre01.g050616	-	10.1
chr1	7012308	7012429	Cre01.g050624	-	10.1
chr1	7057408	7057978	Cre01.g050950	-	8.87
chr1	7058783	7059182	Cre01.g050950	-	2.28
chr1	7059361	7060010	Cre01.g050950	-	2.9
chr1	7093794	7096710	Cre01.g051250	-	2.07
chr1	7112967	7113735	Cre01.g051450	-	2.84
chr1	7122679	7122889	Cre01.g051500	-	1.84
chr1	7207730	7208028	Cre01.g051800	-	2.84
chr1	7221794	7222243	Cre01.g051950	-	2.91
chr1	7224654	7225852	Cre01.g051950	-	2.9
chr1	7233588	7233915	Cre01.g052100	-	2.85
chr1	7236154	7236993	Cre01.g052150	-	3.45
chr1	7237735	7238997	Cre01.g052150	-	1.49
chr1	7242460	7242521	Cre01.g052150	-	1.24
chr1	7243819	7243909	Cre01.g052150	-	1.14
chr1	7244397	7244997	Cre01.g052200	-	2.27
chr1	7246283	7247018	Cre01.g052200	-	1.44
chr1	7258984	7259493	Cre01.g052450	-	3.35
chr1	7268003	7268393	Cre01.g052500	-	2.15
chr1	7268541	7268632	Cre01.g052500	-	1.43
chr1	7394673	7394973	Cre01.g053200	-	5.13
chr1	7397023	7397084	Cre01.g053200	-	4.49
chr1	7400448	7400598	Cre01.g053200	-	3.93
chr1	7401240	7401899	Cre01.g053250	-	5.56
chr1	7410040	7410130	Cre01.g053250	-	2.4
chr1	7417100	7417888	Cre01.g053250	-	1.99
chr1	7418096	7418187	Cre01.g053250	-	3.42
chr1	7418538	7418836	Cre01.g053288	-	6.07
chr1	7428290	7428620	Cre01.g053350	-	4.29
chr1	7441347	7442247	Cre01.g053450	-	2.8
chr1	7444206	7445715	Cre01.g053450	-	2.86
chr1	7446791	7446912	Cre01.g053450	-	1.74
chr1	7451357	7452001	Cre01.g053450	-	2.83
chr1	7452686	7452777	Cre01.g053450	-	1.82
chr1	7453287	7454587	Cre01.g053450	-	2.37
chr1	7480819	7481293	Cre01.g053750	-	2.3
chr1	7487101	7487192	Cre01.g053850	-	1.94
chr1	7487250	7487519	Cre01.g053850	-	1.67
chr1	7487578	7487997	Cre01.g053850	-	2.79
chr1	7503838	7504465	Cre01.g054000	-	2.93
chr1	7505224	7505493	Cre01.g054000	-	1.78
chr1	7507321	7507868	Cre01.g054000	-	2.16
chr1	7511050	7511498	Cre01.g054100	-	4.87
chr1	7555406	7555676	Cre01.g054500	-	4.1
chr1	7556004	7556633	Cre01.g054500	-	4.14
chr1	7557170	7557231	Cre01.g054500	-	1.12
chr1	7557379	7557868	Cre01.g054500	-	2.13
chr1	7560526	7560826	Cre01.g054500	-	1.97
chr1	7562631	7562841	Cre01.g054500	-	7.17
chr1	7563594	7563655	Cre01.g054550	-	2.71
chr1	7572955	7573554	Cre01.g054650	-	4.3
chr1	7585525	7586510	Cre01.g054800	-	14.7
chr1	7596878	7598456	Cre01.g054800	-	2.33
chr1	7600323	7600443	Cre01.g054850	-	1.31
chr1	7601245	7602164	Cre01.g054850	-	2.28
chr1	7629526	7630088	Cre01.g055200	-	2.73
chr1	7633722	7633843	Cre01.g055250	-	3.54
chr1	7651985	7656431	Cre01.g055400	-	3.45
chr1	7657921	7658996	Cre01.g055408	-	18.9
chr1	7664712	7665629	Cre01.g055408	-	2.34
chr1	7679929	7680827	Cre01.g055428	-	2.41
chr1	7681993	7683441	Cre01.g055428	-	1.94
chr1	7694145	7694413	Cre01.g055436	-	3.19
chr1	7711174	7711323	Cre01.g055457	-	1.63
chr1	7719563	7720812	Cre01.g055465	-	3.86
chr1	7724000	7724061	Cre01.g055465	-	1.98
chr1	7739264	7741501	Cre01.g055477	-	3.49
chr1	7770325	7770611	Cre01.g055500	-	2.13
chr1	7784184	7784601	Cre01.g055550	-	3.8
chr1	7785523	7785613	Cre01.g055550	-	2.09
chr1	7814036	7814784	Cre01.g056331	-	4.23
chr1	7816893	7817044	Cre01.g056696	-	4.49
chr1	7821753	7821964	Cre01.g056696	-	8.57
chr1	7832558	7832739	Cre01.g057791	-	5.17
chr1	7840619	7841546	Cre01.g058521	-	4.94
chr1	7841993	7842114	Cre01.g058521	-	2.94
chr1	7879494	7881180	Cre01.g061442	-	2.28
chr1	7885383	7885856	Cre01.g062537	-	2.2
chr1	7888038	7888395	Cre01.g062902	-	3.13
chr1	7896839	7896959	Cre01.g063632	-	2.44
chr1	7897108	7897378	Cre01.g063632	-	3.59
chr1	7950136	7950492	Cre01.g066552	-	3.65
chr1	7950639	7951381	Cre01.g066552	-	3.69
chr1	7951699	7952179	Cre01.g066552	-	2.06
chr1	7954525	7954733	Cre01.g066917	-	3.82
chr1	7987240	7988298	Cre01.g069107	-	3.46
chr1	7994481	7995079	Cre01.g069837	-	3.61
chr1	8003734	8004122	Cre01.g070567	-	2.18
chr2	18862	19273	Cre02.g073150	+	4.53
chr2	19645	19854	Cre02.g073176	+	2.45
chr2	22677	23363	Cre02.g073176	+	4.52
chr2	34755	36841	Cre02.g073250	+	3.15
chr2	41469	42007	Cre02.g073250	+	6.46
chr2	46235	47429	Cre02.g073350	+	3.19
chr2	52068	52787	Cre02.g073400	+	6.42
chr2	58377	58527	Cre02.g073450	+	2.19
chr2	80364	81447	Cre02.g073750	+	1.54
chr2	84632	84993	Cre02.g073750	+	4.32
chr2	85686	86084	Cre02.g073800	+	1.79
chr2	86348	86733	Cre02.g073800	+	2.74
chr2	86850	86940	Cre02.g073800	+	1.94
chr2	95151	95449	Cre02.g073900	+	4.04
chr2	116345	117012	Cre02.g074150	+	1.61
chr2	118664	120427	Cre02.g074150	+	2.78
chr2	121669	122260	Cre02.g074150	+	2.1
chr2	124797	126657	Cre02.g074150	+	21.3
chr2	133964	134025	Cre02.g074250	+	1.73
chr2	140570	140989	Cre02.g074250	+	6.4
chr2	141225	141376	Cre02.g074300	+	2.6
chr2	144279	144340	Cre02.g074300	+	1.65
chr2	149575	149906	Cre02.g074300	+	8.76
chr2	154617	155277	Cre02.g074300	+	3.82
chr2	199875	201086	Cre02.g074550	+	3.08
chr2	217856	218611	Cre02.g074700	+	1.88
chr2	219449	220162	Cre02.g074700	+	3.2
chr2	222453	222694	Cre02.g074720	+	1.66
chr2	233652	234251	Cre02.g074758	+	20.2
chr2	236008	236615	Cre02.g074800	+	4.78
chr2	241760	242442	Cre02.g074800	+	2.32
chr2	247677	249684	Cre02.g074800	+	4
chr2	249742	250133	Cre02.g074800	+	3.14
chr2	265799	266679	Cre02.g074950	+	2.34
chr2	267463	267986	Cre02.g074950	+	1.66
chr2	272168	273244	Cre02.g074950	+	2
chr2	273772	274611	Cre02.g074950	+	3.16
chr2	278840	279080	Cre02.g075000	+	1.58
chr2	288122	289061	Cre02.g075100	+	2.54
chr2	306302	306482	Cre02.g075200	+	8.98
chr2	330486	330694	Cre02.g075500	+	1.59
chr2	350685	350990	Cre02.g075600	+	2.96
chr2	353061	353571	Cre02.g075600	+	7.64
chr2	371299	371784	Cre02.g075800	+	2.13
chr2	372791	372971	Cre02.g075800	+	1.54
chr2	373237	374011	Cre02.g075800	+	2.18
chr2	427973	428841	Cre02.g076150	+	3.41
chr2	460656	461309	Cre02.g076466	+	2.98
chr2	469842	470227	Cre02.g076600	+	2.9
chr2	476825	477591	Cre02.g076650	+	2.26
chr2	483194	483940	Cre02.g076700	+	3.36
chr2	494183	495665	Cre02.g076900	+	2.56
chr2	496349	497980	Cre02.g076900	+	1.91
chr2	498950	499310	Cre02.g076900	+	1.17
chr2	499458	500355	Cre02.g076900	+	2.93
chr2	502339	502549	Cre02.g076950	+	1.93
chr2	502847	503028	Cre02.g076950	+	1.78
chr2	505413	505654	Cre02.g076950	+	2.64
chr2	507557	509412	Cre02.g076950	+	11.9
chr2	513583	513941	Cre02.g076987	+	3.91
chr2	513999	514179	Cre02.g076987	+	2.39
chr2	521263	521443	Cre02.g077061	+	2.55
chr2	522189	523549	Cre02.g077100	+	2.19
chr2	523860	524501	Cre02.g077100	+	1.53
chr2	526268	527130	Cre02.g077100	+	3.05
chr2	531182	531601	Cre02.g077150	+	4.11
chr2	536992	537142	Cre02.g077250	+	5.35
chr2	556824	557738	Cre02.g077500	+	5.05
chr2	558975	559277	Cre02.g077550	+	1.23
chr2	561920	562518	Cre02.g077550	+	2.46
chr2	582028	582236	Cre02.g077650	+	2.72
chr2	582536	582746	Cre02.g077700	+	1.83
chr2	590965	591533	Cre02.g077700	+	13.7
chr2	591944	592035	Cre02.g077750	+	3.24
chr2	593814	594397	Cre02.g077750	+	1.64
chr2	595066	595746	Cre02.g077750	+	1.43
chr2	596685	598148	Cre02.g077750	+	13.3
chr2	614696	614786	Cre02.g077900	+	3.82
chr2	621440	621888	Cre02.g077900	+	7.86
chr2	637518	637579	Cre02.g077951	+	4.3
chr2	638237	638538	Cre02.g077951	+	3.23
chr2	654896	656568	Cre02.g078050	+	2.78
chr2	660087	660478	Cre02.g078050	+	2.7
chr2	675656	675868	Cre02.g078150	+	4.49
chr2	690648	691098	Cre02.g078150	+	5.17
chr2	708088	708388	Cre02.g078316	+	1.77
chr2	709877	709968	Cre02.g078316	+	2.23
chr2	747177	747297	Cre02.g078550	+	1.31
chr2	750263	750829	Cre02.g078550	+	3.28
chr2	762000	762482	Cre02.g078700	+	1.62
chr2	765333	765963	Cre02.g078700	+	2.81
chr2	770471	770950	Cre02.g078750	+	3.72
chr2	782171	782352	Cre02.g078804	+	2.68
chr2	790408	790917	Cre02.g078858	+	3.86
chr2	803946	804365	Cre02.g078885	+	2.93
chr2	806766	807061	Cre02.g078912	+	6.9
chr2	837059	837982	Cre02.g079004	+	5.7
chr2	838189	838369	Cre02.g079004	+	4.53
chr2	838777	838928	Cre02.g078950	+	1.36
chr2	841176	841531	Cre02.g078950	+	2.06
chr2	844060	845320	Cre02.g078950	+	4.53
chr2	862759	862850	Cre02.g079050	+	12.4
chr2	871122	872008	Cre02.g079200	+	2.15
chr2	872816	873172	Cre02.g079200	+	4.59
chr2	876590	877008	Cre02.g079250	+	5.31
[truncated: 23,658 more rows]

## Sheet: Table S1 m6A peak in gam(mt-)
Table S1 Identified m6A peaks in different stages
Chromosome	Chr_start	Chr_stop	Gene ID	Strand	Enrichment
chr1	18912	19118	Cre01.g000017	+	32.3
chr1	29659	30019	Cre01.g000050	+	3.81
chr1	38640	38701	Cre01.g000100	+	3.66
chr1	40287	40528	Cre01.g000100	+	7.07
chr1	40677	40917	Cre01.g000100	+	5.97
chr1	45502	46099	Cre01.g000150	+	4.08
chr1	57260	57919	Cre01.g000300	+	4.26
chr1	65175	66796	Cre01.g000450	+	5.06
chr1	67035	67569	Cre01.g000450	+	2.21
chr1	68909	69419	Cre01.g000450	+	3.59
chr1	72383	72759	Cre01.g000500	+	1.86
chr1	76338	76757	Cre01.g000500	+	2.51
chr1	96492	97537	Cre01.g000650	+	4.65
chr1	120289	120619	Cre01.g000900	+	1.89
chr1	138255	138609	Cre01.g001150	+	4.62
chr1	140614	141440	Cre01.g001150	+	2.95
chr1	143462	143703	Cre01.g001150	+	3.13
chr1	151755	151966	Cre01.g001150	+	6.48
chr1	152964	153345	Cre01.g001200	+	1.51
chr1	163580	164808	Cre01.g001200	+	3.16
chr1	165047	165197	Cre01.g001200	+	1.48
chr1	165436	165736	Cre01.g001200	+	4.47
chr1	202506	202687	Cre01.g001300	+	11.6
chr1	208495	209245	Cre01.g001300	+	4.17
chr1	209304	209485	Cre01.g001300	+	1.93
chr1	220013	220164	Cre01.g001400	+	1.51
chr1	223851	224662	Cre01.g001400	+	2.77
chr1	229235	229655	Cre01.g001450	+	3.29
chr1	241842	242316	Cre01.g001550	+	1.5
chr1	242987	243824	Cre01.g001550	+	5.05
chr1	247410	248068	Cre01.g001600	+	2.29
chr1	253241	253392	Cre01.g001657	+	2.15
chr1	263619	264099	Cre01.g001657	+	5.51
chr1	284507	285286	Cre01.g001678	+	4.4
chr1	285704	286183	Cre01.g001678	+	3.42
chr1	316496	316783	Cre01.g001800	+	1.35
chr1	319580	320289	Cre01.g001800	+	2.41
chr1	321630	323236	Cre01.g001800	+	2.12
chr1	324082	324653	Cre01.g001800	+	4.68
chr1	339565	340373	Cre01.g002050	+	9.63
chr1	344177	344684	Cre01.g002100	+	4.99
chr1	348050	349934	Cre01.g002200	+	3.31
chr1	350051	350111	Cre01.g002200	+	1.28
chr1	363807	364017	Cre01.g002227	+	2.09
chr1	366199	367059	Cre01.g002234	+	1.63
chr1	367118	367238	Cre01.g002234	+	1.5
chr1	367297	367358	Cre01.g002234	+	1.29
chr1	367447	367807	Cre01.g002234	+	2.75
chr1	371117	371326	Cre01.g002250	+	1.94
chr1	371562	371890	Cre01.g002250	+	3.35
chr1	375603	375841	Cre01.g002350	+	1.59
chr1	382801	383307	Cre01.g002350	+	5.81
chr1	445115	445236	Cre01.g002550	+	1.34
chr1	449660	450141	Cre01.g002550	+	13.2
chr1	450409	451638	Cre01.g002550	+	7.19
chr1	468151	468331	Cre01.g002700	+	4.56
chr1	472251	472431	Cre01.g002750	+	3.23
chr1	480145	480645	Cre01.g002787	+	13.9
chr1	499937	500153	Cre01.g002787	+	8.09
chr1	500415	500476	Cre01.g002787	+	10.4
chr1	511533	511839	Cre01.g002861	+	3.47
chr1	513782	514611	Cre01.g002861	+	5.58
chr1	516456	517761	Cre01.g002861	+	6.35
chr1	518375	519864	Cre01.g002861	+	9.53
chr1	520536	520986	Cre01.g002861	+	3.88
chr1	525720	525990	Cre01.g002861	+	5.04
chr1	526498	526887	Cre01.g002861	+	4.13
chr1	562979	563277	Cre01.g003200	+	10.4
chr1	582652	582981	Cre01.g003450	+	4.49
chr1	595207	595687	Cre01.g003463	+	4.19
chr1	625537	625658	Cre01.g003500	+	2.39
chr1	646623	647494	Cre01.g003516	+	2.73
chr1	650182	652134	Cre01.g003516	+	2.65
chr1	652253	653360	Cre01.g003516	+	8.34
chr1	676685	677613	Cre01.g003532	+	8.27
chr1	708307	708518	Cre01.g003700	+	6.64
chr1	708757	709087	Cre01.g003700	+	9.69
chr1	723944	724064	Cre01.g003751	+	12.7
chr1	724273	724483	Cre01.g003751	+	4.62
chr1	724871	725022	Cre01.g003751	+	3.93
chr1	735621	735742	Cre01.g003800	+	5.39
chr1	735801	736041	Cre01.g003800	+	8.86
chr1	736250	736490	Cre01.g003800	+	9.47
chr1	738335	738576	Cre01.g003826	+	5.12
chr1	738814	738875	Cre01.g003826	+	3.47
chr1	745832	746011	Cre01.g003850	+	12.7
chr1	783537	785179	Cre01.g004124	+	1.91
chr1	788751	789097	Cre01.g004124	+	1.86
chr1	789732	790437	Cre01.g004124	+	2.42
chr1	792879	793773	Cre01.g004124	+	3.47
chr1	794118	796685	Cre01.g004124	+	2.73
chr1	798036	798714	Cre01.g004124	+	2.02
chr1	800243	801392	Cre01.g004124	+	2.61
chr1	802089	803122	Cre01.g004124	+	4.37
chr1	812357	812598	Cre01.g004157	+	1.64
chr1	813466	813818	Cre01.g004157	+	2.48
chr1	814544	815281	Cre01.g004157	+	2.46
chr1	817656	818198	Cre01.g004157	+	3.42
chr1	819009	819723	Cre01.g004157	+	2.77
chr1	822567	823863	Cre01.g004157	+	2.39
chr1	824263	826180	Cre01.g004157	+	4.01
chr1	833154	834660	Cre01.g004250	+	2.47
chr1	841588	842380	Cre01.g004350	+	1.53
chr1	843549	844154	Cre01.g004350	+	1.45
chr1	849562	850488	Cre01.g004350	+	4.36
chr1	853490	853940	Cre01.g004400	+	3.03
chr1	858183	858608	Cre01.g004500	+	1.53
chr1	863836	864406	Cre01.g004500	+	2.3
chr1	870351	870890	Cre01.g004550	+	2.49
chr1	872175	872385	Cre01.g004600	+	1.91
chr1	874116	874416	Cre01.g004600	+	7.39
chr1	877397	877488	Cre01.g004600	+	1.54
chr1	883356	885124	Cre01.g004600	+	6.47
chr1	885955	886016	Cre01.g004651	+	1.43
chr1	886728	887416	Cre01.g004651	+	10.1
chr1	891766	891947	Cre01.g004750	+	2.29
chr1	896608	897448	Cre01.g004750	+	11.1
chr1	898566	898765	Cre01.g004800	+	1.53
chr1	901014	901584	Cre01.g004800	+	3.54
chr1	901673	902004	Cre01.g004800	+	3.97
chr1	927398	928019	Cre01.g005001	+	3.9
chr1	975626	976925	Cre01.g005450	+	2.46
chr1	977425	977690	Cre01.g005450	+	2.28
chr1	987856	988186	Cre01.g005500	+	7.01
chr1	998196	998700	Cre01.g005600	+	2.37
chr1	998906	999084	Cre01.g005600	+	21.9
chr1	1002588	1002918	Cre01.g005651	+	4.69
chr1	1003864	1003954	Cre01.g005701	+	2.09
chr1	1006351	1006680	Cre01.g005701	+	4.2
chr1	1006739	1006978	Cre01.g005701	+	1.81
chr1	1021602	1024289	Cre01.g005850	+	3.02
chr1	1034440	1034650	Cre01.g005950	+	3.11
chr1	1034798	1035127	Cre01.g005950	+	4.02
chr1	1048137	1048797	Cre01.g006050	+	3.18
chr1	1055082	1055569	Cre01.g006150	+	1.45
chr1	1056401	1056462	Cre01.g006150	+	1.65
chr1	1060379	1061039	Cre01.g006150	+	3.45
chr1	1365410	1365559	Cre01.g006850	+	1.91
chr1	1366051	1367300	Cre01.g006850	+	4.4
chr1	1395699	1396087	Cre01.g006950	+	3.47
chr1	1396716	1398361	Cre01.g007000	+	1.8
chr1	1404566	1405374	Cre01.g007000	+	2.9
chr1	1407186	1408433	Cre01.g007050	+	5.85
chr1	1426111	1426409	Cre01.g007150	+	3.8
chr1	1426586	1426795	Cre01.g007200	+	1.85
chr1	1427191	1428039	Cre01.g007200	+	1.67
chr1	1428599	1429098	Cre01.g007200	+	1.38
chr1	1431121	1431598	Cre01.g007200	+	2.8
chr1	1431895	1431955	Cre01.g007200	+	5.78
chr1	1457622	1458189	Cre01.g007450	+	7.64
chr1	1471335	1471754	Cre01.g007550	+	2.31
chr1	1473091	1474871	Cre01.g007550	+	3.78
chr1	1476842	1477319	Cre01.g007550	+	3.54
chr1	1490992	1491113	Cre01.g007651	+	3.7
chr1	1507345	1507853	Cre01.g007737	+	3.15
chr1	1508091	1508271	Cre01.g007737	+	2.68
chr1	1508449	1508599	Cre01.g007737	+	4.62
chr1	1523922	1523983	Cre01.g007901	+	1.54
chr1	1532229	1533339	Cre01.g007901	+	1.99
chr1	1548429	1549344	Cre01.g008051	+	5.01
chr1	1549955	1550609	Cre01.g008051	+	5.69
chr1	1586547	1586758	Cre01.g008250	+	2.14
chr1	1586817	1587987	Cre01.g008250	+	3.69
chr1	1593224	1593434	Cre01.g008350	+	1.8
chr1	1595574	1596560	Cre01.g008350	+	4.15
chr1	1596678	1597097	Cre01.g008350	+	3.93
chr1	1606578	1606728	Cre01.g008402	+	3.47
chr1	1622923	1623968	Cre01.g008500	+	3.27
chr1	1626156	1626939	Cre01.g008550	+	1.71
chr1	1631098	1631996	Cre01.g008550	+	3.46
chr1	1642815	1644017	Cre01.g008650	+	2.02
chr1	1651994	1654034	Cre01.g008650	+	4.48
chr1	1654892	1655367	Cre01.g008700	+	1.26
chr1	1656828	1657157	Cre01.g008700	+	2.37
chr1	1666427	1667982	Cre01.g008800	+	4.72
chr1	1668160	1668430	Cre01.g008800	+	4.76
chr1	1724747	1725077	Cre01.g009250	+	3.78
chr1	1725714	1727455	Cre01.g009300	+	3.19
chr1	1734731	1735129	Cre01.g009300	+	1.51
chr1	1739295	1739566	Cre01.g009300	+	2.73
chr1	1757959	1759189	Cre01.g009400	+	3.47
chr1	1776143	1776442	Cre01.g009550	+	4.94
chr1	1784192	1784372	Cre01.g009575	+	10.4
chr1	1785153	1785807	Cre01.g009601	+	4.19
chr1	1793238	1794466	Cre01.g009650	+	4.32
chr1	1794514	1796486	Cre01.g009676	+	3.53
chr1	1825233	1825821	Cre01.g009850	+	1.34
chr1	1827351	1827442	Cre01.g009850	+	1.39
chr1	1830188	1830368	Cre01.g009850	+	1.48
chr1	1830636	1830816	Cre01.g009850	+	3.63
chr1	1838668	1839812	Cre01.g010000	+	1.51
chr1	1841661	1842287	Cre01.g010000	+	5.13
chr1	1842334	1842988	Cre01.g010050	+	2.31
chr1	1851744	1852794	Cre01.g010050	+	3.75
chr1	1856328	1856448	Cre01.g010100	+	2.64
chr1	1856744	1856953	Cre01.g010100	+	3.89
chr1	1861627	1861838	Cre01.g010150	+	2.4
chr1	1862047	1862287	Cre01.g010150	+	9.24
chr1	1862796	1862947	Cre01.g010150	+	2.17
chr1	1872971	1873420	Cre01.g010201	+	3.61
chr1	1873479	1873719	Cre01.g010201	+	2.58
chr1	1942948	1943661	Cre01.g010350	+	3.45
chr1	1975526	1975617	Cre01.g010650	+	2.49
chr1	1975873	1976227	Cre01.g010700	+	1.37
chr1	1978843	1979200	Cre01.g010700	+	32.4
chr1	1986468	1986917	Cre01.g010750	+	2.75
chr1	2001350	2001471	Cre01.g010816	+	2.35
chr1	2012186	2012366	Cre01.g010832	+	11.6
chr1	2044695	2046151	Cre01.g010950	+	2.82
chr1	2053625	2054613	Cre01.g010950	+	7.77
chr1	2054851	2055151	Cre01.g010950	+	3.43
chr1	2063516	2063871	Cre01.g011050	+	2.39
chr1	2084439	2085846	Cre01.g011150	+	5.38
chr1	2086144	2086624	Cre01.g011150	+	2.46
chr1	2086832	2086983	Cre01.g011150	+	2.34
chr1	2099573	2099960	Cre01.g011300	+	3.41
chr1	2102947	2103391	Cre01.g011350	+	3.26
chr1	2103919	2104356	Cre01.g011376	+	2.37
chr1	2104681	2104801	Cre01.g011376	+	9.82
chr1	2123404	2125348	Cre01.g011500	+	2.02
chr1	2126023	2126556	Cre01.g011500	+	4.17
chr1	2133304	2133658	Cre01.g011600	+	1.45
chr1	2136417	2137707	Cre01.g011600	+	4.11
chr1	2171628	2172857	Cre01.g011850	+	2.99
chr1	2201730	2202023	Cre01.g012000	+	4.62
chr1	2202708	2203129	Cre01.g012000	+	13.9
chr1	2220183	2220779	Cre01.g012126	+	4.73
chr1	2227879	2229121	Cre01.g012200	+	1.53
chr1	2230118	2230740	Cre01.g012200	+	2.39
chr1	2235240	2237669	Cre01.g012200	+	4.86
chr1	2240994	2241054	Cre01.g012244	+	7.51
chr1	2241142	2241351	Cre01.g012244	+	2.11
chr1	2241692	2242317	Cre01.g012244	+	3.79
chr1	2254545	2254785	Cre01.g012350	+	4.05
chr1	2256809	2257529	Cre01.g012350	+	12.9
chr1	2264027	2264782	Cre01.g012450	+	5.93
chr1	2268110	2268481	Cre01.g012450	+	2.87
chr1	2275318	2275558	Cre01.g012450	+	3.95
chr1	2277905	2279083	Cre01.g012450	+	9.2
chr1	2279171	2279985	Cre01.g012450	+	4.63
chr1	2286543	2289189	Cre01.g012450	+	4.88
chr1	2294714	2294864	Cre01.g012550	+	1.9
chr1	2298208	2299193	Cre01.g012550	+	3.78
chr1	2304907	2304968	Cre01.g012650	+	1.99
chr1	2315946	2317117	Cre01.g012650	+	7.18
chr1	2317972	2318917	Cre01.g012700	+	2.13
chr1	2326526	2326915	Cre01.g012700	+	2.18
chr1	2327645	2327964	Cre01.g012750	+	1.7
chr1	2330860	2331853	Cre01.g012750	+	2.61
chr1	2337791	2339079	Cre01.g012750	+	4.06
chr1	2342407	2342735	Cre01.g012800	+	3.52
chr1	2345812	2347341	Cre01.g012850	+	1.85
chr1	2349348	2349499	Cre01.g012850	+	1.48
chr1	2352086	2353162	Cre01.g012850	+	3.66
chr1	2366415	2368003	Cre01.g012950	+	7.12
chr1	2382095	2383319	Cre01.g013050	+	4.51
chr1	2396089	2396297	Cre01.g013200	+	1.75
chr1	2396562	2397184	Cre01.g013200	+	6.3
chr1	2408715	2408924	Cre01.g013300	+	2.45
chr1	2417046	2417256	Cre01.g013450	+	4.04
chr1	2419478	2419927	Cre01.g013450	+	3.21
chr1	2422920	2423656	Cre01.g013500	+	1.67
chr1	2425836	2426463	Cre01.g013500	+	2.97
chr1	2439295	2439741	Cre01.g013650	+	4.3
chr1	2456565	2456922	Cre01.g013800	+	3.74
chr1	2460960	2461290	Cre01.g013801	+	1.71
chr1	2461348	2461828	Cre01.g013801	+	3.66
chr1	2478626	2481906	Cre01.g014050	+	2.35
chr1	2482924	2484288	Cre01.g014050	+	3.03
chr1	2492916	2493455	Cre01.g014150	+	4.07
chr1	2502688	2503138	Cre01.g014250	+	6.35
chr1	2512772	2513359	Cre01.g014350	+	1.91
chr1	2513749	2514278	Cre01.g014350	+	4.21
chr1	2514415	2514475	Cre01.g014400	+	3.27
chr1	2514534	2514654	Cre01.g014400	+	2.98
chr1	2518580	2518908	Cre01.g014400	+	4.01
chr1	2521839	2522430	Cre01.g014450	+	1.82
chr1	2528175	2528834	Cre01.g014450	+	4.69
chr1	2537587	2539037	Cre01.g014600	+	2.79
chr1	2539301	2539626	Cre01.g014600	+	5.79
chr1	2543716	2544221	Cre01.g014650	+	4.98
chr1	2559592	2560048	Cre01.g014850	+	1.62
chr1	2561313	2561672	Cre01.g014850	+	5.59
chr1	2572371	2573091	Cre01.g014950	+	4.58
chr1	2573210	2573360	Cre01.g014950	+	2.43
chr1	2576855	2577946	Cre01.g015000	+	1.59
chr1	2579080	2579290	Cre01.g015000	+	1.58
chr1	2579467	2580033	Cre01.g015000	+	3.13
chr1	2588370	2588881	Cre01.g015050	+	5.91
chr1	2634704	2635033	Cre01.g015300	+	2.13
chr1	2637790	2637970	Cre01.g015350	+	2.41
chr1	2638207	2638506	Cre01.g015350	+	2.04
chr1	2670331	2670781	Cre01.g015600	+	2.71
chr1	2678665	2678846	Cre01.g015750	+	3.02
chr1	2689402	2690115	Cre01.g015950	+	5.97
chr1	2696720	2698312	Cre01.g016050	+	5.3
chr1	2699103	2699877	Cre01.g016050	+	3.63
chr1	2702102	2707454	Cre01.g016050	+	3.6
chr1	2708099	2708562	Cre01.g016050	+	1.85
chr1	2709043	2709134	Cre01.g016050	+	1.35
chr1	2710321	2710860	Cre01.g016050	+	6.08
chr1	2753285	2754294	Cre01.g016300	+	3.13
chr1	2757412	2758879	Cre01.g016350	+	4.32
chr1	2761400	2762101	Cre01.g016400	+	1.6
chr1	2763202	2765051	Cre01.g016400	+	4.1
chr1	2781751	2782021	Cre01.g016528	+	1.97
chr1	2786589	2787097	Cre01.g016528	+	13.9
chr1	2787155	2787395	Cre01.g016528	+	2.5
chr1	2810942	2811543	Cre01.g016600	+	4.44
chr1	2816586	2817364	Cre01.g016700	+	2.33
chr1	2821231	2821470	Cre01.g016800	+	1.64
chr1	2824428	2825144	Cre01.g016800	+	3.15
chr1	2836659	2837434	Cre01.g017050	+	3.07
chr1	2844385	2844924	Cre01.g017100	+	4.31
chr1	2864400	2864638	Cre01.g017300	+	1.34
chr1	2865350	2865618	Cre01.g017300	+	1.74
chr1	2879032	2880525	Cre01.g017500	+	1.74
chr1	2882430	2882844	Cre01.g017500	+	3.04
chr1	2888413	2888474	Cre01.g017550	+	15
chr1	2888533	2888624	Cre01.g017550	+	3.27
chr1	2927494	2927914	Cre01.g017750	+	4.5
chr1	2957898	2958318	Cre01.g018050	+	7.89
chr1	2965608	2967168	Cre01.g018150	+	5.81
chr1	2988263	2991131	Cre01.g018350	+	2.32
chr1	2992564	2993398	Cre01.g018350	+	4.95
chr1	3001544	3001961	Cre01.g018450	+	5.41
chr1	3005838	3006078	Cre01.g018500	+	3.59
chr1	3018885	3020622	Cre01.g018600	+	1.36
chr1	3021436	3021856	Cre01.g018600	+	4.76
chr1	3030128	3032760	Cre01.g018650	+	6.36
chr1	3050859	3051369	Cre01.g018750	+	3.32
chr1	3054916	3055126	Cre01.g018800	+	2.73
chr1	3063275	3063774	Cre01.g018900	+	1.25
chr1	3064617	3065127	Cre01.g018900	+	2.13
chr1	3079006	3079127	Cre01.g019051	+	2.48
chr1	3088890	3089307	Cre01.g019150	+	5.99
chr1	3090075	3090314	Cre01.g019200	+	1.72
chr1	3093964	3094859	Cre01.g019200	+	2.35
chr1	3096201	3097325	Cre01.g019250	+	1.6
chr1	3097443	3098524	Cre01.g019250	+	2.86
chr1	3120283	3120667	Cre01.g019400	+	35.8
chr1	3123161	3124457	Cre01.g019450	+	3.43
chr1	3125643	3125911	Cre01.g019450	+	3.66
chr1	3132880	3133267	Cre01.g019500	+	3.51
chr1	3147468	3147677	Cre01.g019650	+	3.09
chr1	3157292	3158468	Cre01.g019750	+	3.68
chr1	3159183	3160065	Cre01.g019750	+	1.75
chr1	3161353	3163212	Cre01.g019750	+	2.22
chr1	3164322	3164857	Cre01.g019750	+	3.02
chr1	3185810	3186168	Cre01.g019950	+	3.99
chr1	3186996	3187236	Cre01.g020000	+	3.54
chr1	3240712	3241606	Cre01.g020264	+	1.63
chr1	3241948	3242578	Cre01.g020264	+	3.23
chr1	3251398	3251938	Cre01.g020350	+	3.6
chr1	3279699	3280566	Cre01.g020750	+	3.4
chr1	3326926	3327166	Cre01.g020950	+	2.19
chr1	3331249	3331608	Cre01.g020950	+	2.83
chr1	3335756	3335992	Cre01.g021050	+	2.98
chr1	3336138	3336899	Cre01.g021050	+	1.45
chr1	3346345	3346495	Cre01.g021150	+	1.56
chr1	3351330	3351807	Cre01.g021150	+	1.65
chr1	3355649	3355888	Cre01.g021200	+	3.37
chr1	3356739	3356800	Cre01.g021251	+	1.34
chr1	3360011	3361157	Cre01.g021251	+	1.88
chr1	3362427	3363208	Cre01.g021251	+	5.87
chr1	3368745	3370320	Cre01.g021400	+	2.42
chr1	3371765	3372004	Cre01.g021400	+	4.21
chr1	3380143	3380472	Cre01.g021450	+	2.31
chr1	3384708	3385449	Cre01.g021500	+	1.38
chr1	3386389	3386865	Cre01.g021500	+	5.47
chr1	3392298	3392628	Cre01.g021550	+	2.67
chr1	3392837	3392958	Cre01.g021550	+	3.66
chr1	3398870	3399319	Cre01.g021650	+	4.24
chr1	3407834	3410349	Cre01.g021700	+	4.52
chr1	3410536	3410911	Cre01.g021750	+	2.3
chr1	3413127	3413668	Cre01.g021750	+	3.03
chr1	3470528	3470828	Cre01.g022000	+	26.6
chr1	3487617	3488424	Cre01.g022150	+	2.89
chr1	3508434	3508645	Cre01.g022400	+	4
chr1	3510603	3511589	Cre01.g022462	+	5.15
chr1	3521589	3522970	Cre01.g022550	+	1.81
chr1	3523028	3523358	Cre01.g022550	+	2.27
chr1	3528350	3528619	Cre01.g022600	+	3.88
chr1	3563942	3564242	Cre01.g022850	+	7.16
chr1	3583898	3585824	Cre01.g023050	+	1.99
chr1	3586326	3586829	Cre01.g023050	+	4.81
chr1	3588666	3589057	Cre01.g023100	+	1.7
chr1	3599687	3599808	Cre01.g023200	+	1.48
chr1	3631359	3632010	Cre01.g023400	+	1.36
chr1	3633232	3634034	Cre01.g023400	+	2.8
chr1	3700917	3701364	Cre01.g023773	+	2.98
chr1	3701805	3701955	Cre01.g023787	+	1.55
chr1	3703047	3703994	Cre01.g023787	+	1.54
chr1	3705182	3706312	Cre01.g023787	+	1.9
chr1	3706371	3707122	Cre01.g023787	+	5.5
chr1	3721810	3721870	Cre01.g023850	+	2.82
chr1	3736558	3736886	Cre01.g024000	+	9.96
chr1	3739807	3740700	Cre01.g024050	+	3.56
chr1	3743647	3743885	Cre01.g024150	+	2.43
chr1	3744712	3745186	Cre01.g024150	+	3.85
chr1	3745981	3746102	Cre01.g024200	+	1.95
chr1	3748273	3748454	Cre01.g024200	+	3.11
chr1	3767398	3767458	Cre01.g024300	+	1.17
chr1	3769837	3770344	Cre01.g024300	+	4.11
chr1	3798494	3798554	Cre01.g024550	+	1.75
chr1	3801582	3802595	Cre01.g024550	+	6.35
chr1	3806262	3806503	Cre01.g024650	+	2.39
chr1	3806694	3808477	Cre01.g024650	+	2.18
chr1	3809471	3810555	Cre01.g024650	+	2.76
chr1	3814102	3814282	Cre01.g024650	+	1.3
chr1	3816967	3817494	Cre01.g024650	+	1.93
chr1	3817810	3818310	Cre01.g024650	+	1.35
chr1	3819264	3819864	Cre01.g024650	+	4.19
chr1	3846773	3847714	Cre01.g024850	+	23.1
chr1	3861651	3861741	Cre01.g025025	+	1.42
chr1	3862058	3863514	Cre01.g025025	+	3.23
chr1	3865102	3865406	Cre01.g025050	+	1.75
chr1	3868063	3869649	Cre01.g025050	+	5.33
chr1	3873418	3873894	Cre01.g025100	+	3.8
chr1	3929967	3930236	Cre01.g025600	+	1.9
chr1	3932213	3932963	Cre01.g025650	+	12.7
chr1	4026458	4027057	Cre01.g026150	+	5.3
chr1	4041700	4041821	Cre01.g026300	+	1.84
chr1	4043446	4043836	Cre01.g026300	+	10.2
chr1	4052761	4053267	Cre01.g026400	+	4.94
chr1	4070911	4071177	Cre01.g026650	+	4.07
chr1	4119005	4119389	Cre01.g027100	+	3.46
chr1	4120905	4122244	Cre01.g027150	+	2.04
chr1	4128651	4129757	Cre01.g027150	+	11.1
chr1	4139397	4139518	Cre01.g027250	+	2.66
chr1	4141237	4141687	Cre01.g027300	+	7.5
chr1	4163656	4163717	Cre01.g027400	+	1.5
chr1	4165614	4166163	Cre01.g027500	+	4.04
chr1	4166788	4167287	Cre01.g027500	+	9.53
chr1	4177789	4177970	Cre01.g027600	+	6.55
chr1	4186550	4186994	Cre01.g027700	+	9.35
chr1	4197052	4198838	Cre01.g027800	+	2.46
chr1	4199225	4199464	Cre01.g027800	+	3.17
chr1	4204819	4205550	Cre01.g027950	+	1.31
chr1	4206400	4207776	Cre01.g027950	+	2.16
chr1	4208179	4208957	Cre01.g027950	+	2.46
chr1	4212328	4212864	Cre01.g028000	+	3.14
chr1	4220437	4220735	Cre01.g028150	+	2.5
chr1	4228992	4229173	Cre01.g028300	+	1.9
chr1	4230536	4231614	Cre01.g028300	+	8.53
chr1	4236437	4236851	Cre01.g028350	+	3.58
chr1	4260937	4261294	Cre01.g028550	+	11.6
chr1	4280068	4280367	Cre01.g028713	+	2.8
chr1	4280486	4280636	Cre01.g028713	+	1.43
chr1	4281142	4283051	Cre01.g028713	+	3.55
chr1	4283435	4283495	Cre01.g028777	+	8.09
chr1	4283553	4283760	Cre01.g028777	+	19.6
chr1	4296407	4296617	Cre01.g028900	+	2.36
chr1	4296765	4297034	Cre01.g028900	+	2.54
chr1	4303455	4303931	Cre01.g029000	+	4.47
chr1	4307252	4307759	Cre01.g029100	+	2.38
chr1	4308477	4309414	Cre01.g029100	+	2.92
chr1	4346833	4348140	Cre01.g029400	+	2.47
chr1	4349791	4350451	Cre01.g029400	+	3.51
chr1	4353782	4354207	Cre01.g029450	+	1.71
chr1	4355591	4357057	Cre01.g029450	+	2.31
chr1	4357294	4357623	Cre01.g029450	+	2.06
chr1	4389369	4390175	Cre01.g029700	+	4.24
chr1	4415379	4416514	Cre01.g029900	+	34.7
chr1	4428105	4428674	Cre01.g030050	+	2.95
chr1	4455452	4455603	Cre01.g030300	+	1.75
chr1	4458805	4459494	Cre01.g030300	+	5.97
chr1	4466892	4467072	Cre01.g030450	+	3.65
chr1	4475874	4476204	Cre01.g030450	+	7.16
chr1	4477329	4477420	Cre01.g030500	+	1.23
chr1	4477719	4477869	Cre01.g030500	+	1.33
chr1	4479450	4479951	Cre01.g030500	+	1.27
chr1	4481796	4482724	Cre01.g030500	+	5.69
chr1	4483171	4484329	Cre01.g030550	+	2.1
chr1	4484734	4487080	Cre01.g030550	+	4.24
chr1	4487514	4488476	Cre01.g030550	+	3.54
chr1	4489002	4489152	Cre01.g030600	+	1.51
chr1	4496250	4497176	Cre01.g030600	+	1.56
chr1	4497486	4499253	Cre01.g030600	+	4.41
chr1	4512356	4514812	Cre01.g030700	+	4.54
chr1	4528402	4529829	Cre01.g030850	+	1.6
chr1	4530177	4530629	Cre01.g030850	+	1.81
chr1	4530836	4531761	Cre01.g030850	+	4.24
chr1	4537592	4538005	Cre01.g030950	+	4.95
chr1	4568707	4569357	Cre01.g031250	+	3.67
chr1	4574476	4574567	Cre01.g031300	+	3.36
chr1	4578003	4578662	Cre01.g031300	+	19.2
chr1	4578721	4579081	Cre01.g031300	+	12
chr1	4602246	4602512	Cre01.g031600	+	2.08
chr1	4603406	4603525	Cre01.g031600	+	1.15
chr1	4603671	4604173	Cre01.g031600	+	3.01
chr1	4607844	4609043	Cre01.g031650	+	5.9
chr1	4627242	4627631	Cre01.g031800	+	4.62
chr1	4630916	4631245	Cre01.g031850	+	4.43
chr1	4652538	4652859	Cre01.g032000	+	2.15
chr1	4654324	4654771	Cre01.g032000	+	3.4
chr1	4654876	4655054	Cre01.g032050	+	1.4
chr1	4655910	4656620	Cre01.g032050	+	4.33
chr1	4664153	4664213	Cre01.g032150	+	1.2
chr1	4665404	4666048	Cre01.g032150	+	2.23
chr1	4666934	4667178	Cre01.g032150	+	1.17
chr1	4681650	4681861	Cre01.g032200	+	3.26
chr1	4684149	4684328	Cre01.g032250	+	1.97
chr1	4684923	4685949	Cre01.g032250	+	2.43
chr1	4686753	4687773	Cre01.g032250	+	4.04
chr1	4695407	4695557	Cre01.g032400	+	2.36
chr1	4696101	4696191	Cre01.g032400	+	1.42
chr1	4697975	4698370	Cre01.g032400	+	1.86
chr1	4699285	4700270	Cre01.g032400	+	2.27
chr1	4701182	4701871	Cre01.g032400	+	3.81
chr1	4714230	4716241	Cre01.g032500	+	3.2
chr1	4727843	4728623	Cre01.g032600	+	1.69
chr1	4729289	4730285	Cre01.g032600	+	1.86
chr1	4730344	4731015	Cre01.g032600	+	2.53
chr1	4736148	4736414	Cre01.g032700	+	1.67
chr1	4739422	4739542	Cre01.g032700	+	1.26
chr1	4745715	4745805	Cre01.g032800	+	1.73
chr1	4746792	4747331	Cre01.g032800	+	5.49
chr1	4757753	4759043	Cre01.g032850	+	3.76
chr1	4759222	4759733	Cre01.g032850	+	5.88
chr1	4760469	4761104	Cre01.g032900	+	2.12
chr1	4763075	4763787	Cre01.g032900	+	1.63
chr1	4764386	4764716	Cre01.g032900	+	3.79
chr1	4765044	4766451	Cre01.g032900	+	4.89
chr1	4769713	4770103	Cre01.g032950	+	2.53
chr1	4783206	4783595	Cre01.g033050	+	4.09
chr1	4798009	4799925	Cre01.g033150	+	3.43
chr1	4801063	4801783	Cre01.g033150	+	3.92
chr1	4801901	4802112	Cre01.g033150	+	3.58
chr1	4809041	4809757	Cre01.g033250	+	6.14
chr1	4823040	4823395	Cre01.g033400	+	2.9
chr1	4823689	4824133	Cre01.g033400	+	6.45
chr1	4827844	4828023	Cre01.g033450	+	16.2
chr1	4837595	4838943	Cre01.g033550	+	1.21
chr1	4839061	4840318	Cre01.g033550	+	3.14
chr1	4872180	4872481	Cre01.g033700	+	7.14
chr1	4877118	4877327	Cre01.g033832	+	1.38
chr1	4882686	4883281	Cre01.g033832	+	12.3
chr1	4923531	4923770	Cre01.g034100	+	1.6
chr1	4923988	4924738	Cre01.g034150	+	3.99
chr1	4941197	4941916	Cre01.g034150	+	3.49
chr1	4946477	4946744	Cre01.g034200	+	1.78
chr1	4955674	4957440	Cre01.g034200	+	5.39
chr1	4981268	4981357	Cre01.g034451	+	1.69
chr1	4985277	4985633	Cre01.g034451	+	2.12
chr1	4985691	4985928	Cre01.g034451	+	1.44
chr1	5014577	5014997	Cre01.g034600	+	8.43
chr1	5045881	5046732	Cre01.g034900	+	1.31
chr1	5050591	5051367	Cre01.g034900	+	2.66
chr1	5070402	5071180	Cre01.g035100	+	3.22
chr1	5071238	5072016	Cre01.g035100	+	5.11
chr1	5108190	5108528	Cre01.g035500	+	2.16
chr1	5110473	5112148	Cre01.g035500	+	21.1
chr1	5124989	5126018	Cre01.g035650	+	1.51
chr1	5127330	5128077	Cre01.g035650	+	3.23
chr1	5138122	5139587	Cre01.g035750	+	3.79
chr1	5146465	5146556	Cre01.g035850	+	1.99
chr1	5155136	5155827	Cre01.g035850	+	24.1
chr1	5161176	5161387	Cre01.g035900	+	8.09
chr1	5176086	5177015	Cre01.g036000	+	4.09
chr1	5191190	5191729	Cre01.g036100	+	3.93
chr1	5197982	5198073	Cre01.g036200	+	1.41
chr1	5202403	5203094	Cre01.g036200	+	4.64
chr1	5233053	5233875	Cre01.g036400	+	2.03
chr1	5235534	5235954	Cre01.g036400	+	2.73
chr1	5242956	5243605	Cre01.g036550	+	2.89
chr1	5249909	5251408	Cre01.g036650	+	2.79
chr1	5251672	5252085	Cre01.g036650	+	1.66
chr1	5255055	5255354	Cre01.g036650	+	2.58
chr1	5255430	5258103	Cre01.g036700	+	2.47
chr1	5260090	5261074	Cre01.g036700	+	3.38
chr1	5264563	5266266	Cre01.g036800	+	1.48
chr1	5266806	5267466	Cre01.g036800	+	1.45
chr1	5270545	5270964	Cre01.g036800	+	4.51
chr1	5275888	5276339	Cre01.g036850	+	8.75
chr1	5291352	5291950	Cre01.g037000	+	5.87
chr1	5296104	5296224	Cre01.g037000	+	1.5
chr1	5297220	5299124	Cre01.g037050	+	4.25
chr1	5302633	5303156	Cre01.g037100	+	2.75
chr1	5306077	5306616	Cre01.g037100	+	4.9
chr1	5315596	5316105	Cre01.g037200	+	3.29
chr1	5329850	5330030	Cre01.g037400	+	1.63
chr1	5335785	5335875	Cre01.g037400	+	1.74
chr1	5376907	5377207	Cre01.g037751	+	5.78
chr1	5385427	5385578	Cre01.g037900	+	15
chr1	5389033	5390137	Cre01.g037950	+	4.04
chr1	5390405	5390643	Cre01.g038000	+	2.7
chr1	5395624	5396134	Cre01.g038000	+	2.44
chr1	5407393	5407664	Cre01.g038000	+	2
chr1	5419493	5421079	Cre01.g038050	+	4.99
chr1	5421378	5421678	Cre01.g038050	+	3.86
chr1	5427840	5428020	Cre01.g038100	+	1.84
chr1	5428168	5429002	Cre01.g038100	+	3.73
chr1	5442215	5443225	Cre01.g038200	+	1.6
chr1	5443313	5443878	Cre01.g038200	+	3.36
chr1	5444399	5445301	Cre01.g038250	+	1.39
chr1	5446213	5446963	Cre01.g038250	+	3.89
chr1	5453587	5453707	Cre01.g038350	+	2.75
chr1	5458695	5461108	Cre01.g038400	+	4.23
chr1	5461405	5461675	Cre01.g038400	+	3.28
chr1	5478045	5478642	Cre01.g038550	+	21.9
chr1	5481870	5482617	Cre01.g038600	+	2.49
chr1	5483387	5483835	Cre01.g038600	+	3.4
chr1	5494418	5495108	Cre01.g038700	+	5.41
chr1	5495346	5495557	Cre01.g038700	+	2.56
chr1	5502345	5503440	Cre01.g038850	+	3.4
chr1	5508009	5508399	Cre01.g038850	+	2.18
chr1	5508487	5509356	Cre01.g038850	+	4.34
chr1	5512197	5512438	Cre01.g038900	+	1.8
chr1	5514479	5514829	Cre01.g038950	+	3.26
chr1	5527627	5527897	Cre01.g039050	+	2.67
chr1	5533531	5534187	Cre01.g039200	+	1.84
chr1	5536347	5536797	Cre01.g039250	+	5.78
chr1	5537354	5537445	Cre01.g039300	+	1.45
chr1	5537623	5541024	Cre01.g039300	+	3.3
chr1	5542415	5542775	Cre01.g039300	+	4.35
chr1	5551082	5551593	Cre01.g039400	+	5.14
chr1	5551852	5551971	Cre01.g039450	+	4.16
chr1	5555021	5555405	Cre01.g039450	+	5.36
chr1	5581135	5581255	Cre01.g039600	+	5.13
chr1	5583005	5583275	Cre01.g039626	+	5.54
chr1	5583482	5583603	Cre01.g039626	+	4.62
chr1	5583661	5583722	Cre01.g039626	+	3.7
chr1	5601103	5601518	Cre01.g039800	+	2
chr1	5602651	5602742	Cre01.g039800	+	1.35
chr1	5605893	5606163	Cre01.g039800	+	1.42
chr1	5606281	5606461	Cre01.g039800	+	2.81
chr1	5619955	5620255	Cre01.g039900	+	4.11
chr1	5637567	5637686	Cre01.g040100	+	2.91
chr1	5675259	5675438	Cre01.g040400	+	2.78
chr1	5684508	5685404	Cre01.g040500	+	4.99
chr1	5697230	5697463	Cre01.g040600	+	1.38
chr1	5699026	5699388	Cre01.g040600	+	1.56
chr1	5700629	5700988	Cre01.g040600	+	1.53
chr1	5704270	5704930	Cre01.g040600	+	3.44
chr1	5713857	5714602	Cre01.g040701	+	3.81
chr1	5717454	5717963	Cre01.g040750	+	2.09
chr1	5718051	5718291	Cre01.g040750	+	1.82
chr1	5736080	5736669	Cre01.g040900	+	5.67
chr1	5743677	5744255	Cre01.g041050	+	2.36
chr1	5750278	5750369	Cre01.g041050	+	2.25
chr1	5751733	5752303	Cre01.g041050	+	4.1
chr1	5754536	5754772	Cre01.g041100	+	1.47
chr1	5759340	5759461	Cre01.g041100	+	1.41
chr1	5759669	5759789	Cre01.g041100	+	3.05
chr1	5760276	5760367	Cre01.g041150	+	2.02
chr1	5767171	5768758	Cre01.g041150	+	6.75
chr1	5768907	5769147	Cre01.g041150	+	2.84
chr1	5773397	5774234	Cre01.g041200	+	3.45
chr1	5774620	5774800	Cre01.g041200	+	2.36
chr1	5776171	5776262	Cre01.g041256	+	2.7
chr1	5782236	5783315	Cre01.g041256	+	6.76
chr1	5809104	5809511	Cre01.g041500	+	2.38
chr1	5821176	5821925	Cre01.g041550	+	3.33
chr1	5822163	5822373	Cre01.g041550	+	2.56
chr1	5822522	5823091	Cre01.g041550	+	3.07
chr1	5852660	5853050	Cre01.g041800	+	5.3
chr1	5857560	5858039	Cre01.g041850	+	8.26
chr1	5883625	5884233	Cre01.g041950	+	1.7
chr1	5888692	5889917	Cre01.g041950	+	3.62
chr1	5906717	5907132	Cre01.g042050	+	6.85
chr1	5931873	5932172	Cre01.g042250	+	5.03
chr1	5968449	5968510	Cre01.g042450	+	1.69
chr1	5969418	5970187	Cre01.g042450	+	5.2
chr1	5972054	5972269	Cre01.g042450	+	1.95
chr1	5973782	5973963	Cre01.g042450	+	1.99
chr1	5974022	5974663	Cre01.g042450	+	3.27
chr1	5976477	5977007	Cre01.g042450	+	2.64
chr1	5978503	5978624	Cre01.g042450	+	1.46
chr1	5980088	5980239	Cre01.g042450	+	1.85
chr1	5981187	5982416	Cre01.g042450	+	6.33
chr1	5985330	5986004	Cre01.g042502	+	17.3
chr1	5992800	5992981	Cre01.g042502	+	13.9
chr1	6001070	6001340	Cre01.g042502	+	4.33
chr1	6003077	6003617	Cre01.g042502	+	3.85
chr1	6003676	6003737	Cre01.g042502	+	1.94
chr1	6031949	6032543	Cre01.g042750	+	1.48
chr1	6033473	6033920	Cre01.g042750	+	1.42
chr1	6035672	6035792	Cre01.g042750	+	1.29
chr1	6036030	6036984	Cre01.g042750	+	3.79
chr1	6044113	6044532	Cre01.g042900	+	1.4
chr1	6047953	6048637	Cre01.g042900	+	2.48
chr1	6056310	6056608	Cre01.g043000	+	3.08
chr1	6063535	6063833	Cre01.g043150	+	1.72
chr1	6064249	6065172	Cre01.g043150	+	4.46
chr1	6075048	6075199	Cre01.g043250	+	15
chr1	6122766	6124046	Cre01.g043750	+	2.35
chr1	6124679	6125260	Cre01.g043750	+	1.48
chr1	6129629	6130017	Cre01.g043750	+	2.57
chr1	6178887	6179065	Cre01.g044200	+	4.16
chr1	6179433	6179494	Cre01.g044250	+	3.21
chr1	6180196	6181518	Cre01.g044250	+	3.31
chr1	6187638	6188178	Cre01.g044250	+	2.82
chr1	6199295	6199626	Cre01.g044300	+	6.93
chr1	6200903	6201023	Cre01.g044350	+	2.21
chr1	6212006	6212755	Cre01.g044350	+	4.79
chr1	6217806	6217925	Cre01.g044450	+	1.94
chr1	6228177	6228499	Cre01.g044550	+	2.78
chr1	6229902	6230202	Cre01.g044600	+	1.7
chr1	6232857	6233500	Cre01.g044600	+	1.51
chr1	6236240	6236517	Cre01.g044600	+	1.42
chr1	6237197	6238692	Cre01.g044600	+	5.79
chr1	6240720	6242270	Cre01.g044650	+	4.22
chr1	6244148	6244209	Cre01.g044650	+	1.77
chr1	6245335	6245718	Cre01.g044650	+	2.2
chr1	6246398	6246968	Cre01.g044650	+	5.27
chr1	6253358	6254105	Cre01.g044750	+	1.88
chr1	6254663	6255313	Cre01.g044750	+	1.95
chr1	6255719	6256677	Cre01.g044750	+	3.76
chr1	6258253	6264238	Cre01.g044800	+	1.27
chr1	6267227	6267945	Cre01.g044800	+	4.73
chr1	6303960	6305009	Cre01.g044900	+	2.14
chr1	6308260	6308320	Cre01.g044900	+	1.39
chr1	6308558	6309304	Cre01.g044900	+	3.42
chr1	6338124	6338184	Cre01.g045200	+	2.49
chr1	6363256	6363853	Cre01.g045350	+	1.81
chr1	6372342	6373014	Cre01.g045500	+	3.49
chr1	6384128	6385026	Cre01.g045500	+	3.81
chr1	6390111	6390918	Cre01.g045550	+	7.53
chr1	6421759	6423074	Cre01.g045650	+	1.98
chr1	6423550	6424805	Cre01.g045650	+	4.19
chr1	6431965	6432265	Cre01.g045700	+	4.01
chr1	6465452	6466050	Cre01.g045950	+	1.29
chr1	6466316	6467358	Cre01.g045950	+	2.62
chr1	6476124	6477024	Cre01.g046052	+	6.36
chr1	6477143	6478194	Cre01.g046052	+	4.73
chr1	6482473	6482787	Cre01.g046150	+	1.44
chr1	6483974	6484274	Cre01.g046150	+	3.7
chr1	6549958	6550498	Cre01.g046250	+	4.81
chr1	6553785	6553995	Cre01.g046800	+	1.63
chr1	6554202	6554561	Cre01.g046800	+	4.24
chr1	6554918	6555187	Cre01.g046800	+	3.37
chr1	6555859	6558909	Cre01.g046850	+	2.81
chr1	6559027	6560275	Cre01.g046850	+	25.9
chr1	6569445	6569740	Cre01.g047001	+	1.88
chr1	6571436	6571819	Cre01.g047001	+	6.29
chr1	6597882	6598238	Cre01.g047229	+	16.4
chr1	6606693	6607204	Cre01.g047265	+	1.77
chr1	6607952	6608222	Cre01.g047265	+	2.28
chr1	6608311	6608552	Cre01.g047265	+	3.69
chr1	6617302	6617691	Cre01.g047350	+	4.21
chr1	6632336	6632667	Cre01.g047400	+	4.62
chr1	6641248	6641518	Cre01.g047500	+	5.01
chr1	6650126	6650544	Cre01.g047650	+	2.92
chr1	6656998	6658716	Cre01.g047750	+	1.32
chr1	6659494	6659824	Cre01.g047800	+	3.11
chr1	6661352	6661870	Cre01.g047800	+	1.44
chr1	6662468	6662827	Cre01.g047800	+	3.75
chr1	6674481	6674875	Cre01.g047950	+	1.48
chr1	6675641	6676061	Cre01.g047950	+	3.27
chr1	6689274	6689572	Cre01.g048050	+	3.77
chr1	6732533	6733383	Cre01.g048400	+	5.49
chr1	6735306	6736111	Cre01.g048400	+	2.68
chr1	6739388	6739705	Cre01.g048400	+	2.03
chr1	6741036	6741306	Cre01.g048400	+	6.58
chr1	6760434	6760613	Cre01.g048650	+	1.56
chr1	6761102	6761339	Cre01.g048650	+	1.21
chr1	6762800	6764495	Cre01.g048650	+	4.08
chr1	6792698	6793410	Cre01.g048950	+	1.47
chr1	6795180	6795533	Cre01.g048950	+	1.36
chr1	6796660	6796840	Cre01.g048950	+	1.37
chr1	6797018	6797078	Cre01.g048950	+	1.26
chr1	6799154	6799596	Cre01.g049000	+	2.9
chr1	6810524	6810765	Cre01.g049100	+	3.11
chr1	6810824	6811124	Cre01.g049100	+	6.57
chr1	6814826	6815139	Cre01.g049132	+	1.3
chr1	6815583	6818528	Cre01.g049132	+	4.34
chr1	6818826	6819216	Cre01.g049132	+	5.05
chr1	6850143	6850712	Cre01.g049400	+	2.81
chr1	6878050	6878288	Cre01.g049750	+	2.39
chr1	6881090	6882860	Cre01.g049826	+	18.8
chr1	6883278	6884278	Cre01.g049826	+	16.4
chr1	6916385	6917015	Cre01.g049826	+	4
chr1	6918517	6919245	Cre01.g049826	+	2.36
chr1	6919603	6919890	Cre01.g049826	+	1.54
chr1	6920803	6923528	Cre01.g049826	+	4.72
chr1	6924804	6925553	Cre01.g049900	+	2.66
chr1	6928198	6928437	Cre01.g049900	+	2.28
chr1	6929336	6929516	Cre01.g049950	+	1.46
chr1	6930021	6931678	Cre01.g049950	+	1.52
chr1	6933255	6933926	Cre01.g049950	+	1.8
chr1	6935712	6936822	Cre01.g049950	+	2.56
chr1	6956230	6956351	Cre01.g050150	+	2.31
chr1	6969892	6970576	Cre01.g050316	+	4.64
chr1	6971916	6972453	Cre01.g050316	+	5.76
chr1	6978605	6978815	Cre01.g050400	+	1.49
chr1	6978873	6979351	Cre01.g050400	+	5.22
chr1	6988814	6988905	Cre01.g050500	+	1.51
chr1	6993621	6994456	Cre01.g050500	+	4.91
chr1	7023998	7025077	Cre01.g050650	+	3.77
chr1	7030601	7030928	Cre01.g050700	+	4.88
chr1	7034412	7034769	Cre01.g050750	+	2.86
chr1	7035694	7036531	Cre01.g050750	+	7.25
chr1	7043929	7044408	Cre01.g050800	+	4.04
chr1	7048850	7049560	Cre01.g050850	+	1.86
chr1	7050185	7050276	Cre01.g050850	+	1.32
chr1	7051169	7052097	Cre01.g050850	+	3.61
chr1	7054638	7054967	Cre01.g050900	+	4.45
chr1	7065727	7066026	Cre01.g051000	+	4.62
chr1	7070381	7070472	Cre01.g051050	+	1.28
chr1	7070741	7071310	Cre01.g051050	+	3.7
chr1	7072335	7072872	Cre01.g051100	+	2.01
chr1	7077242	7077573	Cre01.g051100	+	3.61
chr1	7087187	7087398	Cre01.g051174	+	2.89
chr1	7096994	7097393	Cre01.g051300	+	1.47
chr1	7105218	7105697	Cre01.g051300	+	4.62
chr1	7111434	7112877	Cre01.g051400	+	5.74
chr1	7138975	7139785	Cre01.g051550	+	3.33
chr1	7143443	7143921	Cre01.g051625	+	7.7
chr1	7196884	7198230	Cre01.g051700	+	9.74
chr1	7204988	7207023	Cre01.g051750	+	7.25
chr1	7219769	7219889	Cre01.g051900	+	2.77
chr1	7221435	7221792	Cre01.g051900	+	3.14
chr1	7226440	7227561	Cre01.g052000	+	3.28
chr1	7230096	7231053	Cre01.g052000	+	3.15
chr1	7233227	7233554	Cre01.g052050	+	3.23
chr1	7247793	7248440	Cre01.g052250	+	1.69
chr1	7248497	7249117	Cre01.g052250	+	3.99
chr1	7249548	7251447	Cre01.g052300	+	4.15
chr1	7253473	7254338	Cre01.g052300	+	3.77
chr1	7255911	7256590	Cre01.g052350	+	4.06
chr1	7257696	7258862	Cre01.g052400	+	7.01
chr1	7281588	7282546	Cre01.g052550	+	3.51
chr1	7282730	7282791	Cre01.g052601	+	1.56
chr1	7292601	7292962	Cre01.g052601	+	5.37
chr1	7311840	7312907	Cre01.g052750	+	4.84
chr1	7318003	7318292	Cre01.g052750	+	1.53
chr1	7320636	7321438	Cre01.g052750	+	3.44
chr1	7322385	7323683	Cre01.g052750	+	3.05
chr1	7323892	7324711	Cre01.g052750	+	3.49
chr1	7328859	7329205	Cre01.g052750	+	1.69
chr1	7330079	7330437	Cre01.g052750	+	1.76
chr1	7333233	7334433	Cre01.g052750	+	2.93
chr1	7335725	7336246	Cre01.g052750	+	2.33
chr1	7336664	7338323	Cre01.g052750	+	2.01
chr1	7339374	7339768	Cre01.g052750	+	1.28
chr1	7341794	7342424	Cre01.g052750	+	2.41
chr1	7365130	7365281	Cre01.g052850	+	12.7
chr1	7376051	7376112	Cre01.g053000	+	1.22
chr1	7378745	7379583	Cre01.g053000	+	3.47
chr1	7385572	7385872	Cre01.g053100	+	5.2
chr1	7386170	7386321	Cre01.g053100	+	1.97
chr1	7393475	7394161	Cre01.g053150	+	4.94
chr1	7426891	7427459	Cre01.g053300	+	3.9
chr1	7457027	7457897	Cre01.g053500	+	3.99
chr1	7464138	7464287	Cre01.g053600	+	2.46
chr1	7464671	7465619	Cre01.g053600	+	5.4
chr1	7480069	7480429	Cre01.g053700	+	5.59
chr1	7485814	7486084	Cre01.g053800	+	3.95
chr1	7497351	7497649	Cre01.g053900	+	3.78
chr1	7502762	7503361	Cre01.g053950	+	5.78
chr1	7509404	7510723	Cre01.g054050	+	4.28
chr1	7522314	7522813	Cre01.g054150	+	2
chr1	7523112	7524192	Cre01.g054150	+	4.27
chr1	7525966	7526145	Cre01.g054200	+	1.37
chr1	7526233	7527004	Cre01.g054200	+	2.73
chr1	7541664	7542651	Cre01.g054300	+	37
chr1	7546741	7547042	Cre01.g054400	+	3.14
chr1	7580065	7580274	Cre01.g054700	+	2.09
chr1	7583088	7583593	Cre01.g054750	+	4.31
chr1	7608838	7609108	Cre01.g054900	+	2.39
chr1	7609377	7610186	Cre01.g054900	+	3.53
chr1	7615834	7616883	Cre01.g054950	+	8.09
chr1	7617231	7617470	Cre01.g055000	+	2.38
chr1	7619164	7619224	Cre01.g055000	+	1.78
chr1	7619461	7619789	Cre01.g055000	+	2.74
chr1	7620204	7620651	Cre01.g055000	+	4.99
chr1	7625333	7626140	Cre01.g055100	+	3.44
chr1	7650903	7650964	Cre01.g055350	+	2.52
chr1	7651023	7651174	Cre01.g055350	+	2.98
chr1	7651322	7651533	Cre01.g055350	+	17.9
chr1	7657553	7657913	Cre01.g055404	+	2.84
chr1	7670699	7671662	Cre01.g055416	+	1.79
chr1	7671900	7672228	Cre01.g055416	+	4.7
chr1	7672500	7673271	Cre01.g055420	+	1.26
chr1	7673787	7674909	Cre01.g055420	+	1.66
chr1	7675541	7676373	Cre01.g055420	+	6.93
chr1	7678995	7679205	Cre01.g055424	+	2.46
chr1	7686207	7687294	Cre01.g055432	+	1.57
chr1	7687636	7688325	Cre01.g055432	+	1.56
chr1	7691905	7692235	Cre01.g055432	+	2.22
chr1	7692533	7693253	Cre01.g055432	+	4.97
chr1	7710124	7711082	Cre01.g055453	+	4.24
chr1	7803782	7803843	Cre01.g055600	+	2.97
chr1	7805389	7805570	Cre01.g055966	+	4.02
chr1	7807383	7807713	Cre01.g055966	+	6.72
chr1	7807831	7807892	Cre01.g055966	+	3.12
chr1	7813672	7813883	Cre01.g055966	+	3
chr1	7828033	7828303	Cre01.g057061	+	2.82
chr1	7847610	7848553	Cre01.g058886	+	1.86
chr1	7850607	7851448	Cre01.g058886	+	1.64
chr1	7852384	7852952	Cre01.g058886	+	4.57
chr1	7855979	7856338	Cre01.g059252	+	2.29
chr1	7856665	7857412	Cre01.g059252	+	5.39
chr1	7860798	7861068	Cre01.g059617	+	2.05
chr1	7861485	7862202	Cre01.g059617	+	4.62
chr1	7865426	7865636	Cre01.g059982	+	2.5
chr1	7865904	7866025	Cre01.g059982	+	1.44
chr1	7866323	7867012	Cre01.g059982	+	4.93
chr1	7870490	7870640	Cre01.g060347	+	1.55
chr1	7870758	7871205	Cre01.g060347	+	1.96
chr1	7875300	7876464	Cre01.g061077	+	1.51
chr1	7877375	7877586	Cre01.g061077	+	2.57
chr1	7878154	7878454	Cre01.g061077	+	3.31
chr1	7883553	7884323	Cre01.g061807	+	4.72
chr1	7884549	7885100	Cre01.g062172	+	5.78
chr1	7891165	7891813	Cre01.g063267	+	1.9
chr1	7895825	7896508	Cre01.g063267	+	5.63
chr1	7901547	7902061	Cre01.g063997	+	1.67
chr1	7902150	7902661	Cre01.g063997	+	1.64
chr1	7906895	7907165	Cre01.g063997	+	2.48
chr1	7907224	7907704	Cre01.g063997	+	4.35
chr1	7918358	7919347	Cre01.g064362	+	3.31
chr1	7919526	7919796	Cre01.g064362	+	1.82
chr1	7920155	7920276	Cre01.g064362	+	2.4
chr1	7927848	7927909	Cre01.g064727	+	2.42
chr1	7930888	7932267	Cre01.g064727	+	4.54
chr1	7936478	7936898	Cre01.g065457	+	4.39
chr1	7940410	7941321	Cre01.g065822	+	1.93
chr1	7941859	7942185	Cre01.g065822	+	1.62
chr1	7944498	7945158	Cre01.g065822	+	4.51
chr1	7949783	7949992	Cre01.g066187	+	1.79
chr1	7964955	7965194	Cre01.g068012	+	1.73
chr1	7967841	7968472	Cre01.g068012	+	1.59
chr1	7970444	7970623	Cre01.g068012	+	2.28
chr1	7975573	7975933	Cre01.g068377	+	3.02
chr1	7979270	7980644	Cre01.g068742	+	4.41
chr1	7993909	7994478	Cre01.g069472	+	3.18
chr1	8002797	8003688	Cre01.g070202	+	3.88
chr1	8020175	8021755	Cre01.g071662	+	1.79
chr1	8024797	8025188	Cre01.g071662	+	2.41
chr1	46552	46762	Cre01.g000200	-	14.9
chr1	51619	52127	Cre01.g000250	-	5.1
chr1	60739	61037	Cre01.g000400	-	13.9
chr1	84135	84433	Cre01.g000600	-	1.48
chr1	97629	97810	Cre01.g000700	-	2.5
chr1	99457	99518	Cre01.g000700	-	19.6
chr1	103895	104556	Cre01.g000750	-	3.64
chr1	110704	110765	Cre01.g000750	-	5.54
chr1	114409	115030	Cre01.g000850	-	2.57
chr1	133456	134051	Cre01.g001100	-	3.24
chr1	210254	210405	Cre01.g001350	-	17.3
chr1	230364	230782	Cre01.g001501	-	4.62
chr1	248804	248894	Cre01.g001650	-	2.04
chr1	265133	265314	Cre01.g001664	-	2.05
chr1	265462	265912	Cre01.g001664	-	2.06
chr1	268201	268411	Cre01.g001664	-	1.62
chr1	297420	297481	Cre01.g001700	-	1.38
chr1	302666	302936	Cre01.g001700	-	1.86
chr1	306596	308689	Cre01.g001750	-	3.41
chr1	324655	325577	Cre01.g001950	-	32.3
chr1	329306	329724	Cre01.g001983	-	3.75
chr1	346008	346098	Cre01.g002150	-	1.83
chr1	372734	373030	Cre01.g002300	-	2.69
chr1	384569	385011	Cre01.g002400	-	5.86
chr1	441152	441599	Cre01.g002500	-	2.75
chr1	443303	444942	Cre01.g002500	-	1.67
chr1	527324	527383	Cre01.g002900	-	1.26
chr1	527470	527970	Cre01.g002900	-	2.37
chr1	528909	529565	Cre01.g002950	-	3.72
chr1	538200	538471	Cre01.g003050	-	4.89
chr1	553984	554433	Cre01.g003150	-	6.01
chr1	571709	572217	Cre01.g003376	-	5.16
chr1	575192	576163	Cre01.g003376	-	2.71
chr1	602879	603030	Cre01.g003487	-	5.13
chr1	606405	606525	Cre01.g003487	-	1.53
chr1	654414	654804	Cre01.g003524	-	1.94
chr1	654952	655103	Cre01.g003524	-	1.43
chr1	656251	657110	Cre01.g003524	-	2.2
chr1	658440	658560	Cre01.g003524	-	1.21
chr1	658982	661158	Cre01.g003524	-	1.9
chr1	681225	681345	Cre01.g003550	-	1.48
chr1	694649	695602	Cre01.g003650	-	4.28
chr1	695839	695959	Cre01.g003650	-	1.28
chr1	696863	697794	Cre01.g003650	-	1.97
chr1	750242	751743	Cre01.g003950	-	3.59
chr1	767875	771351	Cre01.g004000	-	3.27
chr1	771678	771738	Cre01.g004000	-	1.23
chr1	826592	827073	Cre01.g004200	-	2.63
chr1	834662	835138	Cre01.g004300	-	3
chr1	835952	837441	Cre01.g004300	-	2.97
chr1	838940	839861	Cre01.g004300	-	1.43
chr1	839949	840814	Cre01.g004300	-	1.29
chr1	853942	854416	Cre01.g004450	-	3.42
chr1	855576	856166	Cre01.g004450	-	1.95
chr1	902190	902520	Cre01.g004850	-	2.36
chr1	913201	913824	Cre01.g004900	-	1.74
chr1	915367	915456	Cre01.g004900	-	1.15
chr1	921754	922467	Cre01.g004950	-	3.54
chr1	923111	924071	Cre01.g004950	-	1.66
chr1	924942	925536	Cre01.g004950	-	1.66
chr1	928429	928939	Cre01.g005050	-	4.6
chr1	929538	932816	Cre01.g005050	-	2.43
chr1	937149	937596	Cre01.g005150	-	3.45
chr1	937803	939297	Cre01.g005150	-	2.87
chr1	943055	943355	Cre01.g005200	-	4.62
chr1	948947	950096	Cre01.g005200	-	2.83
chr1	991940	992650	Cre01.g005550	-	4.01
chr1	995911	996554	Cre01.g005550	-	1.99
chr1	1007997	1008118	Cre01.g005750	-	7.51
chr1	1012112	1012558	Cre01.g005813	-	4.28
chr1	1020640	1021196	Cre01.g005813	-	1.89
chr1	1024379	1024620	Cre01.g005900	-	8.86
chr1	1036356	1036417	Cre01.g006000	-	1.46
chr1	1037311	1037611	Cre01.g006000	-	5.67
chr1	1049925	1050224	Cre01.g006100	-	2.56
chr1	1089372	1089582	Cre01.g006250	-	17.3
chr1	1091524	1091884	Cre01.g006301	-	2.05
chr1	1092902	1093083	Cre01.g006301	-	2.12
chr1	1122268	1122389	Cre01.g006500	-	13.9
chr1	1124249	1124399	Cre01.g006550	-	4.16
chr1	1355548	1356141	Cre01.g006800	-	3.22
chr1	1369731	1370210	Cre01.g006900	-	3.9
chr1	1370359	1370750	Cre01.g006900	-	2.45
chr1	1413837	1414347	Cre01.g007100	-	5.27
chr1	1417973	1418094	Cre01.g007100	-	16.2
chr1	1433940	1434151	Cre01.g007251	-	5.34
chr1	1441889	1442546	Cre01.g007300	-	2.27
chr1	1446178	1446358	Cre01.g007300	-	2.15
chr1	1446866	1447017	Cre01.g007350	-	2.77
chr1	1447286	1447556	Cre01.g007350	-	1.77
chr1	1450903	1452063	Cre01.g007400	-	7
chr1	1458501	1458681	Cre01.g007500	-	3.11
chr1	1458949	1459280	Cre01.g007500	-	2.9
chr1	1477327	1477829	Cre01.g007600	-	2.77
chr1	1491240	1491508	Cre01.g007700	-	3.78
chr1	1508634	1509324	Cre01.g007774	-	6.35
chr1	1513480	1514018	Cre01.g007811	-	8.14
chr1	1520387	1520477	Cre01.g007850	-	1.43
chr1	1520803	1520983	Cre01.g007850	-	1.23
chr1	1533400	1533491	Cre01.g007950	-	5.78
chr1	1551622	1553873	Cre01.g008100	-	3.89
chr1	1554292	1554473	Cre01.g008100	-	2.83
chr1	1559698	1560275	Cre01.g008100	-	1.56
chr1	1561903	1562323	Cre01.g008150	-	4.28
chr1	1574113	1574405	Cre01.g008150	-	1.73
chr1	1574667	1574848	Cre01.g008200	-	25.4
chr1	1575026	1575117	Cre01.g008200	-	1.71
chr1	1589633	1591074	Cre01.g008300	-	3.03
chr1	1609639	1610235	Cre01.g008450	-	4.33
chr1	1610413	1610741	Cre01.g008450	-	4.16
chr1	1617227	1617436	Cre01.g008450	-	3.85
chr1	1668439	1669279	Cre01.g008850	-	5.28
chr1	1683495	1683705	Cre01.g008850	-	4.62
chr1	1693749	1694521	Cre01.g008950	-	52
chr1	1694609	1694699	Cre01.g008950	-	1.18
chr1	1698868	1699197	Cre01.g009000	-	3.03
chr1	1700914	1701124	Cre01.g009025	-	2.61
chr1	1709324	1709618	Cre01.g009150	-	32.6
chr1	1743155	1743962	Cre01.g009350	-	4.72
chr1	1745038	1746320	Cre01.g009350	-	3.54
chr1	1748073	1748134	Cre01.g009350	-	1.44
chr1	1763085	1764252	Cre01.g009500	-	2.44
chr1	1769440	1771435	Cre01.g009500	-	2.01
chr1	1771643	1771764	Cre01.g009500	-	1.49
chr1	1796893	1797193	Cre01.g009700	-	4.27
chr1	1821958	1822557	Cre01.g009800	-	2.29
chr1	1830818	1831718	Cre01.g009900	-	4.59
chr1	1831897	1832078	Cre01.g009900	-	1.52
chr1	1832137	1832377	Cre01.g009900	-	3.42
chr1	1834175	1834670	Cre01.g009900	-	1.47
chr1	1835601	1836076	Cre01.g009950	-	3.69
chr1	1836761	1837736	Cre01.g009950	-	1.73
chr1	1877170	1877649	Cre01.g010250	-	7.51
chr1	1877738	1878218	Cre01.g010250	-	3.34
chr1	1878336	1878756	Cre01.g010250	-	3.12
chr1	1896576	1896875	Cre01.g010296	-	4.11
chr1	1945727	1946358	Cre01.g010400	-	2.31
chr1	1946626	1947313	Cre01.g010400	-	1.81
chr1	1947891	1948041	Cre01.g010450	-	1.45
chr1	1948279	1948399	Cre01.g010450	-	1.33
chr1	1949235	1950305	Cre01.g010450	-	1.32
chr1	1950745	1951013	Cre01.g010500	-	2.56
chr1	1952023	1952625	Cre01.g010500	-	1.94
chr1	1987308	1987874	Cre01.g010800	-	2.61
chr1	1990393	1990453	Cre01.g010800	-	2.95
chr1	2013248	2014050	Cre01.g010848	-	6.5
chr1	2025199	2025829	Cre01.g010880	-	3.54
chr1	2039616	2039855	Cre01.g010900	-	2.68
chr1	2041211	2041272	Cre01.g010900	-	1.11
chr1	2058074	2058223	Cre01.g011000	-	1.44
chr1	2064028	2064716	Cre01.g011100	-	3.2
chr1	2065043	2065223	Cre01.g011100	-	1.86
chr1	2069627	2070682	Cre01.g011100	-	2.2
chr1	2074885	2075035	Cre01.g011100	-	1.61
chr1	2087029	2087625	Cre01.g011200	-	3.55
chr1	2088721	2089247	Cre01.g011200	-	2.26
chr1	2105248	2105488	Cre01.g011400	-	3.18
chr1	2110162	2110282	Cre01.g011400	-	1.67
chr1	2114110	2116569	Cre01.g011450	-	5.36
chr1	2121329	2121668	Cre01.g011450	-	2.08
chr1	2147584	2147825	Cre01.g011750	-	1.68
chr1	2150700	2150881	Cre01.g011750	-	11.2
chr1	2154489	2155060	Cre01.g011800	-	5.58
chr1	2173896	2174106	Cre01.g011901	-	2.31
chr1	2174314	2174733	Cre01.g011901	-	2.88
chr1	2174792	2175061	Cre01.g011901	-	1.79
chr1	2179145	2179558	Cre01.g011901	-	1.75
chr1	2180776	2181236	Cre01.g011901	-	1.57
chr1	2183180	2183420	Cre01.g011950	-	3.37
chr1	2183568	2183779	Cre01.g011950	-	2.65
chr1	2183837	2184617	Cre01.g011950	-	5.41
chr1	2220783	2221137	Cre01.g012150	-	3.72
chr1	2225791	2226444	Cre01.g012175	-	6.93
chr1	2245517	2245906	Cre01.g012300	-	4.37
chr1	2246173	2248808	Cre01.g012300	-	2.21
chr1	2248867	2249047	Cre01.g012300	-	1.36
chr1	2257531	2258126	Cre01.g012400	-	2.61
chr1	2261647	2261767	Cre01.g012400	-	2.47
chr1	2289191	2291044	Cre01.g012500	-	3.22
chr1	2299753	2299813	Cre01.g012600	-	6.93
chr1	2353559	2354279	Cre01.g012900	-	2.64
chr1	2389072	2389252	Cre01.g013100	-	2.14
chr1	2389460	2389910	Cre01.g013100	-	2.39
chr1	2392846	2392906	Cre01.g013100	-	1.28
chr1	2393133	2393689	Cre01.g013150	-	2.45
chr1	2397325	2397385	Cre01.g013250	-	1.93
chr1	2409136	2409732	Cre01.g013350	-	3.29
chr1	2426480	2427048	Cre01.g013550	-	4.56
chr1	2431537	2432434	Cre01.g013600	-	2.76
chr1	2449856	2450183	Cre01.g013750	-	7.39
chr1	2461860	2462278	Cre01.g013850	-	2.15
chr1	2463685	2464356	Cre01.g013850	-	1.73
chr1	2464855	2465603	Cre01.g013900	-	2.79
chr1	2469406	2469527	Cre01.g013900	-	1.43
chr1	2476467	2476647	Cre01.g014000	-	1.97
chr1	2484310	2484547	Cre01.g014100	-	41
chr1	2487327	2487387	Cre01.g014100	-	1.36
chr1	2505202	2505412	Cre01.g014300	-	4.81
chr1	2528873	2529562	Cre01.g014500	-	4.72
chr1	2544413	2544622	Cre01.g014700	-	2.04
chr1	2546171	2546809	Cre01.g014700	-	1.26
chr1	2551010	2551518	Cre01.g014800	-	14.1
chr1	2552239	2552470	Cre01.g014800	-	1.9
chr1	2562158	2563022	Cre01.g014900	-	4.03
chr1	2564506	2565235	Cre01.g014900	-	1.95
chr1	2589446	2590247	Cre01.g015100	-	7.06
chr1	2591386	2591477	Cre01.g015103	-	2.21
chr1	2600220	2600430	Cre01.g015103	-	2.29
chr1	2602904	2603305	Cre01.g015103	-	1.94
chr1	2607608	2607759	Cre01.g015103	-	2.98
chr1	2607961	2608110	Cre01.g015150	-	2.07
chr1	2608990	2609050	Cre01.g015150	-	1.51
chr1	2612571	2613651	Cre01.g015200	-	3.63
chr1	2621222	2621760	Cre01.g015250	-	4.25
chr1	2622028	2622178	Cre01.g015250	-	2.31
chr1	2623302	2623977	Cre01.g015250	-	2.97
chr1	2638572	2639107	Cre01.g015400	-	3.03
chr1	2647604	2648234	Cre01.g015500	-	2.61
chr1	2670783	2670993	Cre01.g015650	-	1.94
chr1	2682934	2683650	Cre01.g015850	-	2.44
chr1	2685658	2686094	Cre01.g015850	-	2.28
chr1	2718276	2718753	Cre01.g016150	-	5.16
chr1	2720188	2722632	Cre01.g016150	-	3.14
chr1	2723936	2724507	Cre01.g016200	-	15.3
chr1	2731563	2732093	Cre01.g016200	-	2.13
chr1	2772195	2772585	Cre01.g016500	-	2.6
chr1	2776803	2778079	Cre01.g016514	-	4.22
chr1	2792833	2793194	Cre01.g016556	-	2.11
chr1	2793372	2793673	Cre01.g016556	-	6.02
chr1	2795008	2795374	Cre01.g016556	-	1.51
chr1	2796276	2797324	Cre01.g016570	-	53.4
chr1	2807145	2808323	Cre01.g016570	-	2.01
chr1	2818211	2818508	Cre01.g016750	-	4
chr1	2818715	2818834	Cre01.g016750	-	1.76
chr1	2825154	2826814	Cre01.g016850	-	2.26
chr1	2827103	2827192	Cre01.g016850	-	1.34
chr1	2827246	2827784	Cre01.g016900	-	13.3
chr1	2829406	2829525	Cre01.g016950	-	1.42
chr1	2831010	2831070	Cre01.g016950	-	1.19
chr1	2844936	2845087	Cre01.g017150	-	2.52
chr1	2845505	2845566	Cre01.g017150	-	24.3
chr1	2849711	2849892	Cre01.g017150	-	2.41
chr1	2854633	2855213	Cre01.g017200	-	3.73
chr1	2855890	2856157	Cre01.g017200	-	1.45
chr1	2860561	2860912	Cre01.g017200	-	3.87
chr1	2869396	2869724	Cre01.g017400	-	2.75
chr1	2870682	2871012	Cre01.g017400	-	1.32
chr1	2874596	2874776	Cre01.g017450	-	5.28
chr1	2889341	2889819	Cre01.g017600	-	3.76
chr1	2894616	2895475	Cre01.g017600	-	2.77
chr1	2901566	2902310	Cre01.g017650	-	1.72
chr1	2943537	2944252	Cre01.g017951	-	7.93
chr1	2949067	2949334	Cre01.g018000	-	1.69
chr1	2949422	2949718	Cre01.g018000	-	1.92
chr1	2960330	2961252	Cre01.g018100	-	3.05
chr1	2968517	2968877	Cre01.g018200	-	6.2
chr1	2972264	2972826	Cre01.g018200	-	1.98
chr1	2973864	2973924	Cre01.g018200	-	1.66
chr1	2976802	2977013	Cre01.g018200	-	3.39
chr1	2977161	2977701	Cre01.g018200	-	4.33
chr1	2978567	2978747	Cre01.g018200	-	2.15
chr1	2993400	2993879	Cre01.g018400	-	2.64
chr1	3006085	3007132	Cre01.g018550	-	3.8
chr1	3034759	3035029	Cre01.g018700	-	2.63
chr1	3055130	3055697	Cre01.g018850	-	3.07
chr1	3065756	3066528	Cre01.g018950	-	3.65
chr1	3067092	3068434	Cre01.g018950	-	1.57
chr1	3069015	3069075	Cre01.g018950	-	1.43
chr1	3069327	3071479	Cre01.g019000	-	2.47
chr1	3079300	3079658	Cre01.g019100	-	6.3
chr1	3098529	3099429	Cre01.g019300	-	4.65
chr1	3115284	3115435	Cre01.g019300	-	2.27
chr1	3133272	3134799	Cre01.g019550	-	4.98
chr1	3140514	3141144	Cre01.g019600	-	3.18
chr1	3147689	3148198	Cre01.g019700	-	8.02
chr1	3169849	3170714	Cre01.g019850	-	30.6
chr1	3170951	3171822	Cre01.g019850	-	1.51
chr1	3177032	3177193	Cre01.g019850	-	1.67
chr1	3177739	3178454	Cre01.g019900	-	2.43
chr1	3212130	3213029	Cre01.g020141	-	2.79
chr1	3213298	3214467	Cre01.g020141	-	3.42
chr1	3214586	3214946	Cre01.g020141	-	3.28
chr1	3216288	3216994	Cre01.g020182	-	1.88
chr1	3219462	3219967	Cre01.g020182	-	2.42
chr1	3225079	3225200	Cre01.g020223	-	1.39
chr1	3235575	3235666	Cre01.g020223	-	1.3
chr1	3251940	3252269	Cre01.g020400	-	2.57
chr1	3255017	3255948	Cre01.g020400	-	2.46
chr1	3263299	3263477	Cre01.g020575	-	2.37
chr1	3268199	3268798	Cre01.g020650	-	6.18
chr1	3275377	3275557	Cre01.g020701	-	2.89
chr1	3290700	3291442	Cre01.g020800	-	2.66
chr1	3292840	3293078	Cre01.g020800	-	1.8
chr1	3293940	3294240	Cre01.g020850	-	5.54
chr1	3294869	3295230	Cre01.g020850	-	3.23
chr1	3295438	3295589	Cre01.g020850	-	3.26
chr1	3296817	3297687	Cre01.g020850	-	4.62
chr1	3312226	3312526	Cre01.g020887	-	2.06
chr1	3312670	3313391	Cre01.g020918	-	3.4
chr1	3323393	3324461	Cre01.g020918	-	2.45
chr1	3338639	3338910	Cre01.g021100	-	2.94
chr1	3366050	3366469	Cre01.g021350	-	2.5
chr1	3392990	3393468	Cre01.g021600	-	2.93
chr1	3416600	3416780	Cre01.g021850	-	2.63
chr1	3434697	3435028	Cre01.g021950	-	3.51
chr1	3444871	3445409	Cre01.g021950	-	4.1
chr1	3464957	3465366	Cre01.g021950	-	7.51
chr1	3472235	3473164	Cre01.g022100	-	36
chr1	3488621	3488859	Cre01.g022200	-	3.98
chr1	3490869	3491240	Cre01.g022200	-	1.24
chr1	3491743	3492193	Cre01.g022250	-	4.42
chr1	3498070	3498280	Cre01.g022350	-	1.6
chr1	3504258	3504588	Cre01.g022350	-	9.24
chr1	3505126	3505187	Cre01.g022350	-	1.57
chr1	3528757	3529473	Cre01.g022650	-	2.73
chr1	3530741	3531582	Cre01.g022650	-	1.91
chr1	3536991	3537052	Cre01.g022700	-	2.48
chr1	3537170	3537231	Cre01.g022700	-	2.24
chr1	3543099	3543190	Cre01.g022700	-	3.75
chr1	3544129	3544789	Cre01.g022750	-	4.12
chr1	3552635	3552726	Cre01.g022750	-	1.57
chr1	3552905	3553206	Cre01.g022750	-	3.23
chr1	3553462	3553911	Cre01.g022800	-	4.65
chr1	3565274	3565425	Cre01.g022900	-	2.19
chr1	3573396	3573903	Cre01.g022950	-	5.31
chr1	3589399	3590088	Cre01.g023150	-	2.82
chr1	3595385	3595966	Cre01.g023150	-	1.95
chr1	3599839	3600226	Cre01.g023250	-	6.55
chr1	3600902	3605970	Cre01.g023250	-	3.4
chr1	3610366	3610843	Cre01.g023300	-	4.79
chr1	3619279	3619879	Cre01.g023350	-	7.98
chr1	3634764	3634825	Cre01.g023450	-	1.96
chr1	3638069	3638937	Cre01.g023500	-	12.2
chr1	3643004	3643125	Cre01.g023500	-	2.31
chr1	3643209	3643389	Cre01.g023550	-	2.11
chr1	3647628	3648743	Cre01.g023550	-	2.68
chr1	3668301	3668542	Cre01.g023650	-	3.08
chr1	3668751	3669112	Cre01.g023650	-	1.93
chr1	3669321	3669862	Cre01.g023650	-	3.64
chr1	3669951	3670252	Cre01.g023650	-	7.2
chr1	3672200	3672351	Cre01.g023650	-	5.67
chr1	3677821	3678251	Cre01.g023650	-	2.27
chr1	3684502	3685161	Cre01.g023750	-	8.09
chr1	3710609	3711180	Cre01.g023800	-	8.59
chr1	3714705	3714946	Cre01.g023800	-	3.23
chr1	3723279	3723760	Cre01.g023900	-	3.84
chr1	3724709	3725032	Cre01.g023913	-	2.91
chr1	3725119	3725851	Cre01.g023913	-	2.28
chr1	3728895	3729254	Cre01.g023950	-	2.88
chr1	3748456	3749355	Cre01.g024250	-	5.9
chr1	3749504	3749684	Cre01.g024250	-	2.05
chr1	3758253	3758313	Cre01.g024251	-	2.26
chr1	3770345	3770793	Cre01.g024350	-	3.29
chr1	3771090	3771151	Cre01.g024350	-	1.14
chr1	3783476	3784106	Cre01.g024500	-	2.71
chr1	3784987	3785137	Cre01.g024500	-	2.57
chr1	3819896	3821034	Cre01.g024750	-	2.93
chr1	3822149	3822703	Cre01.g024750	-	2.6
chr1	3825170	3825431	Cre01.g024750	-	2.52
chr1	3833001	3833660	Cre01.g024800	-	3.65
chr1	3834105	3834516	Cre01.g024800	-	1.42
chr1	3835128	3835452	Cre01.g024800	-	1.54
chr1	3837999	3838682	Cre01.g024800	-	1.94
chr1	3840706	3840952	Cre01.g024800	-	2.1
chr1	3853221	3853642	Cre01.g024950	-	3.93
chr1	3873896	3874370	Cre01.g025150	-	4.79
chr1	3877386	3878372	Cre01.g025200	-	4.62
chr1	3879485	3879545	Cre01.g025200	-	1.54
chr1	3882403	3882910	Cre01.g025250	-	4.14
chr1	3883506	3884719	Cre01.g025250	-	3.1
chr1	3886936	3887205	Cre01.g025300	-	2.02
chr1	3890194	3890966	Cre01.g025350	-	2.95
chr1	3892465	3892916	Cre01.g025400	-	5.39
chr1	3896350	3896441	Cre01.g025400	-	1.33
chr1	3897250	3897311	Cre01.g025400	-	1.38
chr1	3898419	3898570	Cre01.g025400	-	1.82
chr1	3898839	3899985	Cre01.g025400	-	2.91
chr1	3900404	3900765	Cre01.g025400	-	2.69
chr1	3902682	3902743	Cre01.g025400	-	1.61
chr1	3902802	3903782	Cre01.g025400	-	2.73
chr1	3905370	3905520	Cre01.g025400	-	1.68
chr1	3905669	3907303	Cre01.g025400	-	5.99
chr1	3907734	3908383	Cre01.g025400	-	4.52
chr1	3908622	3908713	Cre01.g025400	-	1.63
chr1	3908982	3909163	Cre01.g025400	-	3.05
chr1	3909402	3910642	Cre01.g025400	-	5
chr1	3911196	3912085	Cre01.g025450	-	2.88
chr1	3912440	3913225	Cre01.g025450	-	2.4
chr1	3933035	3934055	Cre01.g025700	-	3.74
chr1	3947334	3947395	Cre01.g025726	-	2.54
chr1	3949839	3950047	Cre01.g025750	-	4.82
chr1	3956045	3956345	Cre01.g025767	-	12.2
chr1	3971637	3973402	Cre01.g025850	-	4.56
chr1	3986726	3987267	Cre01.g025950	-	5.54
chr1	3998297	3999851	Cre01.g025983	-	4.73
chr1	4000029	4000926	Cre01.g025983	-	6.02
chr1	4007431	4007551	Cre01.g025983	-	1.95
chr1	4008189	4011125	Cre01.g026016	-	6.94
chr1	4014578	4015696	Cre01.g026050	-	4.38
chr1	4016605	4016965	Cre01.g026100	-	2.56
chr1	4018325	4018665	Cre01.g026100	-	1.42
chr1	4027630	4027981	Cre01.g026200	-	2.13
chr1	4029538	4029895	Cre01.g026250	-	4.16
chr1	4053271	4053509	Cre01.g026450	-	4.35
chr1	4056429	4057263	Cre01.g026500	-	3.87
chr1	4058497	4058557	Cre01.g026500	-	1.22
chr1	4059584	4059704	Cre01.g026500	-	1.15
chr1	4060780	4061019	Cre01.g026550	-	1.41
chr1	4066139	4066377	Cre01.g026600	-	1.71
chr1	4067161	4067322	Cre01.g026600	-	1.2
chr1	4099590	4099829	Cre01.g026900	-	1.94
chr1	4105589	4106515	Cre01.g026950	-	3.86
chr1	4115294	4115740	Cre01.g027050	-	2.39
chr1	4129936	4130475	Cre01.g027200	-	2.24
chr1	4130623	4131222	Cre01.g027200	-	3.34
chr1	4131460	4131551	Cre01.g027200	-	1.25
chr1	4131954	4133112	Cre01.g027200	-	3.01
chr1	4142447	4142776	Cre01.g027350	-	8.63
chr1	4163657	4164917	Cre01.g027450	-	2.05
chr1	4167418	4167865	Cre01.g027550	-	4.71
chr1	4178066	4178216	Cre01.g027650	-	16.2
chr1	4188855	4189695	Cre01.g027764	-	3.2
chr1	4199555	4199615	Cre01.g027850	-	1.61
chr1	4216616	4217216	Cre01.g028101	-	3.17
chr1	4219249	4219622	Cre01.g028101	-	1.74
chr1	4221096	4221637	Cre01.g028200	-	2.51
chr1	4225659	4226132	Cre01.g028200	-	1.66
chr1	4226209	4226624	Cre01.g028250	-	2.25
chr1	4237346	4237497	Cre01.g028400	-	1.88
chr1	4247909	4248444	Cre01.g028450	-	4.88
chr1	4253330	4253481	Cre01.g028500	-	2.22
chr1	4261562	4261860	Cre01.g028600	-	3.78
chr1	4270222	4270553	Cre01.g028650	-	16.2
chr1	4291316	4291497	Cre01.g028850	-	2.76
chr1	4291676	4291766	Cre01.g028850	-	2.14
chr1	4292065	4292336	Cre01.g028850	-	1.75
chr1	4297314	4297850	Cre01.g028950	-	5.78
chr1	4304679	4305245	Cre01.g029050	-	3.68
chr1	4306362	4307102	Cre01.g029050	-	2.48
chr1	4309416	4309775	Cre01.g029150	-	1.59
chr1	4321295	4322223	Cre01.g029250	-	2.39
chr1	4324661	4325093	Cre01.g029250	-	1.64
chr1	4325645	4326562	Cre01.g029300	-	5.6
chr1	4327706	4328006	Cre01.g029350	-	3.36
chr1	4333986	4334046	Cre01.g029350	-	1.21
chr1	4357854	4358964	Cre01.g029500	-	3.54
chr1	4365596	4366252	Cre01.g029500	-	2.4
chr1	4368467	4369698	Cre01.g029550	-	4.16
chr1	4375213	4375691	Cre01.g029600	-	2.78
chr1	4378844	4379233	Cre01.g029650	-	3.8
chr1	4390587	4391458	Cre01.g029750	-	4.3
chr1	4392113	4392204	Cre01.g029750	-	1.16
chr1	4392901	4393142	Cre01.g029750	-	1.81
chr1	4393725	4393906	Cre01.g029750	-	1.34
chr1	4395690	4395781	Cre01.g029750	-	1.77
chr1	4402306	4403142	Cre01.g029850	-	3.27
chr1	4403609	4403933	Cre01.g029850	-	1.36
chr1	4405081	4406385	Cre01.g029850	-	1.79
chr1	4417100	4418207	Cre01.g029950	-	3.83
chr1	4429092	4432000	Cre01.g030100	-	5.13
chr1	4448125	4450578	Cre01.g030200	-	3.85
chr1	4451112	4451416	Cre01.g030200	-	2.4
chr1	4451966	4452743	Cre01.g030250	-	6.35
chr1	4460050	4460938	Cre01.g030350	-	2.84
chr1	4499495	4499765	Cre01.g030650	-	3.57
chr1	4515096	4516503	Cre01.g030750	-	6.4
chr1	4522945	4526518	Cre01.g030800	-	4.25
chr1	4526893	4528083	Cre01.g030800	-	2.67
chr1	4531875	4531966	Cre01.g030900	-	5.01
chr1	4544661	4545767	Cre01.g031004	-	2.77
chr1	4545915	4547379	Cre01.g031004	-	3.53
chr1	4551040	4551610	Cre01.g031050	-	2.44
chr1	4554125	4555483	Cre01.g031050	-	2.28
chr1	4557278	4558902	Cre01.g031050	-	5.78
chr1	4559953	4562808	Cre01.g031100	-	2.67
chr1	4564171	4564678	Cre01.g031200	-	2.88
chr1	4566136	4567030	Cre01.g031200	-	2.65
chr1	4579143	4579889	Cre01.g031350	-	15
chr1	4580038	4580128	Cre01.g031350	-	7.51
chr1	4598243	4598571	Cre01.g031550	-	16.2
chr1	4609182	4609541	Cre01.g031700	-	2.82
chr1	4610030	4610422	Cre01.g031700	-	1.77
chr1	4615070	4615457	Cre01.g031750	-	2.46
chr1	4634111	4635007	Cre01.g031900	-	4.35
chr1	4656765	4657063	Cre01.g032100	-	1.93
chr1	4688012	4688722	Cre01.g032300	-	3.66
chr1	4690446	4690713	Cre01.g032300	-	3.03
chr1	4692092	4692781	Cre01.g032350	-	4.59
chr1	4701873	4702114	Cre01.g032450	-	3.01
chr1	4716245	4716515	Cre01.g032550	-	6.55
chr1	4731075	4731554	Cre01.g032650	-	1.97
chr1	4733569	4733801	Cre01.g032650	-	1.45
chr1	4739897	4740016	Cre01.g032750	-	1.38
chr1	4740850	4741118	Cre01.g032750	-	2.04
chr1	4770353	4771132	Cre01.g033000	-	2.34
chr1	4784616	4786265	Cre01.g033091	-	5.36
chr1	4796533	4797339	Cre01.g033091	-	1.72
chr1	4814783	4815533	Cre01.g033350	-	4.44
chr1	4831732	4831972	Cre01.g033516	-	2.55
chr1	4884044	4886316	Cre01.g033900	-	8.16
chr1	4894320	4894441	Cre01.g033950	-	2.11
chr1	4899052	4899562	Cre01.g034000	-	1.98
chr1	4903681	4903832	Cre01.g034000	-	1.36
chr1	4905288	4906148	Cre01.g034050	-	5.17
chr1	4909855	4910641	Cre01.g034050	-	2.15
chr1	4957711	4958338	Cre01.g034250	-	2.2
chr1	4964260	4965460	Cre01.g034325	-	4.44
chr1	4965609	4967198	Cre01.g034325	-	5.72
chr1	4972744	4973115	Cre01.g034350	-	2.58
chr1	4974870	4975200	Cre01.g034380	-	3.83
chr1	4979310	4979760	Cre01.g034400	-	3.62
chr1	4985962	4986323	Cre01.g034500	-	4.63
chr1	4988513	4988664	Cre01.g034500	-	1.84
chr1	4996134	4996422	Cre01.g034500	-	1.78
chr1	5003822	5004208	Cre01.g034500	-	3
chr1	5004616	5005232	Cre01.g034550	-	2.75
chr1	5023039	5023605	Cre01.g034700	-	3.64
chr1	5026635	5026933	Cre01.g034750	-	2.74
chr1	5029855	5030483	Cre01.g034800	-	15
chr1	5032236	5032775	Cre01.g034800	-	1.86
chr1	5034179	5034360	Cre01.g034850	-	1.46
chr1	5034628	5036665	Cre01.g034850	-	3.38
chr1	5039426	5040114	Cre01.g034850	-	2.21
chr1	5051373	5052208	Cre01.g034950	-	2.3
chr1	5055139	5055529	Cre01.g034950	-	1.93
chr1	5058013	5058453	Cre01.g034950	-	1.66
chr1	5058661	5059525	Cre01.g034950	-	3.82
chr1	5059689	5060256	Cre01.g035000	-	2.58
chr1	5062533	5063280	Cre01.g035000	-	2.05
chr1	5063368	5064025	Cre01.g035000	-	1.9
chr1	5072286	5072525	Cre01.g035150	-	3.71
chr1	5077499	5077560	Cre01.g035250	-	13.9
chr1	5085407	5085763	Cre01.g035350	-	5.37
chr1	5090159	5090816	Cre01.g035400	-	2.62
chr1	5091084	5092248	Cre01.g035400	-	2.33
chr1	5092486	5092935	Cre01.g035400	-	3.15
chr1	5096408	5096767	Cre01.g035450	-	3.26
chr1	5128708	5128828	Cre01.g035700	-	1.58
chr1	5139808	5140108	Cre01.g035800	-	2.5
chr1	5140495	5140794	Cre01.g035800	-	3.62
chr1	5161657	5161837	Cre01.g035950	-	2.91
chr1	5192185	5193355	Cre01.g036150	-	3.05
chr1	5193623	5193955	Cre01.g036150	-	1.24
chr1	5203246	5203516	Cre01.g036250	-	4.12
chr1	5203665	5204085	Cre01.g036250	-	3.1
chr1	5205730	5205880	Cre01.g036250	-	2.97
chr1	5214946	5215676	Cre01.g036300	-	3.87
chr1	5237703	5237792	Cre01.g036451	-	1.95
chr1	5243606	5244353	Cre01.g036600	-	4.36
chr1	5248374	5248922	Cre01.g036600	-	2.26
chr1	5261076	5262159	Cre01.g036750	-	4.64
chr1	5278438	5278737	Cre01.g036900	-	3.03
chr1	5285896	5287535	Cre01.g036950	-	16.4
chr1	5306827	5307275	Cre01.g037150	-	3.31
chr1	5317235	5318448	Cre01.g037250	-	4.41
chr1	5324734	5324795	Cre01.g037350	-	3.47
chr1	5342766	5343486	Cre01.g037550	-	6.54
chr1	5352125	5352246	Cre01.g037550	-	2.26
chr1	5357576	5358244	Cre01.g037550	-	2.67
chr1	5359644	5360572	Cre01.g037600	-	4.81
chr1	5364623	5365242	Cre01.g037600	-	2.09
chr1	5365387	5365507	Cre01.g037650	-	2.7
chr1	5367260	5367522	Cre01.g037650	-	2.34
chr1	5368062	5368571	Cre01.g037700	-	3.7
chr1	5377217	5379637	Cre01.g037800	-	2.61
chr1	5379990	5380291	Cre01.g037850	-	2.99
chr1	5380410	5380621	Cre01.g037850	-	1.7
chr1	5440059	5440425	Cre01.g038151	-	4.16
chr1	5446999	5447118	Cre01.g038300	-	2.61
chr1	5484265	5484683	Cre01.g038650	-	1.52
chr1	5495618	5496210	Cre01.g038750	-	2.5
chr1	5497399	5498290	Cre01.g038750	-	1.67
chr1	5498999	5499828	Cre01.g038800	-	5.08
chr1	5530745	5531482	Cre01.g039150	-	3.17
chr1	5542817	5543685	Cre01.g039350	-	3.23
chr1	5555482	5555632	Cre01.g039500	-	1.65
chr1	5555810	5556020	Cre01.g039500	-	1.78
chr1	5565102	5565163	Cre01.g039500	-	2.06
chr1	5565217	5565637	Cre01.g039550	-	3.29
chr1	5589515	5589873	Cre01.g039702	-	3.76
chr1	5597849	5598178	Cre01.g039750	-	4
chr1	5598296	5598624	Cre01.g039750	-	2.46
chr1	5599721	5600225	Cre01.g039750	-	1.44
chr1	5606467	5606944	Cre01.g039850	-	3.66
chr1	5621966	5622176	Cre01.g039950	-	2.09
chr1	5626673	5626853	Cre01.g039950	-	2.68
chr1	5630137	5630227	Cre01.g040050	-	2.19
chr1	5630794	5630855	Cre01.g040050	-	2
chr1	5637822	5638630	Cre01.g040150	-	3.68
chr1	5644050	5645009	Cre01.g040200	-	4
chr1	5645816	5646174	Cre01.g040200	-	1.91
chr1	5647167	5648051	Cre01.g040200	-	2.87
chr1	5649057	5649296	Cre01.g040250	-	3.86
chr1	5649504	5650032	Cre01.g040250	-	2.05
chr1	5652767	5653153	Cre01.g040250	-	3.33
chr1	5653296	5653356	Cre01.g040300	-	1.79
chr1	5657008	5657219	Cre01.g040350	-	10.4
chr1	5666447	5666658	Cre01.g040379	-	2.95
chr1	5676132	5677481	Cre01.g040450	-	3.72
chr1	5677600	5677811	Cre01.g040450	-	1.83
chr1	5681394	5681515	Cre01.g040476	-	1.69
chr1	5691321	5691921	Cre01.g040550	-	20.8
chr1	5704991	5705172	Cre01.g040650	-	2.57
chr1	5708163	5708392	Cre01.g040650	-	11.6
chr1	5720957	5721347	Cre01.g040850	-	2.66
chr1	5728849	5728909	Cre01.g040850	-	1.26
chr1	5732367	5732737	Cre01.g040850	-	1.35
chr1	5740821	5741871	Cre01.g041000	-	3.39
chr1	5742804	5743487	Cre01.g041000	-	3.16
chr1	5783833	5784309	Cre01.g041300	-	9.7
chr1	5787013	5787317	Cre01.g041300	-	1.81
chr1	5790606	5791204	Cre01.g041400	-	3.62
chr1	5800501	5800562	Cre01.g041450	-	3.47
chr1	5800620	5801757	Cre01.g041450	-	2.85
chr1	5804940	5805869	Cre01.g041450	-	2.07
chr1	5833291	5833706	Cre01.g041650	-	2.37
chr1	5890453	5890992	Cre01.g042000	-	35.8
chr1	5908412	5909580	Cre01.g042100	-	4.59
chr1	5915605	5915875	Cre01.g042100	-	3.26
chr1	5919432	5919582	Cre01.g042150	-	3.8
chr1	5919641	5919910	Cre01.g042150	-	7.8
chr1	5922721	5923172	Cre01.g042200	-	2.45
chr1	5932742	5933733	Cre01.g042300	-	3.2
chr1	5943559	5944323	Cre01.g042352	-	5.09
chr1	5944712	5944833	Cre01.g042352	-	1.96
chr1	5945821	5946122	Cre01.g042352	-	4.96
chr1	5954930	5955327	Cre01.g042352	-	16.7
chr1	5955386	5955597	Cre01.g042352	-	4.62
chr1	5956521	5956582	Cre01.g042352	-	6.16
chr1	5956971	5957215	Cre01.g042352	-	10.4
chr1	5958732	5959965	Cre01.g042352	-	12.3
chr1	5961908	5962771	Cre01.g042352	-	13.3
chr1	6004861	6005280	Cre01.g042550	-	2.63
chr1	6005458	6006247	Cre01.g042550	-	2.75
chr1	6021489	6021757	Cre01.g042700	-	1.99
chr1	6037018	6038835	Cre01.g042800	-	2.47
chr1	6041628	6042453	Cre01.g042850	-	2.47
chr1	6048642	6049058	Cre01.g042950	-	3.21
chr1	6049295	6049711	Cre01.g042950	-	8.23
chr1	6050948	6051694	Cre01.g042950	-	1.43
chr1	6057800	6059287	Cre01.g043050	-	3.58
chr1	6061119	6061569	Cre01.g043100	-	2.99
chr1	6062520	6062832	Cre01.g043100	-	1.24
chr1	6075996	6076056	Cre01.g043300	-	1.59
chr1	6076114	6076409	Cre01.g043300	-	1.93
chr1	6081764	6082421	Cre01.g043350	-	4.04
chr1	6087179	6087955	Cre01.g043400	-	2.2
chr1	6093289	6093586	Cre01.g043500	-	3.07
chr1	6100419	6100510	Cre01.g043550	-	3.75
chr1	6100779	6100840	Cre01.g043550	-	2.37
chr1	6100989	6101800	Cre01.g043550	-	4.33
chr1	6109839	6110170	Cre01.g043600	-	5.49
chr1	6114160	6114700	Cre01.g043650	-	4.62
chr1	6130043	6130461	Cre01.g043800	-	2.31
chr1	6137619	6138009	Cre01.g043850	-	2.84
chr1	6138398	6139178	Cre01.g043850	-	4.16
chr1	6148714	6148955	Cre01.g043850	-	2.48
chr1	6150509	6151467	Cre01.g043950	-	7.14
chr1	6158408	6158639	Cre01.g044050	-	2.06
chr1	6159498	6159556	Cre01.g044050	-	1.47
chr1	6163593	6164461	Cre01.g044100	-	6.11
chr1	6164758	6164939	Cre01.g044100	-	1.46
chr1	6170616	6170706	Cre01.g044150	-	2.79
chr1	6212906	6213583	Cre01.g044400	-	4.45
chr1	6247617	6248125	Cre01.g044700	-	2.83
chr1	6267887	6268218	Cre01.g044850	-	2.83
chr1	6300577	6301033	Cre01.g044850	-	3.3
chr1	6316410	6316676	Cre01.g045000	-	3.68
chr1	6322005	6322480	Cre01.g045100	-	2.43
chr1	6322657	6325269	Cre01.g045100	-	2.1
chr1	6325657	6325838	Cre01.g045150	-	6.35
chr1	6326197	6326318	Cre01.g045150	-	3.7
chr1	6326527	6326738	Cre01.g045150	-	7.12
chr1	6338945	6339364	Cre01.g045902	-	3.85
chr1	6350560	6351009	Cre01.g046650	-	4.19
chr1	6357246	6357484	Cre01.g046652	-	2.52
chr1	6363936	6364086	Cre01.g045400	-	5.39
chr1	6368716	6369486	Cre01.g045450	-	3.58
chr1	6372072	6372162	Cre01.g045450	-	1.58
chr1	6392596	6393045	Cre01.g045600	-	3.99
chr1	6400346	6400825	Cre01.g045601	-	5.54
chr1	6415796	6416426	Cre01.g045640	-	22.6
chr1	6421274	6421602	Cre01.g045640	-	2.73
chr1	6444135	6444644	Cre01.g045800	-	3.51
chr1	6447552	6447813	Cre01.g045800	-	2.06
chr1	6447872	6447963	Cre01.g045800	-	1.77
chr1	6458673	6459238	Cre01.g045903	-	2.58
chr1	6484761	6485479	Cre01.g046237	-	7.54
chr1	6493290	6493440	Cre01.g046237	-	2.53
chr1	6608648	6608827	Cre01.g047300	-	3.08
chr1	6641791	6642294	Cre01.g047550	-	4.69
chr1	6642766	6643594	Cre01.g047550	-	2.16
chr1	6643742	6644166	Cre01.g047550	-	1.56
chr1	6644412	6645010	Cre01.g047600	-	2.78
chr1	6651171	6651232	Cre01.g047700	-	1.25
chr1	6654684	6655843	Cre01.g047700	-	1.74
chr1	6668469	6668649	Cre01.g047900	-	3.55
chr1	6669064	6669571	Cre01.g047900	-	1.49
chr1	6672061	6672912	Cre01.g047900	-	1.77
chr1	6676255	6676435	Cre01.g048000	-	3.85
chr1	6690128	6690399	Cre01.g048100	-	2.91
chr1	6721529	6721590	Cre01.g048250	-	1.53
chr1	6741312	6741672	Cre01.g048450	-	3.08
chr1	6745034	6745214	Cre01.g048450	-	4.55
chr1	6746123	6746304	Cre01.g048450	-	2.53
chr1	6746649	6746768	Cre01.g048501	-	2.13
chr1	6748992	6749442	Cre01.g048550	-	2.64
chr1	6753698	6753909	Cre01.g048600	-	2.02
chr1	6754267	6754328	Cre01.g048600	-	1.7
chr1	6759894	6760104	Cre01.g048600	-	6.24
chr1	6771578	6771994	Cre01.g048750	-	1.86
chr1	6773515	6773861	Cre01.g048750	-	1.49
chr1	6774178	6774566	Cre01.g048800	-	3.22
chr1	6776163	6776224	Cre01.g048800	-	2.04
chr1	6776784	6778365	Cre01.g048850	-	3.53
chr1	6781083	6782264	Cre01.g048850	-	1.88
chr1	6782867	6783227	Cre01.g048900	-	25.4
chr1	6799628	6800285	Cre01.g049050	-	2.44
chr1	6800583	6802266	Cre01.g049050	-	1.83
chr1	6820508	6821374	Cre01.g049200	-	4.31
chr1	6830695	6830785	Cre01.g049200	-	2.22
chr1	6837898	6838319	Cre01.g049300	-	2.71
chr1	6840705	6840886	Cre01.g049300	-	1.6
chr1	6841754	6841994	Cre01.g049300	-	2.08
chr1	6842624	6843164	Cre01.g049350	-	7.34
chr1	6846548	6847405	Cre01.g049350	-	3.66
chr1	6850718	6851223	Cre01.g049450	-	3.28
chr1	6853665	6854536	Cre01.g049500	-	4.13
chr1	6854998	6855388	Cre01.g049550	-	3.93
chr1	6855904	6856024	Cre01.g049550	-	1.47
chr1	6858208	6858862	Cre01.g049600	-	3.92
chr1	6860267	6860608	Cre01.g049600	-	1.97
chr1	6862605	6863593	Cre01.g049650	-	4.89
chr1	6938546	6939385	Cre01.g050000	-	4.65
chr1	6941941	6942331	Cre01.g050050	-	2.47
chr1	6946000	6949372	Cre01.g050100	-	3.57
chr1	6979851	6980602	Cre01.g050451	-	7.51
chr1	6994688	6995128	Cre01.g050550	-	3.66
chr1	6995244	6995715	Cre01.g050550	-	1.21
chr1	6996431	6996729	Cre01.g050600	-	24.3
chr1	6996788	7000357	Cre01.g050600	-	17.3
chr1	7001741	7002327	Cre01.g050600	-	3.67
chr1	7003087	7003687	Cre01.g050608	-	5.65
chr1	7003865	7004016	Cre01.g050608	-	2.37
chr1	7015355	7015475	Cre01.g050616	-	8.09
chr1	7015344	7015495	Cre01.g050624	-	11.6
chr1	7057408	7057978	Cre01.g050950	-	6.21
chr1	7059481	7060010	Cre01.g050950	-	3.13
chr1	7093794	7096710	Cre01.g051250	-	2.85
chr1	7109417	7109795	Cre01.g051350	-	2.12
chr1	7112967	7113735	Cre01.g051450	-	2.38
chr1	7122739	7122800	Cre01.g051500	-	1.18
chr1	7207611	7208058	Cre01.g051800	-	4.62
chr1	7221794	7222243	Cre01.g051950	-	3.61
chr1	7224714	7225822	Cre01.g051950	-	2.37
chr1	7233588	7233885	Cre01.g052100	-	3.21
chr1	7236154	7236903	Cre01.g052150	-	3.07
chr1	7238517	7238937	Cre01.g052150	-	1.27
chr1	7244397	7244967	Cre01.g052200	-	2.77
chr1	7246283	7247108	Cre01.g052200	-	1.63
chr1	7258954	7259433	Cre01.g052450	-	3.37
chr1	7267944	7268661	Cre01.g052500	-	3.38
chr1	7394703	7394973	Cre01.g053200	-	4.81
chr1	7396964	7397114	Cre01.g053200	-	7.32
chr1	7401240	7401929	Cre01.g053250	-	5.36
chr1	7413657	7414120	Cre01.g053250	-	1.75
chr1	7418066	7418187	Cre01.g053250	-	4.28
chr1	7418538	7418836	Cre01.g053288	-	4.24
chr1	7428379	7428709	Cre01.g053350	-	6.44
chr1	7441347	7442247	Cre01.g053450	-	3.03
chr1	7443979	7445257	Cre01.g053450	-	2.84
chr1	7451357	7451941	Cre01.g053450	-	2.86
chr1	7453652	7454130	Cre01.g053450	-	2.46
chr1	7454188	7454617	Cre01.g053450	-	2.05
chr1	7480938	7481293	Cre01.g053750	-	2.37
chr1	7487280	7487967	Cre01.g053850	-	2.24
chr1	7503838	7504405	Cre01.g054000	-	3.04
chr1	7505253	7505493	Cre01.g054000	-	2.08
chr1	7507351	7507748	Cre01.g054000	-	1.65
chr1	7511199	7511528	Cre01.g054100	-	3.37
chr1	7555376	7555706	Cre01.g054500	-	8.86
chr1	7555974	7556603	Cre01.g054500	-	4.63
chr1	7557379	7557808	Cre01.g054500	-	1.83
chr1	7560615	7560766	Cre01.g054500	-	1.42
chr1	7562661	7562811	Cre01.g054500	-	3.66
chr1	7572985	7573494	Cre01.g054650	-	4.6
chr1	7576451	7576512	Cre01.g054650	-	2.09
chr1	7585525	7585705	Cre01.g054800	-	5.54
chr1	7585883	7586510	Cre01.g054800	-	22.9
chr1	7597624	7598124	Cre01.g054800	-	2.71
chr1	7601245	7602164	Cre01.g054850	-	2.04
chr1	7620954	7621133	Cre01.g055050	-	2.77
chr1	7629496	7630059	Cre01.g055200	-	3.02
chr1	7633572	7633903	Cre01.g055250	-	2.79
chr1	7652044	7656431	Cre01.g055400	-	3.88
chr1	7657921	7658996	Cre01.g055408	-	25.3
chr1	7664772	7665290	Cre01.g055408	-	1.33
chr1	7679929	7680139	Cre01.g055428	-	2.21
chr1	7680318	7680827	Cre01.g055428	-	1.85
chr1	7681993	7683321	Cre01.g055428	-	1.7
chr1	7701300	7701390	Cre01.g055444	-	3.12
chr1	7711115	7711412	Cre01.g055457	-	2.91
chr1	7719503	7720902	Cre01.g055465	-	4.43
chr1	7739264	7741956	Cre01.g055477	-	3.48
chr1	7764614	7764735	Cre01.g055500	-	12.7
chr1	7770325	7770611	Cre01.g055500	-	1.56
chr1	7784214	7784572	Cre01.g055550	-	3.96
chr1	7814036	7814814	Cre01.g056331	-	5.35
chr1	7819164	7819284	Cre01.g056696	-	2.22
chr1	7821694	7821964	Cre01.g056696	-	9.77
chr1	7822860	7822950	Cre01.g056696	-	1.99
chr1	7832528	7832679	Cre01.g057791	-	8.09
chr1	7836099	7836250	Cre01.g057791	-	2.97
chr1	7840619	7841546	Cre01.g058521	-	4.88
chr1	7841963	7842114	Cre01.g058521	-	4.85
chr1	7879553	7881180	Cre01.g061442	-	2.9
chr1	7885442	7885856	Cre01.g062537	-	2.54
chr1	7888038	7888395	Cre01.g062902	-	2.8
chr1	7896839	7896900	Cre01.g063632	-	3.61
chr1	7897108	7897288	Cre01.g063632	-	3.66
chr1	7950136	7950492	Cre01.g066552	-	3.45
chr1	7950610	7952179	Cre01.g066552	-	3.4
chr1	7954525	7954615	Cre01.g066917	-	1.87
chr1	7987240	7988239	Cre01.g069107	-	3.51
chr1	7994481	7995079	Cre01.g069837	-	3.47
chr1	8003734	8004122	Cre01.g070567	-	2.39
chr1	8007959	8008649	Cre01.g070932	-	3.79
chr1	8008918	8009638	Cre01.g070932	-	3.55
chr2	18832	19302	Cre02.g073150	+	6.25
chr2	19360	19537	Cre02.g073150	+	2.86
chr2	19645	19884	Cre02.g073176	+	2.72
chr2	22707	23035	Cre02.g073176	+	2.62
chr2	23094	23452	Cre02.g073176	+	3.62
chr2	34785	36653	Cre02.g073250	+	2.97
chr2	41469	42037	Cre02.g073250	+	5.83
chr2	46235	46504	Cre02.g073350	+	1.94
chr2	46922	47429	Cre02.g073350	+	3.47
chr2	52068	52518	Cre02.g073400	+	3.02
chr2	58347	58527	Cre02.g073450	+	2.78
chr2	84632	84993	Cre02.g073750	+	4.97
chr2	85686	85914	Cre02.g073800	+	1.41
chr2	86319	86940	Cre02.g073800	+	3.12
chr2	95181	95449	Cre02.g073900	+	3.94
chr2	119274	120427	Cre02.g074150	+	2.74
chr2	121729	122260	Cre02.g074150	+	1.99
chr2	124797	126597	Cre02.g074150	+	7.34
chr2	133875	134025	Cre02.g074250	+	2.21
chr2	140600	140989	Cre02.g074250	+	7.37
chr2	149575	149876	Cre02.g074300	+	9.24
chr2	154587	155277	Cre02.g074300	+	3.61
chr2	200374	201086	Cre02.g074550	+	3.87
chr2	217945	218975	Cre02.g074700	+	1.58
chr2	219211	219391	Cre02.g074700	+	1.48
chr2	219479	220222	Cre02.g074700	+	26.6
chr2	220639	221032	Cre02.g074720	+	1.58
chr2	221764	221945	Cre02.g074720	+	1.3
chr2	222363	222814	Cre02.g074720	+	2.22
chr2	223143	223204	Cre02.g074720	+	2.45
chr2	233085	233205	Cre02.g074758	+	2.51
chr2	233383	233952	Cre02.g074758	+	3.35
chr2	236037	236615	Cre02.g074800	+	4.44
chr2	241790	242442	Cre02.g074800	+	1.93
chr2	246301	246617	Cre02.g074800	+	1.31
chr2	247677	249594	Cre02.g074800	+	3.78
chr2	249772	250103	Cre02.g074800	+	2.61
chr2	266350	266649	Cre02.g074950	+	1.66
chr2	272198	272984	Cre02.g074950	+	1.62
chr2	273862	274521	Cre02.g074950	+	4.62
chr2	278840	279080	Cre02.g075000	+	1.53
chr2	288122	289061	Cre02.g075100	+	3
chr2	306541	306691	Cre02.g075200	+	2.75
chr2	310340	310400	Cre02.g075301	+	3.3
chr2	330456	330694	Cre02.g075500	+	1.6
chr2	350655	350990	Cre02.g075600	+	1.88
chr2	353031	353661	Cre02.g075600	+	4.22
chr2	353720	353841	Cre02.g075600	+	2.2
chr2	371329	371755	Cre02.g075800	+	2.07
chr2	372791	372941	Cre02.g075800	+	1.62
chr2	373267	374011	Cre02.g075800	+	2.6
chr2	428003	428841	Cre02.g076150	+	3.58
chr2	460626	461339	Cre02.g076466	+	4.93
chr2	469842	470227	Cre02.g076600	+	3.83
chr2	476795	477591	Cre02.g076650	+	2.97
chr2	483074	483940	Cre02.g076700	+	3.72
chr2	494213	495605	Cre02.g076900	+	2.24
chr2	496379	497806	Cre02.g076900	+	1.78
chr2	498950	499250	Cre02.g076900	+	1.2
chr2	499458	500355	Cre02.g076900	+	2.94
chr2	502339	502579	Cre02.g076950	+	2.96
chr2	502818	503028	Cre02.g076950	+	1.73
chr2	505383	505654	Cre02.g076950	+	3.38
chr2	507527	509412	Cre02.g076950	+	22.2
chr2	513553	514179	Cre02.g076987	+	6.26
chr2	521263	521473	Cre02.g077061	+	3.18
chr2	521621	521771	Cre02.g077061	+	2.27
chr2	522219	523052	Cre02.g077100	+	1.81
chr2	524411	524472	Cre02.g077100	+	1.32
chr2	526268	527130	Cre02.g077100	+	3.94
chr2	531123	531452	Cre02.g077150	+	4.06
chr2	537022	537142	Cre02.g077250	+	6.31
chr2	556942	557473	Cre02.g077500	+	4.34
chr2	558415	558625	Cre02.g077550	+	1.43
chr2	558975	559367	Cre02.g077550	+	1.42
chr2	561891	562518	Cre02.g077550	+	3.03
chr2	581969	582296	Cre02.g077650	+	2.62
chr2	590965	591533	Cre02.g077700	+	11.2
chr2	593844	594337	Cre02.g077750	+	1.46
chr2	595066	595746	Cre02.g077750	+	1.68
chr2	596774	598088	Cre02.g077750	+	7.75
chr2	621440	621888	Cre02.g077900	+	8.04
chr2	638207	638538	Cre02.g077951	+	3.3
chr2	655446	656789	Cre02.g078050	+	2.53
chr2	660057	660508	Cre02.g078050	+	2.7
chr2	683372	683493	Cre02.g078150	+	5.08
chr2	690648	691068	Cre02.g078150	+	8.51
chr2	705845	705905	Cre02.g078300	+	1.35
chr2	708148	708418	Cre02.g078316	+	2.47
chr2	750263	750829	Cre02.g078550	+	3.63
chr2	762175	762266	Cre02.g078700	+	1.27
chr2	765333	765963	Cre02.g078700	+	3.7
chr2	770442	770980	Cre02.g078750	+	5.11
chr2	781752	781962	Cre02.g078804	+	3.97
chr2	790408	790917	Cre02.g078858	+	5.57
chr2	804006	804365	Cre02.g078885	+	3.89
chr2	806854	807032	Cre02.g078912	+	3.06
chr2	837030	838042	Cre02.g079004	+	6.62
chr2	838130	838398	Cre02.g079004	+	5.09
chr2	838897	838958	Cre02.g078950	+	1.22
chr2	841146	841531	Cre02.g078950	+	2.69
chr2	844060	845320	Cre02.g078950	+	4.23
chr2	871122	871489	Cre02.g079200	+	1.93
chr2	872816	873172	Cre02.g079200	+	5.12
chr2	876650	877008	Cre02.g079250	+	4.35
chr2	877417	879671	Cre02.g079300	+	4.07
chr2	880943	881843	Cre02.g079300	+	3.98
chr2	882077	882138	Cre02.g079351	+	4.62
chr2	896065	896785	Cre02.g079351	+	5.8
chr2	899245	899874	Cre02.g079400	+	5.64
chr2	900099	900160	Cre02.g079450	+	1.2
chr2	904395	905352	Cre02.g079450	+	3.41
chr2	914157	915757	Cre02.g079550	+	2.59
chr2	916491	916867	Cre02.g079550	+	1.36
chr2	918102	918163	Cre02.g079550	+	1.1
chr2	918954	919551	Cre02.g079550	+	4.62
chr2	919987	920167	Cre02.g079600	+	1.77
chr2	920553	922098	Cre02.g079600	+	2.45
chr2	922424	922753	Cre02.g079600	+	5.56
chr2	944665	945922	Cre02.g079750	+	8.86
chr2	953781	954322	Cre02.g079850	+	7.99
chr2	954501	954802	Cre02.g079850	+	5.01
chr2	974183	974393	Cre02.g080100	+	18.5
chr2	983252	983763	Cre02.g080150	+	17.3
chr2	991950	992395	Cre02.g080250	+	2.66
chr2	1007315	1008172	Cre02.g080350	+	4.57
chr2	1049964	1054063	Cre02.g080700	+	6.68
chr2	1055224	1055344	Cre02.g080700	+	2.95
chr2	1064074	1066049	Cre02.g080750	+	8.36
chr2	1081149	1082557	Cre02.g080950	+	5.11
chr2	1088432	1089242	Cre02.g081050	+	5.43
chr2	1089744	1090045	Cre02.g081100	+	2.31
chr2	1092263	1092384	Cre02.g081100	+	1.71
chr2	1092712	1093073	Cre02.g081100	+	3.71
chr2	1093161	1093312	Cre02.g081100	+	2.91
chr2	1100585	1100825	Cre02.g081176	+	6.02
chr2	1120405	1120526	Cre02.g081350	+	1.36
chr2	1125406	1125977	Cre02.g081350	+	2.92
chr2	1133535	1134838	Cre02.g081500	+	2.38
chr2	1137506	1137862	Cre02.g081500	+	6.74
chr2	1137921	1138277	Cre02.g081500	+	2.77
chr2	1138325	1138533	Cre02.g081550	+	2.48
chr2	1139356	1140856	Cre02.g081550	+	3.26
chr2	1146734	1147523	Cre02.g081650	+	3.34
chr2	1152551	1153209	Cre02.g081650	+	12.7
chr2	1156590	1156979	Cre02.g081700	+	5.26
chr2	1157275	1157842	Cre02.g081700	+	5.78
chr2	1207521	1207969	Cre02.g082050	+	2.37
chr2	1223175	1223503	Cre02.g082300	+	1.93
chr2	1225912	1226180	Cre02.g082300	+	1.65
chr2	1243613	1243883	Cre02.g082500	+	2.16
chr2	1249835	1250969	Cre02.g082550	+	4.03
chr2	1252226	1252455	Cre02.g082600	+	1.65
chr2	1256300	1256570	Cre02.g082600	+	2.69
chr2	1265298	1265598	Cre02.g082700	+	16.2
chr2	1267030	1267150	Cre02.g082750	+	2.71
chr2	1365893	1366339	Cre02.g083065	+	6.24
chr2	1391708	1392451	Cre02.g083300	+	13.3
chr2	1418819	1419147	Cre02.g083450	+	3.89
chr2	1431159	1431844	Cre02.g083600	+	1.71
chr2	1432970	1434985	Cre02.g083600	+	2.79
chr2	1437385	1438042	Cre02.g083600	+	3.72
chr2	1446779	1446899	Cre02.g083700	+	2.75
chr2	1449228	1449348	Cre02.g083750	+	5.49
chr2	1455762	1457258	Cre02.g083750	+	9.17
chr2	1457436	1458125	Cre02.g083750	+	5.34
chr2	1458878	1459411	Cre02.g083800	+	1.44
chr2	1459837	1460375	Cre02.g083800	+	1.15
chr2	1460937	1461982	Cre02.g083800	+	1.9
chr2	1462159	1462932	Cre02.g083800	+	3.97
chr2	1474272	1474423	Cre02.g083900	+	11.9
chr2	1478383	1478443	Cre02.g083900	+	1.76
chr2	1478652	1478922	Cre02.g083900	+	2.42
chr2	1480762	1480882	Cre02.g083935	+	3.3
chr2	1481179	1481567	Cre02.g083935	+	3.47
chr2	1486714	1487066	Cre02.g084000	+	4.27
chr2	1487500	1487722	Cre02.g084050	+	1.67
chr2	1487781	1488135	Cre02.g084050	+	2.03
chr2	1490763	1490972	Cre02.g084050	+	3.17
chr2	1492592	1493491	Cre02.g084100	+	3.79
chr2	1494279	1494489	Cre02.g084150	+	2.32
chr2	1507724	1508144	Cre02.g084150	+	2.13
chr2	1508395	1508852	Cre02.g084176	+	9.47
chr2	1524664	1525167	Cre02.g084400	+	1.84
chr2	1525710	1526578	Cre02.g084400	+	2.69
chr2	1528120	1528450	Cre02.g084450	+	1.2
chr2	1529721	1530141	Cre02.g084450	+	3.5
chr2	1537710	1537950	Cre02.g084600	+	2.26
chr2	1539677	1540400	Cre02.g084600	+	2.76
chr2	1561007	1562514	Cre02.g084800	+	5.01
chr2	1563585	1566716	Cre02.g084800	+	6.37
chr2	1590576	1591054	Cre02.g085000	+	8.66
chr2	1598002	1598722	Cre02.g085050	+	4.84
chr2	1598781	1599021	Cre02.g085050	+	9.24
chr2	1618660	1620155	Cre02.g085150	+	4.57
chr2	1620333	1620454	Cre02.g085150	+	2.91
chr2	1626426	1627658	Cre02.g085257	+	2.16
chr2	1628673	1628942	Cre02.g085257	+	2.04
chr2	1629965	1631068	Cre02.g085257	+	5.6
chr2	1635357	1635796	Cre02.g085300	+	4.14
chr2	1639898	1640437	Cre02.g085350	+	1.47
chr2	1642230	1642800	Cre02.g085350	+	3.72
chr2	1644650	1644890	Cre02.g085400	+	1.52
chr2	1645276	1645694	Cre02.g085400	+	3.15
chr2	1645990	1646051	Cre02.g085400	+	1.43
chr2	1649489	1649993	Cre02.g085450	+	1.73
chr2	1650411	1650920	Cre02.g085450	+	4.43
chr2	1655116	1656460	Cre02.g085550	+	3.06
chr2	1662147	1662768	Cre02.g085650	+	4.66
chr2	1668781	1668872	Cre02.g085750	+	2.18
chr2	1673075	1673225	Cre02.g085750	+	2.31
chr2	1680542	1681499	Cre02.g085800	+	4.64
chr2	1681797	1681887	Cre02.g085800	+	1.95
chr2	1682066	1682246	Cre02.g085800	+	4.43
chr2	1694563	1695282	Cre02.g085900	+	7.51
chr2	1695328	1695534	Cre02.g085950	+	2.89
chr2	1696755	1697107	Cre02.g085950	+	2.33
chr2	1704350	1704441	Cre02.g086000	+	12.7
chr2	1716398	1716459	Cre02.g086150	+	2.06
chr2	1720653	1720714	Cre02.g086150	+	1.42
chr2	1721520	1721850	Cre02.g086150	+	1.9
chr2	1726163	1726641	Cre02.g086250	+	4.15
chr2	1744092	1744153	Cre02.g086400	+	2.11
chr2	1746292	1746952	Cre02.g086400	+	5.73
chr2	1761035	1761394	Cre02.g086550	+	2.23
chr2	1765699	1766696	Cre02.g086650	+	9.24
chr2	1770883	1771918	Cre02.g086650	+	5.08
chr2	1773615	1773884	Cre02.g086650	+	6.16
chr2	1780577	1781082	Cre02.g086750	+	1.5
chr2	1782313	1783269	Cre02.g086750	+	3.63
chr2	1792280	1792490	Cre02.g086800	+	5.39
chr2	1792608	1792908	Cre02.g086800	+	4.01
chr2	1800257	1800348	Cre02.g086887	+	2.09
chr2	1801615	1802175	Cre02.g086887	+	2.96
chr2	1807500	1808189	Cre02.g086887	+	4.53
chr2	1810134	1810315	Cre02.g087000	+	2.14
chr2	1816893	1817104	Cre02.g087000	+	3.16
chr2	1837840	1837931	Cre02.g087200	+	1.49
chr2	1841574	1842501	Cre02.g087200	+	4.51
[truncated: 21,838 more rows]

## Sheet: Table S1 m6A peak in zyg(1d)
Table S1 Identified m6A peaks in different stages
Chromosome	Chr_start	Chr_stop	Gene ID	Strand	Enrichment
chr1	18853	19148	Cre01.g000017	+	71.3
chr1	25012	25103	Cre01.g000050	+	2.13
chr1	26658	26809	Cre01.g000050	+	1.65
chr1	29599	30168	Cre01.g000050	+	3.03
chr1	30377	30467	Cre01.g000050	+	5.69
chr1	31015	31318	Cre01.g000100	+	2.19
chr1	38640	38701	Cre01.g000100	+	1.5
chr1	40048	40917	Cre01.g000100	+	2.44
chr1	45621	46099	Cre01.g000150	+	2.93
chr1	57320	57919	Cre01.g000300	+	4.39
chr1	65145	66856	Cre01.g000450	+	3.58
chr1	67035	67629	Cre01.g000450	+	2.39
chr1	68909	69509	Cre01.g000450	+	3.3
chr1	69807	70197	Cre01.g000450	+	1.53
chr1	70335	70395	Cre01.g000500	+	1.31
chr1	76368	76727	Cre01.g000500	+	2.63
chr1	83478	83568	Cre01.g000550	+	1.6
chr1	96492	97537	Cre01.g000650	+	4.99
chr1	120319	120678	Cre01.g000900	+	2
chr1	125947	126098	Cre01.g000950	+	1.81
chr1	138225	138609	Cre01.g001150	+	4.18
chr1	140554	141440	Cre01.g001150	+	2.24
chr1	142863	142924	Cre01.g001150	+	1.85
chr1	143492	143673	Cre01.g001150	+	1.67
chr1	151785	151966	Cre01.g001150	+	2.39
chr1	163670	163850	Cre01.g001200	+	1.93
chr1	164029	164778	Cre01.g001200	+	2.59
chr1	165076	165197	Cre01.g001200	+	1.65
chr1	165466	165736	Cre01.g001200	+	5.07
chr1	208854	209005	Cre01.g001300	+	5.69
chr1	220043	220134	Cre01.g001400	+	1.24
chr1	223881	224662	Cre01.g001400	+	2.58
chr1	229235	229655	Cre01.g001450	+	4.43
chr1	241842	242316	Cre01.g001550	+	1.57
chr1	242987	243824	Cre01.g001550	+	4.25
chr1	247410	248157	Cre01.g001600	+	2.51
chr1	263619	264398	Cre01.g001657	+	6.32
chr1	272730	272791	Cre01.g001678	+	1.28
chr1	284537	285256	Cre01.g001678	+	3.42
chr1	285704	286183	Cre01.g001678	+	2.89
chr1	316496	316693	Cre01.g001800	+	1.53
chr1	319610	320289	Cre01.g001800	+	2.3
chr1	321982	323266	Cre01.g001800	+	2.2
chr1	324082	324653	Cre01.g001800	+	4.26
chr1	339595	340373	Cre01.g002050	+	12.1
chr1	344177	344774	Cre01.g002100	+	2.87
chr1	348080	349934	Cre01.g002200	+	4.3
chr1	350022	350082	Cre01.g002200	+	1.43
chr1	359848	360029	Cre01.g002201	+	6.93
chr1	362726	362919	Cre01.g002227	+	1.52
chr1	363807	364077	Cre01.g002227	+	4.25
chr1	366401	366624	Cre01.g002234	+	1.39
chr1	367058	367837	Cre01.g002234	+	3.79
chr1	371087	371266	Cre01.g002250	+	1.62
chr1	371592	371860	Cre01.g002250	+	2.43
chr1	375365	375425	Cre01.g002350	+	2.58
chr1	375632	375841	Cre01.g002350	+	1.28
chr1	382831	383307	Cre01.g002350	+	3.03
chr1	449660	449901	Cre01.g002550	+	6.23
chr1	450439	450799	Cre01.g002550	+	2.47
chr1	450858	451638	Cre01.g002550	+	8.16
chr1	458885	459334	Cre01.g002650	+	7.06
chr1	468121	468331	Cre01.g002700	+	3.93
chr1	472192	472758	Cre01.g002750	+	4.18
chr1	480086	480705	Cre01.g002787	+	24.3
chr1	487398	487774	Cre01.g002787	+	3.9
chr1	495821	495972	Cre01.g002787	+	5.69
chr1	499669	500416	Cre01.g002787	+	3.58
chr1	507063	507767	Cre01.g002824	+	4.08
chr1	516168	520049	Cre01.g002861	+	4.5
chr1	520476	521135	Cre01.g002861	+	2.29
chr1	523074	523395	Cre01.g002861	+	1.73
chr1	525750	526110	Cre01.g002861	+	2.09
chr1	526378	526947	Cre01.g002861	+	2.82
chr1	553397	553667	Cre01.g003100	+	2.75
chr1	562623	563396	Cre01.g003200	+	3.84
chr1	578115	578265	Cre01.g003450	+	2.09
chr1	582681	583100	Cre01.g003450	+	2.36
chr1	595207	595687	Cre01.g003463	+	2.81
chr1	625508	625598	Cre01.g003500	+	3.24
chr1	646623	647108	Cre01.g003516	+	2.63
chr1	650674	652074	Cre01.g003516	+	2.28
chr1	652342	653360	Cre01.g003516	+	4.79
chr1	676954	677613	Cre01.g003532	+	7.2
chr1	708307	708428	Cre01.g003700	+	9.6
chr1	708816	709087	Cre01.g003700	+	7.44
chr1	724333	724603	Cre01.g003751	+	4.77
chr1	725230	725411	Cre01.g003751	+	2.73
chr1	725500	725560	Cre01.g003751	+	3.54
chr1	735831	736490	Cre01.g003800	+	9.7
chr1	736897	737018	Cre01.g003826	+	3.14
chr1	737287	737497	Cre01.g003826	+	3.03
chr1	738215	738546	Cre01.g003826	+	4.34
chr1	738635	738935	Cre01.g003826	+	3.79
chr1	739626	740891	Cre01.g003850	+	1.99
chr1	745445	746905	Cre01.g003850	+	4.19
chr1	782968	783029	Cre01.g004124	+	5.56
chr1	783537	784011	Cre01.g004124	+	2.33
chr1	789822	790177	Cre01.g004124	+	2.75
chr1	792879	793743	Cre01.g004124	+	2.98
chr1	794118	796505	Cre01.g004124	+	2.94
chr1	798066	798685	Cre01.g004124	+	1.54
chr1	800419	801392	Cre01.g004124	+	2.27
chr1	802372	803032	Cre01.g004124	+	3.03
chr1	814634	814987	Cre01.g004157	+	8.09
chr1	817716	818168	Cre01.g004157	+	4.4
chr1	824442	824503	Cre01.g004157	+	2.09
chr1	825461	825791	Cre01.g004157	+	5.22
chr1	825850	825971	Cre01.g004157	+	2.49
chr1	833184	834660	Cre01.g004250	+	2.47
chr1	841558	842409	Cre01.g004350	+	1.98
chr1	843549	844154	Cre01.g004350	+	1.34
chr1	849562	850459	Cre01.g004350	+	3.53
chr1	853520	853880	Cre01.g004400	+	2.23
chr1	858153	860411	Cre01.g004500	+	1.91
chr1	863865	864406	Cre01.g004500	+	3.36
chr1	870381	870681	Cre01.g004550	+	3.02
chr1	874145	874386	Cre01.g004600	+	6.6
chr1	883416	884136	Cre01.g004600	+	3.47
chr1	884374	885124	Cre01.g004600	+	7.06
chr1	886847	887416	Cre01.g004651	+	5.36
chr1	891766	891947	Cre01.g004750	+	1.84
chr1	896608	897388	Cre01.g004750	+	4.3
chr1	898566	898656	Cre01.g004800	+	1.42
chr1	901014	901584	Cre01.g004800	+	3.08
chr1	901673	902004	Cre01.g004800	+	3.83
chr1	927398	927959	Cre01.g005001	+	2.72
chr1	975626	976573	Cre01.g005450	+	2.16
chr1	977454	977661	Cre01.g005450	+	2.31
chr1	984934	985492	Cre01.g005500	+	1.69
chr1	987856	988186	Cre01.g005500	+	5.18
chr1	998226	998404	Cre01.g005600	+	1.56
chr1	999290	999439	Cre01.g005600	+	4.55
chr1	1002588	1002978	Cre01.g005651	+	7.08
chr1	1006440	1006769	Cre01.g005701	+	13.6
chr1	1021866	1022329	Cre01.g005850	+	1.39
chr1	1023556	1024142	Cre01.g005850	+	2.28
chr1	1029795	1029885	Cre01.g005950	+	1.51
chr1	1032785	1033321	Cre01.g005950	+	1.39
chr1	1034440	1034620	Cre01.g005950	+	1.75
chr1	1034828	1035186	Cre01.g005950	+	3.29
chr1	1048137	1048797	Cre01.g006050	+	2.75
chr1	1055082	1056432	Cre01.g006150	+	1.48
chr1	1059231	1059533	Cre01.g006150	+	1.31
chr1	1060379	1061039	Cre01.g006150	+	2.89
chr1	1366111	1366528	Cre01.g006850	+	3.37
chr1	1366616	1367211	Cre01.g006850	+	2.38
chr1	1395669	1396147	Cre01.g006950	+	3.11
chr1	1396716	1398361	Cre01.g007000	+	1.63
chr1	1404566	1405374	Cre01.g007000	+	3.06
chr1	1407275	1408463	Cre01.g007050	+	5.41
chr1	1426081	1426409	Cre01.g007150	+	3.06
chr1	1426586	1426795	Cre01.g007200	+	2.11
chr1	1427131	1428069	Cre01.g007200	+	1.45
chr1	1428569	1429588	Cre01.g007200	+	1.59
chr1	1431121	1431598	Cre01.g007200	+	2.63
chr1	1473446	1475217	Cre01.g007550	+	2.01
chr1	1476902	1477319	Cre01.g007550	+	2.45
chr1	1490723	1491083	Cre01.g007651	+	2.18
chr1	1507375	1507823	Cre01.g007737	+	2.11
chr1	1508091	1508629	Cre01.g007737	+	2.38
chr1	1523922	1523983	Cre01.g007901	+	2.14
chr1	1532199	1533339	Cre01.g007901	+	2.1
chr1	1548459	1549344	Cre01.g008051	+	2.56
chr1	1549955	1550520	Cre01.g008051	+	1.87
chr1	1586637	1586758	Cre01.g008250	+	6.06
chr1	1587116	1587267	Cre01.g008250	+	6.57
chr1	1593254	1593404	Cre01.g008350	+	1.59
chr1	1595604	1596470	Cre01.g008350	+	3.46
chr1	1596708	1596948	Cre01.g008350	+	4.2
chr1	1623223	1623789	Cre01.g008500	+	3.3
chr1	1623848	1623968	Cre01.g008500	+	3.18
chr1	1626127	1627301	Cre01.g008550	+	3.18
chr1	1631158	1631996	Cre01.g008550	+	3.77
chr1	1632634	1633046	Cre01.g008600	+	1.85
chr1	1638137	1638258	Cre01.g008600	+	1.52
chr1	1642596	1642687	Cre01.g008600	+	1.58
chr1	1642755	1644017	Cre01.g008650	+	2.41
chr1	1652024	1653404	Cre01.g008650	+	3.62
chr1	1653703	1654034	Cre01.g008650	+	2.12
chr1	1666456	1666906	Cre01.g008800	+	1.82
chr1	1666965	1667952	Cre01.g008800	+	3.41
chr1	1668190	1668430	Cre01.g008800	+	2.08
chr1	1686406	1686587	Cre01.g008891	+	4.04
chr1	1724926	1724987	Cre01.g009250	+	1.9
chr1	1725744	1727485	Cre01.g009300	+	2.86
chr1	1734761	1735099	Cre01.g009300	+	1.21
chr1	1739295	1739596	Cre01.g009300	+	3.79
chr1	1776143	1776502	Cre01.g009550	+	5.69
chr1	1782201	1782292	Cre01.g009575	+	1.28
chr1	1784132	1784462	Cre01.g009575	+	3.42
chr1	1785124	1785440	Cre01.g009601	+	2.67
chr1	1793208	1794466	Cre01.g009650	+	3.67
chr1	1794514	1796486	Cre01.g009676	+	3.33
chr1	1825144	1825791	Cre01.g009850	+	1.59
chr1	1830218	1830368	Cre01.g009850	+	1.46
chr1	1838668	1839581	Cre01.g010000	+	1.53
chr1	1841691	1842287	Cre01.g010000	+	3.72
chr1	1842394	1842988	Cre01.g010050	+	2
chr1	1851774	1852794	Cre01.g010050	+	6.47
chr1	1854119	1854268	Cre01.g010100	+	1.41
chr1	1856328	1856448	Cre01.g010100	+	2.1
chr1	1856714	1856982	Cre01.g010100	+	3.25
chr1	1861717	1861868	Cre01.g010150	+	2.58
chr1	1862796	1863036	Cre01.g010150	+	3.03
chr1	1873001	1873151	Cre01.g010201	+	2.01
chr1	1942978	1943602	Cre01.g010350	+	2.72
chr1	1961616	1961765	Cre01.g010550	+	22.7
chr1	1962061	1962211	Cre01.g010550	+	2.01
chr1	1975466	1975736	Cre01.g010650	+	4.93
chr1	1975873	1976022	Cre01.g010700	+	1.33
chr1	1978873	1979171	Cre01.g010700	+	24.9
chr1	1986229	1987306	Cre01.g010750	+	2.28
chr1	2001261	2001411	Cre01.g010816	+	2.04
chr1	2004728	2004789	Cre01.g010816	+	2.58
chr1	2005116	2005177	Cre01.g010816	+	2.04
chr1	2011738	2012515	Cre01.g010832	+	2.32
chr1	2012872	2013022	Cre01.g010832	+	2.26
chr1	2021894	2023440	Cre01.g010864	+	2.86
chr1	2024928	2025048	Cre01.g010864	+	1.35
chr1	2044665	2045209	Cre01.g010950	+	3.12
chr1	2053625	2054613	Cre01.g010950	+	8.59
chr1	2054881	2055151	Cre01.g010950	+	2.69
chr1	2063545	2063871	Cre01.g011050	+	2.21
chr1	2085187	2085247	Cre01.g011150	+	3.17
chr1	2086234	2086504	Cre01.g011150	+	1.93
chr1	2094537	2095071	Cre01.g011300	+	1.52
chr1	2099573	2099960	Cre01.g011300	+	2.26
chr1	2103006	2103391	Cre01.g011350	+	3.5
chr1	2124210	2125318	Cre01.g011500	+	1.58
chr1	2126023	2126556	Cre01.g011500	+	3.2
chr1	2126605	2126875	Cre01.g011550	+	2.88
chr1	2131438	2131498	Cre01.g011550	+	2.78
chr1	2133304	2133658	Cre01.g011600	+	1.61
chr1	2136417	2137707	Cre01.g011600	+	3.88
chr1	2141083	2141233	Cre01.g011630	+	12.1
chr1	2172137	2172737	Cre01.g011850	+	3.59
chr1	2192227	2192348	Cre01.g012000	+	3.08
chr1	2199460	2199701	Cre01.g012000	+	3.27
chr1	2202678	2203219	Cre01.g012000	+	4.33
chr1	2209727	2210339	Cre01.g012100	+	1.42
chr1	2213778	2214589	Cre01.g012100	+	2.57
chr1	2220302	2220660	Cre01.g012126	+	3.16
chr1	2230118	2230710	Cre01.g012200	+	1.84
chr1	2235270	2236650	Cre01.g012200	+	4.16
chr1	2236829	2237669	Cre01.g012200	+	3.05
chr1	2241142	2241351	Cre01.g012244	+	1.94
chr1	2241692	2242317	Cre01.g012244	+	3.06
chr1	2249607	2250075	Cre01.g012350	+	2.23
chr1	2254545	2254785	Cre01.g012350	+	3.05
chr1	2256839	2257529	Cre01.g012350	+	14.2
chr1	2263937	2264842	Cre01.g012450	+	5.05
chr1	2268331	2268451	Cre01.g012450	+	1.45
chr1	2275378	2275498	Cre01.g012450	+	1.65
chr1	2277935	2279053	Cre01.g012450	+	4.53
chr1	2279201	2279985	Cre01.g012450	+	3.1
chr1	2286543	2287692	Cre01.g012450	+	2.04
chr1	2288409	2289189	Cre01.g012450	+	4.39
chr1	2299043	2299193	Cre01.g012550	+	2.87
chr1	2342348	2342676	Cre01.g012800	+	11.1
chr1	2382095	2383408	Cre01.g013050	+	4.7
chr1	2396089	2396268	Cre01.g013200	+	1.41
chr1	2396621	2397184	Cre01.g013200	+	3.96
chr1	2408685	2408924	Cre01.g013300	+	2.5
chr1	2419299	2419897	Cre01.g013450	+	3.67
chr1	2423253	2423656	Cre01.g013500	+	1.58
chr1	2425866	2426463	Cre01.g013500	+	2.1
chr1	2439116	2439711	Cre01.g013650	+	2.99
chr1	2452605	2452784	Cre01.g013800	+	1.72
chr1	2456625	2456922	Cre01.g013800	+	2.55
chr1	2460990	2461170	Cre01.g013801	+	1.42
chr1	2478626	2481641	Cre01.g014050	+	2.25
chr1	2483182	2483780	Cre01.g014050	+	2.45
chr1	2483869	2484109	Cre01.g014050	+	1.86
chr1	2492916	2493455	Cre01.g014150	+	3.36
chr1	2502718	2503438	Cre01.g014250	+	5.31
chr1	2512713	2514278	Cre01.g014350	+	3.42
chr1	2514356	2514683	Cre01.g014400	+	2.52
chr1	2518551	2518908	Cre01.g014400	+	3.22
chr1	2528175	2528834	Cre01.g014450	+	4.59
chr1	2537587	2539008	Cre01.g014600	+	3.16
chr1	2539301	2539626	Cre01.g014600	+	4.29
chr1	2543835	2544221	Cre01.g014650	+	6.06
chr1	2559562	2560048	Cre01.g014850	+	1.49
chr1	2560695	2561731	Cre01.g014850	+	3.71
chr1	2569521	2569986	Cre01.g014950	+	1.74
chr1	2572371	2573061	Cre01.g014950	+	3.55
chr1	2573180	2573480	Cre01.g014950	+	2.29
chr1	2576944	2577946	Cre01.g015000	+	1.51
chr1	2579110	2579230	Cre01.g015000	+	1.26
chr1	2579497	2580122	Cre01.g015000	+	2.93
chr1	2580181	2580271	Cre01.g015000	+	3.98
chr1	2580557	2580618	Cre01.g015050	+	2.3
chr1	2586294	2586385	Cre01.g015050	+	1.44
chr1	2588400	2588881	Cre01.g015050	+	3.08
chr1	2634734	2634943	Cre01.g015300	+	1.62
chr1	2636938	2637029	Cre01.g015350	+	1.35
chr1	2637790	2637999	Cre01.g015350	+	2.25
chr1	2638177	2638506	Cre01.g015350	+	1.93
chr1	2652514	2652721	Cre01.g015550	+	1.96
chr1	2670391	2670781	Cre01.g015600	+	3.24
chr1	2678695	2678846	Cre01.g015750	+	2
chr1	2689432	2689967	Cre01.g015950	+	3
chr1	2695850	2698312	Cre01.g016050	+	3.75
chr1	2699073	2700182	Cre01.g016050	+	2.59
chr1	2702102	2707454	Cre01.g016050	+	3.06
chr1	2708099	2708532	Cre01.g016050	+	1.39
chr1	2709013	2709164	Cre01.g016050	+	1.51
chr1	2710351	2710860	Cre01.g016050	+	4.83
chr1	2753285	2754294	Cre01.g016300	+	3.14
chr1	2757502	2758071	Cre01.g016350	+	3.89
chr1	2758130	2758849	Cre01.g016350	+	3.2
chr1	2761430	2761580	Cre01.g016400	+	2.31
chr1	2763262	2763382	Cre01.g016400	+	2.4
chr1	2763679	2763740	Cre01.g016400	+	1.75
chr1	2763888	2764217	Cre01.g016400	+	2.96
chr1	2764514	2764992	Cre01.g016400	+	2.45
chr1	2781781	2781991	Cre01.g016528	+	1.82
chr1	2786589	2787067	Cre01.g016528	+	12.6
chr1	2787245	2787484	Cre01.g016528	+	2.56
chr1	2790871	2791050	Cre01.g016542	+	2.04
chr1	2811332	2811483	Cre01.g016600	+	3.94
chr1	2816944	2817005	Cre01.g016700	+	1.36
chr1	2821231	2821560	Cre01.g016800	+	1.83
chr1	2824458	2825144	Cre01.g016800	+	2.69
chr1	2835734	2835795	Cre01.g017050	+	1.39
chr1	2836689	2836987	Cre01.g017050	+	2.83
chr1	2837165	2837345	Cre01.g017050	+	1.32
chr1	2844355	2844924	Cre01.g017100	+	5.88
chr1	2864370	2864579	Cre01.g017300	+	1.42
chr1	2865379	2865618	Cre01.g017300	+	1.83
chr1	2879002	2880495	Cre01.g017500	+	1.67
chr1	2882430	2882844	Cre01.g017500	+	2.59
chr1	2888353	2889104	Cre01.g017550	+	5.92
chr1	2927404	2927914	Cre01.g017750	+	3.06
chr1	2936434	2937688	Cre01.g017900	+	4.27
chr1	2939665	2939756	Cre01.g017900	+	1.54
chr1	2957928	2958318	Cre01.g018050	+	3.57
chr1	2965608	2967168	Cre01.g018150	+	3.67
chr1	2988597	2989919	Cre01.g018350	+	2.74
chr1	2990268	2990798	Cre01.g018350	+	2.07
chr1	2992564	2993338	Cre01.g018350	+	4.41
chr1	3001484	3001961	Cre01.g018450	+	2.99
chr1	3005838	3006078	Cre01.g018500	+	1.94
chr1	3018885	3020111	Cre01.g018600	+	1.23
chr1	3021466	3021856	Cre01.g018600	+	3.67
chr1	3022715	3022806	Cre01.g018650	+	1.69
chr1	3030188	3032760	Cre01.g018650	+	6.23
chr1	3050889	3051369	Cre01.g018750	+	4.26
chr1	3054916	3055126	Cre01.g018800	+	2.64
chr1	3063275	3063774	Cre01.g018900	+	1.36
chr1	3064647	3065008	Cre01.g018900	+	1.83
chr1	3079036	3079127	Cre01.g019051	+	1.9
chr1	3088919	3089248	Cre01.g019150	+	2.92
chr1	3093994	3094829	Cre01.g019200	+	2.22
chr1	3096815	3096875	Cre01.g019250	+	1.1
chr1	3097502	3098524	Cre01.g019250	+	3.08
chr1	3120489	3120667	Cre01.g019400	+	15.2
chr1	3123131	3124487	Cre01.g019450	+	2.42
chr1	3125174	3125881	Cre01.g019450	+	1.99
chr1	3132672	3133267	Cre01.g019500	+	2.81
chr1	3147468	3147677	Cre01.g019650	+	2.98
chr1	3157233	3158439	Cre01.g019750	+	2.4
chr1	3159242	3159607	Cre01.g019750	+	1.26
chr1	3161353	3163182	Cre01.g019750	+	1.54
chr1	3164351	3164857	Cre01.g019750	+	2.72
chr1	3185543	3186227	Cre01.g019950	+	7.34
chr1	3191710	3193716	Cre01.g020000	+	3.76
chr1	3199522	3199763	Cre01.g020050	+	3.01
chr1	3242158	3242578	Cre01.g020264	+	2.62
chr1	3251488	3251938	Cre01.g020350	+	3.28
chr1	3262736	3263118	Cre01.g020500	+	3.34
chr1	3279125	3279216	Cre01.g020750	+	1.32
chr1	3279640	3280536	Cre01.g020750	+	2.75
chr1	3326926	3327166	Cre01.g020950	+	2.31
chr1	3331278	3331608	Cre01.g020950	+	3.27
chr1	3346285	3346495	Cre01.g021150	+	1.77
chr1	3351359	3351867	Cre01.g021150	+	2.09
chr1	3352036	3352273	Cre01.g021200	+	4.98
chr1	3355649	3355888	Cre01.g021200	+	3.03
chr1	3360071	3361157	Cre01.g021251	+	1.42
chr1	3362457	3362728	Cre01.g021251	+	3.41
chr1	3362907	3363148	Cre01.g021251	+	3.58
chr1	3368745	3369242	Cre01.g021400	+	2.6
chr1	3369972	3370261	Cre01.g021400	+	1.47
chr1	3371825	3372004	Cre01.g021400	+	2.46
chr1	3380172	3380502	Cre01.g021450	+	1.93
chr1	3386418	3386865	Cre01.g021500	+	4.98
chr1	3392268	3392988	Cre01.g021550	+	3.77
chr1	3398900	3399319	Cre01.g021650	+	2.48
chr1	3407864	3408374	Cre01.g021700	+	2.53
chr1	3408433	3409481	Cre01.g021700	+	4.28
chr1	3409690	3410349	Cre01.g021700	+	5.12
chr1	3410536	3410881	Cre01.g021750	+	2.96
chr1	3413127	3413668	Cre01.g021750	+	2.54
chr1	3470558	3470768	Cre01.g022000	+	4.98
chr1	3471991	3472110	Cre01.g022050	+	1.68
chr1	3487916	3488096	Cre01.g022150	+	4.55
chr1	3508434	3508645	Cre01.g022400	+	3.87
chr1	3511081	3511529	Cre01.g022462	+	2.75
chr1	3521888	3522541	Cre01.g022550	+	1.29
chr1	3522969	3523358	Cre01.g022550	+	1.95
chr1	3528350	3528619	Cre01.g022600	+	3.62
chr1	3564031	3564242	Cre01.g022850	+	3.87
chr1	3583869	3585795	Cre01.g023050	+	1.88
chr1	3586533	3586829	Cre01.g023050	+	2.59
chr1	3588695	3589057	Cre01.g023100	+	1.39
chr1	3631300	3632039	Cre01.g023400	+	1.52
chr1	3633232	3634034	Cre01.g023400	+	2.56
chr1	3700976	3701334	Cre01.g023773	+	1.61
chr1	3701775	3701896	Cre01.g023787	+	1.36
chr1	3702700	3703994	Cre01.g023787	+	1.75
chr1	3705182	3706372	Cre01.g023787	+	2.35
chr1	3706461	3707092	Cre01.g023787	+	5.2
chr1	3719754	3719844	Cre01.g023850	+	1.86
chr1	3721543	3721900	Cre01.g023850	+	4.06
chr1	3721958	3722581	Cre01.g023850	+	2.98
chr1	3736379	3736797	Cre01.g024000	+	1.62
chr1	3739837	3740700	Cre01.g024050	+	2.64
chr1	3743647	3743914	Cre01.g024150	+	2.48
chr1	3744209	3744358	Cre01.g024150	+	1.19
chr1	3744771	3745216	Cre01.g024150	+	3.15
chr1	3745732	3746132	Cre01.g024200	+	1.8
chr1	3748303	3748454	Cre01.g024200	+	1.94
chr1	3767368	3767458	Cre01.g024300	+	1.24
chr1	3769837	3770344	Cre01.g024300	+	3.35
chr1	3775810	3775871	Cre01.g024400	+	1.36
chr1	3798404	3798584	Cre01.g024550	+	1.92
chr1	3801552	3802684	Cre01.g024550	+	3.98
chr1	3806262	3807241	Cre01.g024650	+	2.88
chr1	3807360	3808536	Cre01.g024650	+	2.42
chr1	3809471	3810555	Cre01.g024650	+	2.1
chr1	3814102	3814312	Cre01.g024650	+	1.44
chr1	3816397	3816548	Cre01.g024650	+	1.72
chr1	3817179	3817494	Cre01.g024650	+	1.84
chr1	3817870	3818310	Cre01.g024650	+	1.38
chr1	3819294	3819864	Cre01.g024650	+	3.32
chr1	3846920	3847655	Cre01.g024850	+	2.04
chr1	3851383	3851503	Cre01.g024900	+	1.47
chr1	3851711	3852844	Cre01.g024900	+	8.09
chr1	3861304	3861424	Cre01.g025000	+	2.16
chr1	3862087	3862890	Cre01.g025025	+	2.86
chr1	3862978	3863514	Cre01.g025025	+	3.16
chr1	3864570	3865406	Cre01.g025050	+	1.8
chr1	3865922	3866013	Cre01.g025050	+	1.45
chr1	3868063	3869649	Cre01.g025050	+	3.94
chr1	3873448	3873894	Cre01.g025100	+	2.21
chr1	3929967	3930236	Cre01.g025600	+	1.96
chr1	3932064	3932963	Cre01.g025650	+	7.06
chr1	4026488	4026968	Cre01.g026150	+	3.15
chr1	4035265	4035445	Cre01.g026300	+	2.32
chr1	4036948	4037278	Cre01.g026300	+	1.46
chr1	4041700	4041821	Cre01.g026300	+	1.56
chr1	4043506	4043836	Cre01.g026300	+	5.38
chr1	4047196	4047286	Cre01.g026350	+	1.72
chr1	4049627	4049898	Cre01.g026350	+	1.97
chr1	4049986	4050197	Cre01.g026350	+	3.59
chr1	4052791	4053267	Cre01.g026400	+	2.4
chr1	4070911	4071177	Cre01.g026650	+	2.48
chr1	4119035	4119389	Cre01.g027100	+	2.37
chr1	4120905	4122333	Cre01.g027150	+	1.86
chr1	4128680	4129548	Cre01.g027150	+	19.9
chr1	4139427	4139697	Cre01.g027250	+	2.72
chr1	4141357	4141687	Cre01.g027300	+	9.6
chr1	4166876	4167228	Cre01.g027500	+	2.86
chr1	4177730	4177970	Cre01.g027600	+	4.73
chr1	4186609	4186994	Cre01.g027700	+	4.3
chr1	4197356	4198838	Cre01.g027800	+	2.09
chr1	4199254	4199464	Cre01.g027800	+	2.77
chr1	4206800	4207540	Cre01.g027950	+	1.92
chr1	4208209	4208957	Cre01.g027950	+	2.53
chr1	4212328	4212596	Cre01.g028000	+	2.79
chr1	4220407	4220735	Cre01.g028150	+	2.14
chr1	4228992	4229143	Cre01.g028300	+	1.88
chr1	4230566	4231614	Cre01.g028300	+	7.67
chr1	4236408	4236881	Cre01.g028350	+	2.26
chr1	4260907	4261294	Cre01.g028550	+	6.68
chr1	4281261	4282007	Cre01.g028713	+	2.52
chr1	4282096	4282604	Cre01.g028713	+	2.64
chr1	4282722	4283021	Cre01.g028713	+	3.29
chr1	4296377	4297064	Cre01.g028900	+	3.21
chr1	4303455	4303931	Cre01.g029000	+	4.55
chr1	4308835	4309414	Cre01.g029100	+	2.22
chr1	4312132	4312253	Cre01.g029200	+	10.6
chr1	4349821	4350211	Cre01.g029400	+	3.34
chr1	4353782	4354207	Cre01.g029450	+	1.43
chr1	4355267	4356839	Cre01.g029450	+	2.18
chr1	4357324	4357623	Cre01.g029450	+	2.13
chr1	4389399	4390175	Cre01.g029700	+	3.93
chr1	4415230	4415320	Cre01.g029900	+	1.33
chr1	4415379	4416484	Cre01.g029900	+	8.49
chr1	4428135	4428375	Cre01.g030050	+	2.67
chr1	4428434	4428614	Cre01.g030050	+	1.78
chr1	4458835	4459494	Cre01.g030300	+	5.08
chr1	4466772	4467306	Cre01.g030450	+	2.69
chr1	4475874	4476204	Cre01.g030450	+	3.31
chr1	4477808	4477899	Cre01.g030500	+	1.26
chr1	4478257	4478438	Cre01.g030500	+	1.57
chr1	4479479	4479981	Cre01.g030500	+	1.41
chr1	4481766	4482694	Cre01.g030500	+	4.53
chr1	4483201	4484270	Cre01.g030550	+	1.52
chr1	4484764	4486522	Cre01.g030550	+	2.53
chr1	4487908	4488476	Cre01.g030550	+	2.52
chr1	4497786	4498295	Cre01.g030600	+	4.79
chr1	4498354	4498654	Cre01.g030600	+	4.44
chr1	4498833	4499253	Cre01.g030600	+	4.45
chr1	4512416	4512507	Cre01.g030700	+	4.33
chr1	4513284	4514154	Cre01.g030700	+	4.48
chr1	4514332	4514483	Cre01.g030700	+	4.3
chr1	4528432	4528492	Cre01.g030850	+	1.19
chr1	4528551	4529188	Cre01.g030850	+	1.2
chr1	4530237	4530629	Cre01.g030850	+	1.3
chr1	4530866	4531761	Cre01.g030850	+	2.98
chr1	4537622	4538005	Cre01.g030950	+	3.91
chr1	4568766	4569357	Cre01.g031250	+	2.99
chr1	4569469	4570356	Cre01.g031300	+	2.29
chr1	4571465	4571586	Cre01.g031300	+	1.63
chr1	4574446	4574627	Cre01.g031300	+	7.19
chr1	4578093	4579081	Cre01.g031300	+	18.5
chr1	4586073	4586191	Cre01.g031400	+	1.79
chr1	4602275	4602678	Cre01.g031600	+	1.6
chr1	4603701	4604173	Cre01.g031600	+	2.46
chr1	4604848	4604969	Cre01.g031650	+	1.66
chr1	4607874	4609013	Cre01.g031650	+	4.76
chr1	4618759	4619211	Cre01.g031800	+	3.54
chr1	4627242	4627721	Cre01.g031800	+	3.63
chr1	4630946	4631275	Cre01.g031850	+	3.32
chr1	4654324	4654771	Cre01.g032000	+	3.78
chr1	4655999	4656502	Cre01.g032050	+	2.28
chr1	4664093	4664582	Cre01.g032150	+	1.48
chr1	4665404	4666077	Cre01.g032150	+	2.76
chr1	4667326	4667718	Cre01.g032150	+	1.48
chr1	4681650	4681891	Cre01.g032200	+	3.96
chr1	4685248	4685949	Cre01.g032250	+	1.59
chr1	4686783	4687713	Cre01.g032250	+	3.38
chr1	4698005	4698370	Cre01.g032400	+	1.45
chr1	4699315	4700270	Cre01.g032400	+	1.81
chr1	4701481	4701871	Cre01.g032400	+	2.61
chr1	4715467	4715914	Cre01.g032500	+	1.99
chr1	4727873	4728623	Cre01.g032600	+	1.34
chr1	4729349	4730285	Cre01.g032600	+	1.48
chr1	4730566	4731015	Cre01.g032600	+	2.31
chr1	4736148	4736384	Cre01.g032700	+	1.53
chr1	4745715	4746096	Cre01.g032800	+	1.44
chr1	4746792	4747361	Cre01.g032800	+	4.22
chr1	4757723	4759043	Cre01.g032850	+	3.84
chr1	4759222	4759823	Cre01.g032850	+	5.36
chr1	4760499	4761074	Cre01.g032900	+	1.59
chr1	4764386	4764716	Cre01.g032900	+	2.61
chr1	4765463	4765913	Cre01.g032900	+	3.25
chr1	4766061	4766421	Cre01.g032900	+	2.55
chr1	4769803	4770103	Cre01.g032950	+	2.1
chr1	4783147	4783595	Cre01.g033050	+	3.74
chr1	4798039	4799201	Cre01.g033150	+	2.09
chr1	4801243	4801693	Cre01.g033150	+	3.41
chr1	4801991	4802112	Cre01.g033150	+	3.39
chr1	4809041	4809757	Cre01.g033250	+	4.79
chr1	4813913	4814213	Cre01.g033300	+	1.87
chr1	4822189	4822464	Cre01.g033400	+	1.45
chr1	4823069	4823395	Cre01.g033400	+	2.41
chr1	4823719	4824281	Cre01.g033400	+	5.38
chr1	4826743	4826893	Cre01.g033450	+	1.79
chr1	4827844	4828053	Cre01.g033450	+	3.23
chr1	4831318	4831528	Cre01.g033500	+	2.09
chr1	4839665	4840348	Cre01.g033550	+	3.97
chr1	4840525	4840645	Cre01.g033550	+	2.12
chr1	4872120	4872511	Cre01.g033700	+	3.54
chr1	4873878	4874029	Cre01.g033750	+	5.43
chr1	4874880	4875121	Cre01.g033750	+	1.5
chr1	4877148	4877357	Cre01.g033832	+	1.42
chr1	4882686	4883251	Cre01.g033832	+	9.7
chr1	4923501	4923711	Cre01.g034100	+	1.59
chr1	4924018	4924198	Cre01.g034150	+	1.65
chr1	4941227	4941916	Cre01.g034150	+	2.34
chr1	4955764	4957440	Cre01.g034200	+	4.96
chr1	4981268	4981387	Cre01.g034451	+	1.55
chr1	4985277	4985633	Cre01.g034451	+	2.11
chr1	4985691	4985958	Cre01.g034451	+	1.57
chr1	5014637	5014997	Cre01.g034600	+	3.18
chr1	5070432	5071150	Cre01.g035100	+	3.09
chr1	5071298	5072016	Cre01.g035100	+	4.35
chr1	5110413	5111072	Cre01.g035500	+	1.4
chr1	5111549	5112028	Cre01.g035500	+	31.1
chr1	5127360	5128017	Cre01.g035650	+	2.55
chr1	5138181	5139587	Cre01.g035750	+	3.16
chr1	5146405	5146616	Cre01.g035850	+	2.33
chr1	5155196	5155707	Cre01.g035850	+	14.2
chr1	5161296	5161357	Cre01.g035900	+	2
chr1	5176176	5177015	Cre01.g036000	+	3.37
chr1	5191250	5191430	Cre01.g036100	+	3.31
chr1	5191579	5191759	Cre01.g036100	+	19.7
chr1	5197982	5198073	Cre01.g036200	+	1.29
chr1	5202403	5203094	Cre01.g036200	+	3.78
chr1	5235534	5235954	Cre01.g036400	+	2.73
chr1	5242956	5243605	Cre01.g036550	+	2.92
chr1	5249879	5251162	Cre01.g036650	+	2.79
chr1	5251672	5252115	Cre01.g036650	+	1.61
chr1	5255055	5255324	Cre01.g036650	+	2.33
chr1	5255460	5258133	Cre01.g036700	+	2.13
chr1	5260090	5261074	Cre01.g036700	+	2.95
chr1	5263797	5266176	Cre01.g036800	+	2.14
chr1	5266806	5267496	Cre01.g036800	+	1.76
chr1	5270545	5270934	Cre01.g036800	+	3.53
chr1	5275888	5276339	Cre01.g036850	+	8.4
chr1	5291531	5291771	Cre01.g037000	+	10.6
chr1	5296104	5296224	Cre01.g037000	+	1.5
chr1	5297539	5299124	Cre01.g037050	+	3.73
chr1	5305897	5306167	Cre01.g037100	+	4.04
chr1	5315596	5316165	Cre01.g037200	+	4.55
chr1	5323903	5324204	Cre01.g037300	+	5.07
chr1	5335814	5335875	Cre01.g037400	+	1.47
chr1	5339653	5339804	Cre01.g037450	+	2.2
chr1	5376997	5377207	Cre01.g037751	+	2.67
chr1	5384793	5385219	Cre01.g037900	+	1.42
chr1	5385338	5385697	Cre01.g037900	+	2.08
chr1	5389271	5389392	Cre01.g037950	+	3.6
chr1	5390405	5390643	Cre01.g038000	+	1.97
chr1	5395393	5396134	Cre01.g038000	+	2.16
chr1	5407543	5407694	Cre01.g038000	+	1.72
chr1	5419493	5420511	Cre01.g038050	+	4.79
chr1	5420600	5421049	Cre01.g038050	+	5.17
chr1	5421437	5421528	Cre01.g038050	+	2.73
chr1	5427870	5427990	Cre01.g038100	+	1.61
chr1	5428198	5429002	Cre01.g038100	+	3.56
chr1	5441888	5443225	Cre01.g038200	+	1.7
chr1	5443313	5443937	Cre01.g038200	+	3.49
chr1	5444429	5445301	Cre01.g038250	+	1.33
chr1	5446213	5446963	Cre01.g038250	+	3.71
chr1	5453497	5453767	Cre01.g038350	+	2.09
chr1	5454036	5454187	Cre01.g038350	+	2.48
chr1	5458725	5461108	Cre01.g038400	+	3.14
chr1	5461435	5461675	Cre01.g038400	+	2.67
chr1	5478075	5478821	Cre01.g038550	+	4.26
chr1	5481870	5482617	Cre01.g038600	+	2.4
chr1	5483387	5483835	Cre01.g038600	+	3.27
chr1	5491870	5492222	Cre01.g038700	+	1.58
chr1	5494448	5495557	Cre01.g038700	+	2.77
chr1	5502345	5503410	Cre01.g038850	+	3.52
chr1	5508009	5508429	Cre01.g038850	+	2.35
chr1	5508487	5509356	Cre01.g038850	+	5.12
chr1	5512197	5512318	Cre01.g038900	+	2.15
chr1	5514508	5514829	Cre01.g038950	+	2.82
chr1	5527627	5527897	Cre01.g039050	+	2.06
chr1	5532405	5532941	Cre01.g039200	+	1.72
chr1	5533531	5534098	Cre01.g039200	+	1.99
chr1	5536317	5536767	Cre01.g039250	+	4
chr1	5537354	5537445	Cre01.g039300	+	1.49
chr1	5537733	5540994	Cre01.g039300	+	2.98
chr1	5542415	5542775	Cre01.g039300	+	4.34
chr1	5551052	5551593	Cre01.g039400	+	5.91
chr1	5555021	5555405	Cre01.g039450	+	8.88
chr1	5583035	5583930	Cre01.g039626	+	5.61
chr1	5619895	5620255	Cre01.g039900	+	4.54
chr1	5637596	5637686	Cre01.g040100	+	1.65
chr1	5675319	5675438	Cre01.g040400	+	2.03
chr1	5684508	5685344	Cre01.g040500	+	4.46
chr1	5699026	5699358	Cre01.g040600	+	1.41
chr1	5704450	5704930	Cre01.g040600	+	3.32
chr1	5713827	5714602	Cre01.g040701	+	3.48
chr1	5717484	5717813	Cre01.g040750	+	1.77
chr1	5718141	5718231	Cre01.g040750	+	1.6
chr1	5720741	5720860	Cre01.g040801	+	2.92
chr1	5736138	5736669	Cre01.g040900	+	4.27
chr1	5743767	5744315	Cre01.g041050	+	1.66
chr1	5750218	5750609	Cre01.g041050	+	2.77
chr1	5751793	5752303	Cre01.g041050	+	2.8
chr1	5754477	5754994	Cre01.g041100	+	1.96
chr1	5759370	5759610	Cre01.g041100	+	1.62
chr1	5760276	5761029	Cre01.g041150	+	2.4
chr1	5767171	5768279	Cre01.g041150	+	3.62
chr1	5768338	5769207	Cre01.g041150	+	3.66
chr1	5773457	5774204	Cre01.g041200	+	2.7
chr1	5774620	5774890	Cre01.g041200	+	1.99
chr1	5782236	5783315	Cre01.g041256	+	4.14
chr1	5789197	5789315	Cre01.g041351	+	1.65
chr1	5809104	5809481	Cre01.g041500	+	1.82
chr1	5816269	5816449	Cre01.g041500	+	1.95
chr1	5821206	5821865	Cre01.g041550	+	3.1
chr1	5822163	5822284	Cre01.g041550	+	1.7
chr1	5822432	5822971	Cre01.g041550	+	4.58
chr1	5823210	5823390	Cre01.g041550	+	2.31
chr1	5852690	5853379	Cre01.g041800	+	2.92
chr1	5857619	5857949	Cre01.g041850	+	8.09
chr1	5888871	5889917	Cre01.g041950	+	13.6
chr1	5906747	5907132	Cre01.g042050	+	5.6
chr1	5931903	5932232	Cre01.g042250	+	5.12
chr1	5974261	5974663	Cre01.g042450	+	21.2
chr1	5981306	5981397	Cre01.g042450	+	2.61
chr1	5981966	5982116	Cre01.g042450	+	2.56
chr1	5982175	5982416	Cre01.g042450	+	9.1
chr1	6031979	6032543	Cre01.g042750	+	1.4
chr1	6033473	6033860	Cre01.g042750	+	1.19
chr1	6035672	6035792	Cre01.g042750	+	1.19
chr1	6036059	6036984	Cre01.g042750	+	3.4
chr1	6044024	6044502	Cre01.g042900	+	1.71
chr1	6047953	6048637	Cre01.g042900	+	2.3
chr1	6056310	6056608	Cre01.g043000	+	4.04
chr1	6063535	6063863	Cre01.g043150	+	1.61
chr1	6064278	6065172	Cre01.g043150	+	4.12
chr1	6075138	6075259	Cre01.g043250	+	4.85
chr1	6075378	6075559	Cre01.g043250	+	5.46
chr1	6122766	6124017	Cre01.g043750	+	2.41
chr1	6129629	6129898	Cre01.g043750	+	2.37
chr1	6180286	6181488	Cre01.g044250	+	2.68
chr1	6187638	6188238	Cre01.g044250	+	5.11
chr1	6212066	6212845	Cre01.g044350	+	8.16
chr1	6217836	6217955	Cre01.g044450	+	3.09
chr1	6227937	6228587	Cre01.g044550	+	2.84
chr1	6229813	6230262	Cre01.g044600	+	2.21
chr1	6232827	6233717	Cre01.g044600	+	1.93
chr1	6236210	6236487	Cre01.g044600	+	1.33
chr1	6236785	6238692	Cre01.g044600	+	4.78
chr1	6240690	6241998	Cre01.g044650	+	2.63
chr1	6244148	6244269	Cre01.g044650	+	1.32
chr1	6245121	6245688	Cre01.g044650	+	1.37
chr1	6246458	6246968	Cre01.g044650	+	4.26
chr1	6253752	6254075	Cre01.g044750	+	1.35
chr1	6254723	6255053	Cre01.g044750	+	1.5
chr1	6255809	6256109	Cre01.g044750	+	2.27
chr1	6256975	6257275	Cre01.g044750	+	2.81
chr1	6258283	6264238	Cre01.g044800	+	1.24
chr1	6267227	6267945	Cre01.g044800	+	4.37
chr1	6303900	6304768	Cre01.g044900	+	1.74
chr1	6308558	6309274	Cre01.g044900	+	2.86
chr1	6320705	6320885	Cre01.g045050	+	1.8
chr1	6320973	6321720	Cre01.g045050	+	3.32
chr1	6338065	6338184	Cre01.g045200	+	3.05
chr1	6350050	6350111	Cre01.g046600	+	3.41
chr1	6363226	6363883	Cre01.g045350	+	3.17
chr1	6372402	6372984	Cre01.g045500	+	3.38
chr1	6384158	6384428	Cre01.g045500	+	1.56
chr1	6384577	6384996	Cre01.g045500	+	2.59
chr1	6390141	6390918	Cre01.g045550	+	7.25
chr1	6421759	6421849	Cre01.g045650	+	1.43
chr1	6422057	6423014	Cre01.g045650	+	1.55
chr1	6423610	6424805	Cre01.g045650	+	3.4
chr1	6431965	6432384	Cre01.g045700	+	2.71
chr1	6449282	6449582	Cre01.g045825	+	2.61
chr1	6458073	6458194	Cre01.g045850	+	2.86
chr1	6465708	6466050	Cre01.g045950	+	1.34
chr1	6466376	6467358	Cre01.g045950	+	4.08
chr1	6476244	6476455	Cre01.g046052	+	3.62
chr1	6476694	6476994	Cre01.g046052	+	3.5
chr1	6477413	6478134	Cre01.g046052	+	4.55
chr1	6484004	6484154	Cre01.g046150	+	2.1
chr1	6529463	6529554	Cre01.g046500	+	15.2
chr1	6549988	6550498	Cre01.g046250	+	6.32
chr1	6553785	6553965	Cre01.g046800	+	1.59
chr1	6554232	6554531	Cre01.g046800	+	2.74
chr1	6554948	6555187	Cre01.g046800	+	2.11
chr1	6555919	6558040	Cre01.g046850	+	2.15
chr1	6559057	6560275	Cre01.g046850	+	12
chr1	6569533	6569710	Cre01.g047001	+	1.46
chr1	6571466	6571790	Cre01.g047001	+	3.45
chr1	6593985	6594287	Cre01.g047229	+	1.77
chr1	6597911	6598267	Cre01.g047229	+	12.5
chr1	6605695	6605756	Cre01.g047265	+	2.39
chr1	6606993	6607653	Cre01.g047265	+	2.22
chr1	6608371	6608552	Cre01.g047265	+	2.1
chr1	6611873	6612053	Cre01.g047350	+	2.6
chr1	6617391	6617720	Cre01.g047350	+	15.2
chr1	6632396	6632667	Cre01.g047400	+	5.64
chr1	6641159	6641787	Cre01.g047500	+	3.04
chr1	6656642	6658716	Cre01.g047750	+	1.36
chr1	6659554	6659824	Cre01.g047800	+	5.31
chr1	6662438	6662827	Cre01.g047800	+	2.36
chr1	6675671	6676031	Cre01.g047950	+	3.94
chr1	6689215	6689572	Cre01.g048050	+	3.32
chr1	6727846	6727996	Cre01.g048300	+	2.49
chr1	6732473	6733353	Cre01.g048400	+	2.8
chr1	6735519	6735962	Cre01.g048400	+	1.66
chr1	6741036	6741306	Cre01.g048400	+	2.67
chr1	6760493	6760554	Cre01.g048650	+	1.24
chr1	6762830	6764495	Cre01.g048650	+	2.64
chr1	6792279	6793908	Cre01.g048950	+	1.85
chr1	6795180	6795533	Cre01.g048950	+	1.41
chr1	6796630	6796929	Cre01.g048950	+	1.41
chr1	6797018	6797138	Cre01.g048950	+	1.31
chr1	6799154	6799596	Cre01.g049000	+	2.96
chr1	6810404	6811274	Cre01.g049100	+	3.49
chr1	6814796	6815169	Cre01.g049132	+	1.51
chr1	6815583	6816795	Cre01.g049132	+	1.71
chr1	6816913	6818528	Cre01.g049132	+	3.5
chr1	6818826	6819216	Cre01.g049132	+	4.07
chr1	6850173	6850712	Cre01.g049400	+	2.25
chr1	6878080	6878288	Cre01.g049750	+	2.4
chr1	6882560	6882650	Cre01.g049826	+	13.6
chr1	6883368	6883488	Cre01.g049826	+	5.05
chr1	6883637	6884218	Cre01.g049826	+	28.8
chr1	6922297	6922660	Cre01.g049826	+	3.43
chr1	6922869	6923528	Cre01.g049826	+	6.63
chr1	6924804	6925553	Cre01.g049900	+	2.62
chr1	6928198	6928437	Cre01.g049900	+	2.08
chr1	6929366	6929516	Cre01.g049950	+	1.46
chr1	6929931	6931678	Cre01.g049950	+	1.67
chr1	6933225	6933926	Cre01.g049950	+	2
chr1	6935712	6936312	Cre01.g049950	+	2.07
chr1	6936371	6936822	Cre01.g049950	+	2.22
chr1	6956110	6957040	Cre01.g050150	+	2.66
chr1	6970307	6970517	Cre01.g050316	+	3
chr1	6972065	6972453	Cre01.g050316	+	4.77
chr1	6978873	6979351	Cre01.g050400	+	3.84
chr1	6988755	6989239	Cre01.g050500	+	2.22
chr1	6993591	6994456	Cre01.g050500	+	4.23
chr1	7024118	7024478	Cre01.g050650	+	4.67
chr1	7024777	7024987	Cre01.g050650	+	4.85
chr1	7030601	7030780	Cre01.g050700	+	4.85
chr1	7036082	7036232	Cre01.g050750	+	3.9
chr1	7048820	7049895	Cre01.g050850	+	1.76
chr1	7049984	7050305	Cre01.g050850	+	1.35
chr1	7051169	7052127	Cre01.g050850	+	3.98
chr1	7054698	7054967	Cre01.g050900	+	3.51
chr1	7062138	7062228	Cre01.g051000	+	1.99
chr1	7065727	7066026	Cre01.g051000	+	4
chr1	7070800	7071250	Cre01.g051050	+	4.45
chr1	7072335	7072842	Cre01.g051100	+	1.95
chr1	7077242	7077573	Cre01.g051100	+	3.19
chr1	7087007	7087428	Cre01.g051174	+	4.35
chr1	7087936	7088297	Cre01.g051174	+	3.98
chr1	7096964	7097333	Cre01.g051300	+	2.57
chr1	7105277	7105697	Cre01.g051300	+	4.92
chr1	7111744	7112877	Cre01.g051400	+	4.25
chr1	7129242	7130404	Cre01.g051550	+	1.86
chr1	7137545	7137915	Cre01.g051550	+	1.58
chr1	7138496	7138587	Cre01.g051550	+	1.34
chr1	7139035	7139845	Cre01.g051550	+	2.36
chr1	7143473	7143921	Cre01.g051625	+	3.74
chr1	7196944	7198170	Cre01.g051700	+	6.18
chr1	7205018	7205976	Cre01.g051750	+	4.51
chr1	7206035	7206454	Cre01.g051750	+	5.24
chr1	7219740	7219978	Cre01.g051900	+	3.08
chr1	7221435	7221792	Cre01.g051900	+	3.08
chr1	7226440	7227561	Cre01.g052000	+	2.79
chr1	7230096	7231202	Cre01.g052000	+	4.82
chr1	7233257	7233554	Cre01.g052050	+	2.02
chr1	7247763	7249117	Cre01.g052250	+	3.53
chr1	7249752	7251447	Cre01.g052300	+	3.74
chr1	7253056	7253176	Cre01.g052300	+	1.41
chr1	7253414	7254397	Cre01.g052300	+	2.88
chr1	7255911	7256590	Cre01.g052350	+	2.5
chr1	7257666	7258862	Cre01.g052400	+	3.84
chr1	7281588	7282546	Cre01.g052550	+	4.28
chr1	7282640	7282851	Cre01.g052601	+	1.97
chr1	7292631	7292962	Cre01.g052601	+	3.36
chr1	7378775	7379583	Cre01.g053000	+	3.34
chr1	7385182	7385363	Cre01.g053100	+	2.18
chr1	7385542	7385842	Cre01.g053100	+	3.97
chr1	7386081	7386651	Cre01.g053100	+	2
chr1	7393594	7394161	Cre01.g053150	+	4.96
chr1	7426951	7427430	Cre01.g053300	+	2.83
chr1	7457027	7457897	Cre01.g053500	+	3.09
chr1	7464168	7464258	Cre01.g053600	+	1.52
chr1	7464642	7465560	Cre01.g053600	+	2.8
chr1	7485784	7485965	Cre01.g053800	+	3.64
chr1	7497351	7497679	Cre01.g053900	+	2.33
chr1	7502523	7503749	Cre01.g053950	+	4.92
chr1	7509464	7510723	Cre01.g054050	+	3.04
chr1	7522314	7522813	Cre01.g054150	+	1.83
chr1	7523142	7524342	Cre01.g054150	+	3.28
chr1	7526203	7526945	Cre01.g054200	+	2.68
chr1	7536208	7536298	Cre01.g054300	+	1.4
chr1	7541515	7542651	Cre01.g054300	+	4.77
chr1	7543655	7543803	Cre01.g054350	+	3.16
chr1	7546711	7547042	Cre01.g054400	+	2.33
chr1	7580095	7580244	Cre01.g054700	+	1.5
chr1	7583296	7583534	Cre01.g054750	+	2.23
chr1	7602621	7602772	Cre01.g054900	+	3.03
chr1	7608808	7609108	Cre01.g054900	+	2.6
chr1	7609407	7610156	Cre01.g054900	+	4.14
chr1	7615894	7616943	Cre01.g054950	+	6.77
chr1	7617290	7617440	Cre01.g055000	+	1.5
chr1	7619461	7619729	Cre01.g055000	+	1.85
chr1	7620204	7620591	Cre01.g055000	+	3.25
chr1	7625392	7625752	Cre01.g055100	+	8.19
chr1	7640989	7641169	Cre01.g055316	+	3.18
chr1	7650424	7651533	Cre01.g055350	+	7.96
chr1	7657553	7657913	Cre01.g055404	+	3.6
chr1	7670699	7671632	Cre01.g055416	+	1.56
chr1	7671929	7672228	Cre01.g055416	+	3.08
chr1	7672471	7673301	Cre01.g055420	+	1.59
chr1	7674224	7674939	Cre01.g055420	+	1.54
chr1	7675571	7676373	Cre01.g055420	+	5.51
chr1	7678935	7679324	Cre01.g055424	+	2.78
chr1	7686833	7688295	Cre01.g055432	+	1.72
chr1	7691994	7692205	Cre01.g055432	+	1.66
chr1	7692563	7692774	Cre01.g055432	+	2.08
chr1	7692923	7693253	Cre01.g055432	+	4.83
chr1	7710154	7711082	Cre01.g055453	+	4.12
chr1	7729681	7729772	Cre01.g055469	+	7.58
chr1	7737725	7739042	Cre01.g055473	+	3.2
chr1	7805419	7805540	Cre01.g055966	+	2.01
chr1	7807443	7807683	Cre01.g055966	+	8.72
chr1	7807831	7807892	Cre01.g055966	+	1.88
chr1	7828033	7828333	Cre01.g057061	+	2.03
chr1	7831374	7831492	Cre01.g057426	+	4.93
chr1	7847639	7847880	Cre01.g058886	+	1.44
chr1	7850997	7851418	Cre01.g058886	+	1.26
chr1	7852384	7852952	Cre01.g058886	+	3.6
chr1	7856068	7856308	Cre01.g059252	+	1.69
chr1	7856725	7857293	Cre01.g059252	+	3.37
chr1	7860888	7861068	Cre01.g059617	+	1.67
chr1	7861544	7862202	Cre01.g059617	+	4.75
chr1	7865396	7865576	Cre01.g059982	+	2.77
chr1	7865904	7865965	Cre01.g059982	+	1.48
chr1	7866353	7867042	Cre01.g059982	+	4.01
chr1	7870698	7871235	Cre01.g060347	+	2.33
chr1	7875300	7876434	Cre01.g061077	+	1.47
chr1	7877405	7877586	Cre01.g061077	+	2.1
chr1	7878184	7878454	Cre01.g061077	+	3.38
chr1	7883613	7883968	Cre01.g061807	+	3.29
chr1	7884174	7884353	Cre01.g061807	+	4.21
chr1	7884549	7885071	Cre01.g062172	+	5.31
chr1	7891165	7891813	Cre01.g063267	+	1.79
chr1	7895855	7896508	Cre01.g063267	+	4.9
chr1	7901517	7902032	Cre01.g063997	+	1.49
chr1	7902180	7902661	Cre01.g063997	+	1.52
chr1	7906865	7907165	Cre01.g063997	+	2.53
chr1	7907224	7907704	Cre01.g063997	+	3
chr1	7908535	7908686	Cre01.g064362	+	2.11
chr1	7918328	7919347	Cre01.g064362	+	3.44
chr1	7919586	7919916	Cre01.g064362	+	1.97
chr1	7936717	7936808	Cre01.g065457	+	2.39
chr1	7937806	7937927	Cre01.g065822	+	1.91
chr1	7938359	7939497	Cre01.g065822	+	1.65
chr1	7940069	7941351	Cre01.g065822	+	2.42
chr1	7941859	7942245	Cre01.g065822	+	1.77
chr1	7944498	7945068	Cre01.g065822	+	5.06
chr1	7945187	7945368	Cre01.g065822	+	2.68
chr1	7949813	7949992	Cre01.g066187	+	1.48
chr1	7975573	7975933	Cre01.g068377	+	2.7
chr1	7979240	7980734	Cre01.g068742	+	2.9
chr1	7993909	7994478	Cre01.g069472	+	2.78
chr1	8002139	8002349	Cre01.g070202	+	1.16
chr1	8002827	8003688	Cre01.g070202	+	3.18
chr1	8024827	8025158	Cre01.g071662	+	2.83
chr1	46552	46762	Cre01.g000200	-	19
chr1	51619	52157	Cre01.g000250	-	4.07
chr1	58006	58097	Cre01.g000350	-	1.46
chr1	60624	60685	Cre01.g000350	-	1.99
chr1	60739	61037	Cre01.g000400	-	3.14
chr1	61886	62005	Cre01.g000400	-	1.32
chr1	63563	64319	Cre01.g000400	-	1.75
chr1	97539	97810	Cre01.g000700	-	3.86
chr1	103895	104526	Cre01.g000750	-	4.41
chr1	111400	111729	Cre01.g000800	-	3.25
chr1	114409	115030	Cre01.g000850	-	2.71
chr1	133485	134021	Cre01.g001100	-	2.88
chr1	210105	210405	Cre01.g001350	-	3.49
chr1	218520	218641	Cre01.g001350	-	1.87
chr1	230275	230782	Cre01.g001501	-	4.38
chr1	297390	297511	Cre01.g001700	-	1.6
chr1	306567	308689	Cre01.g001750	-	2.76
chr1	324655	325517	Cre01.g001950	-	11.4
chr1	329306	329753	Cre01.g001983	-	3.16
chr1	350730	350940	Cre01.g002203	-	3.3
chr1	372734	373030	Cre01.g002300	-	2.99
chr1	384334	385471	Cre01.g002400	-	6.7
chr1	441182	441599	Cre01.g002500	-	2.82
chr1	443303	444942	Cre01.g002500	-	1.89
chr1	527529	527852	Cre01.g002900	-	3.83
chr1	528879	529536	Cre01.g002950	-	2.38
chr1	538110	538471	Cre01.g003050	-	5.28
chr1	553924	554493	Cre01.g003150	-	3.82
chr1	559185	559306	Cre01.g003150	-	1.48
chr1	571709	572247	Cre01.g003376	-	5.05
chr1	575192	576731	Cre01.g003376	-	2.57
chr1	602909	603000	Cre01.g003487	-	2.74
chr1	654414	654744	Cre01.g003524	-	1.94
chr1	656576	657110	Cre01.g003524	-	3.52
chr1	658440	658560	Cre01.g003524	-	1.73
chr1	659527	660472	Cre01.g003524	-	1.8
chr1	680659	680779	Cre01.g003550	-	1.49
chr1	681225	681375	Cre01.g003550	-	1.44
chr1	694649	695543	Cre01.g003650	-	3.87
chr1	696863	697794	Cre01.g003650	-	1.89
chr1	750272	751470	Cre01.g003950	-	2.76
chr1	756416	757577	Cre01.g003950	-	3.35
chr1	758092	758213	Cre01.g003950	-	1.87
chr1	758392	758978	Cre01.g003950	-	3.83
chr1	761713	762067	Cre01.g003950	-	2.63
chr1	763031	763092	Cre01.g003950	-	2.38
chr1	767904	768681	Cre01.g004000	-	2.51
chr1	769047	770977	Cre01.g004000	-	1.46
chr1	826532	827073	Cre01.g004200	-	2.34
chr1	834662	835108	Cre01.g004300	-	2.72
chr1	835952	837412	Cre01.g004300	-	2.26
chr1	838940	839802	Cre01.g004300	-	1.46
chr1	853972	854386	Cre01.g004450	-	2.77
chr1	855605	856480	Cre01.g004450	-	2.01
chr1	887957	888557	Cre01.g004700	-	3.85
chr1	902250	902430	Cre01.g004850	-	1.59
chr1	912405	912496	Cre01.g004850	-	2.59
chr1	912757	912906	Cre01.g004900	-	4.55
chr1	913231	914099	Cre01.g004900	-	1.9
chr1	914879	915834	Cre01.g004900	-	1.36
chr1	921754	922467	Cre01.g004950	-	3.17
chr1	923111	924338	Cre01.g004950	-	1.62
chr1	924942	925536	Cre01.g004950	-	1.59
chr1	928429	928939	Cre01.g005050	-	3.72
chr1	929538	930939	Cre01.g005050	-	2.17
chr1	931200	932723	Cre01.g005050	-	2.12
chr1	937149	937596	Cre01.g005150	-	3.93
chr1	937832	939327	Cre01.g005150	-	2.38
chr1	940766	941245	Cre01.g005150	-	1.6
chr1	991940	992591	Cre01.g005550	-	3.94
chr1	995999	996407	Cre01.g005550	-	1.33
chr1	1012201	1012528	Cre01.g005813	-	3.67
chr1	1024379	1024620	Cre01.g005900	-	2.22
chr1	1037341	1037611	Cre01.g006000	-	2.87
chr1	1050044	1050254	Cre01.g006100	-	1.97
chr1	1355548	1356112	Cre01.g006800	-	2.22
chr1	1369790	1370240	Cre01.g006900	-	3.7
chr1	1413747	1414347	Cre01.g007100	-	3.36
chr1	1416415	1416595	Cre01.g007100	-	2.47
chr1	1441859	1442307	Cre01.g007300	-	2.27
chr1	1445689	1446329	Cre01.g007300	-	2.16
chr1	1446896	1447077	Cre01.g007350	-	2.84
chr1	1447435	1447586	Cre01.g007350	-	1.6
chr1	1450992	1451379	Cre01.g007400	-	4.08
chr1	1459099	1459250	Cre01.g007500	-	1.71
chr1	1477327	1477858	Cre01.g007600	-	2.86
chr1	1491240	1491508	Cre01.g007700	-	3
chr1	1508634	1509114	Cre01.g007774	-	3.33
chr1	1513450	1513988	Cre01.g007811	-	7.4
chr1	1520357	1520477	Cre01.g007850	-	1.4
chr1	1533341	1533580	Cre01.g007950	-	3.58
chr1	1533757	1533937	Cre01.g007950	-	1.61
chr1	1551712	1552493	Cre01.g008100	-	3.86
chr1	1552762	1553243	Cre01.g008100	-	4.99
chr1	1553452	1553543	Cre01.g008100	-	2.5
chr1	1553662	1553873	Cre01.g008100	-	3.03
chr1	1554322	1554383	Cre01.g008100	-	5.05
chr1	1561933	1562353	Cre01.g008150	-	3.7
chr1	1567734	1567854	Cre01.g008150	-	2.54
chr1	1574083	1574375	Cre01.g008150	-	1.91
chr1	1574697	1574818	Cre01.g008200	-	5.56
chr1	1589663	1591044	Cre01.g008300	-	3.1
chr1	1609788	1610206	Cre01.g008450	-	3.51
chr1	1657159	1657490	Cre01.g008750	-	4.78
chr1	1660512	1660931	Cre01.g008750	-	2.87
chr1	1668439	1669249	Cre01.g008850	-	3.44
chr1	1683435	1683795	Cre01.g008850	-	3.63
chr1	1693749	1694492	Cre01.g008950	-	32.7
chr1	1709324	1709618	Cre01.g009150	-	45.5
chr1	1743573	1743872	Cre01.g009350	-	2.74
chr1	1745438	1745930	Cre01.g009350	-	1.99
chr1	1763563	1764043	Cre01.g009500	-	3.24
chr1	1815798	1816038	Cre01.g009765	-	4.93
chr1	1816366	1816546	Cre01.g009765	-	1.8
chr1	1816635	1816875	Cre01.g009765	-	1.84
chr1	1821958	1822407	Cre01.g009800	-	2.08
chr1	1830818	1831748	Cre01.g009900	-	3.59
chr1	1831897	1832078	Cre01.g009900	-	1.46
chr1	1832197	1832347	Cre01.g009900	-	2.13
chr1	1833885	1834670	Cre01.g009900	-	1.29
chr1	1835601	1836076	Cre01.g009950	-	4.01
chr1	1836761	1837736	Cre01.g009950	-	1.8
chr1	1877200	1877321	Cre01.g010250	-	3.03
chr1	1896725	1896815	Cre01.g010296	-	5.05
chr1	1899183	1900048	Cre01.g010300	-	1.94
chr1	1945757	1946328	Cre01.g010400	-	1.62
chr1	1946626	1947313	Cre01.g010400	-	1.54
chr1	1950597	1951043	Cre01.g010500	-	1.69
chr1	1987308	1987844	Cre01.g010800	-	3.7
chr1	2013248	2014079	Cre01.g010848	-	11.4
chr1	2025229	2025829	Cre01.g010880	-	3.45
chr1	2039616	2039855	Cre01.g010900	-	2.95
chr1	2041181	2041523	Cre01.g010900	-	1.3
chr1	2058045	2058253	Cre01.g011000	-	1.51
chr1	2064028	2064656	Cre01.g011100	-	2.4
chr1	2065043	2065223	Cre01.g011100	-	1.62
chr1	2069627	2070682	Cre01.g011100	-	1.82
chr1	2074855	2075035	Cre01.g011100	-	1.61
chr1	2087029	2087595	Cre01.g011200	-	2.03
chr1	2105248	2105488	Cre01.g011400	-	2.8
chr1	2110162	2110312	Cre01.g011400	-	2.26
chr1	2114110	2116569	Cre01.g011450	-	4.65
chr1	2121359	2121698	Cre01.g011450	-	1.93
chr1	2150700	2150851	Cre01.g011750	-	9.82
chr1	2154344	2154405	Cre01.g011750	-	1.52
chr1	2154549	2154700	Cre01.g011800	-	6.06
chr1	2183180	2184617	Cre01.g011950	-	4.31
chr1	2189265	2189326	Cre01.g011950	-	1.56
chr1	2220783	2221166	Cre01.g012150	-	2.92
chr1	2224181	2224608	Cre01.g012150	-	1.19
chr1	2226117	2226414	Cre01.g012175	-	2.01
chr1	2245517	2245846	Cre01.g012300	-	3.4
chr1	2246173	2248590	Cre01.g012300	-	1.92
chr1	2257531	2258126	Cre01.g012400	-	2.59
chr1	2261677	2261737	Cre01.g012400	-	1.31
chr1	2289191	2289932	Cre01.g012500	-	2.86
chr1	2299396	2300200	Cre01.g012600	-	2.57
chr1	2353530	2354309	Cre01.g012900	-	2.39
chr1	2368428	2368489	Cre01.g013000	-	1.33
chr1	2393191	2393718	Cre01.g013150	-	1.82
chr1	2409136	2409702	Cre01.g013350	-	2.52
chr1	2426480	2427018	Cre01.g013550	-	3.78
chr1	2431537	2432404	Cre01.g013600	-	2.41
chr1	2437557	2437647	Cre01.g013600	-	1.34
chr1	2438116	2438237	Cre01.g013600	-	1.61
chr1	2449678	2450154	Cre01.g013750	-	3.29
chr1	2462098	2462189	Cre01.g013850	-	1.98
chr1	2464855	2465573	Cre01.g013900	-	3.2
chr1	2468686	2468747	Cre01.g013900	-	1.42
chr1	2476467	2476677	Cre01.g014000	-	1.77
chr1	2478024	2478292	Cre01.g014000	-	1.26
chr1	2484310	2484518	Cre01.g014100	-	17.8
chr1	2493480	2493749	Cre01.g014200	-	3.47
chr1	2505112	2505561	Cre01.g014300	-	4.21
chr1	2508279	2508546	Cre01.g014300	-	1.6
chr1	2511002	2511477	Cre01.g014300	-	2.12
chr1	2528843	2529532	Cre01.g014500	-	5.41
chr1	2544443	2544622	Cre01.g014700	-	1.55
chr1	2551010	2551518	Cre01.g014800	-	23.8
chr1	2552239	2552470	Cre01.g014800	-	1.48
chr1	2561890	2561980	Cre01.g014900	-	3.17
chr1	2562188	2562992	Cre01.g014900	-	3.38
chr1	2589624	2590247	Cre01.g015100	-	2.21
chr1	2600339	2600430	Cre01.g015103	-	1.58
chr1	2603120	2603335	Cre01.g015103	-	1.53
chr1	2607548	2607759	Cre01.g015103	-	3.13
chr1	2608815	2609262	Cre01.g015150	-	1.7
chr1	2612601	2613172	Cre01.g015200	-	6.44
chr1	2620984	2621164	Cre01.g015250	-	3.91
chr1	2621222	2621611	Cre01.g015250	-	2.33
chr1	2622057	2622148	Cre01.g015250	-	1.4
chr1	2623302	2623977	Cre01.g015250	-	1.42
chr1	2627209	2627552	Cre01.g015250	-	1.48
chr1	2638543	2639107	Cre01.g015400	-	2.9
chr1	2642931	2643201	Cre01.g015451	-	3.05
chr1	2647604	2648204	Cre01.g015500	-	1.9
chr1	2670813	2670993	Cre01.g015650	-	1.51
chr1	2683202	2683412	Cre01.g015850	-	2.17
chr1	2685855	2686064	Cre01.g015850	-	2.46
chr1	2718276	2718753	Cre01.g016150	-	3.25
chr1	2720558	2722632	Cre01.g016150	-	1.95
chr1	2723936	2724507	Cre01.g016200	-	19
chr1	2731563	2732093	Cre01.g016200	-	2.37
chr1	2747635	2748027	Cre01.g016250	-	1.57
chr1	2765236	2765564	Cre01.g016450	-	4.8
chr1	2772165	2772585	Cre01.g016500	-	3.27
chr1	2774685	2774746	Cre01.g016514	-	1.2
chr1	2775783	2776156	Cre01.g016514	-	1.26
chr1	2776803	2778139	Cre01.g016514	-	2.05
chr1	2792833	2793194	Cre01.g016556	-	2.02
chr1	2793402	2793643	Cre01.g016556	-	4.01
chr1	2795163	2795562	Cre01.g016556	-	1.28
chr1	2796306	2796606	Cre01.g016570	-	2.18
chr1	2796665	2797324	Cre01.g016570	-	235
chr1	2807145	2808293	Cre01.g016570	-	1.8
chr1	2808561	2808682	Cre01.g016570	-	2.07
chr1	2825154	2826814	Cre01.g016850	-	2.19
chr1	2827103	2827192	Cre01.g016850	-	1.28
chr1	2827276	2827814	Cre01.g016900	-	7.92
chr1	2854633	2855950	Cre01.g017200	-	2.73
chr1	2860561	2860912	Cre01.g017200	-	2.23
chr1	2865835	2866373	Cre01.g017350	-	3.03
chr1	2874536	2874776	Cre01.g017450	-	3.51
chr1	2889311	2889879	Cre01.g017600	-	3.05
chr1	2890705	2891264	Cre01.g017600	-	1.49
chr1	2892342	2893547	Cre01.g017600	-	1.69
chr1	2894233	2896121	Cre01.g017600	-	2.91
chr1	2902071	2902370	Cre01.g017650	-	1.94
chr1	2943537	2944252	Cre01.g017951	-	4.15
chr1	2949067	2949718	Cre01.g018000	-	2.16
chr1	2960300	2961252	Cre01.g018100	-	2.69
chr1	2968517	2968847	Cre01.g018200	-	3.78
chr1	2972264	2972826	Cre01.g018200	-	1.76
chr1	2973834	2973924	Cre01.g018200	-	1.59
chr1	2976802	2976983	Cre01.g018200	-	2.22
chr1	2977131	2977701	Cre01.g018200	-	3.02
chr1	2978597	2978777	Cre01.g018200	-	1.92
chr1	2993400	2993879	Cre01.g018400	-	2.41
chr1	2997076	2997137	Cre01.g018400	-	1.31
chr1	3006145	3006594	Cre01.g018550	-	4.4
chr1	3006743	3007132	Cre01.g018550	-	3.93
chr1	3034819	3034970	Cre01.g018700	-	2.09
chr1	3055130	3055697	Cre01.g018850	-	2.54
chr1	3065756	3066558	Cre01.g018950	-	3.11
chr1	3067092	3067488	Cre01.g018950	-	1.55
chr1	3067546	3067821	Cre01.g018950	-	1.35
chr1	3069129	3069710	Cre01.g019000	-	2.2
chr1	3070419	3071479	Cre01.g019000	-	1.59
chr1	3079300	3079687	Cre01.g019100	-	3.1
chr1	3082666	3082816	Cre01.g019100	-	1.52
chr1	3098559	3098770	Cre01.g019300	-	3.98
chr1	3098889	3099429	Cre01.g019300	-	4.22
chr1	3133541	3134620	Cre01.g019550	-	3.89
chr1	3140574	3141114	Cre01.g019600	-	1.84
chr1	3147779	3148168	Cre01.g019700	-	3.5
chr1	3169849	3170684	Cre01.g019850	-	15.1
chr1	3178245	3178335	Cre01.g019900	-	2.34
chr1	3199920	3200639	Cre01.g020100	-	3.27
chr1	3212160	3212610	Cre01.g020141	-	3.97
chr1	3212789	3213029	Cre01.g020141	-	3.14
chr1	3213657	3214048	Cre01.g020141	-	2.63
chr1	3214256	3214437	Cre01.g020141	-	2.86
chr1	3214586	3214946	Cre01.g020141	-	4.04
chr1	3251940	3252240	Cre01.g020400	-	2
chr1	3255047	3255629	Cre01.g020400	-	1.84
chr1	3260266	3260592	Cre01.g020450	-	1.8
chr1	3268199	3268708	Cre01.g020650	-	7.58
chr1	3275377	3275527	Cre01.g020701	-	3.47
chr1	3290789	3290849	Cre01.g020800	-	2.14
chr1	3292869	3293078	Cre01.g020800	-	1.98
chr1	3294000	3294330	Cre01.g020850	-	2.3
chr1	3294659	3295260	Cre01.g020850	-	5.79
chr1	3296877	3297747	Cre01.g020850	-	3.21
chr1	3312167	3312526	Cre01.g020887	-	1.86
chr1	3312670	3313451	Cre01.g020918	-	3.3
chr1	3315318	3315409	Cre01.g020918	-	1.38
chr1	3323095	3325215	Cre01.g020918	-	2.11
chr1	3338669	3338880	Cre01.g021100	-	1.93
chr1	3366020	3366439	Cre01.g021350	-	1.91
chr1	3392990	3393468	Cre01.g021600	-	2.04
chr1	3397244	3397304	Cre01.g021600	-	1.52
chr1	3416600	3416870	Cre01.g021850	-	2.16
chr1	3434757	3434908	Cre01.g021950	-	2.03
chr1	3444871	3445319	Cre01.g021950	-	3.66
chr1	3464987	3465366	Cre01.g021950	-	6.06
chr1	3472235	3473164	Cre01.g022100	-	18.1
chr1	3481846	3482027	Cre01.g022100	-	3.23
chr1	3488621	3488800	Cre01.g022200	-	2.43
chr1	3491773	3492163	Cre01.g022250	-	3.57
chr1	3498040	3498310	Cre01.g022350	-	2.21
chr1	3504288	3504469	Cre01.g022350	-	5.81
chr1	3511746	3511897	Cre01.g022500	-	2.41
chr1	3517895	3518046	Cre01.g022500	-	1.89
chr1	3528757	3529473	Cre01.g022650	-	1.83
chr1	3530741	3531582	Cre01.g022650	-	1.78
chr1	3536303	3536364	Cre01.g022700	-	2.27
chr1	3536901	3537321	Cre01.g022700	-	6.93
chr1	3544129	3544789	Cre01.g022750	-	6.54
chr1	3552635	3552726	Cre01.g022750	-	1.94
chr1	3552905	3553206	Cre01.g022750	-	3.43
chr1	3553432	3553792	Cre01.g022800	-	3.19
chr1	3573069	3573278	Cre01.g022950	-	4.72
chr1	3573366	3574082	Cre01.g022950	-	5.65
chr1	3589399	3590058	Cre01.g023150	-	2.83
chr1	3595684	3595936	Cre01.g023150	-	1.58
chr1	3599839	3600196	Cre01.g023250	-	2.64
chr1	3610218	3610873	Cre01.g023300	-	2.26
chr1	3619279	3619879	Cre01.g023350	-	6.82
chr1	3634704	3634974	Cre01.g023450	-	2.55
chr1	3638069	3638908	Cre01.g023500	-	4.67
chr1	3648320	3648713	Cre01.g023550	-	1.98
chr1	3649493	3650095	Cre01.g023550	-	3.13
chr1	3652015	3652075	Cre01.g023550	-	2.08
chr1	3660725	3660960	Cre01.g023550	-	1.99
chr1	3684472	3685131	Cre01.g023750	-	4.25
chr1	3698694	3698875	Cre01.g023750	-	2.54
chr1	3710609	3711180	Cre01.g023800	-	5.7
chr1	3714735	3714916	Cre01.g023800	-	1.72
chr1	3723339	3723730	Cre01.g023900	-	3.86
chr1	3724738	3724798	Cre01.g023913	-	1.79
chr1	3725149	3725325	Cre01.g023913	-	1.78
chr1	3725383	3725704	Cre01.g023913	-	1.91
chr1	3728925	3729225	Cre01.g023950	-	2.88
chr1	3748546	3749295	Cre01.g024250	-	3.58
chr1	3758223	3758403	Cre01.g024251	-	2.63
chr1	3770375	3770763	Cre01.g024350	-	2.5
chr1	3783506	3783567	Cre01.g024500	-	4.04
chr1	3783746	3783956	Cre01.g024500	-	3.44
chr1	3819956	3820136	Cre01.g024750	-	2.45
chr1	3820584	3820885	Cre01.g024750	-	3.48
chr1	3825140	3825401	Cre01.g024750	-	2.91
chr1	3833090	3833480	Cre01.g024800	-	7.45
chr1	3835128	3835392	Cre01.g024800	-	2.75
chr1	3853191	3853552	Cre01.g024950	-	2.5
chr1	3873896	3874430	Cre01.g025150	-	3.79
chr1	3876839	3877064	Cre01.g025150	-	1.51
chr1	3882403	3882880	Cre01.g025250	-	3.17
chr1	3883565	3884719	Cre01.g025250	-	1.95
chr1	3886936	3887145	Cre01.g025300	-	2.03
chr1	3890021	3890082	Cre01.g025300	-	1.57
chr1	3890194	3890966	Cre01.g025350	-	2.52
chr1	3892465	3892856	Cre01.g025400	-	4.84
chr1	3895841	3895992	Cre01.g025400	-	1.98
chr1	3897250	3897311	Cre01.g025400	-	2.34
chr1	3898449	3898570	Cre01.g025400	-	2.17
chr1	3898839	3899985	Cre01.g025400	-	3.54
chr1	3900524	3900765	Cre01.g025400	-	3.17
chr1	3902832	3903233	Cre01.g025400	-	3.41
chr1	3903511	3903722	Cre01.g025400	-	3.54
chr1	3905340	3905460	Cre01.g025400	-	2.48
chr1	3905699	3905760	Cre01.g025400	-	2.24
chr1	3905849	3907273	Cre01.g025400	-	5.51
chr1	3907823	3908293	Cre01.g025400	-	3.92
chr1	3909945	3910642	Cre01.g025400	-	3.66
chr1	3911196	3912056	Cre01.g025450	-	2.71
chr1	3912499	3913225	Cre01.g025450	-	1.94
chr1	3919241	3919362	Cre01.g025551	-	1.81
chr1	3933125	3933366	Cre01.g025700	-	3.33
chr1	3933605	3933935	Cre01.g025700	-	4.2
chr1	3949869	3950077	Cre01.g025750	-	4.07
chr1	3956045	3956345	Cre01.g025767	-	7.19
chr1	3971637	3973402	Cre01.g025850	-	3.64
chr1	3981013	3981223	Cre01.g025900	-	2.65
chr1	3986726	3987326	Cre01.g025950	-	4.52
chr1	3998416	3998597	Cre01.g025983	-	1.98
chr1	3998775	3999851	Cre01.g025983	-	4.39
chr1	4000059	4000239	Cre01.g025983	-	2.95
chr1	4000477	4000926	Cre01.g025983	-	3.25
chr1	4008189	4008789	Cre01.g026016	-	2.4
chr1	4008968	4011125	Cre01.g026016	-	4.94
chr1	4014758	4015250	Cre01.g026050	-	1.46
chr1	4016665	4016875	Cre01.g026100	-	2.64
chr1	4027660	4027981	Cre01.g026200	-	2.11
chr1	4029479	4029895	Cre01.g026250	-	3.97
chr1	4033674	4035155	Cre01.g026250	-	1.96
chr1	4053271	4053479	Cre01.g026450	-	3.94
chr1	4056488	4057233	Cre01.g026500	-	2.44
chr1	4060721	4061048	Cre01.g026550	-	1.53
chr1	4063744	4064367	Cre01.g026550	-	1.24
chr1	4066139	4066377	Cre01.g026600	-	1.48
chr1	4067161	4067322	Cre01.g026600	-	1.14
chr1	4071179	4071568	Cre01.g026700	-	3.62
chr1	4077748	4078019	Cre01.g026750	-	2.2
chr1	4081133	4081314	Cre01.g026750	-	2.99
chr1	4084289	4084618	Cre01.g026800	-	2.29
chr1	4087893	4088013	Cre01.g026800	-	1.76
chr1	4090275	4090395	Cre01.g026800	-	3.51
chr1	4090759	4091089	Cre01.g026850	-	2.75
chr1	4096389	4096630	Cre01.g026850	-	12.1
chr1	4099590	4099948	Cre01.g026900	-	2.03
chr1	4105589	4106485	Cre01.g026950	-	3.15
chr1	4115294	4115740	Cre01.g027050	-	2.22
chr1	4116285	4116563	Cre01.g027050	-	1.19
chr1	4129936	4130445	Cre01.g027200	-	2.29
chr1	4130653	4131222	Cre01.g027200	-	2.89
chr1	4131954	4133112	Cre01.g027200	-	2.45
chr1	4142506	4142747	Cre01.g027350	-	5.92
chr1	4163627	4164554	Cre01.g027450	-	1.7
chr1	4167358	4167865	Cre01.g027550	-	2.76
chr1	4188855	4189665	Cre01.g027764	-	3.2
chr1	4199466	4199674	Cre01.g027850	-	1.92
chr1	4216616	4217186	Cre01.g028101	-	1.91
chr1	4219249	4219682	Cre01.g028101	-	2.05
chr1	4221126	4221607	Cre01.g028200	-	2.1
chr1	4224055	4224363	Cre01.g028200	-	1.15
chr1	4225689	4226132	Cre01.g028200	-	1.58
chr1	4226327	4226653	Cre01.g028250	-	1.81
chr1	4236956	4237467	Cre01.g028400	-	2.08
chr1	4242376	4242496	Cre01.g028423	-	3.54
chr1	4247909	4248681	Cre01.g028450	-	5.14
chr1	4261296	4261860	Cre01.g028600	-	2.52
chr1	4263993	4264142	Cre01.g028600	-	2.23
chr1	4270102	4271183	Cre01.g028650	-	3.54
chr1	4275531	4278181	Cre01.g028650	-	1.3
chr1	4278821	4278912	Cre01.g028650	-	1.24
chr1	4291316	4291437	Cre01.g028850	-	5.05
chr1	4291676	4291766	Cre01.g028850	-	2.27
chr1	4292095	4292276	Cre01.g028850	-	1.32
chr1	4297344	4297821	Cre01.g028950	-	2.42
chr1	4304679	4305186	Cre01.g029050	-	4.74
chr1	4306422	4307102	Cre01.g029050	-	1.73
chr1	4309535	4309775	Cre01.g029150	-	1.67
chr1	4321295	4322193	Cre01.g029250	-	2.12
chr1	4324853	4325093	Cre01.g029250	-	1.57
chr1	4325645	4326651	Cre01.g029300	-	3
chr1	4326857	4327065	Cre01.g029300	-	1.49
chr1	4327766	4328006	Cre01.g029350	-	3.14
chr1	4333686	4334046	Cre01.g029350	-	2.01
chr1	4357854	4358964	Cre01.g029500	-	3.08
chr1	4365626	4366192	Cre01.g029500	-	2.46
chr1	4368467	4368738	Cre01.g029550	-	2.42
chr1	4368797	4369698	Cre01.g029550	-	3.9
chr1	4374668	4374942	Cre01.g029550	-	1.58
chr1	4375273	4375661	Cre01.g029600	-	1.78
chr1	4378844	4379233	Cre01.g029650	-	4.14
chr1	4390587	4391458	Cre01.g029750	-	3.87
chr1	4392143	4392294	Cre01.g029750	-	1.36
chr1	4392871	4393142	Cre01.g029750	-	1.77
chr1	4393665	4393876	Cre01.g029750	-	1.75
chr1	4402336	4403112	Cre01.g029850	-	2.76
chr1	4403669	4403904	Cre01.g029850	-	1.22
chr1	4405407	4405860	Cre01.g029850	-	1.4
chr1	4417100	4418207	Cre01.g029950	-	3.85
chr1	4429092	4429602	Cre01.g030100	-	5.12
chr1	4429661	4431041	Cre01.g030100	-	6.04
chr1	4431190	4431460	Cre01.g030100	-	5.4
chr1	4431519	4431970	Cre01.g030100	-	2.88
chr1	4442319	4442619	Cre01.g030150	-	1.94
chr1	4448125	4448483	Cre01.g030200	-	3.01
chr1	4448631	4448780	Cre01.g030200	-	1.35
chr1	4448928	4449691	Cre01.g030200	-	2.35
chr1	4449941	4450548	Cre01.g030200	-	1.53
chr1	4451206	4451416	Cre01.g030200	-	3.15
chr1	4451936	4452176	Cre01.g030250	-	4.9
chr1	4452235	4452743	Cre01.g030250	-	3.46
chr1	4460050	4460938	Cre01.g030350	-	2.73
chr1	4499286	4499765	Cre01.g030650	-	3
chr1	4515126	4515456	Cre01.g030750	-	3.29
chr1	4515664	4516054	Cre01.g030750	-	3.21
chr1	4516233	4516383	Cre01.g030750	-	2.78
chr1	4522945	4528113	Cre01.g030800	-	3.25
chr1	4531816	4531995	Cre01.g030900	-	3.37
chr1	4538060	4538300	Cre01.g030968	-	1.84
chr1	4544661	4545707	Cre01.g031004	-	2.34
chr1	4545945	4547379	Cre01.g031004	-	2.74
chr1	4551160	4551610	Cre01.g031050	-	2.59
chr1	4554125	4555483	Cre01.g031050	-	2.18
chr1	4557278	4558902	Cre01.g031050	-	4.72
chr1	4559953	4562808	Cre01.g031100	-	2.86
chr1	4564201	4564678	Cre01.g031200	-	3.11
chr1	4566136	4567149	Cre01.g031200	-	2.49
chr1	4579083	4580247	Cre01.g031350	-	8.71
chr1	4586527	4586618	Cre01.g031450	-	1.39
chr1	4591352	4591981	Cre01.g031500	-	1.8
chr1	4598213	4598660	Cre01.g031550	-	47
chr1	4609182	4609511	Cre01.g031700	-	2.56
chr1	4610030	4610362	Cre01.g031700	-	1.54
chr1	4615070	4615427	Cre01.g031750	-	2.51
chr1	4634081	4634470	Cre01.g031900	-	4.72
chr1	4634767	4635007	Cre01.g031900	-	2.32
chr1	4656765	4657063	Cre01.g032100	-	2.24
chr1	4688012	4688722	Cre01.g032300	-	3.3
chr1	4690446	4690743	Cre01.g032300	-	2.7
chr1	4692242	4692721	Cre01.g032350	-	2.95
chr1	4701873	4702114	Cre01.g032450	-	2.38
chr1	4716245	4716605	Cre01.g032550	-	7.05
chr1	4726293	4726620	Cre01.g032550	-	1.87
chr1	4731075	4731524	Cre01.g032650	-	1.86
chr1	4733569	4733801	Cre01.g032650	-	1.35
chr1	4739691	4739957	Cre01.g032750	-	1.64
chr1	4740821	4741147	Cre01.g032750	-	2.02
chr1	4770382	4771012	Cre01.g033000	-	3
chr1	4784676	4784856	Cre01.g033091	-	1.51
chr1	4784915	4785516	Cre01.g033091	-	2.45
chr1	4785575	4786265	Cre01.g033091	-	4.97
chr1	4796504	4797339	Cre01.g033091	-	1.96
chr1	4814723	4815113	Cre01.g033350	-	3.29
chr1	4831613	4831913	Cre01.g033516	-	2.15
chr1	4884044	4884194	Cre01.g033900	-	2.55
chr1	4884701	4885390	Cre01.g033900	-	5.2
chr1	4885538	4885719	Cre01.g033900	-	3.29
chr1	4885897	4886137	Cre01.g033900	-	6.82
chr1	4898339	4898579	Cre01.g033950	-	1.7
chr1	4899052	4899562	Cre01.g034000	-	1.76
chr1	4903652	4903802	Cre01.g034000	-	1.3
chr1	4905288	4906029	Cre01.g034050	-	2.61
chr1	4957949	4958129	Cre01.g034250	-	1.84
chr1	4964260	4965460	Cre01.g034325	-	3.37
chr1	4965639	4967198	Cre01.g034325	-	4.3
chr1	4972714	4973175	Cre01.g034350	-	1.68
chr1	4974870	4975200	Cre01.g034380	-	3.12
chr1	4979310	4979760	Cre01.g034400	-	2.97
chr1	4980718	4980779	Cre01.g034400	-	1.16
chr1	4985992	4986263	Cre01.g034500	-	3.6
chr1	5004645	5005203	Cre01.g034550	-	2.23
chr1	5023039	5023099	Cre01.g034700	-	7.58
chr1	5026635	5026963	Cre01.g034750	-	2.78
chr1	5029885	5030453	Cre01.g034800	-	8.84
chr1	5032236	5032417	Cre01.g034800	-	1.56
chr1	5032535	5032805	Cre01.g034800	-	1.54
chr1	5034718	5034988	Cre01.g034850	-	2.63
chr1	5035347	5035677	Cre01.g034850	-	3.03
chr1	5036065	5036695	Cre01.g034850	-	3.53
chr1	5039600	5039994	Cre01.g034850	-	2.12
chr1	5051403	5052238	Cre01.g034950	-	2.33
chr1	5055169	5055529	Cre01.g034950	-	1.96
chr1	5056442	5057583	Cre01.g034950	-	1.21
chr1	5058013	5058483	Cre01.g034950	-	1.84
chr1	5058661	5059525	Cre01.g034950	-	3.53
chr1	5059689	5060227	Cre01.g035000	-	2.6
chr1	5062533	5063995	Cre01.g035000	-	2.25
chr1	5065048	5065257	Cre01.g035050	-	2.43
chr1	5072345	5072525	Cre01.g035150	-	2.52
chr1	5081488	5081609	Cre01.g035300	-	15.2
chr1	5085407	5085763	Cre01.g035350	-	3.92
chr1	5090159	5090637	Cre01.g035400	-	5.72
chr1	5091173	5091682	Cre01.g035400	-	1.75
chr1	5091740	5092248	Cre01.g035400	-	2.18
chr1	5092665	5092905	Cre01.g035400	-	3.24
chr1	5096408	5096826	Cre01.g035450	-	2.61
chr1	5128708	5128828	Cre01.g035700	-	1.75
chr1	5139778	5140078	Cre01.g035800	-	2.02
chr1	5140554	5140794	Cre01.g035800	-	2.91
chr1	5161657	5161867	Cre01.g035950	-	2.55
chr1	5183373	5183433	Cre01.g036050	-	1.67
chr1	5192215	5193205	Cre01.g036150	-	2.77
chr1	5193623	5193985	Cre01.g036150	-	1.89
chr1	5203216	5203516	Cre01.g036250	-	3.13
chr1	5203695	5204085	Cre01.g036250	-	2.29
chr1	5212868	5213189	Cre01.g036250	-	1.56
chr1	5214472	5214562	Cre01.g036250	-	1.52
chr1	5215005	5215156	Cre01.g036300	-	2.27
chr1	5215304	5215706	Cre01.g036300	-	2
chr1	5243606	5244323	Cre01.g036600	-	3.92
chr1	5248404	5248982	Cre01.g036600	-	3.94
chr1	5261076	5261314	Cre01.g036750	-	4.48
chr1	5261728	5262189	Cre01.g036750	-	1.53
chr1	5278348	5278737	Cre01.g036900	-	6.97
chr1	5286283	5287237	Cre01.g036950	-	2.94
chr1	5287296	5287445	Cre01.g036950	-	2.49
chr1	5306737	5307335	Cre01.g037150	-	2.63
chr1	5317235	5318448	Cre01.g037250	-	3.26
chr1	5324316	5324765	Cre01.g037350	-	2.22
chr1	5342916	5342977	Cre01.g037550	-	2.73
chr1	5343095	5343306	Cre01.g037550	-	4.33
chr1	5358932	5358993	Cre01.g037550	-	12.1
chr1	5359853	5360153	Cre01.g037600	-	12.1
chr1	5365417	5365477	Cre01.g037650	-	1.93
chr1	5367260	5367492	Cre01.g037650	-	1.62
chr1	5368092	5368541	Cre01.g037700	-	2.53
chr1	5377217	5379666	Cre01.g037800	-	3.05
chr1	5379990	5381580	Cre01.g037850	-	3.24
chr1	5440059	5440425	Cre01.g038151	-	2.43
chr1	5446969	5447177	Cre01.g038300	-	3.09
chr1	5467049	5467380	Cre01.g038500	-	3.81
chr1	5484265	5484683	Cre01.g038650	-	1.57
chr1	5495677	5496181	Cre01.g038750	-	2.55
chr1	5497627	5498319	Cre01.g038750	-	2.43
chr1	5498999	5499798	Cre01.g038800	-	5.43
chr1	5530775	5531423	Cre01.g039150	-	2.37
chr1	5542847	5543685	Cre01.g039350	-	3
chr1	5555541	5555602	Cre01.g039500	-	4.93
chr1	5565217	5565637	Cre01.g039550	-	2.56
chr1	5589455	5589962	Cre01.g039702	-	2.86
chr1	5597968	5598148	Cre01.g039750	-	2.48
chr1	5598296	5598565	Cre01.g039750	-	1.76
chr1	5606556	5606855	Cre01.g039850	-	4.98
chr1	5621996	5622176	Cre01.g039950	-	1.46
chr1	5626613	5626853	Cre01.g039950	-	1.83
chr1	5630705	5630975	Cre01.g040050	-	1.6
chr1	5637822	5638510	Cre01.g040150	-	4.95
chr1	5641238	5641831	Cre01.g040150	-	1.72
chr1	5644050	5644919	Cre01.g040200	-	3.94
chr1	5645816	5646204	Cre01.g040200	-	2.13
chr1	5647167	5648051	Cre01.g040200	-	2.63
[truncated: 22,873 more rows]

## Sheet: Table S1 m6A peak in zyg(7d)
Table S1 Identified m6A peaks in different stages
[truncated: 25,058 more rows]
