# Supplementary material for: Characteristics of N6-methyladenosine Modification During Sexual Reproduction of Chlamydomonas reinhardtii
Source: Genomics Proteomics Bioinformatics. 2022 May 10;21(4):756–68. doi: 10.1016/j.gpb.2022.04.004 (PMC10787120; doi:10.1016/j.gpb.2022.04.004)
Supplement: Supplementary Table S2 — Gene expression reads per kilobase per million mapped reads (RPKM) matrix. [file mmc2.xlsx]

## Sheet: Table S2
Table S2 Gene expression RPKM matrix
Gene ID	veg(mt+).rep1	veg(mt+).rep2	veg(mt-).rep1	veg(mt-).rep2	gam(mt+).rep1	gam(mt+).rep2	gam(mt-).rep1	gam(mt-).rep2	zyg(1d).rep1	zyg(1d).rep2	zyg(7d).rep1	zyg(7d).rep2
Cre01.g000017	3.19532	5.20232	5.67139	5.8337	0.354977	0.414182	1.78135	1.94758	1.08042	1.40193	2.57052	1.80669
Cre01.g000033	5.3769	9.13205	7.25281	9.42228	0.490736	0.58142	1.40312	1.77544	0.444181	0.359458	2.57329	2.61626
Cre01.g000050	1.61733	0.961526	1.3394	1.66035	0.596662	0.582336	0.961051	0.469956	3.3203	3.45701	4.7669	5.75099
Cre01.g000100	1.93219	2.42467	2.74053	2.65088	0.111508	0.133719	0.172425	0.212795	2.21934	2.24596	1.51052	2.20604
Cre01.g000150	5.83709	2.59229	3.25675	2.94481	1.4801	2.078	3.85496	6.32893	3.92814	4.56951	11.2539	9.56577
Cre01.g000200	7.1546	8.55398	8.52083	8.82442	3.63757	5.01848	5.86912	5.95418	7.52702	7.52832	8.00216	10.2885
Cre01.g000250	22.9561	23.0148	24.3859	24.4049	4.35893	4.94034	8.0081	3.66577	15.506	17.6811	12.2603	13.7817
Cre01.g000300	26.322	23.0906	22.144	19.1512	36.0239	26.674	49.0407	22.6913	44.4062	54.3184	31.4174	34.2718
Cre01.g000350	71.6505	74.305	52.4209	63.6931	10.0925	12.7438	16.303	16.7763	28.7121	32.0287	32.8272	31.0968
Cre01.g000400	2.25242	3.62104	3.83468	4.82556	1.61154	1.96769	1.3524	1.64719	16.3533	19.0545	10.051	10.2706
Cre01.g000450	6.72603	9.28786	5.75736	6.30758	5.51516	4.61562	2.71009	2.71442	17.505	18.4272	6.52119	7.73351
Cre01.g000500	2.53832	2.05604	2.40357	1.91146	1.90398	1.31863	3.07803	0.736251	3.24855	3.67389	0.718144	0.8983
Cre01.g000550	0.0420215	0.0318211	0.0793449	0.180322	0.00833624	0.00756513	0.0544801	0	1.58802	0.843836	0.305991	0.38322
Cre01.g000600	11.1698	3.69095	6.59566	7.84334	10.5556	15.5997	20.0655	13.7538	12.0171	14.4165	22.9337	22.0706
Cre01.g000650	21.2604	65.8928	53.6711	41.0125	10.3594	9.57781	11.9534	20.5136	47.8153	50.4041	44.9129	62.599
Cre01.g000700	1.61334	1.98743	2.3169	1.54241	0.315546	0.449991	0.964814	1.06384	2.49329	2.4694	3.78992	4.65221
Cre01.g000750	5.12867	7.44056	6.58274	5.55713	10.1865	10.0214	11.2464	13.5912	6.22815	6.105	5.38858	8.83879
Cre01.g000800	6.73181	6.80546	6.12669	6.67036	0.614311	0.751395	0.78549	0.445991	8.36839	7.31572	6.13912	5.8629
Cre01.g000850	83.9873	48.7585	68.5479	62.4988	15.5523	24.8052	33.7657	21.1541	29.4477	36.9832	33.5385	29.7989
Cre01.g000900	28.8262	41.5408	49.3246	42.6537	41.8662	61.6735	60.4239	42.9313	27.4863	22.4607	15.8179	15.4684
Cre01.g000950	1.39777	2.68689	1.26887	1.1325	1.0345	0.638778	0.261372	0.10685	1.74649	1.88697	0.810903	1.15214
Cre01.g001000	0.0641003	0.0161802	0.233999	0.216719	0.16955	0.453906	0.0969557	0.0377487	0.403731	0.29566	0	0
Cre01.g001100	21.5686	35.2699	19.3273	17.9589	12.4361	22.9808	22.0593	67.0859	28.383	26.3073	27.0681	29.2585
Cre01.g001150	3.51213	4.05453	4.48445	4.11523	0.795797	1.15731	1.26756	1.69393	4.10064	4.69602	4.1875	6.62399
Cre01.g001200	1.91182	1.82691	1.10016	1.38153	10.829	12.1481	11.6673	15.5008	2.01596	2.76221	2.98948	3.9312
Cre01.g001250	0.191758	0.206521	0.263913	0.216106	1.32552	1.0372	2.52201	1.47557	0.567865	0.673063	0.632416	1.15418
Cre01.g001300	0.273867	0.34191	0.708121	0.660274	0.195783	0.310928	0.475017	0.468584	0.0932395	0.111581	0.366167	0.501763
Cre01.g001350	1.30564	1.24837	2.35076	1.91388	0.125582	0.218435	0.461656	0.768892	2.81549	3.85457	1.50911	2.06868
Cre01.g001400	7.67962	3.55353	2.40342	1.60883	16.127	17.3057	30.8761	68.5874	24.9963	39.0237	14.4298	20.1748
Cre01.g001450	1.11653	1.30348	2.58844	2.33512	1.24285	2.12176	1.31688	1.30135	2.04598	2.32376	7.03339	6.85895
Cre01.g001501	1.59523	0.588106	1.4902	1.37563	0.333118	0.619724	0.857208	0.296662	1.68385	2.10395	2.77302	3.32113
Cre01.g001550	62.2568	31.4968	45.551	39.0328	9.6111	11.3099	11.8419	8.55339	28.5798	31.0624	37.3601	36.7025
Cre01.g001600	1.10581	5.12481	4.65484	4.93506	4.79693	7.89948	3.21142	3.6468	10.5866	9.03663	2.71989	2.04382
Cre01.g001650	0.916188	1.10711	1.56063	1.41444	2.45947	2.6531	3.17173	1.20536	0.581578	0.671052	0.878716	1.93772
Cre01.g001657	17.6748	20.2058	20.8746	19.3097	10.0361	9.59922	6.07529	2.994	16.3181	19.0855	14.545	16.2017
Cre01.g001664	11.3987	6.66755	13.6334	10.6831	3.3604	3.49429	8.85317	38.7485	0.538131	0.416859	2.36171	1.88271
Cre01.g001671	0	0.0200051	0	0.0618347	0	0.019024	0.0171251	0.116681	0.0700593	0.0178319	1.59391	1.78281
Cre01.g001678	6.76857	7.35248	6.45203	5.77601	13.1893	16.6223	13.132	14.61	12.7568	10.5974	9.42116	14.4983
Cre01.g001685	0	0.00841352	0.00839152	0	0.00881642	0.00800089	0	0	0	0	0	0
Cre01.g001700	2.10132	3.218	3.53905	2.37871	1.36968	1.15179	1.91858	1.44601	1.45535	1.16509	1.34993	1.70673
Cre01.g001750	36.5028	13.262	20.2522	25.1252	12.1984	16.0137	15.9106	5.50997	40.0333	47.0735	24.5341	21.7272
Cre01.g001800	7.66325	7.41548	12.9495	10.6081	10.6307	9.73516	9.9065	6.11296	6.76443	6.52756	5.82209	4.43993
Cre01.g001950	9.56931	10.1222	14.0254	13.4312	8.62891	10.3125	11.734	10.655	8.0303	9.90338	14.0036	12.3274
Cre01.g001983	82.1276	58.2581	85.7615	58.5808	48.7619	60.7293	46.4871	29.9054	108.9	109.725	121.24	98.6306
Cre01.g002050	14.409	10.352	14.4256	9.26056	10.6935	11.8225	17.1102	12.1787	10.9963	9.72595	60.8007	39.9767
Cre01.g002100	2.52763	3.29162	4.03507	3.12248	0.425458	0.551575	0.72616	1.20942	2.40579	2.4558	5.13261	4.53163
Cre01.g002150	0.219483	0.115065	0.459059	0.55325	0.991399	2.23708	0.798946	0.879919	0.313419	0.14815	0.0117086	0.030794
Cre01.g002200	30.1985	13.9915	20.7569	21.7767	34.4559	44.857	48.8354	31.1902	9.19324	12.7368	19.7779	17.4365
Cre01.g002203	0.0742206	0.200729	0.184188	0.0992707	0.0504819	0.0534477	0.054986	0.0561966	0.590492	1.3956	2.94127	3.52936
Cre01.g002201	1.16548	0.500122	0.929164	0.990151	0.0719314	0.0559523	0.0671565	0.068635	1.20198	1.87931	3.09834	4.06254
Cre01.g002227	4.20689	2.69848	3.83154	5.11648	2.84734	3.92048	5.48623	3.08222	4.42981	4.5601	6.55577	7.49251
Cre01.g002234	3.82465	2.71827	4.84136	4.96786	3.56055	5.15452	6.46833	3.47288	6.57303	6.34587	7.66087	7.17074
Cre01.g002250	26.397	17.5118	23.0422	20.9562	2.13408	2.45477	3.26465	1.93685	8.90384	10.7763	22.8444	21.1675
Cre01.g002300	112.633	179.879	98.6965	132.345	124.709	163.724	230.183	116.595	685.857	633.561	433.464	491.374
Cre01.g002350	6.4292	9.17444	5.72208	6.38992	5.05043	7.64265	4.72266	5.49373	20.6164	17.7076	24.7916	26.0603
Cre01.g002400	11.7844	8.50207	9.9854	8.32524	0.581541	0.569968	1.3302	0.802742	8.49321	6.74738	5.00109	5.88141
Cre01.g002451	12.0736	6.74549	9.63466	8.74195	0.418692	0.469366	0.925511	0.603174	10.5769	6.8926	5.27354	5.71763
Cre01.g002500	231.325	141.139	118.582	132.885	105.918	135.719	168.568	153.151	185.394	135.274	120.483	117.644
Cre01.g002550	8.09592	8.85348	7.95174	7.9759	34.8907	34.1932	29.5996	27.6408	5.97518	4.64776	5.13376	5.81867
Cre01.g002600	0.181155	0.336718	0.310961	0.205585	1.28069	1.30453	1.09959	0.771022	0.4695	0.578044	11.6495	10.5732
Cre01.g002650	0	0.0124419	0	0.0128191	0	0.0473269	0	0	7.73412	1.28647	4.35267	4.94464
Cre01.g002700	1.04193	2.11632	1.51506	1.65625	0.509986	0.72928	0.580738	0.705346	4.05438	3.36531	2.22178	3.3568
Cre01.g002750	0.575212	1.68789	1.39837	1.59881	0.399387	0.504832	0.372876	0.65102	2.09749	1.84425	38.7193	53.244
Cre01.g002787	0.418537	0.419547	1.6829	1.03603	0.136192	0.127931	0.13468	0.164909	0.339372	0.451202	0.334108	0.62059
Cre01.g002824	0.457108	0.73302	2.84318	1.76223	0.12802	0.154905	0.226594	0.142513	0.588291	0.834885	0.671306	0.490429
Cre01.g002861	1.6134	2.10156	7.08291	4.91546	0.560116	0.533563	0.670721	0.654505	5.22046	4.48043	1.83949	2.09909
Cre01.g002900	12.8199	21.1649	52.8625	38.3638	11.6072	20.9706	30.9849	18.4207	2.35234	1.4234	2.01955	1.1905
Cre01.g002950	5.07255	5.05983	5.09945	5.28145	2.91478	3.23718	3.6284	3.80098	14.3916	10.9094	5.47083	6.269
Cre01.g003000	0.779431	1.4235	0.808003	0.953919	1.23699	0.880445	0.822284	0.486007	25.8581	13.7924	1.91838	2.3415
Cre01.g003050	1.51933	1.35321	1.93235	1.63991	1.58667	2.36394	3.47519	3.3031	2.78705	3.31042	2.60412	2.79268
Cre01.g003100	0.0932497	0.0823831	0.0586913	0.121258	0.0246652	0.0111918	0.0100747	0.0686434	55.9506	42.3291	8.18062	12.5151
Cre01.g003150	5.50719	5.65583	5.30976	4.29679	0.338391	0.315863	0.497586	0.19373	4.3217	4.37525	8.93131	10.4114
Cre01.g003200	8.18149	6.39239	9.41296	7.81685	0.247583	0.262128	0.258437	0.107182	13.2159	16.9768	14.7497	16.0448
Cre01.g003250	0.0186089	0	0	0	0	0	0.012063	0	0	0	0	0.0169706
Cre01.g003300	0.0179907	0.0136236	0.027176	0	0	0	0.0116623	0	0.0119277	0	0	0
Cre01.g003376	11.1693	2.69575	4.36789	5.20388	3.93797	3.99302	5.40455	1.01703	4.54487	5.62759	13.6196	11.4532
Cre01.g003450	3.89383	3.964	4.11567	4.93782	1.02143	1.27455	1.01522	0.672761	3.563	3.56233	4.70893	4.76405
Cre01.g003463	3.95019	5.26399	6.93461	6.75632	1.23311	2.84461	2.60681	2.94451	6.84229	7.65475	6.65534	7.76739
Cre01.g003475	0.350954	0.942251	0.566282	0.846351	0.0632931	0.0459507	0.124092	0.140916	0.359596	0.247659	0.0221262	0.14548
Cre01.g003487	4.6401	4.37267	4.59488	4.04934	2.7547	2.67314	3.46466	3.2487	6.51731	5.89287	6.45969	7.17805
Cre01.g003500	0.712134	1.79545	0.911197	0.722302	0.624927	0.829565	0.689736	0.936194	3.9632	4.44776	2.62912	4.56518
Cre01.g003508	10.9574	9.54696	8.36995	6.60615	3.28531	5.06616	7.18376	10.8891	4.66426	6.09345	4.57667	5.08155
Cre01.g003516	19.6132	18.3502	14.8214	13.0986	6.53885	8.05984	16.6446	20.2613	8.81442	10.4935	9.66191	7.46642
Cre01.g003524	15.6141	16.4047	21.4392	15.8078	46.0362	38.0747	26.0315	19.3428	4.37016	3.38901	5.70598	6.38643
Cre01.g003532	2.9678	3.62355	3.82144	3.24377	7.09616	5.8937	2.67389	1.84783	0.416063	0.339757	0.253872	0.268268
Cre01.g003541	0.351182	0.291262	0.27787	0.247902	0	0.024085	0.0325214	0.103405	0.133046	0.0677272	0.115974	0.0152507
Cre01.g003550	29.0861	34.9815	46.1753	37.9369	2.97599	4.20967	6.93838	6.51006	8.46975	10.9938	10.4613	12.3887
Cre01.g003600	0.0833178	0.147217	0.167808	0.195017	0	0.0399992	0.0180033	0	0	0	0.0385208	0
Cre01.g003650	4.4428	5.38511	12.3823	11.2075	7.53525	9.07675	20.5833	40.2862	7.29328	7.29116	7.25485	6.32993
Cre01.g003700	1.84743	2.38113	3.00707	2.30035	0.209425	0.325806	1.95523	1.91835	1.04486	1.22665	1.21845	1.4166
Cre01.g003751	0.447415	0.318363	0.632149	0.553712	0.134668	0.0916581	0.227525	0.109027	0.168774	0.148397	0.296909	0.284914
Cre01.g003800	1.37032	0.36417	0.909997	0.90373	0.459572	0.368652	0.150843	0.191849	0.335979	0.373474	0.326337	0.334821
Cre01.g003826	3.74209	1.27847	2.39251	3.28628	1.69879	0.789625	0.46259	0.32287	0.946234	1.15133	0.712158	0.920621
Cre01.g003850	12.9129	10.1422	23.5412	18.4491	0.176666	0.075943	0.0987461	0.0103508	29.8629	27.7222	0.771991	0.81214
Cre01.g003950	27.6957	61.5171	52.4286	37.516	0.226754	0.320101	1.10261	1.49451	1.84042	1.5645	0.358599	0.256463
Cre01.g004000	14.3482	18.9249	13.1896	15.9266	10.9361	16.2973	20.086	30.1018	30.0402	25.9008	16.3332	16.3993
Cre01.g004050	0.0313137	0.331975	0.0946021	0.122157	0.024848	0.202946	0.101494	0.0276609	0.103804	0.084546	0.0217161	0
Cre01.g004124	11.9457	3.0103	3.5981	4.33223	5.35751	5.30367	10.9532	18.6872	4.5898	4.0975	3.37287	2.84792
Cre01.g004157	0.169067	1.09917	1.94343	1.16466	1.37758	0.994777	5.81128	2.69186	0.289795	0.361842	0.180163	0.203071
Cre01.g004200	3.59441	4.39269	4.99145	5.32596	16.9573	14.4638	8.41367	7.35677	4.76614	3.48898	2.33469	2.96623
Cre01.g004250	42.0168	62.9528	83.434	77.7806	192.688	171.268	116.396	92.6727	25.7657	22.5064	12.4211	13.8684
Cre01.g004300	156.895	44.7008	79.5865	74.8198	52.8787	58.5043	57.8861	67.0025	33.4232	31.1367	84.2031	70.8019
Cre01.g004350	12.451	13.6454	12.2134	8.76734	21.6426	23.4742	23.7084	14.5599	23.2511	24.1456	40.1696	36.1974
Cre01.g004400	3.29867	4.12282	5.97455	5.772	6.83615	10.7932	5.72989	8.06266	2.82398	2.6373	3.04277	4.03048
Cre01.g004450	85.3297	42.2315	44.1027	43.307	2.42899	5.50026	13.0395	9.68273	16.1195	18.1626	26.3837	23.8743
Cre01.g004500	254.805	171.021	214.026	194.333	76.4596	97.4259	110.738	65.9849	42.0155	36.3609	80.9033	59.6605
Cre01.g004550	9.25004	11.3084	21.5645	17.3855	53.2032	46.4268	29.3799	12.3241	2.63939	1.44086	1.69274	1.95491
Cre01.g004600	7.33887	8.38372	8.97093	8.08216	8.38347	8.58601	10.5535	12.7558	1.94671	0.876675	1.53751	0.853312
Cre01.g004651	7.20194	6.71228	5.10473	6.89414	8.52837	12.0281	1.84948	9.00443	14.6	11.0687	7.49184	9.4224
Cre01.g004700	3.16214	4.78912	6.41207	8.50094	0.545484	0.519778	0.89123	0.151809	9.43415	13.5954	1.97843	1.37919
Cre01.g004750	2.41341	6.43623	10.5179	14.7831	0.559063	0.97152	7.99725	19.9152	13.5459	17.0492	14.3356	15.3245
Cre01.g004800	24.203	40.0219	71.7243	55.9447	6.70605	4.04785	17.8505	14.7477	38.9894	35.0897	45.3271	41.0805
Cre01.g004850	1.46344	1.22302	1.97163	1.41953	0.999114	1.28172	1.23497	1.88087	2.39504	2.51403	1.6915	2.11012
Cre01.g004900	16.3087	15.3699	65.4246	19.1211	205.186	209.117	542.649	142.921	267.241	106.864	55.7471	35.2723
Cre01.g004926	0.129379	0.0489865	0	0.0504715	0.718653	0.46584	0.880619	0.742862	2.6162	1.17895	0.538347	0.176983
Cre01.g004950	16.6479	18.9034	17.1647	18.7165	16.5453	25.4058	22.1216	24.1859	47.4982	48.3822	37.7508	42.0926
Cre01.g005001	10.4023	12.316	16.2329	15.867	2.94801	5.56863	6.83238	6.17452	15.0887	19.7827	28.6843	31.697
Cre01.g005050	130.059	156.842	116.193	112.704	96.6649	135.209	140.276	291.322	189.443	199.433	130.72	127.7
Cre01.g005100	6.49394	7.36843	9.25391	11.0352	7.88804	8.58099	7.54737	6.51612	5.82418	5.75937	6.52944	6.19055
Cre01.g005126	0	0.143124	0.14275	0.147463	0	0.0680523	0.0612596	0.166955	0.187961	0.127576	0.131074	0
Cre01.g005150	177.73	203.101	195.205	168.046	6.52413	9.49634	15.6508	19.0864	63.1452	42.5511	122.121	107.284
Cre01.g005200	2.37914	5.48675	4.09017	3.8942	1.14858	1.59345	1.92512	2.56455	0.733522	0.786105	0.946118	0.804148
Cre01.g005250	0	0	0	0	0	0	0	0	0	0	0	0
Cre01.g005300	0	0.0156728	0	0	0	0	0	0	0	0	0.0143533	0.0188747
Cre01.g005350	0	0	0.0154877	0	0	0	0	0	0.0135952	0	0.0142209	0
Cre01.g005400	0.335013	0.853326	0.966108	0.807908	6.81517	4.56181	1.65838	0.61877	0.0403839	0.0411148	347.76	418.395
Cre01.g005450	30.4939	37.6496	72.9605	62.6976	284.321	223.146	155.298	100.037	12.1352	6.73676	7.63663	8.39652
Cre01.g005500	5.5498	7.53976	4.07595	4.03585	2.15052	2.91042	1.27558	1.1033	8.92137	7.61146	2.47598	3.11624
Cre01.g005534	0.555296	0.87104	1.73753	3.0018	0.440639	0.656944	0.334253	0.455483	1.18336	0.990597	0.495127	0.542581
Cre01.g005543	0.0619386	0.093807	0.0935618	0.193301	0.589795	0.579842	0.0401511	0.16414	0	0	0.0429546	0
Cre01.g005550	11.1163	12.8193	8.61183	7.8306	13.408	14.6836	11.2621	11.6152	9.34944	9.86169	5.28632	4.80816
Cre01.g005600	3.20715	3.6596	3.56707	3.94192	7.09446	6.18512	3.30362	2.42554	3.33511	3.36583	1.432	0.821348
Cre01.g005651	0.0464369	0.199267	0.257201	0.265692	0.503599	0.490455	0.4415	0.423874	0.143674	0.0940338	0.0214694	0.0282325
Cre01.g005701	1.09469	0.853344	2.04267	1.4821	0.894208	0.985384	1.39837	3.93907	0.192116	0.076064	0.122807	0.117449
Cre01.g005750	0	0.163298	0.452419	0.205636	0.133091	0.103526	0.217449	0.232819	0.0317711	0.0970385	0.166166	0.196659
Cre01.g005813	3.71377	4.16268	5.60987	5.4632	8.21773	7.66964	6.19353	7.99184	1.77886	1.21473	3.22223	2.23799
Cre01.g005850	45.8867	9.779	26.2909	28.4127	7.69685	7.3362	14.8821	28.5436	10.9399	12.6295	27.0661	13.4517
Cre01.g005900	6.39491	8.93323	7.82989	8.19686	0.819483	0.600665	1.13291	0.754361	6.49133	9.15584	11.6657	15.3948
Cre01.g005950	60.8646	50.0131	65.3314	54.1544	3.37051	3.74245	1.98678	0.691555	25.2233	21.6659	17.7665	16.2387
Cre01.g006000	3.00036	8.36206	8.23896	5.28517	1.48087	1.44783	1.43031	2.98735	4.08096	3.68854	2.83154	4.53215
Cre01.g006050	5.58554	9.68833	6.77124	5.50732	2.06296	2.70609	4.12635	2.83234	10.6656	12.7783	6.37039	9.87867
Cre01.g006100	13.6804	6.36516	11.4986	12.6813	1.73555	1.54413	5.78241	2.72756	6.73855	6.83157	9.51717	7.86109
Cre01.g006150	30.1312	22.2878	21.2121	20.3954	7.71444	10.1489	9.72906	10.1369	18.6203	19.8751	19.8825	19.7368
Cre01.g006202	0	0.065282	0	0	0	0	0.0111768	0	0.0114311	0	0	0
Cre01.g006250	0.0231591	0.0350748	0.0699662	0.0722761	0	0.0833865	0.0900758	0.0409151	0.0307086	0	0	0
Cre01.g006301	11.6311	17.0506	7.40754	7.51198	8.47318	11.4396	7.19947	9.1273	3.02225	3.92545	2.50033	1.65028
Cre01.g006352	2.55236	4.75338	1.85395	1.73412	2.56803	3.63203	1.86037	2.59983	0.57486	0.88202	0.87233	0.467758
Cre01.g006402	0.0118992	0.576689	0.134808	0.102123	0.037769	0.00856884	0.0462812	0.105111	0	0.0160637	0.0165042	0.0217032
Cre01.g006450	0	0.0106592	0.0106313	0	0	0	0.00912464	0.012434	0	0.00950121	0	0
Cre01.g006500	0	0.00904644	0.0902278	0.0372827	0	0	0.0696967	0.168844	0	0	0	0
Cre01.g006550	0	0	12.6019	13.4113	0	0	82.5086	152.865	0.735247	0.680505	1.01379	1.01135
Cre01.g006576	0.0317371	0.15221	0	0	0.0839469	0.182836	0.0685776	0.869084	0.0350691	0.0499855	0.0293464	0.00964769
Cre01.g006600	0.0238387	0.018052	0.00900242	0.0185993	0.0189165	0	0.0463596	0.105289	0.0474146	0.0241364	0.00826609	0.01087
Cre01.g006614	0	0	0	0.0183303	0	0	0	0.3113	0	0.063433	0	0.0214256
Cre01.g006628	0	0	0	0	0	0	0	0	0	0	0	0
Cre01.g006642	0	0	0	0	0	0	0	0	0	0	0	0
Cre01.g006656	0	0	0	0	0	0	0	0	0	0	0	0
Cre01.g006670	0.0419624	0.0529606	0.0211289	0.0109132	0.033298	0.100726	0.0181345	0.0494232	0.0834622	0.0472072	0	0
Cre01.g006700	0.129313	0.108803	0	0.0224203	0.0798096	0.144854	0	0.012692	0.0190518	0	0	0
Cre01.g006733	0	0	0	0	0	0	0	0	0	0	0	0
Cre01.g006766	0	0	0.010603	0.0109531	0	0.0101095	0.0273011	0.012401	0.018615	0.00947595	0	0
Cre01.g006800	4.18051	5.54002	4.27691	4.86288	2.24673	3.7494	2.3897	5.82463	14.6015	14.1989	5.83792	6.91443
Cre01.g006850	9.7144	10.1149	11.5325	11.9132	3.75178	4.18615	14.0516	25.4241	19.8185	17.5962	16.932	15.5742
Cre01.g006876	0.28099	0.236424	0.330129	0.146155	0.123873	0.134897	0.0202388	0.0275791	0.248392	0.168592	0.216519	0.256252
Cre01.g006900	5.35915	7.11371	10.2871	9.58951	0.956425	0.961083	1.25078	1.17436	1.12491	1.78425	1.67175	1.99079
Cre01.g006950	495.896	607.038	708.91	1030.3	5.90599	11.3415	83.0394	28.4702	300.373	306.841	366.672	238.594
Cre01.g007000	14.5339	16.8938	10.6083	11.1336	4.68233	5.44697	9.25034	9.23535	8.16556	10.0509	11.2237	15.0481
Cre01.g007050	10.7929	18.0122	21.2029	18.4102	5.67447	5.94182	11.8779	13.7395	12.3745	12.7522	28.2953	26.4317
Cre01.g007051	1585.76	1942.36	1532.33	1753.6	3103.83	2975.66	3102.4	2913.85	835.571	778.726	783.534	585.625
Cre01.g007100	1.78887	2.40068	2.43614	2.0693	0.38365	0.348162	0.349228	0.305057	3.74118	4.2518	2.90268	4.52251
Cre01.g007150	2.90642	5.20215	4.62728	3.98123	2.04422	1.96216	3.3078	4.53668	7.01798	7.11157	7.34094	8.23777
Cre01.g007200	10.9064	11.3231	12.1892	11.113	11.9484	13.0955	13.9214	12.8798	11.941	14.1114	14.8693	14.9724
Cre01.g007251	0.0124205	0.239841	0.267357	0.174432	2.93214	1.93643	0.362316	0.17006	0.144107	0.0586863	0.025841	0.0679622
Cre01.g007300	7.12847	6.92195	5.91207	5.21578	4.05975	4.00352	4.4883	3.72091	4.72612	4.33971	4.91996	3.96586
Cre01.g007350	0.939149	0.474119	4.84701	4.28956	3.88143	8.84825	4.61669	1.53821	2.3479	2.5885	0.963385	1.64156
Cre01.g007400	2.70877	5.73237	6.1155	3.55283	4.79853	1.66595	2.67661	2.61266	0.893092	0.622644	0.396016	0.734412
Cre01.g007450	0.0333534	0.3536	0.0755734	0.0390342	0.873399	0.15612	0.843221	0.456672	0.0221131	0	0.0115654	0
Cre01.g007500	4.02677	4.4592	4.683	3.53362	2.10273	1.54654	4.1316	5.94371	1.25735	2.5193	0.654604	0.758145
Cre01.g007550	4.33207	6.08456	6.39449	6.68975	1.41212	2.04522	1.77116	2.69935	5.54165	7.24355	2.3062	2.73761
Cre01.g007600	31.1801	48.1993	34.7184	40.4707	3.97965	3.71471	4.99731	1.74675	121.24	102.407	91.0054	92.4139
Cre01.g007651	1.23767	0.146697	0.341399	0.604578	3.28795	3.56507	4.24176	1.57814	7.07826	8.44861	6.17248	7.03724
Cre01.g007700	22.9439	20.9709	21.6486	23.6029	1.24738	3.4562	4.23863	2.52604	9.06931	13.4664	26.8132	30.0896
Cre01.g007737	12.8631	32.4532	34.1054	21.5416	2.18016	1.45389	3.38662	5.6813	16.1524	16.8873	15.6327	15.6599
Cre01.g007774	16.7663	14.2357	16.5854	14.5746	10.8908	15.3326	12.4171	7.02515	30.3671	29.1741	39.7289	40.1199
Cre01.g007811	1.11686	1.21224	2.1932	2.95304	3.85027	5.62097	4.5692	3.65034	4.36054	5.36087	3.64897	4.02887
Cre01.g007850	97.7381	92.1808	79.8149	81.0399	96.0045	105.396	101.928	87.6829	146.774	143.69	80.8808	83.8656
Cre01.g007901	19.5788	11.2736	13.2143	11.8862	18.157	18.7273	29.8648	15.3849	15.9528	17.3998	10.6821	7.91449
Cre01.g007950	0.763198	2.01606	2.05101	2.46492	0.323933	0.332313	0.48323	0.423316	24.8761	33.9881	22.279	23.5672
Cre01.g008000	2.57795	2.29466	2.71565	2.54065	0.699829	0.700232	1.02613	0.719124	5.47231	4.99133	6.14757	7.87788
Cre01.g008051	3.19134	6.07433	6.13988	6.4267	1.02665	1.97206	1.87306	3.23812	5.06085	5.54543	4.33668	5.09317
Cre01.g008100	0.685508	0.383484	0.242549	0.21201	7.58611	6.22174	4.35967	2.12758	0.634644	0.758683	2.21426	3.21027
Cre01.g008150	3.57263	5.06297	3.51212	3.43781	6.7094	7.84884	5.37809	15.2985	4.81621	4.823	10.3628	14.9097
Cre01.g008200	1.60245	1.87039	2.2022	2.2749	3.94859	2.50747	0.999723	0.329935	0.367452	0.463562	0.584898	0.659268
Cre01.g008250	0.0195716	0.0494026	0.0492735	0.0559902	0.812763	0.981876	0.756999	0.530184	0.203288	0.180547	0.642455	0.696096
Cre01.g008300	0.437459	0.424439	0.320078	0.330645	13.2236	16.4107	25.2651	23.4997	3.50757	3.9863	1.91508	1.9324
Cre01.g008350	0.844367	2.86381	2.98207	2.18977	34.6713	39.8141	44.8058	46.4961	13.1121	16.0065	11.4392	12.6676
Cre01.g008402	1.87489	2.39828	2.38244	3.21721	1.61342	1.40488	1.80254	1.57226	1.00787	0.551536	0.461235	0.710505
Cre01.g008450	0.676192	0.773098	1.97276	2.2965	1.08367	1.96685	0.524283	0.51533	0.580166	0.662264	0.0919493	0.181371
Cre01.g008500	3.48681	4.59862	10.4332	8.30455	1.35033	2.40279	3.54725	2.50532	1.58171	1.52025	1.72392	1.59753
Cre01.g008550	24.0648	17.6705	26.6715	24.7698	1.76621	2.30946	4.54574	7.19864	2.57054	2.27782	16.4069	19.6872
Cre01.g008600	3.00709	2.18101	3.27795	3.61522	0.604418	0.862758	1.2344	1.22653	9.0531	4.62723	12.7767	21.0489
Cre01.g008650	3.78	1.91303	5.48293	4.78468	9.74376	8.92699	20.4034	21.6935	6.78363	7.19168	4.35062	4.8775
Cre01.g008700	3.90798	4.67265	7.3596	6.98073	21.075	17.6258	13.6999	10.4926	0.613648	0.468567	1.01632	0.937875
Cre01.g008750	0	0.0797462	0.0894799	0.0410818	0.219358	0.123232	0.136531	0.0930247	2.0073	1.03959	47.5166	53.9733
Cre01.g008800	0.478643	1.01833	0.212315	0.326022	1.01886	1.64133	6.98859	11.5836	6.46258	11.1796	3.12972	2.7576
Cre01.g008850	3.12654	4.26948	2.79916	2.39918	0.549341	0.751268	0.561479	0.699701	5.17685	7.13752	5.7478	8.5568
Cre01.g008891	5.40094	4.84071	4.09892	3.54211	0.434787	0.977028	0.270617	0.43791	3.63268	3.46948	2.78656	2.64119
Cre01.g008900	0	0	0	0	0	0	0	0	0.0141804	0.0577481	25.0676	30.7016
Cre01.g008950	3.96181	6.84441	2.50003	3.30516	22.197	26.7636	22.0465	20.7101	31.3378	31.4536	8.71833	10.0101
Cre01.g008976	0.415886	2.18204	0.0448728	0.0231771	0.330014	0.278096	0.288851	0.5773	0.15756	0.0200514	0.267817	0.0270909
Cre01.g009000	3.9611	8.01347	11.159	11.0536	1.35365	1.85306	2.9426	1.94107	5.52073	5.36695	32.5032	38.8924
Cre01.g009025	4.06658	4.86138	5.10749	5.82868	3.42633	3.73456	6.04234	5.38831	3.55947	3.3309	3.88171	5.37534
Cre01.g009050	0.673801	2.66895	0.46976	0.202196	0.0411289	0	0	0.0457847	0	0	31.2361	43.1082
Cre01.g009101	14.3854	22.1877	14.0264	15.2027	0.649021	0.554339	0.31188	0.0637492	0.0956932	0.0243563	45.0603	32.5012
Cre01.g009150	2.10431	3.60015	6.79885	6.172	1.39151	2.16079	3.78917	3.8898	2.73861	2.99861	2.16199	1.74136
Cre01.g009200	1.30011	1.67541	4.11727	3.8261	11.9999	11.9904	6.74226	6.3064	2.46491	1.53959	1.70835	1.87208
Cre01.g009250	0.388942	0.121277	0.869758	0.672367	1.53106	3.44888	0.781102	0.255994	0.859552	0.525066	0.0370221	0.076504
Cre01.g009300	16.9465	16.6457	17.1705	14.5647	6.67605	9.49993	13.4087	31.6293	18.432	20.7216	14.5004	14.9289
Cre01.g009325	0.0202697	0.0767471	0.336804	0.426998	0	0.102176	0	0.0358105	0.0268774	0.0684096	0.0983998	0.0739409
Cre01.g009350	14.9522	10.6853	2.65082	3.07365	15.7582	25.4806	29.7278	78.2356	3.75157	3.73487	3.55167	3.31506
Cre01.g009400	0.0975569	0.20521	0.0245609	0.0507435	1.27302	1.04598	2.79663	2.22145	0.100613	0.0585335	0.022552	0.0593121
Cre01.g009450	3.74711	4.8172	4.7717	5.7961	4.35639	5.31829	6.69395	9.96851	24.4964	20.4548	6.39082	5.60266
Cre01.g009500	2.36327	2.74251	8.3451	8.88402	14.1825	9.58479	19.9155	12.2002	1.74996	1.89903	2.33424	1.60475
Cre01.g009550	5.71343	3.96116	14.6519	10.0277	19.4489	13.3618	18.0776	6.60657	12.5853	11.3845	21.7051	14.3412
Cre01.g009575	0.358653	0.852801	0.102935	0.167895	0.660269	0.712833	0.106947	0.158408	45.1029	40.9758	3.96968	5.58649
Cre01.g009601	0.822899	1.49555	2.61037	2.26853	1.30597	1.65924	3.98299	2.0838	4.29186	4.59173	1.71205	2.05124
Cre01.g009650	1.55087	1.91082	3.01476	2.50432	2.34529	2.31601	4.85775	2.90836	81.2079	76.9417	15.7715	20.0152
Cre01.g009676	4.3913	4.99613	7.2481	5.91638	7.24114	7.58942	15.0801	9.68816	238.72	245.76	50.4641	49.2675
Cre01.g009700	1.05423	1.33361	1.34393	1.1173	1.35395	1.64998	1.55639	2.713	0.937311	0.654009	0.511353	0.661319
Cre01.g009731	0.753568	1.15411	1.49643	1.25516	0.262033	0.420713	0.762927	0.755416	1.9423	3.39483	1.99058	3.17359
Cre01.g009765	0.0802777	0.0851073	0.200086	0.125268	0.681612	0.491381	0.2654	0.021274	1.8575	2.899	23.6832	26.158
Cre01.g009800	14.9738	8.42087	14.206	9.72129	92.6096	78.4138	66.0072	35.9854	8.9177	2.93554	2.67244	3.99959
Cre01.g009850	7.0271	6.51277	8.98589	6.55847	35.0421	32.5836	20.6505	11.6027	3.60406	2.48796	1.12791	1.55576
Cre01.g009900	61.1429	83.5056	65.0883	64.7609	3.20744	3.31046	8.56182	14.7976	21.4198	16.6583	117.565	116.258
Cre01.g009950	15.7237	4.81006	5.79368	10.8325	36.4396	46.2665	48.511	28.8827	34.5878	36.315	56.7366	53.0209
Cre01.g010000	14.6231	20.8832	21.2855	19.5469	26.965	25.8077	23.0694	16.7501	15.5037	13.1653	12.2388	10.1397
Cre01.g010050	2.16697	2.53097	3.09649	2.33546	2.33157	3.16393	4.74687	6.36306	2.74248	2.90988	3.03425	3.57139
Cre01.g010100	13.7664	11.0948	10.2331	9.17886	4.2936	3.19654	6.12169	4.43367	8.93467	13.0522	17.4241	24.0638
Cre01.g010150	1.2007	1.15961	1.62973	1.2355	0.35902	0.576433	0.868587	1.36807	0.997956	1.02777	1.62314	1.83293
Cre01.g010201	2.08526	2.35167	2.34553	2.3671	0.553932	0.567141	0.905033	1.07516	1.46558	2.01767	3.84808	3.75438
Cre01.g010250	1.72145	2.55066	4.19839	3.50536	0.647056	0.936453	1.43721	1.54889	0.848031	0.787835	1.06077	1.34146
Cre01.g010296	0.187386	0.0405427	0.343712	0.208859	0.828441	2.06266	0.798238	0.189174	0.0887396	0.180692	0	0
Cre01.g010300	0.085858	0.0812708	0.38908	0.502407	0.408781	0.61828	0.250455	0.549859	91.1056	153.084	48.9888	15.6403
Cre01.g010350	7.94264	8.53964	7.42789	7.00081	8.08642	9.83403	7.51668	9.06801	11.2397	11.9237	7.00223	7.70465
Cre01.g010400	319.142	111.333	110.626	144.322	35.5361	34.7619	60.1038	26.9314	250.94	179.695	75.5939	36.1225
Cre01.g010450	29.9494	28.8289	35.4777	37.4336	28.022	38.1718	37.6457	101.282	7.0139	9.27809	19.8917	18.786
Cre01.g010500	22.2701	29.6885	28.0405	28.3259	3.36503	3.88123	3.42288	2.05423	17.3769	18.1531	18.9735	21.0331
Cre01.g010550	0.35908	1.79465	1.215	1.42321	0.0911799	0.279267	0.70762	0.241066	3.61862	3.41266	2.60976	3.9951
Cre01.g010650	1.28437	1.59918	1.95877	1.49349	0.151896	0.36907	0.284198	0.387273	1.82178	2.15484	1.27612	1.71189
Cre01.g010700	21.6991	19.3108	22.0142	18.2136	25.5105	29.3147	30.5249	31.1282	16.789	14.7818	26.2268	26.1958
Cre01.g010750	7.25522	3.73888	12.5857	8.98851	6.11631	5.86166	3.78295	1.53256	22.6641	41.2654	16.293	21.119
Cre01.g010800	3.34737	2.25043	3.40381	3.09577	7.3985	6.02038	7.53642	4.99066	4.17874	4.38664	8.14191	7.25196
Cre01.g010816	0.370693	0.472103	2.04892	1.41981	1.25683	1.91714	0.862888	1.10143	1.58631	1.95623	1.03999	1.67492
Cre01.g010832	56.7656	54.4624	20.2693	20.7261	0.362846	0.995686	0.0564599	0.0480858	9.48458	8.97282	13.5301	12.4903
Cre01.g010848	26.1759	19.2828	20.6483	21.7929	0.734427	1.4697	1.30762	0.733713	9.29869	11.8217	13.4625	13.1152
Cre01.g010864	7.88021	3.49889	8.39118	7.5949	0.047462	0.0107679	0.0581587	0.0132087	4.75858	6.7725	5.24718	5.75462
Cre01.g010880	2.68132	3.29518	5.67211	5.38956	4.06604	4.04992	3.59412	3.44241	3.99228	4.64738	3.96326	4.63149
Cre01.g010900	2197.66	1666.62	1633.98	1707.28	11.0257	26.5136	81.5494	23.5048	716.506	708.834	304.279	172.22
Cre01.g010950	4.12873	4.52682	4.73845	3.9348	1.67547	2.50347	4.14974	4.35396	5.13135	6.20917	4.29026	5.01624
Cre01.g011000	1615.04	1654.7	1431.65	1681.01	3454.73	3097.77	3258.14	2779.18	805.013	696.373	840.961	642.124
Cre01.g011050	62.5964	85.8561	72.2591	89.1658	78.0474	73.6641	61.4989	60.9286	164.34	134.638	33.8875	31.9756
Cre01.g011100	19.3104	15.9421	15.103	12.1667	4.45705	5.07877	14.6873	6.70561	17.5415	19.2202	28.5409	21.3558
Cre01.g011150	0.0545216	0.0963362	0.0274527	0.0330855	7.04242	5.64065	4.97552	2.33851	0.522129	0.756479	0.155445	0.209936
Cre01.g011200	8.63757	8.09254	12.238	12.2977	2.32639	2.70142	2.92222	2.56189	9.50957	11.5755	13.0735	11.1257
Cre01.g011250	0.109924	0.0118915	0.0593022	0.049008	0.236758	0.384483	0.152694	0.138716	0.197813	0.0741978	0.0762324	0
Cre01.g011300	22.1125	23.4186	17.4121	18.7215	4.00524	6.33196	3.09017	2.17624	40.8607	50.361	14.6545	16.1472
Cre01.g011350	7.79106	9.08022	9.07947	8.73811	14.9246	12.1415	12.567	10.4309	8.13149	8.1965	9.22329	10.5467
Cre01.g011376	0.272725	1.74398	1.28168	1.22942	0.52901	0.654649	1.33576	2.16821	0.622807	0.470446	0.504362	0.690876
Cre01.g011400	0.688538	1.52855	1.09786	1.14329	1.20482	1.69091	3.67752	6.10299	1.84939	2.17682	0.959088	1.32024
Cre01.g011450	10.0296	11.3324	9.42396	8.67693	11.1086	13.778	17.0388	21.2141	19.7601	19.9793	11.328	11.4273
Cre01.g011500	24.8345	31.3672	20.4734	20.8934	23.5923	32.5114	26.3199	35.2036	67.1807	64.1743	48.2726	45.745
Cre01.g011550	0.289842	0.219485	0.0564933	0.0656532	0.630633	0.572299	0.187887	0.1817	1.0228	0.99714	0.447401	0.460437
Cre01.g011600	8.18689	8.03366	7.64402	6.89048	25.1893	27.7269	25.5742	24.795	5.67817	5.28988	17.5694	18.216
Cre01.g011630	0.541219	0.0307382	0.102193	0.12668	0.0858937	0.253332	0.096481	0.0239043	0.0089706	0.0182659	0.0375337	0.0616964
Cre01.g011660	0.192211	0	0.189842	0.103823	0	0.0106473	0	0	0.892042	1.03793	1.96872	2.76418
Cre01.g011750	4.73779	8.03108	6.78821	6.74184	2.65919	2.72757	2.77992	3.62938	7.80599	6.79462	287.483	387.305
Cre01.g011800	0.513532	1.09136	0.78823	1.23431	0.30891	0.232619	1.40137	1.52916	0.252605	0.178906	0.453786	0.445661
Cre01.g011850	3.26596	3.76239	4.50831	4.20174	4.60976	5.30925	6.87842	8.035	1.64471	1.53846	2.29387	2.86437
Cre01.g011901	0.42357	0.282697	0.591026	0.392089	3.0307	2.83308	5.99411	10.9902	0.6854	0.610581	1.39903	1.49929
Cre01.g011950	1.07791	0.757305	2.65042	2.27537	0.380153	0.461422	0.644398	0.698259	3.25561	3.33879	3.05243	2.97089
Cre01.g012000	1.47901	2.01955	2.81642	2.1974	0.074912	0.135965	0.107095	0.0903416	3.05385	3.76493	2.84521	3.4832
Cre01.g012050	0	0.0330457	0.109864	0.238332	0.392452	0.5866	0.528048	0.19274	0.0385761	0.0392743	0.0403513	0.0265312
Cre01.g012100	0.29832	0.587354	0.117164	0.111722	0.0662825	0.128896	0.293942	0.242439	4.01897	6.5403	0.463424	0.250292
Cre01.g012126	2.56161	2.86646	1.18302	1.73128	2.0068	2.04441	1.98842	2.98343	1.37381	1.57489	1.74254	1.57724
Cre01.g012150	44.997	29.098	23.625	31.3682	7.81071	12.0479	8.65022	2.56031	63.2613	72.8325	135.689	120.228
Cre01.g012175	1.3884	5.0729	2.9886	3.33099	1.48733	1.97464	4.63509	3.58735	2.00209	2.20233	0.48143	0.696394
Cre01.g012200	3.07594	4.25953	10.5839	8.9733	2.89787	3.03135	11.9994	9.88343	9.51415	10.1744	6.70123	8.13604
Cre01.g012222	0.072957	0	0	0.113844	0	0.0525378	0	0	0	0	0	0
Cre01.g012244	34.391	45.5932	33.3415	39.121	34.9533	43.9121	35.9071	32.8683	54.1443	53.2224	61.4461	62.1116
Cre01.g012300	26.1344	31.0918	24.3141	25.1168	38.0507	50.5597	48.4018	51.1332	31.5916	35.2498	25.4641	22.1614
Cre01.g012350	7.49722	1.61087	2.89982	3.56903	8.34398	13.052	15.1966	7.75318	5.57258	7.63463	14.1648	11.1824
Cre01.g012400	5.0816	6.87271	7.09166	8.2721	4.13192	5.82787	4.06679	4.58119	13.3931	15.3293	10.1953	9.32567
Cre01.g012450	3.16312	3.6674	2.89508	2.61754	2.3636	2.86345	2.31798	1.99214	6.602	7.89146	5.4058	7.84146
Cre01.g012500	85.8866	85.7552	57.1383	56.5486	99.1544	105.555	136.102	128.569	78.0488	101.714	157.326	132.868
Cre01.g012550	0.188301	0.0135802	0.11513	0.160907	1.74324	0.768394	3.48173	2.26533	0.350746	0.34499	0.410416	0.408865
Cre01.g012600	2.12339	4.78366	3.61846	3.73792	0.11584	0.0955683	0.111838	0.0586154	6.15908	5.48226	6.04676	7.7458
Cre01.g012650	0.0106283	0.068411	0.0481639	0.0539002	1.80061	1.73738	2.19436	1.93872	0.0140929	0.0215221	0.10319	0.290778
Cre01.g012700	0	0.0392424	0	0.023104	24.0679	19.224	20.4389	10.7706	0.0294492	0.0649616	0.16429	0.459092
Cre01.g012750	0.283318	0.273439	0.377618	0.234051	10.4739	9.96911	9.56462	6.40393	0.0331478	0.0562463	0.315912	0.466089
Cre01.g012800	7.13627	10.8806	13.2139	13.5753	73.3269	62.2202	34.0112	21.5042	5.08741	2.93937	1.26386	1.80195
Cre01.g012850	0.0127948	0.00968899	0.0193273	0.0099827	6.94463	6.17325	6.46527	3.95581	0.00424144	0.0129546	0.0177465	0.0175026
Cre01.g012900	2.28567	4.48886	3.75111	4.03328	1.55099	1.89977	2.27096	2.77382	6.28104	4.80145	2.00732	2.73705
Cre01.g012950	1.1063	2.15339	3.17163	2.50436	2.83146	2.0029	6.15134	5.12025	0.0671488	0.0525879	0.135075	0.0852598
Cre01.g013000	6.71726	8.19335	5.99275	5.05096	0.944427	0.90901	0.859191	2.28586	8.8233	7.38238	11.7368	13.3701
Cre01.g013050	13.9207	24.6909	19.1427	18.7073	0.761819	0.92468	2.25599	1.71732	12.7937	14.9694	11.718	18.5721
Cre01.g013100	11.4105	1.78692	1.55947	1.10223	5.85153	7.45672	15.6288	18.623	0.43229	0.199099	0.936666	0.453048
Cre01.g013150	18.694	29.4668	34.0861	36.5886	61.6284	45.6146	41.0096	26.6127	18.0857	17.7632	14.8283	13.0972
Cre01.g013200	19.8576	27.3501	16.0145	21.2362	18.3728	21.163	20.2613	55.5836	31.2839	31.4423	31.5617	28.7046
Cre01.g013250	4.48167	6.53484	5.32943	6.06336	2.55373	3.70801	2.99792	2.08473	19.9299	21.0469	15.8213	17.305
Cre01.g013300	11.9291	14.265	10.259	11.8767	4.88979	6.05015	7.65701	7.02072	19.156	17.181	14.6475	15.2838
Cre01.g013350	204.266	180.748	225.59	204.909	23.5766	32.2024	10.6087	4.29424	149.14	148.232	34.8232	30.7305
Cre01.g013400	6.41175	8.10415	7.34707	8.04329	5.5742	6.99374	8.25159	8.96771	12.6278	14.84	6.97501	8.31231
Cre01.g013450	4.14878	1.553	1.99404	1.58168	0.897858	0.763879	0.962685	1.12443	2.09421	1.14562	1.17703	1.41882
Cre01.g013500	11.8136	27.0214	18.5629	20.8913	58.331	63.7237	57.1577	207.032	52.0468	55.1648	4.83297	3.48357
Cre01.g013550	3.67323	6.20017	6.03571	5.87401	3.05941	3.87688	5.28939	7.08394	8.27266	8.14796	7.58384	9.89611
Cre01.g013600	13.3818	13.3462	12.6417	12.2028	7.6598	12.2559	15.6527	14.7978	14.4322	15.2871	26.2894	28.4882
Cre01.g013650	1.88191	2.36667	2.76024	2.40564	0.833334	1.37335	1.73731	1.57333	4.30565	3.69174	3.59488	4.80391
Cre01.g013700	43.9328	48.6316	64.6482	74.6405	2.10818	7.23526	5.68327	11.7555	134.331	109.635	31.0035	27.0918
Cre01.g013750	3.14222	2.96312	3.26882	4.18623	1.88183	1.89988	1.69102	3.48269	5.24748	6.20286	3.74154	3.89287
Cre01.g013769	5.60494	4.08911	5.93693	5.33299	2.38654	3.54401	3.27888	3.62277	8.70096	8.72004	4.92991	5.1115
Cre01.g013800	3.18809	2.28579	2.66405	3.00339	2.26068	2.43013	3.75954	1.57287	6.2286	6.18109	7.07973	8.79957
Cre01.g013801	10.3705	11.3069	11.8924	9.98339	5.38561	7.22037	10.8171	11.7028	10.2353	9.05237	7.54341	8.92934
Cre01.g013850	4.1681	6.93988	7.24462	6.9001	2.09898	3.09774	3.20421	5.71165	1.91314	2.48881	1.00059	1.85184
Cre01.g013900	14.2661	10.794	17.5046	18.0825	23.3028	22.0005	17.9549	13.8408	4.59289	4.38224	3.34537	4.29996
Cre01.g014000	166.2	122.955	143.327	160.619	19.3915	27.9617	29.9711	26.8767	19.1475	17.1035	34.9665	33.0619
Cre01.g014050	29.5566	15.1391	24.0012	22.1438	21.764	26.9293	38.1768	29.417	21.9449	25.2789	45.0311	40.3146
Cre01.g014100	6.78588	4.03752	6.13197	5.06753	6.26938	6.68424	10.3845	6.78641	2.42624	2.81369	6.20187	5.39281
Cre01.g014150	5.01331	6.20851	8.32471	7.89351	8.97601	10.4265	9.62044	8.6172	25.8943	29.5027	13.5179	13.8479
Cre01.g014200	2.85033	2.60999	4.99916	3.46142	0.0189272	0.0343528	0.0231929	0.0105349	3.95345	0.603751	45.4147	53.4453
Cre01.g014250	14.3757	18.1024	14.2584	12.1815	1.28871	1.60265	0.395483	0.204942	5.30956	4.44285	3.40862	3.54984
Cre01.g014300	4.24764	3.46839	6.99286	5.90871	0.16793	0.293907	0.426252	0.133529	2.63075	3.28546	1.12693	1.49571
Cre01.g014350	109.114	81.2458	108.619	115.708	17.9015	17.7615	20.6737	5.9195	144.8	135.958	74.7705	73.9748
Cre01.g014400	10.1708	21.6452	9.24173	8.26988	8.25631	9.77966	14.7651	9.46633	13.0084	15.0851	9.63439	12.5982
Cre01.g014450	3.64971	5.41455	4.804	4.28831	10.1833	9.73384	6.9163	7.40908	1.57056	1.30521	1.39705	1.85415
Cre01.g014500	7.3526	7.5497	10.3812	10.5697	5.1621	5.36254	7.66506	8.87333	7.63352	8.23558	8.20026	9.08348
Cre01.g014600	17.6703	18.0013	14.6555	14.8011	12.4609	15.966	20.8561	21.5582	32.9355	32.834	20.532	19.368
Cre01.g014650	15.4221	17.9058	14.1588	13.0466	24.2574	26.5135	30.0727	54.2496	10.2579	10.4604	8.80584	8.776
Cre01.g014700	14.6153	20.2982	19.1851	19.6934	18.9157	20.7031	18.5976	20.1892	15.8839	14.9129	14.5293	13.7674
Cre01.g014751	0	0	0.0406428	0.0839691	0	0	0.0174414	0	0	0	0.0186593	0.0245371
Cre01.g014800	7.49853	5.51887	8.85305	7.57548	1.65233	1.98808	2.52522	2.20105	7.96521	7.61193	7.14731	8.54531
Cre01.g014850	3.72138	4.47868	5.23657	5.34032	1.52923	2.34486	2.8862	5.85058	20.7366	21.8147	12.1512	13.8175
Cre01.g014900	4.01598	6.81006	6.39474	5.88279	1.95201	2.27404	2.27698	2.58736	16.3319	14.1484	4.41965	4.49716
Cre01.g014950	8.35258	14.4025	11.3864	10.9076	3.45522	4.93021	4.54461	5.44296	21.3247	20.8973	11.9744	12.3249
Cre01.g015000	36.7475	41.8597	35.2607	30.2821	21.1567	26.0908	21.9925	4.9351	32.4437	33.9768	25.1265	27.8625
Cre01.g015050	3.34463	3.17705	3.2042	2.9712	0.833461	0.988767	1.16774	1.04184	4.96012	3.56464	3.87399	4.9231
Cre01.g015100	1.76721	1.71237	2.58337	3.08378	2.47291	2.62731	1.99553	2.51785	2.16692	2.09071	2.34571	2.59941
Cre01.g015103	3.33672	3.03111	2.21288	1.74325	2.47332	2.9746	3.57947	4.79945	3.47386	3.67404	3.008	3.54264
Cre01.g015150	5.64324	5.93296	4.71741	6.51178	1.2753	1.77545	2.02443	2.80706	8.53626	8.53052	8.73911	9.37682
Cre01.g015200	1.29904	2.63704	1.89134	2.26517	0.937666	0.642425	1.14646	1.97011	0.89238	0.882122	0.591545	0.74934
Cre01.g015250	1.48684	2.37918	4.151	4.03946	1.06045	2.7851	1.33674	1.3134	9.00682	11.2965	3.20999	4.65701
Cre01.g015300	2.58523	2.44236	3.20373	3.29971	0.856423	1.08447	2.12328	2.28366	1.58918	2.28715	8.16362	8.65228
Cre01.g015350	748.448	332.175	312.204	289.861	19.6708	30.4581	6.54635	1.26759	13.6047	8.05148	36.199	26.8763
Cre01.g015400	24.1766	21.5917	26.075	24.9764	10.4559	13.1419	19.6772	15.4997	22.678	24.3995	44.2735	37.0269
Cre01.g015451	0.994294	1.83965	1.68774	1.44756	0.0976074	0.110723	0.192698	0.0633831	1.70579	1.75742	1.64922	2.04722
Cre01.g015500	42.1944	23.7244	17.7829	14.6997	124.492	84.4142	88.1087	49.2957	115.555	161.118	123.407	148.039
Cre01.g015550	4.24178	4.77067	6.33163	5.36569	0.856423	0.72298	0.927412	0.576458	8.66978	10.0126	7.17145	7.55358
Cre01.g015600	6.90878	2.22414	3.55524	3.43542	2.68082	3.35443	2.2504	1.08284	5.18513	4.59719	5.92021	6.13063
Cre01.g015650	4.54962	1.87092	2.4577	4.30192	21.5178	31.1354	34.4925	15.5433	10.3675	21.4357	28.8562	22.3116
Cre01.g015700	8.03358	3.29107	7.38555	9.06791	0.313515	0.663868	0.554918	0.232671	6.74507	9.17843	8.33413	7.62658
Cre01.g015750	15.7429	18.9992	18.8903	20.451	11.3529	15.2285	9.46052	9.06342	26.5696	25.4821	17.8884	18.8807
Cre01.g015850	26.2131	29.9428	46.0342	34.478	151.42	127.258	73.4233	43.8465	6.07682	1.64384	2.47196	2.14018
Cre01.g015950	5.00781	6.1521	14.7754	17.7087	4.00239	5.61688	12.1793	11.6638	10.056	8.58434	6.68351	6.34114
Cre01.g016001	0.965604	1.27731	1.88326	2.44132	0.0484954	0.123227	0.0554633	0	1.51538	1.73257	2.26324	3.1211
Cre01.g016050	15.6733	13.063	12.0401	11.2514	10.3145	10.9637	8.15544	5.86397	25.9628	26.2345	19.7981	20.855
Cre01.g016100	0.0196475	0.0743912	0.0593573	0.0459877	0.0155907	0	0.0127363	0	0.0130261	0.0530477	0.0136256	0.0537534
Cre01.g016150	22.2841	14.7082	17.5335	17.5679	2.62106	3.09889	4.9006	2.38353	8.68254	9.90737	10.5823	9.50353
Cre01.g016200	6.3834	6.3989	10.8195	8.29636	3.29976	4.02071	7.35221	6.94909	4.87305	5.83875	9.29882	8.37495
Cre01.g016250	3.78343	4.36708	7.35192	5.61717	1.89461	2.64516	4.23842	3.7639	3.60428	3.86787	5.60427	5.46025
Cre01.g016300	48.4417	35.9393	33.097	37.4194	34.3603	40.7209	63.4403	19.7287	89.1884	77.404	143.15	125.999
Cre01.g016350	8.14175	8.86791	3.8638	5.26183	4.82395	5.71646	3.27224	20.9407	3.30173	2.9768	1.46805	1.64587
Cre01.g016400	32.7613	25.967	32.3463	24.3762	4.32833	7.05412	23.4316	43.3548	2.75887	2.64938	3.58778	4.07181
Cre01.g016450	1.71016	1.88529	2.09124	1.80628	0.0923162	0.134043	0.0754146	0.03083	3.02353	3.02329	4.01788	4.77429
Cre01.g016500	112.625	64.088	65.5419	57.081	2.52193	3.66791	2.37402	0.613543	137.212	92.6713	51.1313	60.3665
Cre01.g016514	73.7547	42.4951	43.9049	34.3455	1.46956	2.11687	1.36248	0.363538	89.6218	60.9947	34.7382	39.743
Cre01.g016528	24.3203	12.2336	17.7675	16.3672	2.89227	3.78236	5.94297	2.99472	11.576	10.8187	19.6146	19.6245
Cre01.g016542	0.0222561	0.0168536	0.0168096	0	0	0.0160271	0	0.0196599	2.89211	3.56039	44.2358	41.9331
Cre01.g016556	13.5328	22.3869	13.3325	15.0384	34.8073	39.6881	25.9717	28.924	33.0301	32.2016	13.145	13.8209
Cre01.g016570	3.28908	3.60308	2.8955	3.01345	2.01859	3.04452	4.18062	5.19682	5.31619	5.62524	4.86511	7.5086
Cre01.g016600	0.658614	0.945888	0.497437	1.34667	1.20744	0.425217	31.6377	1.74536	0.752855	0.153296	4.04775	3.93517
Cre01.g016651	0.318637	0.27576	0.0343799	0.14206	0.0722414	0.0327795	0	0.160839	0.0905373	0.0307254	0.15784	0.124536
Cre01.g016700	20.7057	18.8249	1.53719	8.63646	5.61963	6.40093	7.25637	30.967	4.90178	3.49055	11.1333	15.9093
Cre01.g016750	0.910693	0.68963	0.56437	0.819848	0.203825	0.117709	5.66128	0.247526	0.0154816	0.0157618	0.178135	0.276839
Cre01.g016800	2.44919	2.62582	2.21005	2.41376	2.4447	3.42531	2.43999	23.639	5.69183	6.79547	4.87208	6.44209
Cre01.g016850	99.8535	60.5907	88.1861	98.0379	257.738	276.457	368.75	233.761	62.0027	62.0247	163.82	153.031
Cre01.g016900	139.69	91.8462	129.053	145.23	2.01002	2.36059	21.0806	5.16612	30.4512	28.1611	7.90501	7.91527
Cre01.g016950	7.24442	9.00151	12.3495	12.0209	14.6144	21.5838	19.6774	23.592	28.5474	27.7728	15.3551	18.0054
Cre01.g017050	8.65103	8.22335	10.3288	10.2588	4.67833	6.0547	8.03761	11.2391	13.1367	9.79156	9.18895	8.73932
Cre01.g017100	1.42495	1.23066	3.97584	3.41799	10.5036	8.09035	5.77891	1.30034	4.44258	3.34654	4.24684	4.59658
Cre01.g017150	0.292157	0.488128	0.861623	0.680215	0.382707	0.571052	1.10927	2.22437	1.71253	2.41653	1.01949	1.64091
Cre01.g017200	4.67913	5.84927	7.39064	6.49017	10.3875	10.015	6.24695	6.06874	19.7705	13.5986	5.42119	5.79119
Cre01.g017250	7.36515	5.79433	7.16446	8.56368	2.88809	4.41638	3.60401	3.16439	6.70705	7.66025	9.0429	8.49393
Cre01.g017300	571.157	181.341	414.871	381.997	163.275	215.069	285.871	212.792	77.6554	88.7586	153.378	132.427
Cre01.g017350	9.19037	3.89618	7.12432	6.67594	0.621289	0.510122	0.604216	0.477547	2.19996	2.39078	3.64572	3.31511
Cre01.g017400	2.78057	6.13603	3.93504	4.20739	2.95306	3.87321	4.70646	17.3175	0.437597	0.265415	0.311649	0.345787
Cre01.g017450	0.230244	0.267343	0.869492	0.886222	0.669913	1.28221	0.268656	0.189827	0.936254	1.30547	0.947405	1.38583
Cre01.g017500	13.8753	8.67825	11.1685	14.4215	23.2528	31.2003	41.1385	32.9605	18.7416	24.0049	39.55	35.5789
Cre01.g017550	1.70519	1.14453	1.48303	2.01577	0.143511	0.130236	0.175854	0.148345	1.0877	1.32538	7.77617	7.9167
Cre01.g017600	15.4709	22.2943	19.6124	17.9512	4.08366	4.83313	2.4603	1.46796	16.2422	19.3224	5.43519	6.26736
Cre01.g017650	17.8823	24.33	22.1896	21.1656	82.343	70.1413	41.3557	32.0165	4.40465	2.62834	2.73881	2.18786
Cre01.g017701	0.0499644	0.02102	0.180299	0.207909	0.28194	0.275849	0.161945	0.083368	0.0184033	0.026231	0.073151	0.0303771
Cre01.g017750	2.30891	2.49358	3.03128	2.12183	1.26038	1.5232	1.92867	1.83424	3.65745	4.26756	4.45444	4.93199
Cre01.g017850	3.51201	6.84048	9.00632	9.30366	2.87759	3.75243	14.6445	14.5305	1.46204	0.882077	1.54065	1.13216
Cre01.g017900	1.90289	3.10074	3.68708	3.49012	0.363661	0.279801	1.25936	0.343223	2.43733	2.21246	0.421462	0.508797
Cre01.g017951	4.24809	3.04559	3.77805	4.04006	0.468742	0.488737	0.953233	1.93179	2.1415	2.9353	10.1805	11.4389
Cre01.g018000	10.5675	2.37736	5.27156	8.59486	12.5672	16.7942	28.3643	17.1097	11.9867	18.7502	19.6143	12.2957
Cre01.g018050	4.72839	5.87695	4.77559	3.94085	1.58714	2.38284	1.74468	4.58392	13.0406	14.1166	7.03132	8.64945
Cre01.g018075	4.11767	3.64147	10.0042	9.63799	16.9085	17.3766	17.2101	14.4985	33.1607	9.58213	4.01384	2.20583
Cre01.g018100	9.67011	8.77614	12.8092	14.4848	4.75929	3.50839	4.52197	3.32554	10.9749	10.6379	16.4969	15.7526
Cre01.g018150	16.2928	18.4188	17.1094	17.6402	6.46433	6.65064	14.5528	19.9977	30.2783	40.9907	29.8489	29.5314
Cre01.g018184	0.616174	0.673982	0.879056	1.01491	1.14088	1.23255	1.28705	0.665251	3.04119	4.34398	3.08619	2.62233
Cre01.g018200	4.97256	5.52094	4.51425	3.98811	2.18462	2.72195	2.51711	2.26161	6.74813	6.65236	5.57231	6.81241
Cre01.g018350	12.3217	11.4411	13.5551	13.6804	17.8248	16.9843	60.6793	68.3036	4.02044	3.80582	10.4779	5.45962
Cre01.g018400	15.8829	21.7464	19.6287	16.5709	22.7476	24.4277	25.1776	20.7105	11.3008	11.9828	18.9927	15.2373
Cre01.g018450	3.20472	3.66464	5.4907	5.13499	0.716823	1.23908	1.33848	1.70993	11.9069	14.2856	10.5605	10.8665
Cre01.g018500	5.58955	7.56249	6.45071	7.67544	0.898914	1.32025	1.94213	3.14685	6.37403	5.01042	5.53029	6.8374
Cre01.g018550	3.01297	2.35238	3.50481	3.09717	5.09584	5.19461	7.83391	15.3862	0.936821	1.00202	3.56894	4.99905
Cre01.g018600	22.8	32.5533	19.5059	24.8397	61.0202	67.8839	61.6186	60.3844	126.701	121.999	111.747	119.766
Cre01.g018650	12.5915	15.3254	12.4109	10.1967	7.73357	6.11182	8.10107	8.36732	20.7136	20.5344	22.8709	24.0731
Cre01.g018700	4.93573	7.28108	9.67062	8.91463	6.16738	7.69716	8.51825	7.98384	2.50738	2.80156	1.17802	1.81217
Cre01.g018750	3.87746	4.85472	6.73011	5.52619	18.9623	15.6162	9.25692	7.1946	1.70639	1.32904	0.964695	1.37277
Cre01.g018800	56.6612	78.6089	38.8833	47.1479	151.284	133.325	95.3666	51.754	260.555	263.564	115.653	126.381
Cre01.g018850	3.2762	4.02932	6.31774	5.42047	6.61919	5.5886	7.86246	2.85298	7.91815	10.0063	9.58776	7.98859
Cre01.g018900	7.46909	7.51859	13.6515	9.82399	10.287	8.07609	13.8671	7.66423	8.78934	7.83654	16.6193	10.8655
Cre01.g018950	8.87784	1.82685	2.09539	3.95269	26.6858	32.174	39.6906	18.0712	14.411	17.2772	24.1922	16.9185
Cre01.g019000	9.11346	9.5747	14.4175	17.5199	5.83098	6.91753	14.8757	10.1536	17.065	19.0642	16.6546	14.3011
Cre01.g019051	0.916807	1.17203	1.42212	1.24602	0.696215	0.937073	1.16306	0.653113	18.8298	10.5602	1.7912	2.14867
Cre01.g019100	2.32525	3.14991	2.79043	3.24539	0.635548	0.874441	1.18911	0.661848	5.12163	4.88298	1.89925	2.28548
Cre01.g019150	0.343305	0.933531	1.43789	1.54623	0.631519	1.4159	1.86128	1.61278	3.13479	3.25473	1.4285	2.04926
Cre01.g019200	5.78713	1.14279	2.74544	3.94184	8.57004	13.9103	17.6599	12.6352	7.85636	11.6568	15.1981	10.5912
Cre01.g019250	10.2884	22.0777	7.65318	10.4737	16.9862	18.7555	9.42447	6.86771	128.605	144.892	40.7614	38.0978
Cre01.g019300	0.872134	1.00862	1.15161	0.969758	2.22918	2.17892	3.35942	4.78224	0.245841	0.254296	1.35778	1.45544
Cre01.g019400	0	0	0.0901259	0	0	0.0859304	0	0.105408	0.0527424	0.0536971	0	0
Cre01.g019450	2.12039	3.71314	5.12975	6.38478	2.9445	4.62852	2.01883	2.07791	4.23937	5.233	5.35352	5.52922
Cre01.g019500	6.3055	4.10473	6.99442	6.58418	1.1537	1.52495	1.74153	0.586312	7.30278	9.0457	7.21142	8.54631
Cre01.g019550	0.189665	0.407896	2.89937	1.20751	0.445489	0.404281	5.27202	8.60486	1.25243	0.942245	2.09927	1.77118
Cre01.g019600	18.6835	44.856	28.6056	32.4302	33.3858	52.0113	35.9688	51.0306	24.0827	21.323	3.73272	3.98339
Cre01.g019650	2.62278	4.22927	2.94808	3.57505	1.86086	3.03305	2.16024	5.38322	8.91944	9.37247	2.85675	3.63002
Cre01.g019700	2.35805	3.1825	4.89293	4.17908	0.241441	0.360614	0.435565	1.59584	4.58925	6.49932	1.84633	2.69963
Cre01.g019750	6.70246	13.5079	9.98732	9.14841	4.38209	6.63517	4.2173	6.81605	28.2169	28.9625	14.4167	15.7708
Cre01.g019850	16.0253	17.9749	13.7091	11.978	5.10719	7.09247	4.27166	7.08319	31.3729	26.6877	18.1323	20.5271
Cre01.g019900	3.38777	4.30553	9.46129	8.0525	17.9843	16.2167	9.68664	4.81366	1.25362	0.859737	0.327828	0.455046
Cre01.g019950	0.301524	0.141348	3.50278	4.15614	0.159511	0.134416	0.54915	0.317085	2.64641	3.1692	17.9833	21.1472
Cre01.g020000	0.145777	0.321136	0.945877	0.74446	0.504772	0.596458	0.493969	0.433141	86.1405	86.8902	39.4415	50.186
Cre01.g020050	0.156497	0.191437	0.136383	0.23481	1.29915	1.73379	0.515042	0.765645	0.997656	0.942583	1.28568	1.56991
Cre01.g020100	0.028711	0.0155298	0.164185	0.121604	0.0455656	0.0531652	0.0265881	0.0253619	21.9992	18.4994	31.2719	42.058
Cre01.g020141	3.09621	2.64183	4.99538	4.41177	3.65652	3.56951	9.20621	9.46346	1.31068	1.56008	1.85488	2.00172
Cre01.g020182	1.90647	1.61621	3.1334	1.89908	1.51282	2.14999	4.75686	6.27028	0.842651	0.841716	0.873113	1.14815
Cre01.g020223	4.27383	7.35233	20.5429	21.5819	6.06689	6.04977	23.8377	19.1553	29.1725	29.2286	116.695	123.529
Cre01.g020264	6.04913	9.62399	8.06126	6.79579	2.46929	2.28276	2.57335	4.38012	12.3401	10.8556	13.9467	15.8336
Cre01.g020305	55.7473	84.9242	56.13	78.4284	95.7802	101.978	101.076	108.249	317.556	385.432	179.389	172.917
Cre01.g020350	57.1709	91.2058	53.6914	69.7664	99.9276	104.9	80.8177	77.7431	264.271	339.902	148.537	128.737
Cre01.g020400	8.6998	8.49152	6.92675	7.90622	3.70886	4.86484	4.88847	4.73588	12.5774	13.9848	14.1096	16.029
Cre01.g020450	0	0.0361041	0	0.074397	0.037833	0.137334	0.185438	0.210579	28.67	14.8037	974.671	1011.47
Cre01.g020500	0	0	0.036214	0	0	0	0	0.0423548	35.3813	29.9695	106.872	112.771
Cre01.g020575	0.124425	0.0706661	0.0469876	0.0242694	0.2962	0.627204	0.282299	1.18154	0.598071	0.81886	1.63949	1.53185
Cre01.g020650	1.75168	3.45161	4.12141	3.71367	2.77272	4.306	3.79891	3.759	2.62064	2.11713	0.979469	1.44692
Cre01.g020701	1.91003	5.05187	1.21262	1.36065	0.966501	1.37545	1.66882	1.63832	1.0461	0.990299	3.78186	3.43326
Cre01.g020750	9.85861	12.1335	10.3797	11.0354	5.82957	5.29033	6.41812	10.0699	15.5357	17.9258	13.3372	14.1502
Cre01.g020751	0	0.32358	0.0614732	0.317513	0.0161464	0	0.0131903	0	0.0539619	0.0137347	0.0564451	0.129895
Cre01.g020800	7.12054	9.1374	5.9594	5.85584	66.2001	57.3603	50.8239	34.9856	7.0813	6.36512	1.00097	1.50934
Cre01.g020850	3.2209	3.06101	2.04041	1.59889	1.12138	0.927774	0.381045	0.227614	0.60326	0.82887	0.376938	0.510363
Cre01.g020887	3.53639	4.55253	4.63411	3.57308	1.5855	2.57209	3.25525	4.62332	6.82278	8.10399	7.00187	7.7885
Cre01.g020918	40.5442	38.0565	44.815	36.3102	3.04802	4.65983	3.51013	1.07005	31.4589	29.9458	61.9288	64.8474
Cre01.g020950	14.627	0.946305	3.91458	5.84994	30.4801	43.7113	46.6255	24.8824	16.2577	19.4697	49.1423	39.2519
Cre01.g021000	1.83588	2.21928	3.18028	2.90418	2.87353	2.3045	1.7906	1.51758	1.00501	1.2051	0.829325	1.09057
Cre01.g021050	11.4005	12.069	17.0259	15.3699	8.97817	7.61001	6.94349	8.59934	4.32183	4.26437	4.46097	4.24253
Cre01.g021100	1.13565	1.35708	1.68075	1.36236	0.364631	0.36872	0.32766	0.405908	2.01941	2.14015	1.90748	2.80768
Cre01.g021150	8.23318	4.48242	4.80939	6.8015	5.42298	6.67805	7.39517	4.34148	6.69533	7.33714	10.3248	9.48768
Cre01.g021200	2.7154	3.52246	5.10045	4.88197	1.01178	1.73436	1.39288	2.00235	3.14659	3.63387	4.43765	6.02935
Cre01.g021251	33.5503	25.3273	24.0925	19.8425	11.9458	14.5963	14.6832	9.76628	12.7699	13.4	12.7668	18.0409
Cre01.g021300	0	0	0.0492735	0	0	0	0	0	1.968	1.58529	350.047	366.967
Cre01.g021350	24.1876	31.5446	30.0829	30.4309	0.656183	1.6624	3.61831	4.41322	23.2091	24.9781	45.1612	42.0425
Cre01.g021400	5.59982	6.29931	6.54335	6.44278	4.00888	5.39133	5.86592	7.79627	7.03518	5.5465	8.93484	7.75275
Cre01.g021450	7.07993	9.97077	6.93684	6.96376	0.993439	1.43004	1.76304	1.62071	14.8904	12.093	13.2778	15.305
Cre01.g021500	14.7266	16.4452	16.4997	13.9424	21.0596	23.5562	24.722	41.3338	15.6161	15.5015	8.72978	8.3251
Cre01.g021550	3.02429	3.80212	4.21353	3.5432	0.465987	0.655469	0.494874	0.639777	5.11976	5.35778	4.38475	6.21227
Cre01.g021600	67.5672	33.379	63.5801	62.4977	33.9211	45.7443	45.4382	37.1359	30.7767	26.2726	93.6459	83.1161
Cre01.g021650	21.4845	15.2601	17.9959	16.9831	5.59201	6.86326	5.0656	2.44364	13.8023	15.9603	19.3526	21.7108
Cre01.g021700	12.1508	11.1846	10.9114	9.60819	13.1083	13.6207	17.0838	22.0288	1.44314	1.0097	1.20282	1.40497
Cre01.g021750	6.87139	6.84547	6.76377	8.08567	5.87718	7.44261	9.89441	9.95055	8.49522	8.17377	14.4327	13.9454
Cre01.g021800	0.350073	0.0147275	0.0293781	0.0606959	0.0462984	0	0.0252146	0.0171798	0.0128942	0.0131276	0.0269752	0.0354726
Cre01.g021850	1.57884	2.52076	3.04369	2.68332	0.468719	0.763267	0.687081	0.707084	12.6489	14.8192	7.64534	9.82715
Cre01.g021900	0.943859	1.25417	1.34505	1.62566	0.127184	0.166717	0.0692657	0.0314625	3.28235	3.93077	2.47007	3.102
Cre01.g021950	0.663597	1.02626	1.48807	1.09237	0.654143	0.767282	0.770671	0.660493	0.314788	0.446661	0.347423	0.432999
Cre01.g022000	0.0932497	0.305995	0.504745	0.375899	0.135659	0.324563	0.151121	0.302031	0.844926	0.555996	0.420348	0.751189
Cre01.g022050	0	0.0865716	0.0863452	0.312186	0.0453586	0	0.0370542	0.201973	3.25918	2.85517	331.085	426.675
Cre01.g022100	6.45986	6.45174	8.86313	6.61945	1.93703	2.11799	3.04899	3.58157	6.72623	7.72407	8.78232	11.1253
Cre01.g022150	1.66515	1.20406	2.39237	3.1942	10.7793	9.78217	8.81387	11.7894	0.182613	0.253525	1.63233	1.40437
Cre01.g022200	15.0661	7.86024	5.75572	5.96283	68.0131	85.5496	40.9681	110.009	13.1973	16.289	17.9506	16.8552
Cre01.g022250	10.3621	10.6516	10.4406	10.5789	1.31211	2.07982	2.85836	2.2007	6.57766	6.19074	8.27172	8.32391
Cre01.g022283	2.56235	2.21755	2.62646	3.91268	1.19092	1.00168	2.30169	1.13172	3.3491	3.85446	6.80335	4.90721
Cre01.g022350	2.3176	0.45238	0.848034	1.16804	2.51871	3.38972	4.39043	3.15988	2.57682	3.08985	5.5106	4.84412
Cre01.g022400	2.15734	2.01573	4.50711	4.94097	0.497002	0.638957	1.46614	1.26021	2.34154	2.09034	6.73255	7.473
Cre01.g022450	5.24197	6.75335	7.22416	6.66594	1.08042	1.34816	1.10327	1.77402	1.91823	1.70022	1.20391	1.39689
Cre01.g022462	7.20036	10.0059	9.97972	11.3145	1.66397	2.58346	1.81789	2.4549	2.42877	3.66646	1.8397	1.98146
Cre01.g022500	5.97049	5.21023	6.54284	5.29038	0.365961	0.260302	0.201999	0.0880839	7.94983	10.8197	0.950857	1.01168
Cre01.g022550	0.798567	1.25596	7.16036	6.1187	18.9129	14.9959	8.62772	5.40817	15.0416	23.1505	3.02464	2.9504
Cre01.g022600	11.1131	10.6667	8.73437	9.59349	4.92796	6.59049	8.96961	5.7058	63.3494	47.1507	18.8572	20.5391
Cre01.g022650	34.6966	71.606	49.891	39.8149	5.0704	2.43418	7.5208	22.4234	49.9832	44.9998	46.7934	62.3293
Cre01.g022666	1.02236	3.3431	2.4218	2.17544	0.295006	0.234253	0.662736	0.451551	4.40582	4.01505	6.28441	7.79788
Cre01.g022681	0.625809	2.86972	2.96726	3.28223	0.248296	0.325475	0.608512	0.890635	3.91856	5.42102	6.46178	10.2412
Cre01.g022700	1.21942	1.72754	3.51215	2.67669	0.162044	0.088233	0.499249	0.190696	0.37909	0.287494	0.813301	1.25573
Cre01.g022750	2.75205	3.00082	4.40301	3.72681	18.6491	15.8031	9.84326	5.94049	2.80939	2.21128	1.56988	1.7907
Cre01.g022800	1.36527	2.24004	2.95845	3.44923	1.01888	1.47474	1.75951	0.94758	3.5129	3.41192	4.27196	3.9131
Cre01.g022850	0.252156	0.0363709	0.362758	0.206104	0.323957	0.964116	0.241295	0.254562	0.159217	0.170204	0.0749447	0.0711771
Cre01.g022900	0.652556	0.978894	2.53941	3.31664	0.241648	0.43859	0.523731	0.532516	0.890002	1.02777	7.42612	11.3184
Cre01.g022950	1.64391	4.22278	2.00849	5.94776	2.11019	3.12202	0.679091	0.512523	2.10501	1.3272	0.312957	0.382146
Cre01.g023000	1.93935	2.0172	1.19537	1.5305	1.1763	1.35643	0.332354	0.600577	4.02728	4.4312	2.65124	3.31361
Cre01.g023050	8.32081	7.61532	9.25329	10.3553	3.96974	6.3412	8.45483	19.39	21.305	26.5319	19.8073	20.5535
Cre01.g023100	12.172	12.2812	13.5957	12.8942	8.13513	8.8394	10.2909	12.0848	12.0709	12.5439	18.3807	18.2923
Cre01.g023150	3.69129	3.33454	13.4826	11.4829	3.54131	6.55568	11.518	5.22131	6.46055	6.24902	5.91004	5.47703
Cre01.g023200	14.7784	19.5367	18.1332	21.4472	28.6371	38.5009	41.1972	45.5794	35.0119	34.2498	14.8312	11.7065
Cre01.g023250	6.93751	7.32089	5.0279	4.61031	0.890306	1.22539	1.45461	1.56923	5.1822	4.45557	2.29536	2.1146
Cre01.g023300	1.72348	6.42323	4.93883	5.18098	0.724032	1.31412	0.876258	0.298516	11.6618	13.789	1.11321	1.1557
Cre01.g023350	28.573	37.6312	43.205	35.5533	7.3887	13.4942	10.4711	10.4065	81.3028	79.1563	53.4423	56.7251
Cre01.g023400	40.4749	38.6322	37.0074	33.2019	91.5999	92.4632	117.967	88.5133	40.4073	45.2347	40.1519	29.3096
Cre01.g023450	0.182718	0.172956	0.707265	1.01573	0.724953	0.863486	0.429364	0.342983	1.3174	1.43375	1.65522	1.88502
Cre01.g023500	2.90749	2.54337	2.96581	2.04683	1.14032	1.12508	1.78726	1.57937	3.65034	4.35367	2.66529	3.73346
Cre01.g023550	2.14304	4.12679	5.62891	4.5047	3.16149	3.20316	3.38946	3.2982	1.55265	1.49624	1.97139	2.67299
Cre01.g023600	0	0	0	0	0	0	0	0	0.137623	0	23.3808	37.419
Cre01.g023650	0.0938818	0.159959	0.492803	0.527385	1.3782	0.814654	2.06004	1.86179	0.0684672	0.0253478	0.797564	1.25
Cre01.g023750	2.15722	2.25001	2.57204	2.44525	0.764388	0.91351	0.778352	0.826948	4.29516	5.57259	2.70039	3.32833
Cre01.g023773	13.148	10.0435	15.1127	15.6116	2.73757	4.3614	2.85758	1.86234	12.1733	14.2048	10.022	8.28494
Cre01.g023787	20.295	6.85637	9.04044	10.6026	12.3901	15.6179	17.2614	9.34294	22.5832	25.0693	40.8423	31.7137
Cre01.g023800	3.67217	2.79189	2.78828	2.47213	1.30759	1.28171	1.16645	1.01504	2.73611	3.15859	4.01497	5.195
Cre01.g023850	2.71985	3.09655	4.84519	3.6441	0.476306	0.850986	1.27674	0.182265	3.61892	3.60846	6.13999	5.23451
Cre01.g023900	7.96566	13.6788	9.90561	10.9546	27.8056	28.3914	34.9981	37.6699	6.42809	7.19617	7.61671	8.25498
Cre01.g023913	7.26926	13.0895	10.0445	10.2716	24.5884	28.1035	32.3124	35.5983	3.99771	3.91179	4.36754	2.96333
Cre01.g023950	4.76879	4.80238	9.27887	6.16747	4.50304	4.40196	3.55599	2.0403	3.99334	3.93122	5.17824	3.74065
Cre01.g024000	2.7869	2.07132	5.27195	4.52995	0.40953	0.30661	0.911653	0.524273	1.9589	1.39343	2.11168	2.21209
Cre01.g024050	10.0785	15.0783	8.31372	12.2532	23.7283	23.0228	15.1118	18.7811	12.3762	13.9726	13.9546	14.3383
Cre01.g024100	8.28762	3.95754	5.58213	7.14168	5.39854	8.1727	9.20119	4.80773	9.94364	10.7707	13.4251	14.5238
Cre01.g024150	26.5638	16.4861	20.7227	22.9525	13.4891	20.433	22.5776	11.0269	29.5598	32.0072	42.3692	37.0079
Cre01.g024200	4.37782	3.29575	3.40315	4.41436	1.48301	2.39668	2.63873	0.633217	7.89266	7.48254	15.9791	14.6622
Cre01.g024250	2.284	2.63512	3.274	2.97624	2.0354	1.296	1.70151	0.85562	1.0267	0.928241	0.34416	0.539816
Cre01.g024251	4.76308	2.80073	4.6916	4.49542	0.897002	0.869351	0.924863	0.717401	5.50083	5.64485	3.38693	4.07351
Cre01.g024300	17.1835	18.9997	16.4876	14.4636	38.8817	42.5667	31.079	23.4016	23.4743	26.6739	29.4916	28.5836
Cre01.g024350	67.3496	76.8326	51.5544	53.5702	35.393	51.7104	45.8122	77.1466	132.311	147.003	83.8837	70.7163
Cre01.g024400	3.01503	4.1998	4.43452	4.24664	1.76918	2.26831	1.63558	1.7662	6.01786	7.84593	3.80769	5.02886
Cre01.g024500	0.446961	1.84203	14.1719	9.23787	11.8406	5.39744	17.883	0.98326	0.56702	0.319101	0.882219	0.591821
Cre01.g024550	2.37018	4.61009	2.9442	3.73604	1.43207	1.55086	1.64563	2.17872	9.245	8.14545	5.46518	7.31843
Cre01.g024601	0.374872	0.507986	0.461953	0.400236	0.219187	0.184704	0.102319	0.331143	0.497074	0.546025	1.19041	0.881662
Cre01.g024650	5.86421	5.79721	5.0593	4.6158	7.45139	8.27274	8.52263	12.4049	8.1759	8.03115	4.46242	4.91374
Cre01.g024750	0.197672	0.208868	4.22894	4.18564	1.70354	1.61217	2.98296	1.3563	0.810714	0.766432	0.701372	0.695925
Cre01.g024800	0.187357	0.346043	0.455582	0.456362	1.43595	1.93494	5.0536	9.63946	0.54231	0.518196	0.551421	0.366729
Cre01.g024850	10.193	8.60935	12.6088	13.3055	15.9952	15.3156	19.166	20.8073	15.7467	13.7163	21.9316	15.4927
Cre01.g024900	1.82522	2.72021	2.47845	2.43151	0.485351	0.454438	0.201392	0.120065	4.80824	4.1482	0.91568	1.10674
Cre01.g024950	13.3029	21.9855	16.3777	13.7063	5.53346	7.57105	6.71971	4.57251	20.6001	19.6152	16.3587	18.7357
Cre01.g025000	2.19788	2.02971	6.35662	4.87258	2.27579	2.83734	7.71451	5.13785	8.93853	9.58881	7.30517	6.942
Cre01.g025025	0	0	7.90797	7.94017	0	0	9.78593	7.59447	7.07636	8.5905	16.2124	18.1092
Cre01.g025050	34.2235	34.0661	32.9978	30.0203	15.3331	18.6084	10.6666	7.50684	37.5143	55.6057	39.9489	39.1225
Cre01.g025100	27.7072	12.5321	18.8683	19.6607	3.14985	5.6743	3.64851	3.34941	10.6709	14.6231	12.9013	14.2639
Cre01.g025150	10.8061	15.8701	16.8532	19.2711	1.00226	1.19589	3.19924	1.59093	7.2109	6.94672	4.29855	3.1996
Cre01.g025200	18.0914	26.4165	4.57647	2.71272	0.995984	2.24405	4.90987	1.66947	0.143474	0.194762	0.120062	0.0526274
Cre01.g025250	43.0757	34.2402	33.6061	34.7508	5.38108	6.89506	6.64495	5.3932	22.5543	28.5131	26.9671	29.2366
Cre01.g025300	2.3643	1.83017	2.40078	3.60733	2.81418	4.33211	3.7805	3.13275	8.77807	9.96541	10.8581	11.8109
Cre01.g025350	14.3783	28.0713	24.5563	28.2016	29.3911	34.1442	43.8887	41.0678	30.1291	32.3786	16.6973	16.6503
Cre01.g025400	3.954	5.18869	8.49886	6.02363	15.6726	11.0082	8.30786	5.67269	1.88475	1.55222	1.22381	1.29752
Cre01.g025450	23.4176	28.0646	37.5267	32.1282	84.4374	82.134	65.4436	51.325	14.1606	11.6679	7.92394	7.30435
Cre01.g025500	2.01387	3.66996	2.70818	2.5932	0.0909458	0.153276	0.222885	0.115704	3.75587	3.91227	5.84765	5.94273
Cre01.g025551	4.79258	2.30246	4.34732	3.67817	0.267549	0.264479	0.3981	0.218058	3.58061	3.62104	5.84564	7.0172
Cre01.g025600	6.14259	5.93964	8.60781	7.32889	43.6735	45.3228	27.1993	17.5303	8.58356	7.57799	4.0764	4.06778
Cre01.g025650	0.238926	0.416136	0.252638	0.316903	0.341267	0.275288	0.41818	0.379899	1874.45	1935.35	133.965	101.058
Cre01.g025700	2.34947	2.40386	1.49758	1.64488	4.28379	4.25579	3.06167	3.14932	0.972349	0.814103	0.769513	1.47388
Cre01.g025726	0.5602	1.66247	1.41798	0.637895	1.75409	1.12301	0.775362	0.320985	0.0803046	0.0613186	0.0525001	0.0276152
Cre01.g025750	11.031	30.5468	16.2708	12.0829	15.6186	17.0243	8.25838	1.64314	1.87855	1.69356	0.870001	0.729831
Cre01.g025767	0.370987	1.02315	0.871728	0.843333	0.38888	0.547503	0.573016	0.679697	1.71869	2.86894	0.686081	1.36166
Cre01.g025808	2.23011	1.09051	2.37169	2.23152	0.238068	0.259256	0.453791	0.715549	2.57254	3.06462	4.07107	4.84276
Cre01.g025850	12.9111	15.9027	12.7752	12.981	2.31253	2.46323	5.0797	5.46587	9.55139	9.39841	13.7595	14.4751
Cre01.g025900	5.12869	7.09009	7.552	6.00221	0.899125	1.20246	0.798941	0.386315	7.34092	6.82974	6.78266	8.73798
Cre01.g025950	0.783657	0.365188	0.791069	0.417412	0.466386	0.206196	0.928073	0.81871	3.8867	0.854479	70.2015	77.7268
Cre01.g025983	10.661	7.61106	11.9181	7.83618	4.67708	5.43351	7.8091	9.67743	1.67542	1.4053	2.19065	2.0427
Cre01.g026016	20.229	25.7017	29.4378	21.2049	9.56736	8.21613	8.45927	9.81159	11.4371	11.4596	14.2185	15.4828
Cre01.g026050	7.70547	9.96617	11.9923	8.45477	3.75626	3.21773	3.00663	2.95329	5.04534	4.33428	4.82853	7.2594
Cre01.g026100	5.84811	7.19636	4.81132	5.90716	5.0135	5.48978	6.10957	7.81807	9.15654	8.0006	5.19634	5.42849
Cre01.g026150	1.76632	2.82374	2.35755	2.12185	0.67485	0.827784	0.908729	1.2961	2.55897	2.61791	2.70266	3.69891
Cre01.g026200	7.81818	5.22565	4.09728	4.97947	1.36106	2.55649	1.81002	0.634242	1.16362	2.28859	7.99458	8.11207
Cre01.g026250	4.90565	8.31719	6.51243	6.72743	1.30201	2.04966	1.16131	1.27192	21.6235	27.6994	13.7593	15.4062
Cre01.g026300	6.57658	6.88642	7.37759	5.78582	2.86827	3.53774	2.56629	3.18029	9.68093	12.1604	3.43185	4.88571
Cre01.g026350	0.225091	0.431812	0.685693	0.702477	0.184568	0.205317	0.175096	0.27174	1.50229	4.34534	12.7431	20.1101
Cre01.g026400	2.97419	3.54155	3.49974	3.36305	1.88123	2.43665	2.13755	5.08315	4.2438	4.17514	2.70531	2.10305
Cre01.g026450	29.6973	17.1309	29.2328	35.973	26.6084	42.3859	34.4938	29.4367	84.8858	88.5091	45.0249	46.4393
Cre01.g026500	1.97172	0.716689	0.810123	0.799949	9.28747	10.3253	23.4464	114.173	8.44997	12.2443	0.853253	0.805564
Cre01.g026550	13.5182	15.348	22.5251	19.7333	54.6882	51.4317	36.2444	11.9748	35.2843	29.6393	23.9041	23.3595
Cre01.g026600	98.7022	105.628	84.6404	97.9595	139.281	175.037	151.613	186.713	161.571	161.653	93.3532	78.7503
Cre01.g026650	3.8266	4.14285	3.20626	3.89523	1.51825	2.10977	2.84877	2.00701	36.5092	39.7529	14.2847	14.5859
Cre01.g026700	0.323632	0.226693	0.0488865	0.0505005	0.346692	0.407845	0.0262239	0.0357351	4.04993	5.14995	12.0019	13.9749
Cre01.g026750	0.0131719	0.0149617	0.0845615	0.0513843	0.0679389	0.132794	0.136616	0.052359	7.24826	9.90892	13.8163	14.0183
Cre01.g026800	0.0621665	0	0.0586913	0.139447	0.178823	0.330159	0.17127	0.0343217	5.87842	8.1039	13.1925	14.549
Cre01.g026850	0.0422703	0	0.117061	0.0604631	0.0894463	0.304397	0.200943	0.0933486	3.80672	5.22614	9.18523	10.4853
Cre01.g026900	6.40076	10.0559	9.14372	7.40055	0.896319	1.82495	1.59586	0.79311	21.1511	21.3482	7.37146	7.14469
Cre01.g026950	2.46516	3.45675	4.01744	3.8103	1.28354	2.16161	3.38255	5.43369	3.70701	4.29902	2.83674	3.66652
Cre01.g027000	2539.73	3056.19	1948.04	2587.89	5552.62	5220.73	4970.23	4463.61	1170.84	1131.96	2177.39	1892.7
Cre01.g027050	15.5175	32.1188	29.7559	40.2221	22.9167	35.0133	27.6904	22.1222	47.4105	55.8334	36.0209	41.0783
Cre01.g027100	11.4652	16.686	18.4554	20.0151	16.3762	19.0411	27.1972	32.3456	51.9267	50.5691	36.7741	36.9875
Cre01.g027150	5.36749	3.99006	4.24989	4.02726	3.88298	4.44502	3.67079	3.40588	7.62134	7.41511	5.1865	5.06627
Cre01.g027200	106.137	127.762	143.256	123.936	104.03	94.8115	79.8035	109.414	184.074	165.854	168.081	139.393
Cre01.g027250	2.60943	3.37085	4.35905	4.86225	1.44945	2.22176	1.89054	2.79317	5.81088	5.92642	4.7796	6.18723
Cre01.g027300	1.66347	1.56506	8.10939	6.37133	1.82	2.3232	4.14994	10.8203	0.601565	0.527391	1.01379	0.436719
Cre01.g027350	1.06835	0.231147	0.87094	0.613026	0.910553	1.0095	0.674225	0.853845	0.685821	0.74402	0.834985	0.948518
Cre01.g027400	0.972189	0.655297	1.58958	1.43368	0.890137	1.50789	0.851825	1.21739	1.16161	1.52878	1.02244	1.1594
Cre01.g027450	13.8554	9.49177	12.5298	14.2857	5.68012	7.38914	6.81091	7.21867	7.65843	10.244	8.03217	8.4611
Cre01.g027500	6.99918	3.8972	7.18319	6.32817	0.5554	0.415079	0.29358	0.836486	1.17375	1.41732	1.5704	0.826034
Cre01.g027550	37.6077	17.6649	23.0282	20.4149	2.18188	4.45512	2.37176	1.52784	25.6834	31.0576	9.90341	10.4751
Cre01.g027575	28.4659	12.7376	17.6481	13.4801	1.32872	2.08277	1.48016	0.806801	22.6573	24.0435	7.33695	11.1752
Cre01.g027600	2.72273	1.6028	1.80125	2.02353	0.165589	0.178895	0.276987	0.0790004	2.34538	2.40125	5.46482	7.51253
Cre01.g027650	0.637273	0.581066	1.21312	1.19229	0.103202	0.271602	0.375168	0.666331	0.651006	0.46527	1.21311	1.44106
Cre01.g027700	11.4694	8.70171	9.72501	8.05375	0.807091	0.966189	1.5431	2.141	1.43474	1.66521	7.23371	7.26258
Cre01.g027750	0	0	0.0326556	0.0674675	0.0343091	0.062271	0	0	0	0.145922	0.149923	0.157721
Cre01.g027764	5.40261	2.11476	4.32688	3.69593	12.6645	13.8048	22.3413	20.6804	8.34044	12.05	12.1995	9.79445
Cre01.g027800	99.9392	73.4384	60.0087	56.4474	34.8286	48.1716	34.592	39.0701	55.0873	54.7715	62.1823	60.6963
Cre01.g027850	11.0863	14.172	15.2657	14.101	0.763747	1.10383	2.05662	3.08593	10.6825	10.8518	12.3855	11.6057
Cre01.g027900	12.9976	21.5641	11.0216	17.5622	4.31306	5.99879	4.82554	10.6986	37.4461	43.2283	19.2159	20.6355
Cre01.g027950	29.677	39.4909	60.6071	38.339	94.2461	89.5989	58.0023	46.8942	10.2146	7.49636	6.21055	5.71545
Cre01.g028000	1.0099	0.681108	0.703164	0.443214	4.73312	6.42023	2.73114	3.28959	0.680016	0.83079	0.842629	1.38148
Cre01.g028050	0	0	0	0.0104695	0.010648	0.00966308	0	0.0237068	1.20103	0.498165	0.0279178	0.0734242
Cre01.g028101	5.26557	11.7842	13.4223	16.965	5.95041	11.3417	9.02102	13.0611	26.2607	28.5925	16.4489	19.2723
Cre01.g028150	9.17536	19.4346	10.7799	14.3867	7.63257	12.6082	15.746	22.6315	29.358	25.8204	22.563	23.4454
Cre01.g028200	15.5265	27.3328	13.4075	18.5584	50.0406	55.6059	44.799	46.7209	80.3762	74.533	50.098	53.7262
Cre01.g028250	11.0529	20.9154	17.9417	19.5135	8.1456	14.1638	7.73938	7.54554	31.0092	28.0977	12.0355	11.1574
Cre01.g028300	40.8881	58.142	34.7133	35.9486	46.58	47.9431	46.7675	33.1535	76.4323	80.2101	63.3778	65.5852
Cre01.g028350	10.455	8.76924	8.90566	11.0652	0.725461	0.979092	1.07891	0.704048	9.6825	11.1869	4.21055	6.07136
Cre01.g028400	1.5378	2.3095	1.96605	1.57517	0.668082	0.785695	0.712839	1.14592	2.20427	2.45293	13.8462	18.2784
Cre01.g028423	3.61267	5.14184	4.88184	4.1261	1.70968	3.21276	3.27299	2.07623	5.95908	6.18446	3.83356	4.14805
Cre01.g028450	9.66809	3.86175	6.7083	6.74741	11.3644	14.4293	17.383	10.9428	9.10061	11.3307	22.5018	17.9245
Cre01.g028500	11.9643	15.1752	12.0785	10.5577	8.89564	14.9596	11.4728	12.8296	20.7054	19.9954	14.159	13.4442
Cre01.g028550	8.48336	5.61163	4.6924	5.2172	3.06887	4.58177	0.808714	0.44081	22.6299	22.0964	26.7341	34.3364
Cre01.g028600	11.3223	10.5639	14.1047	13.3925	1.2423	1.81188	1.70351	0.765553	9.80495	12.1714	11.0898	10.9629
Cre01.g028650	10.1744	12.8469	2.66729	2.96798	18.3459	15.4141	3.65843	2.61804	15.2227	15.23	14.0648	17.1491
Cre01.g028713	21.9462	14.5006	23.0289	20.3373	9.71514	10.2072	13.3008	14.6508	5.43983	6.63648	6.34766	5.05958
Cre01.g028777	1.20427	1.50822	0.559729	0.397518	0.698334	0.767155	0.0900758	0.0409151	0.706297	0.343909	0.19273	0.126721
Cre01.g028850	118.458	78.8949	49.2785	46.5267	14.7349	13.5548	45.9478	23.7271	14.3783	7.63884	5.12543	2.00093
Cre01.g028900	21.3818	16.0035	14.9676	15.9074	1.75384	1.71679	1.04638	0.855536	14.9992	18.5897	2.51445	1.78914
Cre01.g028950	41.9465	30.3317	34.2488	40.6842	7.31858	9.00448	4.77143	1.12283	8.9565	5.68667	3.09556	2.93844
Cre01.g029000	13.9286	8.88109	26.3507	23.5563	14.5878	13.7216	24.4603	19.1077	25.9244	25.343	19.0585	13.6814
Cre01.g029050	28.4453	46.6065	40.5025	40.3114	23.5631	31.2575	30.6035	47.7466	66.4206	62.4491	47.1713	46.2641
Cre01.g029100	2.33664	4.00889	6.23201	8.77358	2.66538	3.26016	3.66843	3.57987	12.466	14.9589	8.20362	10.9876
Cre01.g029150	9.77139	8.29584	11.9379	10.0503	121.832	108.089	76.2663	25.9972	9.95605	7.62962	7.85493	6.56165
Cre01.g029200	0.0977029	0.113156	0.199675	0.313885	0.33748	0.591833	0.21981	0.203072	0.891626	0.756471	0.4185	0.555573
Cre01.g029250	9.57774	33.3278	24.1848	31.6892	9.51435	10.3457	17.4561	32.6897	34.8538	25.3289	50.0395	41.0002
Cre01.g029300	51.2572	39.2937	28.5797	28.8473	4.97969	4.83945	2.74741	0.661899	61.6012	60.4245	30.0258	26.757
Cre01.g029350	6.91454	8.61635	12.1884	9.458	35.8033	36.5253	23.9291	20.595	2.16883	1.44744	1.24434	1.45672
Cre01.g029400	1.11673	1.04684	1.63587	1.46503	2.69418	2.05909	1.52663	1.32456	0.2866	0.267472	0.196737	0.299776
Cre01.g029450	11.0498	10.2582	11.3255	10.0641	3.71765	6.51447	5.2848	4.08404	17.1756	16.4879	17.1003	17.554
Cre01.g029500	8.35741	9.50675	10.2566	8.71851	4.21866	4.58787	6.26045	6.8912	7.23143	8.53249	11.9525	14.6768
Cre01.g029550	7.90962	10.2547	9.76128	8.64864	5.90021	7.21167	5.44401	4.37875	11.1263	12.1617	10.059	12.1663
Cre01.g029600	2.96879	6.09789	2.85778	2.83102	5.75861	7.50354	11.4966	14.1751	9.39115	11.0804	247.642	313.689
Cre01.g029650	13.7449	17.679	12.1339	10.1968	17.5037	23.3126	22.6222	21.0394	34.5492	32.6701	21.1865	24.0349
Cre01.g029700	25.5908	76.1329	18.7338	30.3301	131.083	105.788	217.758	595.198	115.698	82.9261	194.216	195.889
Cre01.g029750	18.0704	15.6886	15.9844	14.3639	29.7232	33.4572	30.3976	23.5029	9.26814	11.4712	9.25287	9.46298
Cre01.g029800	5.78107	5.64019	6.06207	5.86361	39.6223	35.0084	23.2782	14.0375	4.67959	4.08368	5.44503	5.86063
Cre01.g029850	13.7965	14.2298	13.3415	11.5959	52.2738	54.5772	52.4365	51.2369	14.942	20.9994	29.6118	34.8848
Cre01.g029900	5.24106	5.48354	6.90625	5.57908	10.3475	8.61238	7.16992	8.14505	5.72046	5.25477	5.1137	5.75211
Cre01.g029950	45.0925	18.7748	32.0985	38.2071	28.3545	38.1675	42.1483	73.3588	11.5685	19.7339	58.2606	34.6826
Cre01.g030000	0.77088	1.43572	0.361926	0.292598	0.545579	0.780176	0.317387	1.14106	0.179571	0.1336	14.2971	16.2643
Cre01.g030050	408.12	208.262	261.705	310.637	158.311	207.329	213.681	145.412	79.6982	88.2448	93.4242	74.9691
Cre01.g030100	0.0917153	0.38747	0.448436	0.376619	1.24489	1.2514	8.03249	12.7622	1.03371	2.24495	0.615962	0.559073
Cre01.g030150	1.6492	3.66147	5.63355	4.75701	1.10048	1.39456	1.35255	0.551827	3.4459	3.92994	3.86441	4.80828
Cre01.g030200	58.0708	72.4683	71.4014	67.7538	134.707	145.671	130.838	132.853	16.4315	13.3308	11.4696	11.3598
Cre01.g030250	25.174	23.6028	27.5724	25.9188	2.4654	3.57116	5.09962	5.26028	21.2324	20.0708	12.9556	12.0419
Cre01.g030300	10.7942	17.6941	19.3919	14.1983	4.62445	5.9915	10.5137	23.8133	6.18445	5.56656	9.35408	9.22552
Cre01.g030350	5.64567	29.9266	16.9045	12.7096	53.2283	30.1944	35.5415	14.843	10.2675	7.06427	7.11871	8.38435
Cre01.g030400	0.45469	0.599779	1.4069	0.835391	0.2095	0.316869	0.313764	0.285042	1.72122	1.52466	1.14942	1.56501
Cre01.g030450	3.011	4.19559	4.9734	3.76722	0.952487	1.25995	1.26167	1.48563	11.0649	11.3155	5.44138	7.31626
Cre01.g030500	23.4347	25.6036	23.0843	20.8603	55.8314	47.2387	46.2044	35.9636	17.5546	18.1476	15.7843	14.8628
Cre01.g030550	6.31954	6.28188	9.92618	9.19214	3.89045	5.61134	4.16909	5.31889	15.9312	16.8361	17.0263	18.1736
Cre01.g030600	3.51305	5.37609	7.76157	8.80911	25.9666	23.0103	22.5156	19.823	1.2314	0.527868	0.546581	0.44017
Cre01.g030650	7.77233	9.92484	6.5295	6.98288	0.252857	0.319259	0.90708	0.954587	3.26081	3.80612	3.23792	3.77778
Cre01.g030700	7.61528	9.51739	7.06054	7.21687	1.0151	1.13379	2.5232	2.53528	0.56904	0.343176	0.830285	0.60325
Cre01.g030750	3.61987	9.40033	8.83081	7.52017	4.42856	3.41052	2.89421	1.92292	0.809523	0.420413	1.73204	0.916684
Cre01.g030800	15.5524	16.7047	15.3714	14.1025	6.99453	9.12803	6.54162	5.69366	33.4014	35.5324	25.7852	28.0437
Cre01.g030850	24.2251	27.8492	21.2357	21.8315	13.3866	23.6649	16.9722	20.525	59.7854	54.5667	33.0856	33.4565
Cre01.g030900	4.93803	2.80144	5.35435	3.96715	0.103457	0.105623	0.200725	0.158356	1.30739	1.48506	3.2437	3.29944
Cre01.g030950	8.65099	6.55103	10.4542	14.8162	10.0794	11.0616	11.2705	7.94006	21.0676	24.4968	20.4568	17.8954
Cre01.g030968	0.0170263	0.0128933	0.0128596	0.0265682	0.0135107	0.0122609	0.0110371	0.0451204	9.17737	2.60882	0.118078	0.0310546
Cre01.g030986	0	0	0.0457522	0.0787712	0	0	0.0130894	0	3.66812	1.07674	0	0.0552436
Cre01.g031004	48.707	48.017	59.1463	46.0969	23.8212	32.5104	30.123	27.4071	44.704	49.0345	32.0532	30.2677
Cre01.g031050	9.43352	10.8524	11.2934	9.37932	4.56355	5.25693	6.88485	7.32525	10.5961	10.1054	11.7077	13.4755
Cre01.g031100	443.898	469.582	453.69	504.192	22.905	34.7675	67.4632	52.5569	108.9	93.8067	119.07	84.3661
Cre01.g031200	11.2905	14.0462	9.45165	10.6099	6.75255	8.07045	6.32749	8.72065	15.5611	14.4067	12.3139	12.579
Cre01.g031250	22.8317	26.04	18.7209	27.129	2.32701	2.31288	4.05088	4.16319	13.6791	14.9399	22.9518	18.4657
Cre01.g031300	3.59339	4.79332	2.32241	2.1013	0.725715	0.933428	1.22771	1.56484	5.66713	5.70652	4.30986	5.10272
Cre01.g031350	0.54533	0.802087	0.934642	0.621847	0.490983	0.619262	0.197147	0.213067	13.433	21.2079	16.9821	22.542
Cre01.g031400	0.180522	0.273403	0.409033	0.187794	0.0954986	0.0433324	0.117022	0.0531546	27.328	29.3661	578.848	632.78
Cre01.g031450	1.33706	2.35878	2.09738	1.36417	1.21255	1.90452	0.352408	0.142769	3.57505	4.71087	5.0846	4.24761
Cre01.g031500	19.5041	13.9091	29.943	31.8862	1.15928	2.37384	1.17367	0.0441201	127.837	181.488	17.7952	10.7041
Cre01.g031550	3.17496	6.04501	5.04718	3.45621	0.75582	0.664131	1.11728	1.7896	4.0195	4.01062	3.81653	5.97014
Cre01.g031600	25.4484	41.6888	27.1643	30.9679	79.8431	77.039	59.7634	62.7563	66.5955	66.1373	40.4446	37.0597
Cre01.g031650	14.7322	9.47937	12.9113	13.6078	11.1112	2.5832	12.8777	4.90607	4.86316	3.88246	2.68502	1.60184
Cre01.g031700	5.91541	8.21241	8.91648	10.7098	2.9488	2.80346	7.98058	8.12836	14.7154	15.3572	8.43262	8.76052
Cre01.g031726	0	0	0	0	0	0	0	0	0	0	0	0
Cre01.g031750	8.11049	2.08765	3.96288	5.09286	14.0431	22.632	25.3538	13.3547	8.28984	13.5783	23.5224	17.7288
Cre01.g031800	1.21521	1.76491	3.43156	2.71701	0.309438	0.385303	0.523206	0.384521	4.73785	4.79912	2.32071	3.20889
Cre01.g031850	2.78786	3.94689	3.23471	3.5464	1.29848	2.67679	1.67625	2.31989	8.38445	7.52714	6.80889	7.05614
Cre01.g031875	0	0.127274	0.0423137	0	0	0.080688	0	0	0.074287	0.113448	0.0388528	0
Cre01.g031900	4.37903	7.67047	10.8993	7.79083	1.18461	0.955583	1.27596	1.46523	2.39006	2.77667	8.66581	8.6526
Cre01.g031951	0.636177	0.323736	1.81049	1.73922	0.072694	0.0659697	0.131966	0.0629402	0.627609	0.8073	1.12239	1.52236
Cre01.g032000	6.57237	4.22927	13.0741	15.7928	0.905946	1.79983	3.00033	1.49912	5.9122	8.20612	10.9562	10.6087
Cre01.g032050	12.9093	16.1272	10.5641	12.3569	6.5813	8.35141	6.84956	25.9732	5.23466	4.79173	17.2391	15.7469
Cre01.g032100	1.2342	2.98016	2.95478	2.76163	9.40556	9.05538	7.57789	3.57923	8.87738	8.25215	7.23494	4.54464
Cre01.g032139	0.701379	2.00379	1.90223	1.94016	6.34983	5.1426	4.77395	2.90068	5.36874	5.16464	4.99674	2.55852
Cre01.g032150	10.2983	14.1438	19.0152	14.9618	35.0732	38.8027	24.2235	16.465	7.66736	5.59555	2.3067	2.68333
Cre01.g032200	0.226787	0.266644	0.536401	0.400449	0.478316	0.49424	0.553232	0.57991	3.75896	4.45543	7.53277	9.68796
Cre01.g032250	8.27825	9.50384	8.64891	8.38123	9.34003	12.8418	10.2385	13.1533	15.7131	15.1839	11.9245	10.815
Cre01.g032300	394.447	180.042	166.105	179.504	410.867	473.213	380.234	372.297	336.96	352.927	240.648	195.971
Cre01.g032350	8.28401	14.0946	14.3443	12.5319	2.75988	2.07957	5.08308	7.57835	16.6165	15.8643	14.8083	17.0317
Cre01.g032400	5.15375	8.12815	6.76916	5.76659	4.39607	4.47852	6.05155	8.42283	14.577	13.915	8.70908	10.153
Cre01.g032450	4.58153	7.02035	5.05741	4.4453	1.00987	1.43814	1.12959	3.21692	6.0361	7.05064	2.89216	3.32112
Cre01.g032500	21.2454	29.0961	20.9298	23.5889	6.99156	10.3743	7.87637	25.0124	4.32224	4.70023	11.0503	11.0483
Cre01.g032550	0.172573	0.0580812	0.458607	0.344091	0.24345	0.354409	0.236168	0.180673	5.36479	4.66375	6.35191	8.52186
Cre01.g032600	47.7061	52.391	38.0094	37.0592	18.7335	26.8917	32.2685	71.4336	56.1249	53.6942	37.5138	33.2138
Cre01.g032650	100.893	109.38	51.5133	66.0996	41.3901	45.9993	37.3393	35.5737	668.599	1003.86	74.8865	65.1496
Cre01.g032700	12.588	28.411	13.7146	16.8731	14.6257	18.8376	14.2491	19.1276	30.9752	27.8496	15.9068	14.6174
Cre01.g032750	23.6904	17.8539	16.095	15.5946	4.31743	4.13573	8.54802	9.07832	9.14335	9.28335	21.5127	18.7792
Cre01.g032800	6.89562	8.04858	8.02754	7.03857	1.11082	0.597374	1.60484	1.74035	9.03177	9.67644	9.30358	11.1586
Cre01.g032850	0.321932	0.683471	0.842336	0.740072	2.88305	2.11545	3.81976	3.72231	2.3402	3.1276	1.71034	1.96076
Cre01.g032900	4.15311	7.54637	6.76386	7.14798	3.63904	4.60113	7.13469	15.33	9.36729	9.48815	5.46736	4.93406
Cre01.g032950	25.2747	34.7775	22.5818	26.7515	33.6133	46.9271	45.5961	71.2369	49.8033	48.192	16.3324	16.7244
Cre01.g033000	6.67786	6.60391	8.82243	7.24325	22.9054	20.7416	14.6082	11.8653	2.93929	2.4015	2.48663	1.9645
Cre01.g033050	2.17291	2.61159	3.32747	3.5462	2.32536	3.1008	2.24854	2.50055	8.56443	9.31151	4.3825	5.14492
Cre01.g033071	0	0	0.141798	0	0	0	0	0.0829212	0.124472	0.0633625	0	0
Cre01.g033091	4.40222	7.81079	6.18667	5.64829	11.5256	12.4301	9.66461	12.1633	10.197	9.0287	8.83833	11.6976
Cre01.g033150	18.0596	26.6203	26.9883	22.635	5.28779	7.14932	5.12102	6.03994	5.74979	7.22281	12.6851	13.1405
Cre01.g033200	8.61596	7.49541	10.5359	8.04274	0.149219	0.0984844	0.121899	0.226515	2.09678	2.1232	76.1837	98.8415
Cre01.g033250	18.0465	16.9942	16.8272	13.4805	3.08398	3.53931	5.78258	5.92902	6.74676	6.81772	15.8262	16.6848
Cre01.g033300	9.2663	2.07544	1.38001	0.627931	0.983852	1.58206	1.52285	0.518791	15.8635	4.61026	0.21119	0.337227
Cre01.g033350	18.3984	12.629	15.7338	14.6672	3.83826	3.52596	4.59751	3.73539	4.86936	4.27647	17.0193	14.0724
Cre01.g033400	34.8855	26.1614	39.0119	37.2171	4.70312	4.53015	5.05533	4.06442	27.6443	27.7586	41.9685	42.6482
Cre01.g033450	0.307946	0.811111	0.0202248	0.041785	0.350606	0.260324	0.104151	0.295678	3.3998	4.09396	0.482834	0.647142
Cre01.g033500	0.488446	1.1479	0.368912	0.459939	3.94274	1.41909	0.578669	0.461224	4.4667	5.38885	1.41336	1.30561
Cre01.g033516	1.85765	2.27126	3.65375	3.53282	0.199615	0.41804	0.464119	0.854662	4.2593	4.95029	3.99905	4.49997
Cre01.g033532	0	0.157577	0	0.054118	0	0.0499497	0	0	0.597834	0.140459	0.721553	0.759079
Cre01.g033550	57.8866	98.4069	53.1163	57.2719	39.6856	54.2331	45.3714	149.258	296.058	230.24	199.967	188.51
Cre01.g033700	7.02538	5.60361	8.48526	6.17084	0.439802	0.485416	0.407833	0.25141	4.87626	3.92308	6.03561	6.98063
Cre01.g033750	0.348193	0.695135	0.717225	0.777949	0.213503	0.364713	0.554022	0.377479	1.88877	2.57462	1.62445	2.1506
Cre01.g033763	0.721317	1.16072	1.19174	1.89939	0.643928	0.876546	0.993622	1.07523	3.49704	3.07345	4.06441	6.86593
Cre01.g033832	20.8917	20.1403	16.4028	15.2857	29.4908	39.7919	33.7678	35.0178	12.2692	11.4796	19.7598	18.9129
Cre01.g033900	4.62034	4.16253	3.34082	1.98267	1.8763	1.06177	1.78824	1.74059	0.473002	0.31187	0.0989538	0.0867501
Cre01.g033950	4.60495	3.22503	6.52413	6.35205	1.05086	1.2029	1.97056	2.16682	6.2358	7.28319	10.0711	15.5356
Cre01.g034000	20.4633	21.117	15.9994	14.3849	24.1399	32.646	30.0224	22.9282	32.1126	30.2502	29.2218	28.7414
Cre01.g034050	16.514	13.0312	15.5483	13.4848	2.42726	3.446	2.51812	2.50311	5.4619	6.82745	9.50039	9.6522
Cre01.g034100	4.69663	6.75121	4.29004	4.2524	3.27469	4.72573	4.21828	4.34362	9.79852	11.7936	14.2651	18.6749
Cre01.g034150	11.7979	10.4743	9.258	8.28062	2.72144	3.17867	2.99113	5.07466	13.8507	16.9312	6.42998	7.91776
Cre01.g034200	3.22512	3.22011	5.6909	4.88033	4.43078	5.16563	5.84415	5.86002	2.73937	2.56816	0.827791	1.07285
Cre01.g034250	5.46512	2.67786	3.90916	5.16691	13.5202	14.2142	18.8389	14.1704	6.62856	3.71061	15.0042	13.4567
Cre01.g034300	2.50224	0.529741	1.27009	1.25954	2.26313	3.28413	3.92432	2.47179	1.94438	2.86948	5.69107	5.48404
Cre01.g034325	14.5692	24.8394	21.4967	16.7977	3.74557	3.36866	5.76341	2.8378	73.2851	75.5912	84.983	92.8258
Cre01.g034350	4.44315	8.02491	7.4481	5.12455	0.956255	0.914171	1.36557	0.609449	23.8894	23.0117	24.8804	31.4679
Cre01.g034380	3.35282	1.28881	2.85367	3.16035	4.3757	5.99318	6.95057	5.87832	9.17367	11.3961	7.81358	6.81374
Cre01.g034400	117.899	62.0515	82.903	79.5821	108.903	116.652	96.9642	66.6885	127.085	124.378	104.856	95.6759
Cre01.g034451	20.3016	29.8863	20.9037	18.7476	18.2703	23.0334	16.8617	19.7781	71.032	55.0457	51.8438	50.8179
Cre01.g034500	1.72905	2.321	3.45789	2.70498	5.54445	4.70381	2.99466	2.48294	0.738759	0.710235	1.53936	2.11053
Cre01.g034550	21.3057	26.0324	36.0042	36.1269	209.178	157.707	101.753	54.2105	15.0313	9.49607	5.53123	4.37764
Cre01.g034600	3.62779	3.46799	4.59011	3.53157	8.67316	9.58215	14.7012	15.1057	7.47156	10.6217	11.4761	9.12392
Cre01.g034650	0.90869	1.77461	1.64354	1.57653	0.275143	0.464944	0.573548	0.285166	1.10978	1.40427	7.03976	12.2668
Cre01.g034700	4.17519	5.61938	6.12813	6.22494	6.76034	10.2372	10.081	11.3482	2.43191	3.04642	2.66105	3.91553
Cre01.g034750	1.27156	1.55764	3.9404	4.09968	1.76577	2.42385	4.04867	5.05456	9.14944	10.2996	9.10364	9.82266
Cre01.g034800	18.3032	24.8039	28.115	30.0356	8.8181	11.1194	11.3609	16.8235	20.0413	24.4347	24.0633	23.491
Cre01.g034850	1.08813	3.05732	0.243719	0.421561	37.6884	36.272	20.0861	18.3755	2.25881	0.764876	0.504818	0.841776
Cre01.g034875	0	0	0.413673	0.186957	0	0	0.044381	0.0604774	0.113477	0.0693188	0.546018	0.780455
Cre01.g034900	3.18076	4.13366	4.61443	4.11155	6.45577	5.337	7.64194	6.87129	0.222713	0.31886	0.531446	0.79459
Cre01.g034950	37.9256	14.6206	22.9784	22.2864	25.8235	33.3874	33.6452	17.0436	19.619	22.7737	49.5464	37.5391
Cre01.g035000	11.8776	4.17548	5.80472	6.98348	15.1792	22.9811	26.1957	15.0459	10.4288	14.4286	26.8069	23.0588
Cre01.g035050	0.657892	3.34205	0.372669	0.384972	0.217521	0.0592201	0.0888483	0.145287	2.90785	2.25737	1.92005	1.84992
Cre01.g035100	29.0115	46.4144	29.1203	27.9738	37.3368	33.8013	32.0233	41.5746	39.8331	30.5924	23.394	25.7551
Cre01.g035150	4.90334	4.24921	4.97085	4.00977	1.31084	1.68052	1.54678	1.5982	5.91068	4.86723	5.74626	6.40858
Cre01.g035200	1.9201	2.80562	2.45106	2.67967	1.90991	2.94067	3.59381	3.15334	4.87688	5.385	21.568	29.62
Cre01.g035250	0.303744	0.115006	0.458823	0.473971	0.929677	1.68736	0.562569	0.536624	0.230149	0.161091	0.0150462	0.0395719
Cre01.g035300	0.0247319	0.0749138	0.130756	0	0.0588759	0.0356199	0.0160322	0.0218469	0.229559	0.0166939	22.9146	39.042
Cre01.g035350	12.9333	22.4923	17.6051	18.7235	26.1448	33.7659	23.3027	15.4427	49.2309	50.1055	88.3796	104.919
Cre01.g035400	5.00444	7.67389	13.2008	12.1229	1.35454	1.27122	4.40461	3.82487	2.11993	2.78218	13.3742	13.7827
Cre01.g035450	25.0385	38.4752	38.9806	38.2974	33.7822	42.3152	51.3241	47.1748	79.0589	70.6935	83.6136	79.3062
Cre01.g035500	3.64309	5.28875	4.7783	3.40394	0.895465	1.37572	1.60704	2.70008	4.70698	4.56426	4.64013	5.61561
Cre01.g035550	0.0168969	0.0511811	0.484949	0.448227	0.160896	0.304194	0.219064	0.298516	0.145632	0.0684315	0.597619	0.523916
Cre01.g035600	0.037649	0.02851	0.0568709	0	0.179251	0.203338	0.317272	0.0831429	0.686427	0.736971	74.6606	81.9906
Cre01.g035650	1.58424	1.69135	3.24636	1.98578	12.8907	14.0361	18.4939	14.4991	9.80605	11.3597	8.42018	9.87654
Cre01.g035700	4.16935	6.29081	6.88997	4.87948	11.4926	12.1565	12.7923	9.19364	8.30314	10.4319	6.70688	6.68975
Cre01.g035750	3.85897	3.6137	4.76188	5.69088	9.5488	9.76927	12.2258	11.638	4.81424	4.82067	3.20391	3.2714
Cre01.g035800	4.46211	5.46282	5.37084	4.08337	3.27547	3.46327	3.13425	2.39676	7.53653	8.47148	6.8578	6.27395
Cre01.g035850	7.5748	8.76368	6.42749	5.02788	2.94422	4.15213	3.81097	6.0012	7.61142	7.29825	8.80989	11.1633
Cre01.g035900	0.460823	0.930566	0.721881	0.659158	0.142206	0.172069	0.0940428	0.233687	0.52052	0.541462	10.1142	15.9152
Cre01.g035950	7.78625	5.61323	4.85033	5.14607	0.537865	0.40676	0.647819	0.253318	7.46103	7.88349	9.32306	10.8651
Cre01.g036000	8.54401	7.64398	4.49868	4.9746	5.54967	6.7067	7.03466	7.30022	6.68471	7.56102	9.23149	6.77133
Cre01.g036050	1.48344	1.25018	3.28894	3.28552	0.636035	1.11133	0.96938	0.729171	3.58505	4.48167	2.854	3.67667
Cre01.g036100	0.0579215	0.0263169	0.157489	0.122016	0.487196	1.09698	0.307886	0.10233	0.119045	0.0977415	0.00401687	0.0316933
Cre01.g036150	10.0657	9.62825	11.7321	9.52238	35.622	35.71	23.5536	17.6948	3.42622	3.21161	3.48684	3.07201
Cre01.g036200	12.5766	20.8166	16.3028	14.8685	6.64052	5.8419	6.88725	9.92228	17.2387	15.5202	15.1247	17.3355
Cre01.g036250	4.5379	5.1721	3.99537	3.97456	1.02591	1.1239	1.19202	2.4024	5.30004	6.32775	3.03988	2.80434
Cre01.g036300	3.19426	3.01523	3.30808	3.14115	1.8396	1.9498	3.06869	1.96968	1.83618	2.29347	2.52205	3.14706
Cre01.g036350	2.21501	1.7896	1.64002	1.70096	0.193757	0.163275	0.401362	0.392866	2.91972	2.72535	64.3354	71.4398
Cre01.g036400	23.0822	23.3127	24.0829	29.9637	3.35872	3.7186	4.86566	3.66415	20.6539	21.4468	42.0346	48.7395
Cre01.g036451	3.56355	4.24488	5.92729	5.24827	4.00334	3.40236	4.7239	2.44048	8.04349	7.16207	8.80239	8.90964
Cre01.g036500	0.294541	0.130109	1.64992	1.72354	0.603789	1.09588	1.0024	0.80223	2.89663	4.10881	2.72354	2.73087
Cre01.g036550	9.97384	18.8326	13.392	16.7841	17.3807	15.2801	17.875	23.8398	34.3163	36.1034	15.5517	14.7435
Cre01.g036600	9.56832	0.896974	3.65985	4.74085	12.6219	15.1321	29.7165	13.7518	8.76087	11.2973	18.0614	13.1591
Cre01.g036650	1.7835	5.5688	5.36048	6.28087	4.75949	6.65919	5.6144	4.20841	6.69784	5.98628	1.77058	1.64877
Cre01.g036700	7.86454	5.77502	4.42794	5.18773	20.4902	26.1203	41.0939	46.9879	16.2823	27.371	11.8254	9.64983
Cre01.g036750	5.69835	7.66873	5.96456	7.70789	5.13613	5.62	5.36017	6.59297	6.67303	5.03788	4.01625	3.67157
Cre01.g036800	3.90441	5.90357	7.68271	7.5756	24.6534	21.0318	14.9862	10.2107	9.30702	7.62026	3.85672	3.95891
Cre01.g036850	6.0323	9.63281	8.68916	8.43922	20.4294	23.3446	17.5189	12.523	6.84243	5.81063	0.976501	0.948489
Cre01.g036900	4.23057	4.47425	4.15624	4.10733	1.68484	1.46599	1.11862	0.58304	0.553587	0.332796	0.860321	0.485892
Cre01.g036950	29.866	3.53617	29.1999	23.8607	4.17153	8.06645	11.8112	47.1715	2.74459	1.73071	9.48686	2.03785
Cre01.g037000	6.50727	7.73953	7.59434	9.63782	3.71958	4.65954	6.06526	16.0755	25.5078	32.3099	19.0201	26.051
Cre01.g037050	10.2848	13.4319	12.7213	17.3046	6.9311	9.51008	12.677	28.4138	311.211	373.77	137.193	149.254
Cre01.g037100	7.22752	7.50098	5.52404	5.25709	4.60415	4.16789	2.14659	1.15734	0.734996	0.9621	0.479264	0.538327
Cre01.g037150	9.17093	11.4268	14.5472	10.8384	0.643378	0.590353	1.22053	0.628673	6.16985	6.5126	12.5327	13.9173
Cre01.g037200	37.8398	25.0663	39.5698	41.5841	4.02667	6.8002	4.55295	2.19672	46.4319	50.9244	25.4496	23.3836
Cre01.g037250	113.115	147.677	104.995	123.981	84.9752	95.2213	92.5114	115.933	39.7602	47.555	60.0905	50.2469
Cre01.g037300	2.62068	4.4528	0.964931	2.12137	0.181962	0.507186	0	0.0144686	1.9764	2.26646	12.3019	12.5772
Cre01.g037350	6.01821	6.22113	6.29145	5.81347	0.25773	0.30268	0.297238	0.151891	5.01604	5.00366	4.01465	5.03538
Cre01.g037400	8.60488	8.55498	8.24407	7.69301	3.33468	4.10046	5.1299	5.12633	11.8562	9.71313	13.1588	14.0522
Cre01.g037450	0.406391	1.02581	1.26186	0.951216	0.0985356	0.0569042	0.0658598	0.0698027	2.20038	1.1963	2.05895	2.65606
Cre01.g037476	0.100219	0.0758913	0.151386	0	0.0397628	0.0360847	0	0.088528	0.16611	0.169117	23.1441	40.1684
Cre01.g037500	0	0.0435807	0	0	0	0	0.0746132	0	0	0	81.4593	139.397
Cre01.g037550	0.163328	0.162897	0.490423	0.52837	0.284497	0.530704	0.916728	1.86854	0.293162	0.180157	0.944823	1.44589
Cre01.g037600	1.01691	0.56838	0.365738	0.214094	1.89567	0.633495	4.8917	30.8412	0.235436	0.337756	0.302241	0.191365
Cre01.g037650	6.22665	9.48394	9.00489	8.80533	2.47049	4.35654	4.17397	4.87527	9.64033	8.81185	6.6245	6.61412
Cre01.g037700	49.924	23.2306	32.5013	28.748	0.320127	0.32683	2.54979	2.00456	4.45781	5.42351	12.8931	9.18242
Cre01.g037751	1.23987	1.06991	2.11245	1.96847	0.320328	0.695597	0.327101	0.73865	1.60582	1.46945	1.64972	1.80126
Cre01.g037800	18.802	19.5064	29.3808	22.6658	278.727	189.627	139.097	56.5666	14.8959	16.7477	27.8943	27.835
Cre01.g037850	386.099	276.6	318.894	323.189	7.66172	9.4983	20.2858	4.64528	233.614	181.786	118.177	103.777
Cre01.g037900	6.9177	13.8876	14.5405	14.4004	0.327025	0.572351	0.381645	0.260032	12.1783	11.8623	13.1675	15.4093
Cre01.g037950	1.65338	1.3175	1.4528	1.55979	3.12991	3.01937	3.2784	5.15473	0.487189	0.685658	2.03094	2.53274
Cre01.g038000	1.95175	2.92	2.90042	2.39941	1.36458	1.47387	2.36969	2.62805	5.56067	6.87548	3.35825	4.37764
Cre01.g038050	2.2242	3.60393	6.19649	4.90472	2.55055	1.78072	5.72123	6.32563	0.983087	1.12974	1.1484	1.2389
Cre01.g038100	27.4541	83.0187	60.243	51.1494	21.8801	24.7748	32.7307	21.4632	19.1691	29.2562	58.4245	53.485
Cre01.g038151	2.08154	1.94543	2.60076	2.35457	0.687716	1.09218	0.606952	1.30556	2.93965	3.87557	3.25202	4.82687
Cre01.g038200	19.1386	17.8995	17.392	18.6008	12.4843	16.198	19.7217	17.1081	43.29	45.0171	24.5359	19.6093
Cre01.g038250	124.07	126.017	106.308	90.646	228.428	269.876	365.073	294.534	98.1085	129.878	138.031	115.863
Cre01.g038300	9.059	13.8456	14.1353	16.6731	27.0688	21.2912	11.8739	8.26607	16.5221	16.978	11.7824	11.5297
Cre01.g038350	0.732522	2.47485	1.22001	1.1577	2.3698	2.23175	0.438324	0.61389	8.15654	8.24079	2.68332	2.31242
Cre01.g038376	0	0	0	0	0	0.194373	0	0	0.178953	0.136644	0	0
Cre01.g038400	224.785	294.757	230.413	216.513	71.3125	104.806	87.8495	256.189	445.494	300.497	410.866	391.489
Cre01.g038450	0.197591	0.32063	0.266493	0.209221	0.0335984	0.0101635	0.00914903	0.0748036	0.411718	0.295325	167.441	207.122
Cre01.g038500	5.97565	2.52113	5.25474	4.85099	0.03387	0.0819653	0.110676	0.0502722	2.01864	1.56539	2.54568	3.26974
Cre01.g038550	9.37552	4.80351	4.17673	3.29941	0.165941	0.167323	0.120497	0.0718377	4.79094	7.16749	2.28011	1.77995
Cre01.g038600	109.772	39.7495	89	67.7393	7.35768	5.6976	27.0726	19.1734	11.7994	16.4355	14.322	8.68301
Cre01.g038650	16.3559	13.4975	13.2093	18.5489	33.847	41.0847	34.9301	30.8983	63.0994	57.3566	33.1177	30.0199
Cre01.g038700	5.74165	7.38539	7.75894	7.37514	0.769936	1.25337	1.5238	2.56245	5.86917	6.09019	4.7588	5.59194
Cre01.g038750	9.00451	15.8589	22.6761	21.3152	83.3345	68.6457	47.1101	37.0892	6.37581	5.4237	1.87517	1.83776
Cre01.g038800	8.17523	6.64527	8.56624	8.15469	3.18613	4.73952	5.74226	2.96176	10.36	11.8048	13.449	11.5324
Cre01.g038850	24.6425	26.2085	16.6846	16.4547	13.6579	16.2542	18.0459	14.4709	16.1013	17.6597	33.5876	35.7645
Cre01.g038900	2.47077	2.1929	1.84605	2.19719	10.3511	6.10301	3.03108	1.33769	1.05684	0.89664	1.38184	0.678397
Cre01.g038950	33.8218	49.0273	24.2376	24.9648	16.4074	18.3931	20.3174	28.6781	54.6478	50.6795	27.8676	25.9381
Cre01.g039000	0.241546	0.634815	0.15024	0.0997716	0.0563741	0.122783	0.0368423	0.163165	0.141303	0.182223	4.81846	6.25857
Cre01.g039050	2.39079	5.81771	1.65891	1.38762	0.755772	1.0183	0.841053	1.20189	1.05349	1.70889	10.922	13.0508
Cre01.g039101	0.0474897	0.071924	0	0.203787	0.0376841	0.102595	0.0461771	0.272675	0.141684	0.0641105	0.0494014	0.216544
Cre01.g039150	41.5523	32.5523	32.1546	33.7329	9.39261	15.8952	18.7264	10.724	24.8416	26.9674	42.0195	32.6353
Cre01.g039200	32.0526	46.9959	66.8975	59.8439	107.704	109.448	68.4469	37.3728	16.4845	13.1993	14.9334	14.1944
Cre01.g039250	1477.02	1478.31	1180.52	1415.66	2791.91	2482.76	2754.12	2260.97	656.562	624.257	998.55	771.794
Cre01.g039300	618.905	455.357	411.74	410.139	494.477	474.384	577.304	392.553	201.523	184.529	266.792	221.204
Cre01.g039350	10.8705	8.60297	9.01603	9.47117	26.6101	28.9244	38.1307	15.639	23.1983	31.0336	48.2418	50.8954
Cre01.g039400	12.5135	11.7476	9.13673	8.47352	16.6531	17.0172	18.7237	10.1128	16.8849	27.2239	22.9181	26.8546
Cre01.g039450	0.156259	0.177493	0.118019	0.426705	8.28701	12.209	7.44508	9.40915	10.5843	5.11549	1.55325	0.736264
Cre01.g039500	3.53473	6.66342	8.31692	6.00237	7.83388	7.94773	7.00346	6.30358	0.275706	0.117892	0.178804	0.227544
Cre01.g039550	2.86089	3.61927	3.36403	3.09426	2.41004	2.3531	3.95518	3.29968	2.16643	2.90119	2.58112	2.7574
Cre01.g039600	1.03251	1.31297	1.77547	1.50983	0.19066	0.374105	0.45463	0.44743	1.84268	2.3319	1.96801	2.96697
Cre01.g039626	0.87082	1.31887	1.92854	1.84251	0.105409	0.138173	0.133949	0.260759	1.26233	1.76339	1.95505	2.20748
Cre01.g039650	0	0.036768	0	0.0378826	0	0.0349648	0	0	0.0965731	0.0655475	0	0
Cre01.g039702	4.61339	6.71833	11.2126	10.9829	2.97559	3.6459	6.19588	6.2487	8.47794	9.94087	6.04605	6.23535
Cre01.g039750	11.4266	8.08527	12.1957	13.6574	4.3568	6.69664	9.35095	10.9349	9.13392	10.1334	10.9171	11.6032
Cre01.g039800	4.69155	5.12636	6.16844	5.43752	4.9686	6.54131	6.96488	10.517	3.23681	2.96463	2.30333	2.7558
Cre01.g039850	5.67199	5.86289	5.40846	6.57166	4.8159	5.8919	4.23752	8.99357	1.21276	0.507283	0.550695	0.375016
Cre01.g039900	5.17692	2.77404	3.50652	2.91768	4.41079	6.94306	7.83315	5.46067	7.68252	8.43117	7.3833	6.36834
Cre01.g039950	4.48962	5.08092	4.32763	3.99636	0.954622	1.33074	1.92952	2.19111	6.52875	7.6515	7.6463	9.60253
Cre01.g040000	2364.32	2671.47	2003.66	2312.29	4320.62	4321.09	4408.86	3504.24	1093.06	972.794	1084.45	949.902
Cre01.g040050	4.1115	3.34187	4.85582	4.94183	0.579452	0.617304	0.689464	1.09377	4.66244	4.96114	6.96872	8.12158
Cre01.g040100	12.8132	11.3259	13.5416	11.2197	4.6266	4.7131	6.81215	4.33606	13.2315	14.3421	17.1327	21.0585
Cre01.g040150	3.13977	6.03617	10.3607	7.93665	2.37196	1.59355	1.68985	0.81875	6.49074	5.52902	12.7754	15.3417
Cre01.g040200	18.3553	24.9785	22.6197	19.5704	24.3025	27.436	29.3223	26.2857	46.3951	49.2541	37.844	33.3964
Cre01.g040250	8.88135	8.35261	11.5405	10.481	7.26225	8.69944	11.3081	11.4868	17.2533	16.5234	20.299	17.752
Cre01.g040300	34.8027	21.8435	31.9907	33.2248	1.04043	2.36048	3.17806	2.29124	11.1307	13.3331	11.465	12.7371
Cre01.g040350	5.98249	5.13483	7.07915	5.99025	0.508353	0.716836	1.40557	0.975088	5.94626	5.92749	7.94917	8.56571
Cre01.g040379	2.01273	0.323883	1.44416	1.50165	0.239571	0.362351	0.318028	0.511158	1.76811	2.53035	4.4056	4.11848
Cre01.g040400	15.5894	18.0251	16.3638	18.5061	16.7268	16.5375	15.3215	18.8053	11.2525	12.2765	8.74782	9.63081
Cre01.g040450	20.8519	16.3418	21.0106	18.159	9.74945	10.0562	10.3764	9.84612	12.2921	14.2138	17.4804	15.5797
Cre01.g040476	2.86072	3.3198	1.96422	2.4059	5.74882	6.82229	5.94865	7.22005	12.3897	9.98085	7.05966	6.43748
Cre01.g040500	24.4244	24.2889	26.4935	23.8314	42.3142	43.0855	40.2125	40.7125	24.0432	26.4089	33.9561	30.6204
Cre01.g040517	0.0567008	0.0286248	0.0285499	0.0294925	0.0299955	0.0136105	0.0122519	0	0	0	0	0
Cre01.g040533	0	0.392493	0.0489334	0.0505489	0	0.093311	0.0839971	0.0572309	0.128863	0.131195	0.44931	0.590847
Cre01.g040550	3.91937	4.53926	4.0437	3.11791	1.4026	2.269	2.59051	2.14972	13.3492	16.2364	3.85508	4.41534
Cre01.g040600	4.21495	5.41154	6.59681	5.64786	12.297	10.9069	7.54063	6.69254	3.71574	3.86339	2.30359	2.5646
Cre01.g040650	0.363674	0.564913	0.493007	0.632966	0.85095	1.62505	0.580303	0.889618	1.5085	2.00158	1.44858	1.66679
Cre01.g040701	72.4223	75.509	70.9097	77.1258	76.0484	88.9954	65.0491	53.2745	91.646	85.1802	116.6	105.91
Cre01.g040750	54.3557	36.3787	16.2043	16.0212	221.221	204.395	39.695	39.4892	17.9081	13.1384	23.2637	17.7089
Cre01.g040801	0.304174	0.331111	0.057434	0.0148325	0.784447	1.23211	0.234148	0.0839661	0.441142	0.500456	0.263682	0.312069
Cre01.g040850	2.82215	3.93316	5.22446	5.06432	13.9274	12.1678	8.863	6.44982	2.70707	2.21701	1.32421	1.54969
Cre01.g040900	13.9134	23.0815	23.4274	25.6557	53.2963	48.9086	52.5345	80.7743	24.8204	25.536	15.8412	14.1601
Cre01.g040950	0.313588	0.195561	0.543353	0.302234	1.33202	0.92985	1.65016	1.17321	1.07622	0.771972	3.03184	3.07849
Cre01.g041000	23.7206	18.9469	19.6172	21.2114	7.44316	8.82942	6.6281	5.14749	14.0893	14.783	16.1799	17.049
Cre01.g041050	7.95085	12.8345	13.2551	9.83479	1.03645	1.08987	2.99702	3.39723	7.09949	8.6624	9.46068	9.25503
Cre01.g041100	7.09479	7.14513	6.05748	6.99364	8.32241	10.6233	12.3741	8.11046	10.767	12.1009	12.697	12.4274
Cre01.g041150	3.49136	4.45993	5.52243	5.2435	2.14645	2.16076	1.70285	1.54697	6.40438	5.28175	2.67655	3.19416
Cre01.g041200	7.93493	9.57726	8.11579	8.49914	21.0863	19.8586	17.0545	24.3133	24.2725	30.3318	22.0995	26.3534
Cre01.g041256	5.51365	6.70839	8.58574	8.90713	2.0217	1.84869	1.99195	1.40015	11.7466	10.9484	7.62048	8.93023
Cre01.g041300	4.09172	6.62486	5.66571	5.3967	1.94812	3.32537	2.41244	3.68326	6.94988	8.71966	2.21604	2.61205
Cre01.g041351	3.36613	3.21762	3.10502	3.91792	1.29176	1.37096	1.0016	1.21863	3.42075	3.40817	3.25288	3.97562
Cre01.g041400	9.87172	12.0834	9.64815	9.85173	14.8835	16.7429	20.0955	25.7831	13.8712	16.2804	13.7126	13.5443
Cre01.g041426	0	0.256933	0	0	0.740402	0.763539	0	0	0.253068	0.314904	0.0294127	0.0386779
Cre01.g041450	1.88827	1.4299	2.40843	2.99528	5.33859	4.85377	6.23374	4.54005	3.24169	3.19908	2.21144	1.19744
Cre01.g041500	1.25089	2.56617	3.00036	2.62622	6.13611	4.65135	3.27299	2.02913	4.00089	3.37225	2.1924	2.55116
Cre01.g041550	5.73946	6.37147	4.80015	4.53076	9.31741	8.3798	5.52726	4.79123	3.55121	3.52928	2.5893	2.91168
Cre01.g041583	0	0	0.0103284	0.0426777	0.0108514	0	0	0	0.897577	1.17228	7.96628	9.35333
Cre01.g041650	1.50226	4.84834	0.540297	0.502322	4.65477	6.00145	4.15035	7.77255	6.92448	7.29125	2.03403	1.85929
Cre01.g041667	0	0	0	0	0	0	0	0	0	0	0	0
Cre01.g041700	0	0	0	0	0	0	0	0	0	0	0	0
Cre01.g041752	0.270583	0.118212	0.039301	0.0487182	0.710205	1.34148	0.0607163	0.101123	0.103497	0.0491727	0.0793903	0.104399
Cre01.g041800	1.5848	2.37839	5.3537	6.66577	0.583056	1.06862	0.793847	0.852686	13.3822	9.51086	4.77593	5.83367
Cre01.g041850	3.46826	3.05099	4.86254	4.14809	2.02702	2.97613	3.15026	7.42989	2.87773	2.83169	2.95255	3.80687
Cre01.g041855	2.37726	1.74481	1.49164	1.11286	1.59619	3.21313	1.75441	1.16305	5.74673	5.03609	2.99291	3.10187
Cre01.g041900	1.92579	3.63287	4.0623	3.07619	0.623923	0.828799	0.879035	0.342243	4.9636	4.56118	3.57989	3.73074
Cre01.g041950	7.60709	8.13199	11.3762	8.57908	11.4793	11.7638	14.8694	15.1219	6.05058	6.49137	10.0081	8.54651
Cre01.g042000	0.0662982	0.111995	0.508439	0.441667	0.137593	0.326853	0.165297	0.184703	1.00759	1.43891	0.636618	1.02319
Cre01.g042050	7.13797	8.12179	6.27586	7.16848	0.842357	2.02972	2.61017	3.10416	15.9931	17.2957	5.3056	5.70838
Cre01.g042100	0.0643542	0.0552305	0.0615668	0.0502101	1.12687	0.939213	1.61028	2.87647	0.0540441	0.066606	0.0297532	0.0665138
Cre01.g042150	4.35768	5.24816	4.48146	4.39104	3.40687	4.31916	3.8255	3.90617	9.29631	8.61798	4.03685	3.46079
Cre01.g042200	207.986	138.237	103.879	130.485	13.3359	13.9013	23.4964	14.5246	303.461	296.935	124.898	108.983
Cre01.g042250	1.99398	2.70904	4.56864	4.19654	0.704705	1.28507	1.04818	1.42094	2.34959	3.29128	1.31892	1.52809
Cre01.g042300	14.0868	8.13493	8.24201	5.38407	10.4268	12.0541	6.67265	19.7671	15.8541	20.2787	2.58015	1.79332
Cre01.g042352	0.0728044	0.0255969	0.182637	0.152151	0.121733	0.0636624	0.557909	0.477744	0.0189627	0.0491424	0.0378675	0.0521674
Cre01.g042402	0	0	0	0.0213873	0.0217521	0	0.0355393	0	0	0	0.0760416	0.0249989
Cre01.g042450	3.43662	2.90094	1.62792	1.11331	6.0117	4.41263	4.58329	3.80035	0.409099	0.196682	0.258538	0.289178
Cre01.g042502	0.0278295	0.0187326	0.0653926	0.0313632	0.00981481	0.024494	0.418934	0.281341	0.00410017	0.00626158	0.0814883	0.0648587
Cre01.g042550	16.486	15.2162	12.5745	11.8265	4.26456	6.07125	4.73438	4.83584	31.4862	30.9484	24.7774	27.0302
Cre01.g042600	0	0	0	0	0.0870198	0.0473822	0.0710879	0.0387482	0	0	0.0152103	0
Cre01.g042650	0.024474	0.0370663	0	0	0.0582619	0.0704968	0.0634601	0	0	0	0	0.0223194
Cre01.g042700	0.0636177	0.112408	0.0320327	0	37.3735	22.2648	14.8462	6.72486	0.0843561	0.0143138	0.220595	0.212729
Cre01.g042750	139.252	139.209	169.679	160.565	124.323	126.039	140.677	125.074	643.661	916.844	249.037	224.953
Cre01.g042800	86.955	44.9796	58.8128	54.4272	2.73536	4.74944	5.20536	4.59391	15.9186	18.7622	23.0077	23.7318
Cre01.g042850	16.1675	12.5362	21.0341	22.358	1.61326	1.99852	11.5682	3.73431	28.7336	28.9924	54.4722	41.8488
Cre01.g042900	15.2239	5.98591	11.0876	11.9432	16.4115	23.7633	31.0838	20.0427	13.712	16.1057	24.2772	20.4822
Cre01.g042950	28.302	30.5315	29.6555	26.502	13.0483	16.187	20.1572	23.8366	21.5244	23.0702	17.471	14.7797
Cre01.g043000	14.2632	6.10633	10.8956	12.4905	10.825	17.7615	19.336	18.6899	15.4794	17.9768	16.7972	14.7886
Cre01.g043050	20.8754	20.1632	22.4061	20.9448	2.41182	3.47313	5.48605	6.09315	16.1811	18.1202	28.3736	23.9173
Cre01.g043100	15.5153	13.6388	15.0236	17.1562	18.6541	21.4082	14.8872	18.9448	35.3674	39.2544	22.9996	21.9991
Cre01.g043150	11.9606	22.6815	14.2202	16.8842	53.9095	51.4593	38.6352	47.477	41.0433	44.3177	30.2616	30.1114
Cre01.g043200	27.8367	38.083	33.5308	37.2376	2.88825	4.90992	10.9333	2.21895	42.893	47.718	4.94176	6.1712
Cre01.g043250	5.70303	3.853	6.02284	4.07814	0.291205	0.107136	0.12216	0.0175227	0.361667	0.548973	0.178838	0.289444
Cre01.g043300	3.07059	4.91123	4.37821	4.43319	4.64544	7.39819	4.59485	6.05854	33.0481	13.4624	6.42819	6.80438
Cre01.g043350	84.2748	79.6626	74.2051	55.5708	0.57692	0.408195	0.934602	0.174164	28.0879	26.5502	20.2963	16.7443
Cre01.g043400	5.28757	5.72956	7.67828	6.0286	6.72255	8.1518	10.7184	17.096	11.3787	15.2819	13.3712	13.2141
Cre01.g043450	46.6253	28.8149	36.7794	37.0917	6.07717	8.91423	9.42951	8.46704	12.4224	14.2728	13.6621	14.9788
Cre01.g043500	9.30102	9.22113	9.61296	10.7738	5.51923	6.41877	9.94305	13.9457	12.0355	12.2534	17.9363	19.2151
Cre01.g043550	0.79556	0.618439	0.303093	0.357044	0.715094	0.522199	0.74847	0.41046	1.29762	1.5207	2.1776	2.26003
Cre01.g043600	4.36916	4.70415	4.89516	4.97599	5.9153	8.26095	8.17465	10.7371	7.85272	8.44213	8.58747	10.0274
Cre01.g043650	3.21877	4.94379	4.75905	4.20626	1.58846	2.93219	2.16764	3.14471	2.36778	1.91162	1.45923	3.0495
Cre01.g043700	2.94156	2.79735	3.10004	3.62937	0.651401	1.02219	0.842555	0.830891	2.84598	2.75896	2.83462	5.08444
Cre01.g043750	7.73847	9.4298	13.3838	11.466	12.8108	15.0001	12.0854	10.3477	4.53748	4.37042	4.56904	5.67166
Cre01.g043800	6.17179	8.67962	16.1961	14.9496	15.0297	10.8503	7.47089	1.961	1.17954	0.945833	0.589613	0.789705
Cre01.g043817	0.0564734	0	0	0	0.179251	0.122003	0	0.0997715	0	0	0	0
Cre01.g043850	3.03822	3.60144	4.12071	3.19934	4.19936	4.63673	6.42982	7.27522	5.03249	5.50894	2.87821	3.52228
Cre01.g043901	0	0	0	0	0	0	0	0	0.0714444	0	0	0.0982736
Cre01.g043950	9.43875	9.78228	9.04183	8.0822	4.58292	3.02932	1.73274	1.63348	1.95811	1.6327	1.29457	1.63844
Cre01.g044000	36.6357	44.3463	33.4558	43.9583	27.3974	36.0955	32.3487	40.0114	44.8983	44.7368	34.6844	35.4859
Cre01.g044050	119.146	112.908	81.0311	99.5414	87.317	92.4027	83.3776	89.1013	69.9953	62.8857	54.7745	46.6627
Cre01.g044100	30.7049	35.0487	26.7411	24.8857	23.2309	26.7656	24.758	26.3166	39.3298	38.4606	31.9988	29.6455
Cre01.g044150	2.59052	3.29058	3.19782	3.1404	0.707313	1.07315	0.541702	0.578234	5.92812	6.23284	6.15263	7.63352
Cre01.g044200	3.46659	3.98	6.1022	5.16944	40.7076	32.6943	23.7042	7.2851	3.41042	3.26458	3.62553	3.92626
Cre01.g044250	3.79136	5.19341	5.53836	4.72707	2.86479	2.1545	4.09754	2.01387	1.97116	1.65691	4.27968	5.24048
Cre01.g044276	0	0	0	0	0	0	0	0	4.66946	2.25868	37.4945	43.2024
Cre01.g044300	0.0620686	0.00671457	0.0669701	0.0276724	1.16096	0.542747	0.333379	0.0783261	0.0705446	0.047881	0.221373	0.420489
Cre01.g044350	1.56292	2.68486	4.57966	3.42112	6.57424	5.83064	3.94939	3.3748	2.15396	1.51406	0.958436	1.04919
Cre01.g044400	13.514	6.88157	7.41709	9.2401	10.049	13.1515	12.8459	3.23686	15.0818	15.5328	11.7302	9.41026
Cre01.g044450	1.77294	1.21123	1.77571	1.96965	0.948103	1.47101	1.97378	1.70231	1.55874	1.89914	2.72636	1.89804
Cre01.g044550	8.4936	11.0505	9.00835	12.1257	1.46986	2.27739	1.69863	1.3968	9.28548	9.42306	10.3708	13.102
Cre01.g044600	16.1199	19.8151	16.638	15.8286	9.54931	11.8494	10.2662	8.25049	27.3648	27.7044	14.0333	16.8386
Cre01.g044650	16.9333	20.0357	15.4022	15.0761	3.50371	5.86753	2.16143	2.15122	33.1819	33.1219	10.8199	11.063
Cre01.g044700	16.3543	13.6199	16.5981	14.1862	1.31023	2.15158	5.37722	22.7985	6.00785	5.26743	8.32911	7.88749
Cre01.g044750	3.51506	4.94004	6.74726	6.49098	2.69183	3.43766	6.28855	40.9484	4.70162	5.53271	3.59801	3.44357
Cre01.g044800	44.6847	76.0976	34.5079	34.7765	2202.39	1900.51	1541.73	930.465	1176.03	695.413	72.0639	42.5372
Cre01.g044850	0.829169	1.46091	1.50707	1.27611	0.817121	1.06763	1.05356	1.11419	2.23869	3.04825	1.35369	1.65
Cre01.g044900	4.80956	4.64906	8.1099	6.74866	7.11031	5.17282	4.02005	2.42616	2.26587	3.07865	2.87003	2.50475
Cre01.g044950	0	0	0.0166865	0.0344748	0.00876569	0.00795486	0.00716084	0	0	0.00745637	0	0
Cre01.g045000	0.992032	1.39763	2.70082	3.07799	0.146456	0.132908	0.31406	0.489104	2.26375	2.4293	3.0719	4.60764
Cre01.g045050	0.0884837	0.26802	0.601469	0.787013	0.0561709	0.0637188	0.0229435	0.0937944	6.19492	8.063	49.8151	67.0243
Cre01.g045100	39.5807	58.4224	40.7397	37.1833	22.9115	31.6451	28.2457	53.6072	56.6279	63.7107	23.6936	22.0133
Cre01.g045150	2.99363	5.22384	7.39971	6.48079	1.59619	2.30063	0.70567	0.898894	5.30314	6.48534	2.01044	2.19054
Cre01.g045200	49.0699	76.5615	90.1885	65.4475	0.833535	2.89065	6.78496	0.165695	30.394	13.345	8.06524	4.75553
Cre01.g045902	31.0238	16.037	21.5618	19.15	0.538835	0.896485	0.678615	0.112468	5.38365	7.6296	10.8802	12.8368
Cre01.g046600	1.98706	1.12854	2.26411	2.24531	0	0.0370065	0.0222085	0.0453948	1.09027	1.14469	2.53035	2.62445
Cre01.g046650	0.17979	0.16208	0.206921	0.126915	0.502732	0.357585	0.388491	0.536954	0.068114	0.0462313	0.178121	0.390385
Cre01.g046652	78.3011	46.3249	65.9375	58.4234	1.34601	1.95047	1.77351	0.990866	19.6443	22.4744	12.9209	12.0759
Cre01.g045350	18.1101	23.1529	30.617	26.9122	93.7963	77.8978	46.9301	21.3561	6.4291	4.16937	2.37984	2.34208
Cre01.g045400	0.999645	0.930015	2.34053	2.94147	0.543935	0.668445	0.916471	0.933494	1.56221	2.0339	1.75295	3.16469
Cre01.g045426	0.218118	0.330343	0.274566	0.113452	0.230775	0.471212	0	0.0642247	0.0964069	0.0981519	0	0
Cre01.g045450	4.16237	8.75353	9.70071	9.1859	22.0636	16.6313	8.9735	8.36216	14.4604	13.2612	8.54438	8.50288
Cre01.g045500	2.91428	3.53914	4.69597	4.00126	7.46472	5.67104	4.88387	4.95307	2.72167	1.97116	1.52721	2.46125
Cre01.g045550	37.9965	98.8182	84.9007	63.0912	54.5174	38.6315	23.7562	6.61399	268.508	242.934	74.6926	64.8457
Cre01.g045600	11.9515	14.6385	16.0602	13.2855	1.5873	2.43307	2.90938	2.55396	11.3563	10.1436	8.91791	9.91824
Cre01.g045601	1.73441	1.26455	1.21253	1.3588	0.534591	0.552235	0.701534	1.71568	0.978839	0.580519	0.437388	0.614385
Cre01.g045640	5.90111	6.703	8.27018	7.31545	2.09419	2.76218	4.18662	3.83716	8.22689	9.02861	8.92379	12.8411
Cre01.g045650	21.404	34.0678	15.8517	17.1023	46.7669	47.8704	54.9927	47.7973	39.8244	37.3435	27.1597	31.2223
Cre01.g045700	0.795986	2.15125	6.30214	7.82723	1.54641	2.96485	1.87714	0.557657	77.5039	96.1925	64.5766	82.0527
Cre01.g045752	0	0	0	0	0	0	0	0	0	0	0	0.0148395
Cre01.g045800	4.94359	4.86665	5.2788	5.20038	2.51603	2.67612	3.82346	5.67699	8.78161	9.0096	6.27751	8.33271
Cre01.g045825	1.67133	1.68751	1.63359	1.40627	0.338061	0.519183	0.488604	0.115794	1.75989	1.83599	1.65907	2.03226
Cre01.g045850	0.459889	0.558231	0.633392	0.517111	0.112699	0.21429	0.0745296	0.0418191	0.430451	0.561498	3.67712	6.70425
Cre01.g045903	4.01848	7.11981	5.19883	4.15536	0.823887	1.25997	2.24349	2.95527	19.2105	17.5206	8.72051	10.17
Cre01.g045950	1.99778	7.21785	6.92629	7.00472	17.0752	15.929	31.6894	38.9092	11.2823	11.6327	4.80739	4.54377
Cre01.g046052	2.2257	2.84539	2.869	2.59476	4.69476	4.84534	4.61827	5.29887	1.25752	1.08945	1.24766	2.1657
Cre01.g046150	10.7287	13.3021	11.296	11.2317	2.73192	2.53687	2.70924	5.0922	9.94762	10.6573	7.76241	8.55747
Cre01.g046237	3.20989	2.98573	3.02641	2.67971	0.645269	0.893781	0.804568	1.07747	3.5256	3.76997	3.33539	4.04943
Cre01.g046324	1.20453	1.39982	1.51326	1.10728	0.794941	0.841643	0.773096	0.47407	0.521855	0.627901	0.372184	0.554682
Cre01.g046500	0.0829206	0.233229	0.760485	0.48984	0.0281997	0.0341216	0	0.0313919	0.0706831	0.0319833	0	0
Cre01.g046501	0.0446298	0.152083	0.547754	0.391734	0	0.0160694	0	0.00985593	0.0147946	0.037656	0	0
Cre01.g046502	0.0111663	0.0169116	0.0168673	0.0609847	0	0	0	0	0	0	0	0
Cre01.g046250	1.47909	1.17143	1.98827	1.57749	1.28136	1.09443	0.958803	0.851055	0.557785	0.696113	0.423475	0.717747
Cre01.g046800	22.509	49.1477	22.6199	30.9542	95.5403	92.7539	95.3204	145.472	118.047	112.306	70.4547	65.9562
Cre01.g046850	4.39987	6.51166	7.17695	7.192	6.31902	9.5053	11.6364	13.847	24.8118	22.0652	9.00315	10.5271
Cre01.g046950	0.0555817	0.168359	0.167919	0.0433656	0.0882106	0.080051	0.0360303	0	10.1707	4.35201	861.12	998.107
Cre01.g047001	6.65994	5.44581	18.3256	17.7353	28.7563	21.9083	17.3298	16.7653	15.2573	15.1113	19.0602	13.8296
Cre01.g047050	0.126096	0	0.0634917	0.0655878	0	0	0.0544936	0.0742578	0.0278669	0.0283713	0	0.0383316
Cre01.g047100	0.0234028	0.008861	0.0795405	0.0182592	0	0.00842642	0	0.0206729	0.0155159	0.0394919	0	0
Cre01.g046450	0	0	0	0.0174012	0	0	0	0	0	0	0	0
Cre01.g047200	0.0871228	0.0659745	0.33841	0.194213	0.00987626	0.00896269	0	0	0.0330067	0.0168021	0	0
Cre01.g047218	0.0254471	0	0	0	0	0	0	0	10.8144	11.6457	26.7538	29.1245
Cre01.g047229	7.56138	9.05494	8.85418	6.81414	1.24033	1.85724	2.40647	2.8823	10.3372	8.49328	11.6801	14.5219
Cre01.g047265	28.8108	17.0212	24.3673	17.0239	8.58506	7.12327	4.26807	0.835607	2.47541	1.14594	1.96372	1.75391
Cre01.g047300	0.237149	0.291822	2.44042	2.79853	1.1291	2.00661	0.845512	1.4664	4.99198	5.80267	1.54184	2.02754
Cre01.g047350	0.637007	0.892761	2.14708	1.75805	0.188611	0.390255	0.517708	1.23458	2.60963	3.08042	1.6286	1.89018
Cre01.g047400	0.799536	0.886559	2.45143	2.77743	0.385201	0.78139	1.03658	2.33741	2.14559	2.89757	2.29053	3.50685
Cre01.g047450	7.93602	8.77783	12.8845	12.5298	1.4132	1.82246	1.90385	1.51797	9.73589	10.2917	4.91862	4.67294
Cre01.g047500	2.46833	1.89465	2.7032	3.08132	0.338316	0.347419	0.203646	0.0891981	9.13456	9.68614	4.70744	4.75785
Cre01.g047550	33.3853	30.9638	28.0683	28.5569	16.1018	18.1046	21.195	39.6368	31.1876	30.9596	33.1361	33.6816
Cre01.g047600	31.7719	55.3642	48.3568	55.5871	2.45909	2.96827	5.48051	3.93344	16.2572	9.28099	16.8175	16.1885
Cre01.g047650	8.59028	16.1582	15.3868	11.3293	1.01623	1.48976	2.56716	3.16756	1.73733	1.3432	4.52269	4.92321
Cre01.g047700	18.194	10.816	15.1909	16.242	8.94381	12.9969	11.3374	8.81902	35.3822	36.99	29.6656	29.9945
Cre01.g047750	2680.36	3102.23	2339.82	2688.29	4248.7	4071.54	4409.38	3424	1000.16	910.779	1404.77	1111.27
Cre01.g047800	69.738	13.9387	45.0528	47.5139	4.7202	7.59361	8.30525	4.64824	8.14952	10.3046	14.8134	13.3342
Cre01.g047850	2.67282	1.76001	3.51082	3.64939	0.553288	1.15066	1.77029	0.487604	3.06258	3.8632	1.57154	1.45721
Cre01.g047900	13.3572	13.2125	15.0695	16.4301	19.2608	21.8977	20.4155	30.4379	14.8748	13.6508	17.1225	16.2353
Cre01.g047950	30.0804	56.1237	70.835	57.5871	143.973	140.923	87.6604	57.3863	6.01577	2.93366	1.74501	1.98179
Cre01.g048000	0.29289	0.338235	1.01758	0.851226	0.377674	0.759298	0.346501	0.388087	0.174766	0.172987	0.132028	0.166941
Cre01.g048050	6.85456	5.62173	7.64921	8.86402	12.4406	13.1516	8.80993	6.72542	17.612	15.0811	19.6726	12.4806
Cre01.g048100	3.63506	4.29814	4.43814	3.90567	0.788347	0.826342	0.888639	0.809559	5.0498	4.76692	5.154	5.83643
Cre01.g048102	3.85703	3.37199	6.64729	5.26472	0.153351	0.208749	0.240111	0.206276	1.0517	1.26097	1.59151	2.34987
Cre01.g048150	90.359	83.3011	29.2048	31.9636	1.99788	3.49185	3.62689	1.64744	30.5616	38.3113	7.80339	8.07882
Cre01.g048200	0.0655832	0.0943605	0.252621	0.16374	0.06245	0.17002	0.046765	0.0289664	0.130443	0.101817	0.0409339	0.0717713
Cre01.g048250	2.10739	4.6446	8.52847	7.68118	3.41939	4.16766	3.2827	1.66707	1.00097	1.04032	1.39604	1.69238
Cre01.g048300	1.85787	1.21252	2.89874	3.04212	0.21338	0.237651	0.19016	0.010797	1.23986	1.65007	6.16247	6.84412
Cre01.g048350	0.790473	0.364995	0.378603	0.451272	0.810845	1.15235	0.449927	0.323586	40.3157	41.657	40.513	50.7431
Cre01.g048400	1.62535	2.21802	3.54211	3.70529	1.98164	3.77956	1.8987	2.8042	10.4841	11.5653	7.02141	7.35724
Cre01.g048450	10.6708	10.1126	10.0576	9.94732	2.57923	3.61077	3.61786	3.57231	11.844	16.6249	11.5415	12.1556
Cre01.g048501	2.48483	4.90942	2.18384	2.32644	1.25476	2.06592	1.2154	0.917898	3.41466	3.99489	1.86423	1.87466
Cre01.g048550	6.29992	5.55827	9.17972	7.7207	23.5572	8.94499	29.425	10.3557	2.48244	2.51734	3.41071	2.31709
Cre01.g048600	2.2192	3.5499	2.8195	3.32867	9.67173	7.98424	6.73564	12.5674	7.16836	7.22263	5.17778	6.36171
Cre01.g048650	65.9316	44.3303	42.4603	39.6305	58.8768	51.4139	63.9499	116.783	28.3504	30.7355	68.9646	69.3343
Cre01.g048701	0.0422844	0.0400253	0.063873	0.0989726	0.0671071	0.0685121	0.308368	0.466899	1.10034	0.813438	28.4006	31.37
Cre01.g048750	29.3102	5.05203	11.0567	14.2094	34.5487	46.6992	42.6528	21.2548	13.8983	18.1622	23.4843	16.1186
Cre01.g048800	10.0454	11.0935	9.89722	9.84717	2.68262	3.84879	3.96553	4.01018	13.5975	11.6921	9.1547	9.36655
Cre01.g048850	5.5904	5.30583	8.0827	7.30274	8.06948	9.27074	10.8165	12.736	7.7799	8.52447	8.0493	9.59439
Cre01.g048900	2.64994	3.09044	4.17026	3.58755	0.131882	0.272611	0.32321	0.130499	3.86271	4.05105	5.07781	7.08996
Cre01.g048950	28.9945	7.71581	9.35885	11.5768	20.1924	26.178	27.0658	5.95921	17.5198	21.4232	26.7982	20.2578
Cre01.g049000	61.7925	20.1192	38.4672	47.7681	12.2518	20.6005	21.2522	11.8674	23.9515	34.0624	28.3216	28.3134
Cre01.g049050	26.8467	19.609	23.2967	22.5378	8.82787	13.2999	12.3955	9.75512	33.7229	38.2623	23.2964	25.2274
Cre01.g049100	4.80187	5.79143	4.70643	4.81111	0.283587	0.467918	0.421213	0.384568	8.70213	10.307	4.1232	6.09166
Cre01.g049117	0.0469357	0.14217	0	0.0732397	0.111733	0.101398	0.243405	0.70483	0.093354	0.126725	0.03255	0
Cre01.g049132	16.7126	20.3617	16.9653	15.4464	21.9824	30.5224	43.7584	54.163	16.333	20.8416	16.4769	13.2515
Cre01.g049200	1.32373	2.02385	2.90444	1.00011	1.01052	0.760183	3.11739	1.39874	0.0388821	0.0678615	0.087153	0.0687642
Cre01.g049250	0.448353	0.587276	0.356936	0.709077	0.365393	0.401403	0.188524	0.149858	0.0964069	0.212663	0.159669	0.13261
Cre01.g049300	2.7972	3.43381	6.94044	7.2122	22.023	17.3106	12.7353	6.54404	1.14459	1.09893	1.28062	1.75377
Cre01.g049350	20.6681	16.1974	20.349	19.1622	4.10014	4.4578	3.52347	2.20805	5.61681	6.72629	27.8175	30.6442
Cre01.g049400	6.69458	12.9249	5.5732	7.45933	6.44942	8.77926	7.44542	6.65049	20.6608	21.3812	15.0258	15.3898
Cre01.g049450	10.4492	17.0844	7.80238	10.8161	6.78409	8.93556	7.38938	15.0779	30.0334	33.1818	15.1725	14.8895
Cre01.g049500	111.426	156.506	104.575	138.72	236.68	230.791	209.754	129.893	383.146	399.388	184.578	181.669
Cre01.g049550	14.2893	11.753	12.8807	13.0855	6.22995	9.33074	11.8141	8.59322	16.5655	17.5874	21.2329	20.2095
Cre01.g049600	22.3899	12.0756	14.8852	14.0987	19.6093	24.6258	12.7056	11.7651	27.5647	27.359	11.5083	10.4884
Cre01.g049650	2.62266	3.13603	3.21522	2.86999	4.2273	3.71129	3.96589	2.74685	4.09769	4.33132	4.1659	4.53292
Cre01.g049750	8.61426	6.40113	11.1857	13.0825	11.7887	17.6479	15.9162	8.38255	10.9643	13.6813	12.9543	11.5528
Cre01.g049826	2.01612	2.53237	4.89923	3.61791	1.37377	1.11414	3.79578	3.79805	0.682866	0.428969	0.361705	0.299776
Cre01.g049900	25.4956	24.7778	18.5624	21.7004	8.63269	12.4655	10.6933	7.2305	32.8516	31.3602	19.4914	17.8429
Cre01.g049950	22.2921	13.0511	47.1697	36.1831	26.0045	58.3861	80.9878	18.1009	50.4693	13.5795	42.7616	17.5895
Cre01.g050000	29.17	35.7476	31.3721	37.9772	7.38932	10.3866	6.91241	6.22774	35.2123	37.7928	19.3127	20.3868
Cre01.g050050	10.2342	6.60325	11.2001	10.531	5.53142	7.72705	9.88362	6.36515	7.21792	7.80675	8.07514	7.14275
Cre01.g050100	157.219	158.349	134.196	132.242	217.916	170.994	252.078	199.314	24.4297	22.9586	34.7324	28.0377
Cre01.g050150	5.69763	4.82491	5.26344	5.75986	1.04522	1.14707	1.29072	0.798244	4.67109	5.29323	2.55986	2.51421
Cre01.g050200	0.0819043	0.046517	0.0927908	0.143781	0.0974891	0.0884713	0.0663671	0.0904376	0.0407264	0.11057	0	0.0186734
Cre01.g050300	9.52673	21.484	7.82789	9.35236	6.93661	10.3283	8.8223	20.6687	22.1065	27.3472	19.0218	25.0616
Cre01.g050316	10.7565	22.3273	8.72873	10.3831	9.36919	11.9972	11.9024	30.5528	21.8809	27.5563	22.5177	25.9306
Cre01.g050350	2.89804	4.35335	2.78362	2.21194	0.912364	1.2136	0.867845	0.639996	4.76168	6.0811	2.7744	2.18327
Cre01.g050400	8.1516	28.8011	15.0907	13.6705	13.0951	16.7171	13.5551	7.84643	48.9338	47.0086	30.6776	28.1197
Cre01.g050451	3.11506	3.09755	4.17671	4.37597	0.330831	0.379534	0.356948	0.340487	1.82536	1.82654	2.06211	2.46778
Cre01.g050500	11.0905	4.3721	9.28744	9.63975	1.05011	1.02044	3.69713	2.02763	3.36199	4.76668	12.8323	12.3462
Cre01.g050550	100.664	110.038	92.7743	129.58	127.036	117.899	109.816	78.1056	185.374	211.458	32.8735	27.397
Cre01.g050600	7.30912	6.35782	5.94405	5.83943	2.8652	3.875	2.7383	3.37534	5.45017	5.466	4.86225	7.04927
Cre01.g050608	0.970742	1.03139	2.04991	1.94756	0.907858	0.538554	0.465534	0.319376	0.820911	0.875887	0.923949	1.0795
Cre01.g050616	0	0	0	0	0	0	0	0	0	0	0	0
Cre01.g050624	0	0	0	0	0	0	0	0	0	0.0297477	0	0
Cre01.g050650	3.92214	4.90322	6.34557	4.62237	6.26828	7.06102	5.80758	7.49452	0.629558	0.3437	0.314949	0.483188
Cre01.g050700	0.175602	0.132976	0.309467	0.50236	1.50182	3.02086	1.26481	0.637708	0.413949	0.316081	0.0135312	0
Cre01.g050750	0.0875873	0.0852766	0.387467	0.458833	0.933318	1.06324	1.23289	6.94121	0.290349	0.177363	0.251646	0.285273
Cre01.g050800	0.090624	0.0686258	0.16256	0.25631	0.710132	0.913642	0.462626	0.38025	0.307926	0.275268	0.11784	0.299591
Cre01.g050850	30.033	39.9972	39.2641	33.1962	26.4315	30.4421	31.4393	25.6642	41.2271	40.6223	31.2383	30.4824
Cre01.g050900	12.2938	11.1832	15.3391	17.8363	6.76945	6.55158	3.69228	4.07523	9.14175	10.2292	6.50604	7.05123
Cre01.g050950	549.303	350.463	427.98	334.304	0.811265	2.47639	3.72538	0.903102	11.6153	7.936	28.9835	27.2643
Cre01.g051000	13.6464	7.66817	11.0147	11.0751	1.48736	1.79422	2.2671	1.37305	8.24425	9.6741	9.86012	10.6314
Cre01.g051050	12.8633	15.4878	20.2349	16.5272	60.8803	59.0111	35.553	22.3975	1.92071	0.660181	0.944447	0.982275
Cre01.g051100	15.8195	14.1831	13.2458	11.3402	8.20497	12.306	10.5057	13.3862	21.3356	22.0562	24.9367	25.9174
Cre01.g051137	0.19201	0.145401	0.652593	0.299617	0	0.13827	0.124468	0	0.190951	0.194408	0.199739	0.175106
Cre01.g051174	0.541566	1.06703	0.927899	0.817687	0.405869	0.371937	0.354315	0.39866	1.60909	3.28998	12.5784	17.1626
Cre01.g051211	0.0749417	0.198626	0.113204	0.0779607	0.0792904	0.0989394	0.0161934	0.0441331	0.737006	0.531144	31.5125	40.4483
Cre01.g051250	34.0916	38.139	53.9172	47.6058	212.048	164.423	111.117	107.624	10.0621	8.36613	4.7948	3.38328
Cre01.g051300	4.9271	5.31397	3.48712	3.04668	7.64635	5.69846	9.76796	15.1673	2.43665	2.62805	1.362	1.47683
Cre01.g051350	4.69162	8.38293	4.95025	5.94997	3.63924	4.89696	4.56764	3.63211	15.1215	14.3159	11.2233	11.714
Cre01.g051400	35.8059	31.2492	17.1632	20.2678	13.0356	14.8081	20.8461	37.6429	85.4975	81.6185	46.5852	36.2771
Cre01.g051450	14.5027	20.6725	18.0619	16.2106	17.4479	20.2532	18.8203	14.2209	13.2094	14.5631	4.35131	3.78958
Cre01.g051466	0.0293348	0.177712	0.376651	0.160212	0	0.0211246	0	0	0	0	0	0.0267522
Cre01.g051482	0.0418653	0.158514	0.06324	0	0.033221	0.0904441	0.0271388	0	0.0277564	0.0847764	0.0290337	0.0381796
Cre01.g051500	1072.8	919.439	1014.76	1087.45	82.1833	99.0736	117.457	38.2055	841.016	833.308	67.6556	46.9122
Cre01.g051550	6.15861	7.47871	7.68893	6.74441	0.553466	0.8763	0.817692	1.45509	7.28565	7.15208	6.19554	8.70884
Cre01.g051625	2.21517	3.5646	3.13701	4.56081	1.41599	2.25985	1.3163	0.896854	2.61092	2.59588	1.53623	1.40289
Cre01.g051700	5.9143	8.00085	7.07897	6.52275	6.7215	7.24752	6.35515	7.46468	10.3744	11.8275	10.2053	11.9757
Cre01.g051750	7.2135	7.10233	8.96798	6.98657	7.14637	9.65686	8.64553	9.40942	2.62407	2.91354	4.16036	4.70365
Cre01.g051800	1.40215	3.13162	19.2768	17.4621	0.830958	1.20144	1.53023	0.501708	29.9478	25.8655	9.79783	9.25853
Cre01.g051850	0.00983977	0.11922	0.104045	0.122834	0.0624645	0.177145	0.0318927	0	0.0652369	0.0929849	0.0682391	0.071788
Cre01.g051875	1.37616	1.26865	3.70563	3.96802	2.04159	2.84374	3.14168	0.739948	6.86271	5.20991	8.79681	7.96656
Cre01.g051900	133.219	136.493	99.1327	109.187	192.253	199.021	165.472	119.827	256.481	257.875	133.344	116.962
Cre01.g051950	17.1551	19.5561	13.5954	14.8838	10.1609	14.3795	25.2705	32.3583	24.9386	31.0656	19.9351	17.1588
Cre01.g052000	15.8192	23.9584	14.1073	14.8182	10.0348	13.8013	17.5867	17.2488	23.3923	22.7872	19.4574	17.2345
Cre01.g052050	15.8334	17.6138	21.7633	24.1738	9.45255	8.85627	12.8827	11.5198	8.1931	9.0833	16.8107	18.4489
Cre01.g052100	448.432	187.069	325.073	335.09	108.239	160.973	197.14	125.172	55.9224	64.5671	102.062	83.4257
Cre01.g052150	17.0399	14.9071	12.411	14.151	52.7021	44.2496	26.3794	15.9524	9.40687	7.95008	9.79899	8.66795
Cre01.g052200	14.6977	1.67368	5.73823	7.30721	16.9025	23.0781	22.4222	10.7136	10.3306	14.154	24.2177	18.3924
Cre01.g052250	53.6087	26.7103	28.2886	32.2972	15.2223	17.4964	22.9705	13.1766	24.0115	27.2161	11.7451	8.73233
Cre01.g052300	6.24238	6.98508	7.58935	7.20629	1.58703	1.20456	2.75009	2.18427	7.09598	6.76625	14.4752	14.945
Cre01.g052350	13.7836	13.909	17.8396	17.7332	6.76968	7.49596	15.5797	11.8102	15.7021	15.2557	25.3434	24.1823
Cre01.g052400	16.6441	11.3386	12.5224	12.3341	3.17862	4.61227	7.31788	6.16863	6.20624	7.37409	10.8742	9.1815
Cre01.g052450	5.54197	4.75005	5.1593	4.79795	0.983775	1.31847	1.46362	1.39975	8.46991	8.26299	3.97433	5.01663
Cre01.g052500	3.58906	3.47555	4.78897	4.69251	2.63224	3.57921	6.30995	4.6403	6.30933	7.55407	6.01891	7.14128
Cre01.g052550	7.69978	7.57938	9.17034	7.48782	6.40172	6.78928	10.5308	10.6019	6.54811	7.87785	7.10955	7.80659
Cre01.g052601	6.07187	3.05653	5.79486	5.40249	3.53424	5.62533	4.06009	2.628	4.77536	5.42548	5.44154	6.14024
Cre01.g052650	0.508254	1.29995	1.22213	0.926624	0.337464	0.455637	1.70787	0.650542	5.9107	7.66652	21.0838	33.4152
Cre01.g052750	1.92636	3.00003	5.41305	3.84621	1.51335	2.84367	6.99173	7.93348	0.212506	0.142793	1.28259	1.46738
Cre01.g052800	0.396606	0.475072	0.136158	0.0225045	0.0514988	0.0726991	0.0186979	0.00636984	0.0334659	0.0584086	0.070012	0.0394571
Cre01.g052850	0.0749069	0.267412	0.0242467	0.0292217	0.0976517	0.023118	0.0693681	0.00472635	0.05321	0.0902886	0.0779222	0.0975889
Cre01.g052950	0.33479	0.450002	0.726972	0.796684	0.444985	0.337524	0.727032	0.162655	0.926697	1.67226	0.777796	0.915948
Cre01.g053000	26.5382	37.7143	104.156	62.3224	15.6867	22.3323	21.814	1.65532	119.733	138.655	127.824	152.733
Cre01.g053050	0	0	0	0	0	0	0	0	0.0733787	0.0249023	0	0
Cre01.g053100	1.96529	2.93269	2.20905	2.32708	1.05495	1.09057	1.27398	0.908865	2.59061	2.76236	2.52543	2.84654
Cre01.g053150	0.260032	0.472587	3.15216	1.57232	8.06791	8.69794	15.0695	2.12471	34.7125	9.0217	44.1725	70.1932
Cre01.g053200	0.508148	0.463184	1.27931	1.39497	0.36589	0.528561	0.427002	0.664995	2.47059	2.55977	2.33629	2.61742
Cre01.g053250	5.10239	7.15237	8.11852	6.98879	2.41132	3.62942	3.4509	5.53884	23.9506	23.0371	11.4098	15.0505
Cre01.g053288	7.45314	6.46016	15.6059	11.4333	3.20278	3.79829	16.3525	10.3719	11.8441	10.2474	10.9101	8.80471
Cre01.g053300	2.35672	3.80314	7.41453	5.54159	0.541685	0.772481	2.73936	9.15994	9.2025	9.11675	17.6627	20.1584
Cre01.g053350	3.37605	3.14329	3.62623	2.80676	0.647783	0.667572	0.448461	0.672224	2.81622	2.99794	1.82314	2.24603
Cre01.g053360	2.26861	2.17459	2.14721	1.71399	0.239266	0.506645	0.437459	0.304401	2.07524	1.97712	1.10529	1.61059
Cre01.g053450	7.30693	7.44245	9.08562	7.40863	5.45752	6.28332	7.30688	6.21661	4.64352	4.77018	3.45901	3.72719
Cre01.g053500	14.0293	22.0815	14.1225	18.9705	5.73231	8.35819	11.0503	11.8286	26.9403	28.7807	12.219	10.5447
Cre01.g053550	0.144368	0.109324	0.363461	0.37546	0.435325	1.55944	0.530316	0.484604	0.389241	0.337818	0.153517	0.263317
Cre01.g053600	3.87477	5.58038	6.73282	6.54706	2.13155	2.34522	2.20359	1.65889	3.82977	4.09164	6.7921	7.30576
Cre01.g053700	0.389161	0.577603	0.885694	0.667983	0.78643	0.672582	0.548266	0.320847	0.340574	0.441304	1.18749	1.10729
Cre01.g053750	8.00821	7.28778	7.21567	6.02888	3.86484	5.85118	3.87066	2.15117	9.42338	11.0006	7.90836	8.43497
Cre01.g053800	0.477013	0.200679	0.360277	0.289467	1.71035	4.78364	0.721511	0.436975	0.550519	0.560484	0.232792	0.257788
Cre01.g053850	8.21737	17.603	6.04707	4.71051	2.33564	1.40341	3.71185	3.59391	0.333011	0.311915	3.51819	3.55458
Cre01.g053900	11.0595	19.6273	10.8433	10.9475	5.08021	4.66352	2.53032	5.56388	9.26352	13.024	3.09664	4.05863
Cre01.g053950	54.1683	94.8806	45.668	32.0671	0.209065	0.252968	0.444049	0.077577	3.44692	4.51112	0.121809	0.0961079
Cre01.g054000	15.0403	7.64732	5.88328	6.19762	28.1084	30.6854	22.6828	17.1478	10.3594	16.9271	32.1242	27.671
Cre01.g054050	64.5202	77.4535	82.7803	87.6798	78.7921	79.9115	124.901	109.138	51.2424	55.2371	97.5431	75.1472
Cre01.g054100	4.59973	3.89431	3.89552	3.90647	1.79507	2.563	1.39799	0.78599	8.21889	6.46406	4.00571	4.42859
Cre01.g054150	56.363	41.5965	50.1799	46.5956	6.68681	9.25845	13.7501	18.9603	28.8682	25.1247	51.5773	49.7322
Cre01.g054200	12.8794	12.3764	9.95963	12.0758	51.9649	42.0681	32.7438	30.8487	16.1703	14.3509	3.6425	2.80262
Cre01.g054250	0.0797272	0.030187	0	0	0.0105442	0.0765508	0	0	2.23768	2.10777	235.485	299.291
Cre01.g054300	3.46748	5.07937	4.63676	4.97833	1.30246	1.53504	2.04049	3.32661	6.18539	4.44124	4.77492	7.48433
Cre01.g054350	21.26	26.9725	12.1741	13.2265	2.02149	2.9352	4.68394	3.06863	9.21257	11.5991	7.61285	7.39207
Cre01.g054400	18.4423	12.5352	15.6929	19.1317	10.4648	13.6764	14.4485	18.5056	27.2548	26.8904	16.3862	15.6599
Cre01.g054433	0	0	0	0	0.00597079	0.0162555	0	0.00664669	0.00498864	0	0	0
Cre01.g054500	11.3675	66.8698	31.7111	34.9967	83.0072	94.6791	32.147	26.6717	265.94	207.7	33.5946	32.3085
Cre01.g054550	0.267061	0.905658	1.28916	0.878756	0.322485	0.351186	0.127958	0.143596	0.785221	0.572144	8.68061	8.53483
Cre01.g054600	0.162678	0.58515	0.675771	0.327887	0.656201	0.478354	0.298788	0.0718509	0.350527	0.292818	7.52119	8.04834
Cre01.g054650	2.43483	2.26929	3.78676	3.32726	1.57768	1.19312	1.52232	1.84536	2.64588	2.4701	4.28635	5.34753
Cre01.g054700	9.3177	6.96986	11.393	10.9047	4.50841	5.15513	6.42682	6.90081	20.3784	23.0099	16.6865	21.0103
Cre01.g054750	1.35146	0.885104	2.40008	2.22284	2.98535	4.12957	2.52166	18.7137	1.87677	2.02168	1.6465	1.64885
Cre01.g054800	8.09902	14.5588	12.8617	10.2493	2.64472	3.50547	3.93071	3.01153	16.8959	14.4884	13.7094	10.031
Cre01.g054850	89.1078	39.6471	59.0869	62.7184	80.7566	118.556	111.627	86.139	85.1856	100.292	85.7718	76.184
Cre01.g054900	1.93524	1.22928	1.467	1.46012	2.21629	2.79742	3.20288	3.70077	3.33217	4.33989	6.63182	7.8223
Cre01.g054950	2.4305	3.16569	3.23084	2.66748	1.87722	2.34534	1.75411	2.03248	2.84681	3.0624	2.2137	2.33474
Cre01.g055000	23.728	13.4998	21.4348	18.2084	9.87267	13.4448	26.4622	33.0949	16.6526	21.9275	34.2533	36.2454
Cre01.g055050	0.801144	0.330912	0.742606	0.880771	0.751311	1.23251	0.920637	2.66992	3.59735	4.00659	3.30832	4.05158
Cre01.g055100	1.31312	0.550729	0.686612	0.44133	11.3497	14.1113	17.1815	76.6456	0.375023	0.204542	0.0700503	0.0736934
Cre01.g055151	2.03812	1.77595	1.7713	2.04761	0.155083	0.100527	0.036197	0.0739879	0.814457	0.678436	1.35536	1.47677
Cre01.g055200	5.37085	6.87536	7.13104	7.98173	5.93619	7.18278	8.28952	4.70668	10.6118	10.0846	10.1395	10.7484
Cre01.g055250	1.07711	1.52748	2.32221	3.08646	0.777005	1.29744	1.0156	1.10715	145.562	133.815	84.3675	82.7437
Cre01.g055300	0.962098	2.70932	1.49872	2.18155	3.1015	2.83626	2.43621	2.41681	0.817263	1.7047	0.834022	1.45319
Cre01.g055316	0.591928	1.6843	0.934783	1.16157	0.626276	0.63293	0.48836	0.633793	1.8433	1.25918	0.460262	0.441668
Cre01.g055350	0.248184	0.380151	0.353596	0.180434	0.129801	0.0731137	0.16454	0.254112	8.20104	7.86596	49.7808	62.9057
Cre01.g055400	13.9748	1.09032	3.74219	5.98033	22.1619	25.0217	47.9444	19.527	12.4378	21.3527	27.2246	19.0782
Cre01.g055404	0.760141	3.04258	1.53098	2.54174	4.65316	5.94312	7.08627	12.4382	11.8792	12.192	3.89094	5.3477
Cre01.g055408	126.064	77.3654	102.763	83.286	8.28214	12.0126	36.8838	35.3766	257.667	368.349	171.494	177.368
Cre01.g055412	7.19924	6.89551	8.91342	7.7201	0.443455	0.378763	0.93763	0.755002	2.85511	4.61536	9.00509	11.482
Cre01.g055416	13.6983	10.8842	16.7677	15.8998	6.96103	7.77492	7.93933	10.9679	13.4886	16.83	22.0883	18.0001
Cre01.g055420	74.4936	87.6278	78.5465	75.9684	44.7447	62.422	62.2799	63.6332	53.5473	54.2328	53.4777	47.9145
Cre01.g055424	1.345	3.46985	2.13501	4.05526	0.976838	1.42822	1.50732	0.986731	12.0307	13.9565	5.12228	6.40321
Cre01.g055428	7.43077	6.8135	9.50224	7.60101	54.7055	46.1374	28.5697	16.4853	4.33001	3.17278	1.71058	2.02307
Cre01.g055432	6.29794	9.27504	7.61567	7.34502	6.16885	7.53516	7.62081	18.2255	12.0828	11.1103	7.73891	8.74685
Cre01.g055436	0.567389	0.708939	0.964208	0.863235	1.05805	2.04294	0.496536	0.576383	0.940437	0.746818	0.924692	1.42295
Cre01.g055440	0.150128	0.113685	0.0425205	0.0292829	0.416953	0.94596	0	0	0.037325	0.0886681	0.24727	0.188252
Cre01.g055444	0.405784	0.722116	0.628284	0.506557	0.418598	0.540594	0.355112	0.179225	24.8854	22.1449	32.2639	31.122
Cre01.g055448	0.302377	0.41216	0.319731	0.566206	0.287931	0.283072	0.254817	0.186973	0.841991	1.08174	0.629099	0.358484
Cre01.g055453	66.2054	35.4293	41.0312	43.4481	54.6152	73.5115	62.6986	34.6535	57.0167	58.1062	53.1843	42.7915
Cre01.g055457	0.400969	0.197364	0.302844	0.125137	4.04086	6.64116	0.558838	8.09338	0.292424	0.257119	1.5155	1.51753
Cre01.g055461	0	0	0.0298452	0	0	0.0284559	0	0	0.392978	0.5868	15.0997	28.7213
Cre01.g055465	11.7547	11.0528	22.1776	17.6482	5.11595	5.48583	8.09551	8.01173	6.66519	8.95646	17.5489	19.0481
Cre01.g055469	2.46457	0.236346	0.78847	1.00763	0.469707	0.589012	0.397665	0.133096	0.385308	0.464928	3.34374	3.12112
Cre01.g055473	0.222057	0.0215583	0.141913	0.222118	0.0180725	0.0287014	0.0221456	0.00502959	7.90848	12.1562	61.3502	94.3687
Cre01.g055477	7.94513	10.8825	11.3441	10.8913	8.77875	7.96671	12.6707	24.0329	9.13953	11.1638	15.0372	16.743
Cre01.g055500	1.89423	2.56718	2.86748	2.27711	1.76116	1.82657	2.83	4.8259	2.52789	2.77668	3.68161	5.05636
Cre01.g055550	2.80037	7.3325	3.96201	4.76982	0.766798	0.894688	1.53406	0.766499	10.7083	8.14661	4.34912	4.46021
Cre01.g055600	0.0251381	0.0380721	0.254416	0.125524	0.227403	0.376531	0.153178	0.0843819	0.159997	0.176468	1.52368	2.48049
Cre01.g055966	1.87092	1.92276	3.85469	3.17762	0.570618	0.792792	0.759036	1.50652	2.5652	3.0111	5.20761	8.39758
Cre01.g056331	12.4607	22.6378	11.4174	14.2193	14.0358	17.0511	15.2393	15.1255	79.6163	72.7991	28.1585	25.1238
Cre01.g056696	0.434569	0.486143	1.50683	2.25781	0.932635	0.988612	1.70944	2.07642	4.20388	3.82664	10.8016	18.3654
Cre01.g057061	1.51562	0.278234	0.927912	1.59459	3.35291	5.23389	6.67643	4.51345	3.19723	4.34014	5.38283	4.50258
Cre01.g057426	0	0.0365162	0.0364207	0.188116	0.0765297	0.0347253	0	0	0	0.0650985	0.0668836	0.219881
Cre01.g057791	2.24964	2.45512	3.28398	2.56642	0.570043	0.558154	0.404404	0.985258	1.83616	1.48659	2.32708	3.07738
Cre01.g058156	0.0747648	0.339698	0.0282341	0.0583325	0	0.0269198	0	0	0.099137	0.151397	0	0.136365
Cre01.g058521	8.7336	10.1518	9.02905	7.81732	2.37408	3.30048	3.06182	2.33919	9.36917	9.48719	14.4003	14.6407
Cre01.g058886	19.9421	13.1626	14.4342	12.1249	9.9081	14.3445	11.3987	10.018	28.4082	28.1039	24.0777	23.8799
Cre01.g059252	9.40523	11.5415	12.0789	11.7546	5.77383	6.90817	7.4932	9.46969	12.1889	9.69599	7.53872	9.12543
Cre01.g059617	4.33093	5.30004	6.62648	6.97112	3.31852	3.67285	5.34146	5.4481	8.1534	7.47172	10.9469	14.1803
Cre01.g059982	2.57816	4.20502	4.96058	5.37011	1.00903	1.68016	4.59787	5.85326	2.04188	2.05521	2.73453	3.29804
Cre01.g060347	6.593	8.9492	6.37698	5.95722	1.5509	1.8109	4.45122	4.68446	7.0577	6.59619	5.90057	7.41471
Cre01.g060712	0.0972761	0.0552473	0.0918381	0.151792	0.0192976	0.0175126	0.0630583	0.0429644	0.128987	0.0656607	43.7655	60.79
Cre01.g061077	70.0584	67.451	62.8652	53.7411	102.246	119.132	126.036	113.095	184.36	155.388	72.8661	70.6802
Cre01.g061442	35.4859	26.3939	36.6974	35.963	40.9606	44.8788	47.7464	42.3623	19.6127	21.8643	34.4841	36.0184
Cre01.g061807	23.6139	23.7852	20.0259	20.5987	87.1269	107.153	78.4325	101.634	26.9395	24.9031	56.5784	54.0855
Cre01.g062172	4.36235	1.48654	0.549132	1.13452	14.1926	10.3143	1.88524	1.41294	3.71167	2.55195	2.3194	2.45329
Cre01.g062537	7.89744	13.7132	13.178	13.613	6.29593	7.53872	5.19087	2.88782	30.3441	30.7694	22.0859	17.6537
Cre01.g062902	7.95425	10.3295	11.0439	10.6162	2.60532	2.21808	4.71743	6.18919	13.2401	11.8805	14.7179	16.0513
Cre01.g063267	10.3983	2.53831	4.24668	5.84918	11.9694	15.2486	22.9205	14.1521	8.35168	10.9844	24.8583	22.1213
Cre01.g063632	1.63688	0.969642	1.98407	1.87448	0.513275	0.693942	0.453532	0.186573	4.06965	3.99184	2.58162	2.70866
Cre01.g063997	17.9779	14.9935	14.2372	12.5319	6.64428	8.52408	9.14801	7.78929	23.107	25.4419	27.4978	32.065
Cre01.g064362	1.61764	0.884904	1.98401	2.1776	3.39875	4.69435	7.84743	4.4745	2.52594	3.61792	1.95903	2.61578
Cre01.g064727	0	0.0412166	0.0164435	0.0509592	0.250504	0.384113	0.666847	1.03852	0.0649545	0.139608	0.230253	0.367313
Cre01.g065092	0	0	0	0.0405885	0	0	0	0.0459539	0	0	0	0
Cre01.g065457	1.39547	1.13379	0.801457	0.635114	1.90324	2.12496	2.35573	1.60506	1.82146	2.37446	0.947603	0.954464
Cre01.g065822	17.692	23.5083	35.635	27.904	38.371	35.8479	33.1043	28.66	14.5158	13.9204	5.54792	4.53388
Cre01.g066187	47.8554	51.1472	38.8477	40.4159	24.3048	28.0321	28.0818	19.4567	24.8914	28.774	46.4602	35.8524
Cre01.g066552	155.662	278.897	167.337	157.074	4.94605	6.77888	33.5208	27.9334	166.365	127.834	115.862	86.5814
Cre01.g066917	3342.75	1741.59	4041.17	3331.89	5.22606	10.0592	89.1921	7.22576	4659.82	5466.62	59.3755	42.4635
Cre01.g067282	0	0	0	0	0	0	0	0.0122063	0	0	0	0
Cre01.g067647	0	0	0	0	0	0	0	0	0	0	0	0
Cre01.g068012	7.18008	8.10968	13.2663	10.0857	32.4363	31.5392	19.5293	16.0295	1.64953	0.839696	0.487625	0.838534
Cre01.g068377	7.40999	2.79913	3.93451	4.38634	8.13102	10.9445	10.8997	7.22903	8.27534	10.9318	13.3062	12.0415
Cre01.g068742	10.8065	18.4624	8.56009	8.32173	1.61744	1.7209	1.92501	2.79393	11.3236	11.6709	12.2225	13.3645
Cre01.g069107	17.3517	23.9832	21.3121	25.2688	12.8332	13.1929	15.6982	10.3796	30.0725	32.3793	33.1796	28.0378
Cre01.g069472	19.9003	13.7557	23.0093	18.9888	1.68148	2.66487	3.57343	2.46865	10.1091	11.8882	8.64688	9.22821
Cre01.g069837	4.19788	5.09305	6.09681	5.17113	21.306	20.2074	13.2892	12.6398	2.035	1.25427	0.610422	0.782128
Cre01.g070202	26.0357	30.8907	19.6244	18.977	5.2277	6.81257	11.2402	21.9278	26.626	30.6476	16.7035	13.1695
Cre01.g070567	12.5579	6.63459	6.01854	8.47954	9.65045	15.082	18.2689	9.95055	13.9685	14.3903	23.3926	20.3555
Cre01.g070932	0	0	15.7362	12.229	0	0	8.39147	8.72483	3.85735	3.35848	2.84057	3.14101
Cre01.g071297	0	0	0.818066	0.745654	0	0	0.413017	0.534673	0.443537	0.215031	0	0
Cre01.g071662	0	0	5.52701	6.76758	0	0	6.58899	9.92761	5.10094	5.012	3.35226	2.91435
Cre01.g072027	0.0608326	0.00921319	0.257295	0.284774	0.173779	0.157704	0.615172	0.644837	0.129061	0.0821231	0.109688	0.122049
Cre10.g417426	0	0	0	0	0	0	0	0	0	0.0175142	0	0
Cre10.g417450	0	0	0	0	0.0337563	0.0153169	0	0	0	0	0	0
Cre10.g417500	10.543	9.61598	11.5727	13.9655	3.73684	5.63509	4.82962	4.90491	23.1443	26.5522	15.0131	15.1486
Cre10.g417550	9.89738	13.2834	12.2793	11.7055	5.02461	7.22999	9.9289	13.1521	15.3174	17.4044	16.5959	17.7659
Cre10.g417576	0.220586	0.12528	0.124953	0.0860519	0.131279	0	0	0	0.109685	0.0372234	0	0
Cre10.g417600	3.0605	0.522144	1.28824	0.84943	1.24788	0.82756	0.313666	0.544972	0.280704	0.244958	0.0587243	0.165478
Cre10.g417650	14.5962	11.5664	14.9603	15.5533	4.11856	4.66817	4.61419	2.99415	11.5452	13.4272	13.1196	14.1999
Cre10.g417675	0	0	0.0513761	0	0	0	0	0.0600878	0	0.0918298	0.0943479	0.124068
Cre10.g417700	2661.94	2822.04	2033.89	2472	5212.18	4600.78	4368.08	3539.48	1213.91	1138.96	1630.45	1065.13
Cre10.g417730	2.74977	1.25655	1.4144	1.90497	4.40162	5.2406	6.42318	4.81613	5.28063	11.0244	14.4174	16.7539
Cre10.g417741	0	0.097525	0	0.0502407	0	0.046371	0	0	0.128077	0.0434652	0.0446571	0.176173
Cre10.g417750	28.4157	29.1348	24.4135	22.0853	9.24179	4.81014	13.5553	5.94172	15.1025	16.4899	35.4175	30.8697
Cre10.g417850	4.65816	5.13629	5.29135	4.52534	2.59629	3.17084	4.09041	6.25428	4.96879	5.10533	7.05394	8.97568
Cre10.g417900	0	0.0240332	0.0239704	0	0	0	0	0	1.15728	0.407025	101.905	135.743
Cre10.g417950	9.65502	5.12565	4.74465	5.96986	15.9786	19.872	21.8947	13.378	11.2565	12.782	19.4201	14.6165
Cre10.g418000	10.5893	8.21495	11.8012	11.8765	16.3718	19.2919	21.843	21.6313	10.8743	12.6445	21.193	18.8155
Cre10.g418050	0.102696	0.181457	0.0689456	0.0623191	0.108655	0.139689	0.0517778	0.0403183	0.446344	0.400509	27.6965	39.9801
Cre10.g418100	27.5685	35.5138	27.835	27.2846	16.9779	30.5889	18.9901	25.3693	66.4692	60.9457	43.8609	45.6077
Cre10.g418150	16.1544	21.3698	26.4671	24.6206	148.252	127.422	79.2547	59.6501	9.41301	6.56954	3.60099	3.29415
Cre10.g418200	18.5311	23.4525	16.7237	15.5967	14.9943	17.9679	26.9811	56.3907	45.492	42.7451	30.8382	30.273
Cre10.g418250	0.536852	0.690553	1.3775	1.44592	0.951212	0.80497	0.643578	0.812033	1.62849	2.2189	1.32093	2.13943
Cre10.g418300	3.97677	3.94833	5.33968	5.52746	1.53107	1.93038	3.0362	2.75826	1.71865	2.29656	2.01225	2.28346
Cre10.g418350	13.5572	16.1155	16.7995	21.1801	13.7844	18.8332	21.6073	35.9273	26.4763	31.2606	15.7811	14.7896
Cre10.g418400	11.4713	5.43537	9.96608	11.4371	28.4094	38.5473	37.0964	23.6185	24.146	31.1991	30.1673	22.9201
Cre10.g418450	1040.33	1117.29	1101.81	1638.33	641.409	701.081	962.319	1033.76	827.93	862.896	818.916	605.34
Cre10.g418500	13.51	15.8451	15.0946	15.0112	3.85105	5.02101	7.56737	12.4951	15.557	18.1498	23.0569	26.0515
Cre10.g418550	0	0.763572	0.0815974	0.140485	0.114305	0.363062	0.186756	0.159056	0.0596893	0.0121539	0.0374617	0
Cre10.g418600	10.4042	11.2401	9.94362	7.85331	6.18061	5.27499	2.81666	1.74883	1.24004	0.72795	1.81016	0.840973
Cre10.g418626	0	0.026049	0.0779428	0	0	0	0	0	3.37534	0.696575	0.0238559	0
Cre10.g418650	45.6109	39.7348	33.5564	48.4667	52.4984	67.8117	52.0449	28.4338	111.393	113.005	233.785	205.018
Cre10.g418700	6.71271	7.53411	6.46421	6.43446	5.19351	6.68121	4.72443	3.53662	5.32468	5.59906	6.15162	6.44969
Cre10.g418750	1.4992	1.42467	2.5366	2.02977	0.309075	0.153473	0.357294	0.344062	2.01715	1.76099	2.03862	3.14995
Cre10.g418800	0.0906095	0.0713593	0.65698	0.489208	0.175437	0.289708	0.199705	0.252926	0.249905	0.234857	0.733947	0.968452
Cre10.g418851	4.10888	5.6225	6.37002	5.28676	2.17365	2.45708	2.28971	2.12256	6.57939	6.7147	6.78218	7.56002
Cre10.g418900	4.90931	6.66713	4.39082	3.45497	3.17355	4.10294	5.74112	7.82848	0.561047	0.375585	0.85618	0.761162
Cre10.g418950	12.6182	12.6078	12.4776	12.3872	5.28932	6.11241	9.21971	14.8121	8.39858	9.27931	12.1645	13.5306
Cre10.g418976	0.0171229	0.0518657	0	0.0133595	0.0135874	0.0493221	0	0.0151255	0	0	0.0356243	0.0468463
Cre10.g419000	5.38533	3.91307	6.19518	6.04754	11.2022	11.7575	9.2723	9.17052	13.4149	15.6959	13.3954	10.0637
Cre10.g419050	15.7551	10.2534	14.0902	11.8192	2.92934	3.38943	4.02541	3.44729	6.41591	7.16388	16.0739	17.386
Cre10.g419100	1.58942	3.19813	3.02514	2.67149	0.821604	0.621338	0.794821	0.0962749	0.50581	0.576271	1.01408	1.0602
Cre10.g419150	0.20841	1.60779	23.2373	19.5024	0.0723528	0.11256	0.177319	0.184099	1.20039	0.422026	0.424566	0.190062
Cre10.g419200	3.17429	5.29808	3.5368	3.24922	2.36465	2.42582	2.89458	1.8598	0.849789	0.965118	3.75454	5.57023
Cre10.g419250	157.607	263.241	209.965	233.461	218.14	203.731	214.485	140.702	114.729	114.028	191.655	236.453
Cre10.g419300	0.600818	0.839953	2.40855	2.95683	0.293392	0.0665632	0.179757	0.204128	0.183848	0.249568	1.02565	0.463628
Cre10.g419350	2.77077	3.16569	3.51931	3.44587	0.451856	0.760109	0.391637	0.687034	3.11231	3.51551	1.87338	2.67883
Cre10.g419400	0.839704	1.19108	1.75591	1.22229	0.2536	0.424184	0.219357	0.326592	1.28793	1.21818	1.78612	2.48592
Cre10.g419443	0.618366	0.614595	0.204329	0.361843	0.797365	0.834933	0.250531	0.102419	0.179363	0.391306	3.16268	4.1942
Cre10.g419450	16.7897	15.7723	17.3964	16.3487	21.9817	19.7306	22.6946	24.2698	21.1811	21.118	27.1978	26.0728
Cre10.g419500	15.9883	18.347	21.8193	21.082	7.49051	8.41206	12.6589	11.0484	16.8194	17.5884	16.1205	14.4014
Cre10.g419550	21.5086	23.1658	25.959	26.4192	20.0082	23.6692	32.2504	17.2023	44.4984	42.3119	21.6521	18.4664
Cre10.g419600	8.05232	15.6876	14.8058	15.8586	10.4392	10.9102	6.54119	5.2741	17.5877	16.2375	10.4568	11.5622
Cre10.g419650	34.9556	69.1959	51.1167	56.8504	59.9818	62.4933	72.8512	67.2358	47.0252	44.952	88.2721	78.3934
Cre10.g419700	9.60707	11.4244	12.069	14.219	47.8091	37.5636	32.5311	24.6489	18.148	17.9551	11.0317	10.0381
Cre10.g419750	11.3738	9.54306	7.52515	8.62549	2.45489	3.22704	2.96392	1.96921	10.3911	9.75005	20.3503	18.9193
Cre10.g419800	15.3688	12.7585	17.1948	16.0913	30.4711	29.036	31.4053	11.723	15.2841	16.5147	11.378	8.35711
Cre10.g419850	1.84755	1.86055	3.10498	3.45654	6.54742	9.7381	11.5815	10.433	1.9496	1.75636	1.48924	1.81722
Cre10.g419900	0.128918	0.943701	1.42808	1.38582	0.079566	0.103152	0.148569	0.278372	0.607798	0.4641	0.198678	0.444147
Cre10.g419950	1.46565	12.496	16.8715	15.0393	0.758042	2.14858	2.00198	1.17908	5.88235	5.74149	2.40495	2.16007
Cre10.g420000	2.96056	3.74563	3.46315	5.21129	8.50893	12.3237	26.9852	15.2129	19.1256	23.0055	23.5362	22.192
Cre10.g420050	0	0.0375448	0	0	0	0.071407	0.0642795	0.0437964	0.0493067	0	1.08309	0.859086
Cre10.g420100	11.0954	7.35542	17.8471	20.0465	14.9195	17.739	16.3856	13.9323	15.0513	21.9568	15.4025	12.9159
Cre10.g420150	1.69615	1.55965	2.90781	2.43666	1.86934	2.13265	2.01577	0.344844	3.55209	3.46192	3.23944	3.33917
Cre10.g420200	1.17456	0.365307	0.902959	0.81822	5.2427	6.6533	10.2584	87.8578	0.604901	0.495511	0.0654556	0.066947
Cre10.g420226	0	0	0	0	0	0	0	0.0967952	0	0	0.0759923	0.549618
Cre10.g420250	1.74063	1.41455	1.8277	1.58993	0.640081	1.13117	1.34851	1.08756	3.43393	3.69668	5.7118	6.93031
Cre10.g420350	1585.2	1320.29	1478.9	1451.66	81.0456	89.8177	85.9248	42.1997	1214.56	1384.71	130.44	90.1379
Cre10.g420400	2.30458	2.06188	1.83085	1.8913	1.15143	1.92388	1.70418	2.02067	5.82307	5.92271	8.71925	13.0149
Cre10.g420450	0.876026	0.943335	1.4022	1.09107	0.809939	0.862345	1.33373	1.15011	2.81341	3.09218	5.79658	6.15668
Cre10.g420500	6.23215	6.29703	7.21103	6.36542	12.2052	9.79769	7.64142	7.72963	5.07675	4.6795	3.66868	4.74174
Cre10.g420512	2.43616	2.26946	2.36767	1.81466	1.54652	1.60207	3.02733	3.02089	3.27298	4.31886	4.89632	6.4387
Cre10.g420537	6.02401	3.91673	4.77356	3.75616	8.28695	9.09381	10.0346	7.75296	4.59132	6.54919	9.69082	11.7303
Cre10.g420550	6.90589	2.19934	9.15215	6.96169	0.166448	0.33696	0.0836762	0.0855184	2.75997	3.08221	0.581872	0.573876
Cre10.g420551	2.20634	3.10948	2.10614	1.92464	0.607907	1.04818	1.39051	2.23319	3.29126	3.56802	2.21014	2.51512
Cre10.g420561	0.463472	0.426175	0.275039	0.241071	0.271453	0.214557	0.758256	2.24199	0.0438969	0.0595886	0.0841811	0.0603812
Cre10.g420600	0.273033	0.318996	0.194432	0.231283	0.389984	0.421321	0.950695	2.23267	1.21541	1.15316	0.173119	0.206311
Cre10.g420650	0.509936	0.209626	0.198074	0.367546	0.0346838	0.0384701	0.031482	0.01287	0.106255	0.118013	0.882421	1.20025
Cre10.g420700	60.2776	97.0506	40.7998	62.6946	129.321	114.886	90.657	46.9887	217.797	226.492	87.8248	87.3114
Cre10.g420750	3325.46	4694.5	2652.48	3720.31	7943.54	6991.68	6403.97	6446.36	1622.49	1700.71	3502.35	2856.68
Cre10.g420800	3.04039	3.83954	5.9732	4.67073	15.8905	12.4866	8.24461	5.65312	2.1557	1.8552	1.51988	1.94541
Cre10.g420850	0.263254	0.276025	0.122357	0.0315991	1.89615	1.64784	1.68026	2.11079	0.214813	0.177695	0.0421309	0.0738701
Cre10.g420900	6.66782	0.602468	2.8614	3.72439	12.5863	15.387	14.4733	9.49318	5.96126	8.43034	16.2546	12.1961
Cre10.g420950	6.36677	6.98937	9.98175	7.63937	9.12528	9.55696	11.8074	12.862	14.9548	16.6456	17.7822	20.2029
Cre10.g421000	1.81756	3.49459	4.69271	3.43961	0.961514	0.909704	0.392738	0.660434	4.06804	3.5152	3.64735	4.14974
Cre10.g421021	0.0942484	0.33782	0.24677	0.122556	0.164534	0.221709	0.154776	0.249763	0.304098	0.407149	0.470603	0.418295
Cre10.g421050	5.82233	7.42466	6.94854	5.56038	5.7032	6.72461	5.7398	7.95891	4.03771	3.98834	3.22904	3.97837
Cre10.g421079	20.8709	26.1377	20.1293	22.4851	16.6718	15.1096	14.8445	11.9799	22.0365	22.9231	28.0616	31.6043
Cre10.g421100	1.13966	4.29968	3.42256	3.94838	0.656727	1.00633	0.426555	0.659162	7.11512	5.29327	1.84417	2.90765
Cre10.g421150	0.811601	0.967655	1.35965	1.14182	0.188411	0.267355	0.321824	0.449986	2.35269	2.85569	0.769425	0.881881
Cre10.g421200	16.643	3.5695	9.33859	11.7687	25.4637	35.2499	31.8019	18.9936	17.3566	20.3141	21.2483	17.1619
Cre10.g421250	9.67076	12.813	12.7464	11.0163	14.5493	17.1844	18.268	17.008	13.6646	12.4351	14.5969	14.8852
Cre10.g421300	1.30462	3.20331	1.98564	2.96112	5.25466	5.82196	4.57452	2.32234	30.2603	37.0657	8.93793	7.89573
Cre10.g421350	7.93895	1.04879	0.859256	0.434164	13.2765	19.2525	7.36681	47.8557	1.83647	0.726184	0.00857583	0.0225546
Cre10.g421400	1.6634	1.75732	2.81295	1.94354	1.629	1.46078	1.71999	4.21455	1.59774	1.50069	2.68979	3.89228
Cre10.g421450	1.91557	1.77084	2.58042	2.32918	0.361916	0.501615	0.795581	0.461487	1.76482	1.56727	2.54764	3.13086
Cre10.g421500	2.56391	2.81261	2.93087	2.72486	0.197953	0.349304	0.476149	0.355027	3.15162	2.77835	2.84492	3.26083
Cre10.g421550	1.59272	1.34511	1.08061	1.22581	0.0899694	0.0816471	0.164494	0.124	2.1334	2.4344	1.7261	2.1172
Cre10.g421576	0.0352605	0.0133507	0.0266315	0	0.0839399	0.0507836	0	0	0	0.0119003	0.0366799	0
Cre10.g421600	88.5849	41.6655	59.3332	53.1512	30.7675	34.4241	30.369	21.4732	41.311	42.8835	29.4606	25.9468
Cre10.g421650	2.23004	4.44912	2.7046	4.43342	8.04821	7.96772	7.10291	15.7024	3.24133	3.48816	1.90343	2.19015
Cre10.g421700	26.3381	41.4547	28.8458	37.4013	10.0426	14.4907	7.02807	2.78244	34.0848	28.3043	27.6567	24.1347
Cre10.g421750	8.20235	15.8181	5.96791	9.08742	8.67832	8.64344	5.6184	8.25992	42.6891	41.1364	26.6215	23.7124
Cre10.g421800	0.305786	0.446578	0.115477	0.306744	0.79727	0.896538	0.155746	0.19294	19.2018	6.59016	8.39165	8.86393
Cre10.g421850	15.2786	16.0164	13.7348	13.4988	7.88523	8.38619	10.1207	10.7728	15.7673	14.8465	21.3005	20.0228
Cre10.g421900	0.426397	0.393298	0.312363	0.322675	2.96887	2.15401	2.10735	2.1325	0.227434	0.309455	0.526937	0.678308
Cre10.g421950	4.63164	7.24028	11.859	10.4362	29.1203	26.1084	16.3202	7.50365	1.49078	0.700505	1.02626	0.823745
Cre10.g422000	8.16645	1.03993	3.22226	4.81439	12.3502	14.1087	15.1812	10.7884	12.0304	12.6437	15.0221	13.0916
Cre10.g422050	3.356	5.08272	6.37572	5.81767	2.72668	2.32599	2.45764	3.42994	10.5099	12.1305	5.03608	6.236
Cre10.g422100	0.467852	1.49173	1.23676	1.01823	0.293093	0.727015	0.303281	0.424153	2.44065	1.9862	1.49421	2.13332
Cre10.g422150	10.6616	23.1351	17.6739	13.4098	4.94486	7.43938	5.3503	7.58307	37.4391	41.2684	16.7254	20.1501
Cre10.g422201	6.73455	4.20714	6.9213	4.91049	0.471769	0.560998	0.664476	0.869254	4.48534	5.64589	5.31732	7.19798
Cre10.g422250	1.75031	1.56457	1.82623	1.43601	0.529791	0.630218	0.502978	0.57781	1.307	1.27584	1.5267	2.31205
Cre10.g422300	93.0631	43.6037	75.498	76.1699	0.544598	0.593067	1.77956	0.151562	1.20579	1.59822	29.9138	22.8761
Cre10.g422326	0.390099	0.633012	0.0420905	0	0.132665	0.120393	0.0361254	0.0492276	0.073895	0.0752326	0.309182	0
Cre10.g422350	0.881782	1.57911	0.449994	0.427662	0.208023	0.145876	0.177662	0.136838	1.18503	1.15822	0.991651	0.575947
Cre10.g422400	1.11125	1.78266	1.28104	0.741524	0.719363	1.27405	0.947838	1.02037	2.21025	2.68452	1.26752	1.56013
Cre10.g422419	0.819705	0.703492	0.412737	1.02327	0.433635	0.550933	0.318819	0.434451	0.470997	0.295091	0.416876	0.149508
Cre10.g422450	9.01048	5.16067	5.02779	4.48118	26.9415	26.4478	31.9488	10.1005	7.04522	11.2274	25.7748	20.3749
Cre10.g422500	0.111076	1.3374	0.671145	0.641305	0.58173	1.02384	0.705637	0.392475	9.27895	7.87991	2.14147	2.63372
Cre10.g422550	1.12286	2.38943	2.2973	2.12918	0.868453	1.11565	0.396188	0.527325	4.80591	3.13721	2.59239	3.42198
Cre10.g422600	76.44	74.4969	74.2875	64.991	42.9408	50.8062	42.9891	25.008	115.4	125.109	61.595	66.5031
Cre10.g422650	1.00576	2.34834	3.38036	3.85817	0.465556	0.748413	0.684576	0.695946	5.12336	5.05769	3.42938	6.00779
Cre10.g422700	1.50865	8.75867	4.7577	6.44289	18.7973	23.3482	8.45855	9.11822	17.7759	14.8283	2.0925	1.83444
Cre10.g422718	2.62694	8.5965	4.71217	5.70953	15.8573	18.1908	15.6453	13.3015	3.68544	3.483	2.74895	2.9732
Cre10.g422750	5.41798	6.40942	12.3937	11.1545	42.6946	31.6981	28.0216	11.7245	0.88513	0.813661	1.63599	1.83219
Cre10.g422800	21.2464	13.2353	18.0577	17.2902	13.5824	18.9484	18.1279	12.6966	8.0821	11.459	54.1457	57.7983
Cre10.g422850	6.81377	6.58617	17.1461	17.9166	3.00237	4.29339	6.25383	6.23597	15.6049	29.0549	83.6027	95.4791
Cre10.g422876	1.06614	2.68387	1.02286	1.48378	5.46472	6.80597	6.9485	3.1053	0.24835	0.0583489	0.359693	0.210222
Cre10.g422900	14.5149	15.5474	17.555	15.3273	12.2168	14.6811	16.5897	18.3201	4.70015	4.83927	3.1135	3.31048
Cre10.g423000	0	0	0	0	0	0	0	0	0.083476	0.0637403	0	0.0574117
Cre10.g423050	0	0	0	0	0	0	0	0	0.00594107	0.00604861	0.0186434	0.0326884
Cre10.g423083	0	0	0	0	0	0.0213021	0	0	0	0	0	0
Cre10.g423150	2.32659	4.2394	2.60838	2.02796	0.158658	0.34032	0.412395	0.594078	0.0723052	0.12269	0.201687	0.182339
Cre10.g423200	11.1233	15.2488	13.0037	12.1397	0.799697	0.766419	1.36152	2.32956	0.80553	0.661174	0.999362	1.40006
Cre10.g423250	12.3881	30.9275	37.5747	45.4751	65.6853	86.3248	66.2017	83.252	180.502	198.218	46.7203	40.7189
Cre10.g423300	2.12339	10.311	8.47982	10.7996	9.16193	10.2831	6.54681	3.32935	79.936	98.3493	42.2445	45.676
Cre10.g423350	8.3494	9.8163	10.3856	8.07705	3.7681	4.34331	4.79969	6.18264	15.7563	13.7325	13.2038	12.8479
Cre10.g423400	10.5287	5.72251	6.50917	11.8251	12.33	18.1752	21.9064	7.91293	30.4972	41.3226	31.8418	29.6377
Cre10.g423450	12.1351	17.6593	18.1052	17.3474	30.3533	29.4028	27.2951	36.763	15.335	14.9896	21.1241	21.6136
Cre10.g423500	99.4193	91.9148	92.3818	95.5471	46.31	59.8804	52.3537	46.6541	156.649	152.797	165.498	159.51
Cre10.g423550	18.7938	20.1851	15.0956	18.905	12.0269	20.0683	28.6888	51.6185	111.636	86.5427	49.4218	45.9069
Cre10.g423600	0.550152	1.84303	3.82096	2.65473	9.70391	6.29144	4.32609	1.94919	0.237878	0.0726552	0.331767	0.343568
Cre10.g423650	386.676	102.966	268.919	246.101	85.2012	115	142.315	103.204	50.5613	58.9187	84.7069	66.8932
Cre10.g423700	4.47516	1.5044	5.05419	4.87842	1.19477	1.86733	3.05009	1.82878	10.2874	12.8591	17.374	18.4797
Cre10.g423750	4.05725	4.70375	5.74906	4.94438	1.13965	1.59013	2.64171	3.12408	4.39196	3.99887	5.71459	6.74525
Cre10.g423800	1.03056	1.5608	4.04584	3.50937	1.3885	1.03588	1.12733	0.93879	3.45896	3.60852	3.31291	4.18028
Cre10.g423850	1.00321	0.271316	3.0759	2.76746	3.64863	7.56829	4.09546	7.30044	1.78948	1.4833	0.339581	0.522792
Cre10.g423900	0	0	0	0	0	0	0	0	0	0	0	0
Cre10.g423950	9.2795	11.0231	10.7825	11.3374	8.31426	7.94906	8.94039	11.7776	15.1102	15.6762	7.83205	9.41576
Cre10.g424000	6.12363	6.31268	9.61491	7.12406	35.1521	29.6451	24.9892	26.2895	4.15289	2.86078	1.72896	1.73362
Cre10.g424050	4.91692	4.49776	6.32166	4.59039	8.69264	8.27189	7.41444	6.94195	6.22721	6.95927	6.72751	8.06746
Cre10.g424100	449.942	342.966	637.901	757.343	31.769	40.7937	132.031	28.1808	191.884	196.06	261.95	161.194
Cre10.g424150	22.591	30.4884	22.9292	25.6661	16.011	17.4048	16.0687	9.26713	74.3755	67.3871	49.5762	44.7039
Cre10.g424200	0.215134	0.210827	0.602153	0.809631	0.351468	0.574122	0.237899	0.380076	2.23177	2.05008	1.67626	1.90423
Cre10.g424250	71.2552	75.585	106.027	93.6686	869.853	667.509	417.499	187.35	38.0945	14.659	8.48532	9.44958
Cre10.g424300	2.11726	2.67455	4.79736	3.96898	29.0076	23.2885	11.9941	5.77635	2.98137	2.08679	0.682186	0.768927
Cre10.g424350	4.08938	3.34356	4.68889	3.49115	14.9435	13.6786	10.2098	5.6672	14.8626	16.4818	9.92599	8.85048
Cre10.g424400	41.9313	49.9242	32.3741	32.3273	21.3847	35.0528	27.7457	33.7725	134.735	131.047	69.5622	65.7078
Cre10.g424450	30.6758	17.8325	23.9939	21.796	6.88013	8.69125	9.31878	5.26938	28.0752	27.6938	44.9166	42.9196
Cre10.g424500	7.29344	4.6693	8.32369	9.20882	0.255599	0.596458	0.566752	0.182914	7.749	7.74949	5.31331	5.62322
Cre10.g424550	177.011	328.525	253.209	256.992	5.96265	7.63338	15.2638	14.2275	292.443	315.392	210.188	199.719
Cre10.g424600	3.85891	5.17545	8.13165	5.82463	17.0657	13.6648	8.34839	7.85014	2.70374	2.00847	1.48318	2.05942
Cre10.g424650	61.9892	51.2973	58.91	62.2012	57.126	50.1391	63.5071	62.6049	28.0698	28.8798	44.2971	39.922
Cre10.g424700	8.85994	10.7404	6.61982	4.38753	3.04463	1.53441	1.57112	0.640343	1.15054	0.904473	1.80777	1.30214
Cre10.g424750	0.281267	0.291878	2.07714	3.2836	0.330654	0.262559	19.5767	7.24206	104.725	93.7734	33.1095	37.0127
Cre10.g424775	7.72683	5.36159	10.1043	8.59446	0.0126682	0.0344891	0.181105	0.0352556	1.81522	2.57545	3.48197	4.44051
Cre10.g424850	11.0655	11.845	11.787	12.1761	15.5188	20.3654	18.6919	22.8182	20.4447	20.1873	18.3977	16.8081
Cre10.g424900	18.2804	17.0697	14.5219	16.2327	13.9632	19.3957	28.9858	53.9969	19.7752	22.6365	21.5426	16.9589
Cre10.g425000	6.64105	7.47983	8.64677	6.63257	9.77667	9.07663	12.1487	11.7467	6.4268	6.05727	2.01494	1.71055
Cre10.g425050	39.693	17.9273	10.2418	7.27298	49.0681	35.9048	15.9429	21.2455	35.0865	26.0187	4.82759	5.8875
Cre10.g425100	3.01054	5.36123	5.30254	3.69634	1.7694	1.92517	2.08191	2.58621	2.92532	2.39539	4.07308	4.13712
Cre10.g425150	0.966197	1.53649	1.34274	1.6886	1.08871	1.26631	1.82888	1.75819	1.94737	2.45218	1.80916	1.90325
Cre10.g425200	0.423098	1.80703	1.2271	1.62413	1.47724	1.73059	1.63465	1.39033	23.1253	25.7372	9.22512	10.8347
Cre10.g425251	0.0795078	0.140941	0.360303	0.431412	0.256666	0.169163	0.447462	0.13887	0.177308	0.232964	0.080202	0.100523
Cre10.g425300	1.66936	1.02597	1.82729	2.6993	0.499153	1.02792	2.1643	1.66697	5.05267	4.76852	3.17111	4.2583
Cre10.g425350	1.41706	1.51962	1.97483	1.36953	1.51259	1.22454	1.59717	1.3204	1.70625	1.46561	0.903483	1.30898
Cre10.g425400	2.7473	3.13497	3.3772	2.58696	0.751738	1.16657	1.35718	1.61509	3.81246	3.1461	3.98791	6.16856
Cre10.g425450	1.51638	2.04307	1.60638	1.19847	0.109389	0.0283631	0.12766	0.0173961	4.77868	4.25371	2.92267	2.89149
Cre10.g425501	2.76221	2.31208	2.62643	2.20899	0.602765	0.97325	0.524383	0.949856	2.83202	2.58363	2.75026	3.58063
Cre10.g425550	3.77162	5.38577	5.04613	4.93648	7.37831	6.91753	7.54431	6.52733	6.23608	6.39052	11.4661	10.8382
Cre10.g425600	0.242357	0.119044	0.277044	0.592823	0.103954	0.249996	0.0721836	0.0636471	0.568897	0.216645	2.85273	3.57814
Cre10.g425650	8.29426	9.22288	13.9262	14.4341	1.05209	1.99835	2.33855	1.36184	11.7749	13.7571	7.20615	8.32327
Cre10.g425675	2.26634	1.95457	1.94946	2.33308	0.149866	0.294674	0.285665	0.333662	2.92166	3.67569	3.25258	4.56423
Cre10.g425700	1.42078	1.30332	1.57909	1.35184	0.13749	0.249544	0.27705	0.214275	1.96051	1.87125	1.78638	2.6862
Cre10.g425750	13.2674	18.4625	17.2336	14.0398	10.1347	12.7663	10.2686	13.7572	20.9288	19.4291	10.6551	11.2649
Cre10.g425800	8.34853	7.00642	6.82643	8.07246	13.5892	16.5971	15.6342	14.7073	15.517	14.7382	12.4702	10.39
Cre10.g425850	40.0865	19.1961	5.0252	5.88649	12.5988	12.6723	23.4462	15.4897	18.6891	23.9242	7.57531	1.81464
Cre10.g425900	916.844	525.556	939.167	770.342	0.356596	1.09668	6.71629	0.463124	218.902	195.16	6.30224	2.18572
Cre10.g425950	22.7067	16.4264	21.8829	20.0321	8.69708	12.8985	12.6636	10.4884	9.46997	9.65851	10.4336	9.20856
Cre10.g426000	22.0295	17.4989	16.424	18.871	9.05581	12.8792	11.9249	12.8394	11.8951	10.3092	11.655	10.3039
Cre10.g426050	2.71557	6.58043	7.58873	6.48564	0.419	0.412834	0.547661	0.546392	2.80062	1.43584	0.993939	0.591607
Cre10.g426102	3.12182	2.32709	1.51049	0.837267	2.12887	1.61581	1.26481	1.16339	0.711474	0.428026	0.372108	0.222421
Cre10.g426152	6.34891	29.1678	17.9194	20.693	0.957114	1.07857	1.72701	5.25705	37.4705	24.6392	22.162	20.9599
Cre10.g426200	1.11142	0.481805	1.10708	1.01167	0.268416	0.226188	0.501196	0.156515	0.704827	0.73933	1.71469	2.07857
Cre10.g426250	14.5077	4.45737	6.72088	7.29396	5.55004	8.57727	13.9609	4.74078	7.11633	7.80606	22.1634	13.7989
Cre10.g426292	0.342805	0.856653	0.291277	0.300894	0.0884074	0.191317	0.105554	0.158979	40.461	24.2035	71.9924	85.206
Cre10.g426335	15.682	17.9617	16.3099	13.4787	9.85991	10.2285	7.36602	9.75197	19.5998	23.0568	8.69721	10.5523
Cre10.g426350	9.93639	7.84581	11.7662	12.9338	2.5556	3.88332	8.62598	4.87383	14.6817	15.1666	13.3143	12.4768
Cre10.g426400	9.45599	10.0371	9.48184	10.8248	6.22087	9.81646	13.7963	11.8036	25.97	24.3307	12.8726	12.751
Cre10.g426450	2.37758	10.7253	14.8065	15.7051	16.216	18.0878	20.9817	17.3946	69.8415	73.2225	30.165	29.4378
Cre10.g426500	20.9581	28.8179	17.7037	21.3688	1.63124	1.72407	2.14514	3.9972	23.0864	24.2827	6.32842	3.85232
Cre10.g426550	0.734234	1.34517	1.00177	0.83157	0.178548	0.247312	0.107475	0.146455	1.43682	1.15907	1.97928	2.52718
Cre10.g426600	12.0807	21.8385	17.3837	17.278	0.268774	0.406521	0.334577	0.413181	10.5652	10.8979	5.43619	6.86917
Cre10.g426616	3.70844	10.4583	1.60972	1.76263	10.8576	12.708	5.88556	6.627	4.91734	3.51019	5.11407	4.85914
Cre10.g426632	14.1592	22.5344	15.1814	14.6411	19.7299	20.9581	22.6665	17.9175	11.6606	12.225	9.89206	9.76208
Cre10.g426650	0.24333	0.276396	0.496212	0.379699	0.598572	0.700907	0.567851	0.322418	0.419448	0.689834	0.894376	0.998586
Cre10.g426700	7.19821	8.2546	9.14346	9.63343	1.88576	3.02582	1.62981	1.91669	9.56755	9.56637	6.9625	7.42825
Cre10.g426750	15.5336	39.0514	31.7691	25.9884	11.5861	11.2377	7.38354	5.14957	12.2847	7.57929	13.4471	16.0145
Cre10.g426800	11.1304	109.403	119.195	100.071	6.06166	5.57302	10.884	8.87927	31.1688	18.2232	2.8763	2.79874
Cre10.g426850	0.108791	1.68297	5.78696	3.73474	0.123326	0.111918	0.221644	0.041186	0.587327	0.503543	0.0646689	0.0992136
Cre10.g426900	2.06355	2.51631	4.41209	4.43937	0.0722414	0.185751	0.11803	0.0670161	2.32379	2.76528	9.75449	14.377
Cre10.g426950	5.23456	11.6586	22.0498	19.7597	2.3212	2.38366	14.072	12.6478	3.68738	3.76711	4.471	5.40554
Cre10.g427000	2.16511	2.81797	3.45789	2.44589	0.518996	0.600917	0.935673	0.478136	6.0259	5.54126	2.36175	2.7972
Cre10.g427050	3.99694	3.9367	4.3013	4.76942	1.57546	2.53965	3.18368	3.323	9.31808	10.5976	8.08014	11.8643
Cre10.g427150	16.0579	12.8277	14.0856	13.55	10.0284	13.4107	18.9482	21.9969	20.4068	19.0629	22.1241	19.7611
Cre10.g427200	4.85261	4.86432	5.61626	5.99234	0.581752	1.05588	1.49362	2.46708	9.14252	9.16662	9.34536	11.0794
Cre10.g427250	148.562	118.447	126.823	143.648	89.9732	100.757	103.515	111.877	227.164	197.766	101.881	72.9337
Cre10.g427300	25.0651	23.1789	42.829	32.5553	175.182	149.91	106.063	64.4571	9.99035	3.125	3.97758	2.98505
Cre10.g427350	4.63666	10.7172	8.85672	9.23326	1.10165	1.49476	2.34163	1.41686	7.31879	6.50507	7.0854	7.21542
Cre10.g427400	21.6272	19.2696	17.3598	16.7303	10.1144	10.3717	13.3485	14.3689	12.9201	13.2782	10.3075	11.0786
Cre10.g427453	1.7668	2.92361	3.71434	3.4246	0.255634	0.46035	0.466608	0.33793	5.51648	6.60844	2.81361	4.08093
Cre10.g427500	0.590504	1.56507	2.38926	1.61252	0.0836745	0.288551	0.205065	0.149035	2.95023	3.82927	1.57956	1.86558
Cre10.g427550	1.73843	5.17077	4.79178	4.47455	3.81136	5.11077	6.35491	8.24815	7.83033	8.20191	6.2269	5.88391
Cre10.g427600	6.43423	7.41448	7.59396	7.35679	3.36898	4.55046	5.03498	3.85211	8.859	8.9416	7.16684	7.57859
Cre10.g427650	4.2274	6.42663	9.04846	8.10256	2.37982	3.76796	3.6297	4.15702	10.735	11.7046	9.54744	10.6492
Cre10.g427700	48.8592	30.3466	33.2846	31.5565	39.2623	53.7468	64.1548	41.9561	58.5584	60.6984	124.21	108.434
Cre10.g427750	1.91241	2.41632	3.62298	3.07486	11.7798	7.90539	6.26701	2.63199	3.39745	3.47321	2.75511	3.19903
Cre10.g427800	10.2131	12.3436	8.80332	6.45843	16.5366	17.8576	16.1892	15.6345	1.25975	0.718469	0.652763	0.505407
Cre10.g427850	1.61289	2.69397	3.8278	3.12259	1.24065	1.02677	3.23042	4.2867	0.257389	0.21202	0.2521	0.334733
Cre10.g427896	0.209899	0.119211	0.554862	0.409415	0.333118	0.566821	0.27213	0.185414	0.0347903	0.21252	0.109174	0.239275
Cre10.g427900	1.25292	2.72301	1.28224	1.79868	3.14172	2.77442	2.00611	2.16926	1.15049	1.01062	0.647332	0.588446
Cre10.g427950	5.59176	4.67933	5.24347	5.88552	13.7992	14.5021	21.5343	21.0047	4.36548	6.4958	2.87096	2.69755
Cre10.g428000	3.80307	3.65303	3.86839	3.61773	1.24898	2.00345	2.17851	2.98366	2.9783	3.87067	8.57905	9.90043
Cre10.g428050	6.60163	5.54064	7.90569	7.00234	1.61186	2.55983	4.44739	1.80348	9.35831	11.1646	14.3744	13.1089
Cre10.g428100	1.76987	0.423956	1.55499	1.81769	0.0429928	0.130053	0.0585358	0	3.91536	3.73024	5.08499	5.50097
Cre10.g428150	4.27632	2.83009	2.61913	2.9299	0.413475	0.556373	0.792024	0.476153	0.607536	0.388099	3.62605	4.68637
Cre10.g428200	43.8882	54.5485	33.4105	30.2084	23.6222	31.2542	31.2004	31.3139	48.373	40.4849	74.9097	63.1341
Cre10.g428250	4.04948	3.59158	5.5304	6.53531	2.399	2.37683	2.17554	1.29854	17.6165	18.4034	13.0606	15.0248
Cre10.g428300	3.40752	3.26754	4.51783	5.1149	1.08745	1.73368	2.88116	2.01214	12.2167	11.7253	11.5844	10.4204
Cre10.g428350	6.6071	5.37238	5.91053	6.31693	0.580154	0.740985	0.930322	0.191357	5.0088	4.55114	6.08435	6.29707
Cre10.g428400	2.24565	1.64901	2.23576	2.08393	0.296996	0.355281	1.23516	0.616148	3.12433	3.06605	3.06754	3.75458
Cre10.g428433	4.4748	8.59946	10.4846	6.87398	2.19364	3.39425	5.65968	8.97728	2.51845	2.63116	1.37924	1.14264
Cre10.g428500	6.50239	8.67897	7.79065	7.42739	6.92302	9.06181	10.6894	16.9837	10.1728	10.1833	5.96931	6.03659
Cre10.g428525	0.154875	0.762322	0.672599	0.332298	0.245793	0.446114	1.00396	2.25734	0.436394	0.653372	0.724992	0.67089
Cre10.g428550	7.6494	2.036	5.90613	5.33294	0.480789	0.559029	0.932816	1.82308	3.40192	4.93325	9.19163	6.87237
Cre10.g428600	2.22592	2.1427	2.81148	2.77674	0.638667	0.950889	0.953801	1.47747	3.21834	2.88612	3.15713	3.33738
Cre10.g428650	23.026	21.3675	15.4937	15.5129	33.5767	41.8995	52.2501	67.8035	25.9223	31.9768	26.0749	25.5157
Cre10.g428664	14.0378	19.3709	27.114	18.991	27.6438	33.2016	18.0119	16.4531	7.83405	7.25868	2.90271	3.06835
Cre10.g428678	11.2586	5.99498	9.33354	10.731	11.0908	17.1136	16.7822	12.0446	15.6772	17.1239	22.27	22.9053
Cre10.g428692	4.306	3.88923	5.58693	4.37311	17.7049	15.5735	8.79501	3.43183	6.07652	10.0105	13.1044	15.6857
Cre10.g428706	1.74153	2.40244	2.98755	3.32844	2.59247	2.76098	2.09158	5.17562	5.77309	5.86848	4.06329	3.23797
Cre10.g428720	1.53072	2.2967	3.09495	2.1512	0.754446	0.712045	0.776562	0.865046	1.22917	1.06531	2.98687	3.71966
Cre10.g428734	5.95799	6.51946	5.87992	5.82612	2.86819	3.92577	5.76756	6.19278	4.81254	6.21337	6.65921	7.99624
Cre10.g428750	7.53557	0.817777	2.13598	2.83959	10.6573	12.49	9.45257	3.52591	11.8433	9.85475	11.5235	11.0999
Cre10.g428800	33.9077	35.1816	33.1313	31.5684	68.2497	86.8671	88.6601	85.1627	93.3037	80.7023	21.9935	19.45
Cre10.g428850	30.6236	39.388	43.847	40.7621	295.3	222.632	129.907	90.5337	11.631	4.36267	1.33402	1.4034
Cre10.g428900	5.72904	3.62494	7.38478	6.81408	2.34377	3.06211	6.33821	6.6352	6.17859	6.46229	3.58462	3.29735
Cre10.g428950	0.542776	0.35741	2.81616	3.14849	3.23964	6.37277	2.40175	1.02146	3.61421	3.69556	1.62023	1.82932
Cre10.g428966	4.57799	4.64394	12.35	8.52152	1.69165	2.13607	3.81977	2.37286	6.61979	9.03887	2.10468	2.44973
Cre10.g429000	20.124	18.43	47.942	39.6144	6.88013	7.43626	20.5766	12.3233	46.3321	57.2428	17.7201	9.48057
Cre10.g429017	2.73025	3.11287	4.4254	3.9851	1.86831	2.21463	1.77483	2.12723	12.0455	10.8451	3.84537	4.52515
Cre10.g429050	3.56169	3.03375	4.50232	3.79849	1.89551	2.18301	2.38174	2.97589	4.54875	4.89499	2.6929	4.0687
Cre10.g429100	63.9846	30.7414	33.8674	32.24	27.4359	34.4412	25.7298	36.5588	43.5985	41.8599	34.4891	31.7077
Cre10.g429150	49.5748	26.1956	37.2036	32.2356	3.40226	5.9295	8.3223	6.13301	12.3234	14.6183	16.658	16.3957
Cre10.g429200	6.8075	3.6718	9.33136	10.4623	0.239118	0.295908	0.514986	0.314584	6.29322	6.4811	4.949	5.05899
Cre10.g429250	2.4582	2.46898	2.42357	2.10122	4.14681	5.28584	7.30636	6.31695	0.98394	1.01335	2.39622	2.67029
Cre10.g429300	1.76097	2.63489	6.0412	4.88326	0.27779	0.305569	0.735808	0.412315	4.82478	4.53976	3.4283	4.43085
Cre10.g429350	3.79752	2.06792	3.07229	2.70765	4.69506	5.94048	5.04328	3.15352	6.28018	7.4595	5.9971	5.90171
Cre10.g429400	4.96565	2.85637	3.80197	4.22551	1.0771	1.47357	2.79888	1.77746	1.75915	2.09947	4.88645	5.89076
Cre10.g429450	1.24475	1.00864	4.32939	4.90533	1.11985	0.993426	1.69602	1.27463	0.120898	0.0802735	0.362889	0.477202
Cre10.g429500	0.0988582	0.13475	0.335995	0.424218	0.109825	0.0711897	0.217885	0.096059	0.0262169	0.126784	0.0342792	0.0991705
Cre10.g429550	13.0244	14.3774	16.145	15.9656	8.18289	9.18576	12.0116	12.4777	20.653	19.5949	16.5006	14.7676
Cre10.g429600	7.21128	8.59182	9.06114	8.52206	32.3575	30.3373	24.038	20.8933	4.34933	4.61484	2.4723	2.37523
Cre10.g429601	4.97399	2.54199	3.04426	3.04918	5.08439	6.8373	7.40962	6.80709	8.30115	9.40239	14.9024	14.3345
Cre10.g429650	2.59422	3.2162	4.3522	3.22414	0.109304	0.132258	0.0892925	0.0202796	4.65755	3.96705	2.42002	2.38677
Cre10.g429702	0.0644918	0.361393	0.116902	0.0805078	0.44011	0.241497	0.225753	0.296238	0.0855152	0.0522378	0.0268351	0
Cre10.g429750	6.90036	6.24783	6.73251	6.08505	1.40783	1.47263	3.91586	3.21067	0.504851	0.392115	4.83714	4.34559
Cre10.g429800	4.33053	3.08296	4.13251	3.68222	0.298367	0.280105	0.63877	0.618473	0.747864	1.0152	3.13811	3.42902
Cre10.g429850	7.19075	5.01818	5.17544	6.22636	4.78857	6.61997	8.86567	10.2378	14.6014	14.2566	14.804	18.6701
Cre10.g429880	6.55706	10.3072	6.86543	7.23984	2.45131	4.09967	1.80303	1.48464	11.1272	10.6016	9.26705	9.97351
Cre10.g430000	27.471	21.1535	30.4431	33.9147	7.67716	13.7967	14.2922	18.0554	22.2424	27.0967	28.6146	29.1534
Cre10.g430050	6.23689	8.05409	9.10259	11.1427	7.31607	10.6533	11.3478	12.9882	8.17014	9.31456	13.352	15.8269
Cre10.g430100	1.92599	3.25351	2.6016	4.50805	2.33656	2.56051	2.77312	5.51293	9.36815	8.8377	5.83075	6.40084
Cre10.g430150	53.0739	34.5524	42.6007	39.132	1.82594	3.0581	7.23989	8.70893	11.4853	10.3925	10.6126	10.0829
Cre10.g430200	0.32067	0.158774	0.0558912	0.0288682	4.92279	4.37861	3.74968	5.00069	0.089947	0.2331	0.290812	0.224953
Cre10.g430250	3.61579	5.25238	6.18397	5.89987	0.91042	1.5773	1.66777	1.64307	8.48254	8.78862	6.58234	7.2132
Cre10.g430300	7.29034	5.53388	12.501	8.88584	2.72644	3.19014	11.3738	7.65703	6.33667	7.88762	9.04735	9.76601
Cre10.g430350	22.9509	23.2426	24.7514	28.2804	5.70584	9.0053	8.85747	9.32458	37.1506	41.9815	27.8411	25.4418
Cre10.g430376	0.489291	0.741039	1.07786	1.018	1.65012	1.70302	1.58589	1.04452	0.62176	0.385313	0.452433	0.669323
Cre10.g430400	2811.82	4072.68	2774.1	4062.36	5565.86	6794.26	6127.12	5954.56	1232.21	1152.39	1988.93	2050.38
Cre10.g430450	11.7197	16.0907	10.5385	11.8987	61.7909	78.0703	51.4018	61.3454	35.734	31.8871	21.8016	18.9513
Cre10.g430501	36.1842	11.2343	17.2614	15.5728	6.77995	9.42253	11.9399	3.90777	25.1506	25.4089	27.6842	28.0169
Cre10.g430550	22.9566	39.8463	19.4459	22.2647	8.93349	7.96614	7.82146	7.71801	17.7513	14.7356	15.8526	18.4804
Cre10.g430600	0	0	0.0287947	0.0297454	0	0.0274543	0	0	0	0	0.0264396	0
Cre10.g430626	0	0	0.038908	0	0	0	0	0	0	0	0	0
Cre10.g430650	7.77877	8.30652	7.45887	6.86073	24.5384	23.2103	18.3284	14.7386	5.9047	6.10289	7.34917	6.88833
Cre10.g430700	1.89659	3.28754	5.37586	3.69418	1.69442	1.32438	1.12914	0.464723	1.59156	1.63827	1.15586	1.72961
Cre10.g430750	17.2941	17.3878	14.8417	15.081	14.8591	21.9836	57.9475	63.4038	22.5638	33.732	41.4371	32.7332
Cre10.g430800	21.195	16.3256	30.8912	26.9784	9.39282	8.58129	18.162	15.2071	7.49345	11.0906	36.3211	34.9872
Cre10.g430850	4.41368	3.74174	5.24425	4.29192	1.14467	1.66671	2.03768	1.43591	4.55351	4.85392	7.15205	7.88332
Cre10.g430900	0.267312	0.742222	0.859347	0.796808	0.217556	0.281341	0.182169	0.217966	2.09036	2.69263	0.8461	1.34391
Cre10.g430950	0.0979222	0.0399282	0.182052	0.117539	0.125521	0.336306	0.126954	0.126422	0.144825	0.0813499	0.0156714	0.00686934
Cre10.g431000	0.342896	0.219713	0.47812	0.401298	0.366282	0.636309	0.0256476	0.0582494	0.157387	0.026706	0.00914612	0.0120272
Cre10.g431050	0.395331	0.446598	1.00344	1.21355	0.4217	0.406027	0.126034	0.0915975	0.580061	0.485572	0.0853952	0.130026
Cre10.g431100	2.21323	2.08733	2.26955	2.29488	1.36189	1.13188	1.13503	0.872885	2.57458	2.46906	2.45261	2.8405
Cre10.g431150	8.70744	9.58811	13.9752	12.0717	56.796	48.3178	32.3309	18.5234	12.706	11.2806	11.5995	11.459
Cre10.g431200	0.22132	0.326133	0.311727	0.22868	1.05373	0.990719	0.798769	0.443843	0.551241	0.41183	25.0804	33.6683
Cre10.g431250	1.49427	0.777722	0.992323	1.07201	0.679137	0.363127	0.653762	0.514909	0.0613431	0.0562081	0.144374	0.185634
Cre10.g431350	43.7157	81.8663	52.7514	36.0485	94.3866	100.021	87.521	91.9007	26.1258	34.5559	80.9514	100.629
Cre10.g431400	12.5357	8.69505	10.6813	11.6092	12.6431	15.7786	11.1649	4.44332	14.1428	12.8345	12.4741	7.9256
Cre10.g431450	17.3113	16.9981	17.4025	14.6717	10.4236	12.7296	15.7166	17.4458	17.3069	16.1492	11.9526	11.2846
Cre10.g431500	6.10672	8.40466	6.89323	6.50387	8.93565	11.0797	11.635	14.8619	11.0471	11.1635	6.91083	7.66294
Cre10.g431550	15.6001	13.7883	6.02008	6.2949	7.87227	10.9706	3.82383	3.40202	10.6336	11.6981	8.72258	9.11398
Cre10.g431602	0.283504	0.171749	0	0.0442388	0	0.122494	0.0735115	0.15026	1.27814	0.727181	0.432544	0.206836
Cre10.g431650	3.60556	6.96335	3.98685	4.81669	2.88167	3.87597	3.09394	4.93785	10.6625	10.6366	6.77285	7.68809
Cre10.g431700	6.05447	13.0166	6.43873	8.14445	10.299	12.6037	8.12018	11.2804	19.9089	16.5348	9.58001	10.8525
Cre10.g431750	0.324108	0.751641	0.32129	0.300288	0.262545	0.228534	0.13569	0.22069	2.06823	2.66171	17.621	21.3553
Cre10.g431800	44.4918	9.51616	15.8657	13.8629	33.9748	35.5684	24.5221	66.9713	3.42953	1.74097	2.30544	2.28683
Cre10.g431850	25.6761	19.5743	22.9541	24.4632	1.41054	1.70676	1.20031	1.24309	18.3489	25.3302	9.19429	10.3119
Cre10.g431900	30.1282	18.0117	2.53454	1.79823	3.48222	4.59411	0.693242	0.89581	187.217	227.172	12.1604	10.5094
Cre10.g431950	5.76686	6.15762	9.30016	9.29317	19.2227	20.8411	27.7092	28.665	8.87676	9.27091	6.09713	6.86502
Cre10.g432000	6.9476	8.13402	16.3866	19.7284	1.35434	1.80352	7.81084	6.00605	8.27149	8.13946	9.35974	11.0562
Cre10.g432050	12.4179	10.9789	19.2069	14.4418	63.9744	52.6607	33.7541	16.1634	5.19311	4.77129	3.87165	4.04591
Cre10.g432100	108.972	132.926	97.6683	107.341	227.684	196.063	219.497	150.315	156.58	163.19	140.782	124.503
Cre10.g432150	0.109153	0.252103	0	0.00851625	3.72445	5.13671	10.8294	20.6628	0.452297	1.90456	0.109762	0.0497716
Cre10.g432200	7.57518	5.95546	7.05238	7.14156	5.44752	5.81491	5.84831	5.18128	4.60376	5.48603	5.83712	5.22918
Cre10.g432250	8.20885	6.00901	9.0198	9.33657	2.14717	1.61139	5.64058	4.07683	14.6784	15.6705	11.7315	13.6747
Cre10.g432301	1.2342	2.96958	2.8985	2.30742	0.373266	0.647292	0.501167	0.571855	3.5139	3.52406	3.21373	4.31103
Cre10.g432350	0.191819	0.335906	0.516123	0.710884	0.0665929	0.120866	0.128231	0.0900166	0.544466	0.602875	8.01072	11.6111
Cre10.g432400	3.56859	1.52923	2.23562	2.26626	1.65734	1.86261	1.42564	0.574258	7.53802	7.33835	3.90409	4.41491
Cre10.g432450	12.9753	15.6138	16.6879	11.9589	15.1581	15.9984	14.419	16.6358	2.72599	1.26027	1.8511	1.35234
Cre10.g432500	0.35711	0.42066	0.581391	0.551052	0.711584	1.40582	0.643036	0.743066	0.278852	0.203551	0.154097	0.267774
Cre10.g432550	5.45361	10.8437	11.1213	8.99625	8.98895	13.1058	14.5046	13.9981	2.41736	1.47246	1.29672	1.46363
Cre10.g432600	8.16054	5.39431	4.66113	4.26675	27.2693	23.7552	27.7614	36.2082	2.91559	1.96233	1.91396	1.168
Cre10.g432650	4.514	2.74305	2.10452	2.52184	8.84433	9.81206	7.92952	11.5439	0.942162	0.865174	1.42997	1.75337
Cre10.g432700	1.86987	2.40287	4.92156	5.65877	1.84349	2.89708	4.00369	2.37752	8.8846	10.6709	14.9521	14.0296
Cre10.g432750	4.013	2.73499	3.8126	4.59763	3.72072	6.87478	7.94108	4.25386	6.91753	8.26881	11.1468	9.70786
Cre10.g432770	6.08589	6.8127	8.76483	8.34638	46.928	37.946	26.3171	21.6541	2.4435	1.82433	1.19277	0.89629
Cre10.g432800	1473.72	1562.39	1187.76	1365.6	2667.03	2331.21	2185.94	1751.15	647.135	609.405	803.384	582.451
Cre10.g432850	40.3677	51.6131	82.3979	64.0506	269.432	223.538	155.934	111.464	13.1836	5.50093	6.42418	5.15295
Cre10.g432900	23.426	9.44685	13.5719	14.3429	18.0067	24.891	25.7364	13.9784	27.9688	31.2946	23.9319	22.2731
Cre10.g432950	1.53539	1.36447	1.40882	1.76224	7.32023	6.39638	4.76263	1.41233	4.05497	4.83927	9.57435	11.5373
Cre10.g433000	36.6608	17.5483	32.1102	29.1343	2.35155	4.98443	6.67267	4.26426	7.19942	8.51719	7.66144	7.76385
Cre10.g433050	0.506529	0.338971	1.02315	1.16722	1.02822	2.48547	0.832335	0.447442	1.59321	1.47098	0.432972	0.515648
Cre10.g433100	14.3533	4.21276	7.74179	8.40751	13.1044	18.6638	18.1733	11.3762	14.7727	16.755	15.3817	12.7567
Cre10.g433150	2.33415	2.5199	2.92918	2.87646	0.474922	0.663727	0.783703	0.570979	4.27751	4.53269	3.3786	4.93412
Cre10.g433200	0	0	0.0093837	0	0.443647	0.518919	4.02692	2.184	0	0.00838622	0	0
Cre10.g433250	0.0395773	0	0.00996395	0.0205858	0.40827	0.361004	3.27536	1.9811	0	0	0	0.012031
Cre10.g433300	2.41459	3.56749	4.39072	4.73021	1.22875	0.963895	1.00379	2.80526	5.96839	6.20929	2.18416	2.10627
Cre10.g433350	3.17601	2.67026	0.823152	0.796152	1.06367	1.18486	0.334656	0.301354	4.49557	7.71925	3.1238	3.33692
Cre10.g433400	34.2052	58.1654	34.7019	35.1677	16.5199	18.0424	16.9163	29.0818	47.1532	46.0949	26.3068	29.8914
Cre10.g433450	2.53977	3.78448	6.63338	5.74014	0.871156	1.23896	2.19872	2.25798	2.00976	2.36688	1.03408	1.21039
Cre10.g433476	0.077651	0.0490015	0.400762	0.42409	9.06807	7.90307	11.116	4.1956	0.197348	0.384368	1.51681	1.28647
Cre10.g433500	0.0496799	0.0268718	0.112567	0.0830592	2.30337	2.35096	3.25266	1.3855	0.0752855	0.110182	0.487266	0.504841
Cre10.g433550	0.901357	1.73362	1.31979	1.3763	1.097	1.37383	1.22953	1.38727	4.10983	4.31112	2.78799	3.3687
Cre10.g433600	166.846	49.9975	112.862	86.0611	17.6822	28.6849	27.6888	81.9789	30.6416	24.8296	41.4896	25.0063
Cre10.g433650	3.74189	1.18515	4.09419	4.18495	0.21451	0.788916	0.876184	3.43108	0.924422	0.90274	4.90388	3.43842
Cre10.g433700	2.91706	2.41125	2.79501	2.5566	1.82862	1.41837	1.50999	1.4693	2.53614	2.31038	2.14649	2.5693
Cre10.g433750	12.3488	13.3864	8.77011	9.05022	10.1634	13.7131	14.5061	16.0743	19.1301	18.1714	13.4325	14.8098
Cre10.g433800	0.95613	0.166172	0.142061	0.256815	68.7191	85.8289	42.3396	176.161	2.0576	0.550161	0.684819	0.843366
Cre10.g433850	1.8439	3.72652	4.2865	4.06368	0.399048	0.750138	1.5368	0.708638	5.00111	4.30768	4.12688	4.41139
Cre10.g433866	0.816766	2.74461	2.13982	2.31004	2.53172	2.73866	2.81276	2.20956	10.9825	12.1978	3.8234	4.51571
Cre10.g433900	8.44391	9.81542	9.80682	8.65717	10.9415	11.1104	16.7198	15.265	14.6321	16.0771	14.1587	13.0155
Cre10.g433950	116.012	176.336	101.276	128.968	27.4219	26.1624	39.0867	33.9421	376.818	349.722	32.7797	26.1015
Cre10.g434001	0.362348	0.0433249	0.0864232	0.282709	0.211865	0.302134	0.0989004	0.0842315	0.0505756	0.051491	0	0
Cre10.g434150	3.85849	5.45834	7.223	6.16864	1.43697	2.77857	3.19942	2.74971	7.7843	7.90922	6.13973	7.38299
Cre10.g434200	23.4073	20.3165	12.556	17.6248	38.1816	37.6372	26.5586	23.5122	52.6396	53.6129	47.5651	40.622
Cre10.g434250	22.6559	22.59	27.2533	24.0241	3.81079	4.52968	7.22727	7.70247	15.7824	16.246	25.5989	22.3789
Cre10.g434300	3.52417	1.94253	2.89712	3.03018	0.589739	1.20849	0.979076	0.232951	4.73658	5.63143	4.67191	5.0723
Cre10.g434350	3.77756	1.1738	1.01463	0.922713	29.1922	37.001	78.703	73.0367	27.0927	16.9885	4.68211	3.445
Cre10.g434400	8.18196	9.86732	21.4409	14.6609	43.816	39.6196	26.7953	20.5154	6.46917	3.95923	2.04348	2.53595
Cre10.g434450	86.3436	72.9402	62.8795	65.405	60.7641	73.1159	61.9641	42.1032	134.527	146.207	86.6683	91.0897
Cre10.g434500	6.35203	7.36742	5.979	5.52055	24.5411	23.9923	17.9016	13.9986	6.26614	5.52599	3.7056	4.01298
Cre10.g434550	0.0288934	0.0437595	0.109113	0.045086	0.0229275	0.0416134	0.0374597	0	0	0.0195028	0	0.0263497
Cre10.g434600	19.7085	21.1277	29.4213	20.2762	53.1386	50.7463	39.0432	29.4789	5.82372	3.59745	3.24265	2.6721
Cre10.g434650	9.9174	2.72182	4.68491	3.81726	41.9143	35.7865	89.7157	88.7203	51.6609	39.9866	11.1128	9.11008
Cre10.g434700	1.8608	2.07008	3.05716	2.33489	0.624124	0.697629	1.41765	4.04156	2.34657	2.14302	3.23948	4.71481
Cre10.g434726	0.0883727	0.0669209	0	0.0689496	0	0	0.0286434	0.039032	0	0	0	0
Cre10.g434750	553.438	298.007	337.962	296.348	231.724	225.259	242.717	167.445	127.12	116.41	140.801	114.827
Cre10.g434800	15.9835	46.3973	35.689	31.1764	4.65556	4.40761	9.41549	12.018	19.9323	19.0516	22.2792	23.3974
Cre10.g434850	0.993441	0.600569	1.00253	0.667625	0.91087	0.613197	0.679165	0.376095	0.434484	0.360641	0.379214	0.281692
Cre10.g434900	10.5308	12.8493	9.96777	11.5558	1.2939	2.28726	2.71959	0.720184	13.243	16.475	9.95348	12.9185
Cre10.g434950	43.8708	61.1073	38.2881	39.7929	88.3709	99.2457	83.7939	92.726	63.2299	62.2568	49.7207	44.7926
Cre10.g434967	0	0.0224794	0	0	0	0	0	0	0.0393622	0.060112	0.0205868	0
Cre10.g434983	0	0	0.0302127	0	0	0	0	0	0	0	0	0
Cre10.g435000	0	0.0593473	0	0	0	0	0	0	0	0	0.0815261	0.0714717
Cre10.g435050	6.99355	5.19466	9.45321	9.72357	16.9563	15.956	18.2294	11.6586	5.88671	8.24074	8.01232	7.79245
Cre10.g435100	3.56641	7.46191	0.518773	0.92752	11.1943	10.9008	0.702129	0.373379	3.04758	3.83385	3.57256	2.96333
Cre10.g435200	18.3863	25.5351	18.6264	23.4325	78.0454	85.8424	81.3102	67.8564	25.1246	34.1334	36.4241	35.2944
Cre10.g435250	9.31643	7.93187	8.95912	9.75957	1.22523	2.21628	1.90714	1.60354	13.8406	16.5206	25.6268	26.8873
Cre10.g435300	14.2041	14.1771	12.16	10.9898	5.42996	6.46358	4.73347	3.25783	20.8868	21.1349	17.5955	19.2076
Cre10.g435350	193.832	232.405	183.344	154.53	258.351	303.189	253.398	234.395	106.029	107.634	92.8097	91.3451
Cre10.g435400	15.8078	18.0159	16.4248	13.4609	60.2997	74.7477	91.6538	64.059	52.3554	49.9723	56.1702	45.2572
Cre10.g435450	8.70655	16.1824	14.0626	14.2958	17.5029	16.6	27.9042	24.7082	34.6693	33.4331	30.7183	30.3999
Cre10.g435500	3.93083	5.04736	5.50746	6.31156	0.497263	0.861506	3.00973	0.377423	4.00359	2.15339	11.7141	11.4557
Cre10.g435550	15.2745	10.0581	11.5186	10.5295	13.4005	19.9494	32.2723	17.1173	10.4728	11.8952	16.0539	14.0163
Cre10.g435600	2.49789	2.01765	3.89898	3.68124	5.63806	7.03523	8.20412	6.61953	12.1078	12.1396	5.0814	6.32773
Cre10.g435650	1.71818	0.909717	4.06192	5.85264	3.59143	5.25096	12.125	11.1796	11.2525	12.9554	14.3278	14.5609
Cre10.g435750	0.211763	0.383468	0.00695392	0.028734	19.339	22.662	43.5276	75.6701	0.537172	1.56611	0.338413	0.277085
Cre10.g435775	0.421505	0.568987	0.19378	0.128686	0.407185	0.527885	0.356395	0.372336	0.741162	0.890649	0.533792	0.835645
Cre10.g435800	437.298	310.006	538.265	722.318	9.9104	16.6234	53.3081	10.0737	146.885	134.695	239.697	159.725
Cre10.g435850	17.1592	11.5952	17.4687	17.5024	0.870926	1.46507	2.30795	1.32422	8.37702	8.18533	4.88251	4.614
Cre10.g435900	4.99676	2.16028	3.06466	4.07826	2.30591	2.90924	6.22551	5.66605	2.84291	3.76747	4.73095	5.30018
Cre10.g435950	0.503235	0.515577	1.49797	1.91696	0.328858	0.767413	0.307028	0.49683	1.70746	2.08803	15.0786	21.7317
Cre10.g436000	1.36316	1.39376	3.22491	3.36035	1.42262	2.11606	0.921479	1.32597	1.7161	1.32111	1.07778	1.28185
Cre10.g436050	608.636	514.481	554.19	545.467	17.5357	28.4333	39.1283	11.4719	313.832	241.82	200.223	186.631
Cre10.g436053	0.491188	0.768709	1.65706	1.78841	0.389768	0.683847	0.424543	0.347112	0.586177	0.663096	0.363349	0.29863
Cre10.g436100	18.4864	19.6805	16.229	13.9945	31.637	40.2639	48.4435	50.0764	31.8815	38.1235	26.3365	25.356
Cre10.g436150	4.97639	6.60555	4.7522	5.64546	8.82822	10.7714	8.80633	7.4528	16.7051	17.8569	13.6657	14.4495
Cre10.g436200	2.03966	2.61505	2.75472	2.40769	1.20805	1.24657	1.61368	1.74462	1.61143	1.77748	1.24738	1.53846
Cre10.g436250	0	0	0.0420535	0.0144806	0	0	0.0120312	0.0327896	0.19688	0.350777	0.0386138	0
Cre10.g436300	10.4973	14.8448	13.6597	15.1304	1.97373	2.73228	6.20354	7.26181	6.62422	8.02466	8.36166	7.99684
Cre10.g436350	42.9369	10.775	28.5672	26.7132	5.77779	9.00574	14.7184	10.7034	8.60454	9.54815	16.1701	15.3839
Cre10.g436400	2.24847	1.43466	3.74238	4.87302	0.132164	0.239877	1.16064	0.60689	0.207044	0.519954	0.346516	0.246822
Cre10.g436450	0.0523836	0.095203	0.0633027	0.0899149	0.0249405	0	0	0	0.243109	0.381872	0.0363282	0.0573262
Cre10.g436500	15.2337	5.45396	4.95657	4.93536	0.526394	0.733614	0.199652	0.899902	12.6601	11.2261	6.32562	5.59592
Cre10.g436550	3035.12	2061.49	1982.29	2194.88	7.20344	13.3357	66.0645	47.7284	317.939	350.802	751.648	648.095
Cre10.g436600	2.23166	1.50888	2.49217	2.2884	0.354174	0.550993	1.21932	0.647724	3.32904	4.04564	5.79268	6.06196
Cre10.g436650	6.44718	1.60162	2.85334	4.24492	9.16708	16.0605	15.4124	9.67653	8.36512	10.4463	9.45817	8.3804
Cre10.g436700	0.338388	0.128124	0.255577	0.440025	1.83487	1.74637	3.10756	3.13861	0.598264	0.761366	1.9165	1.23439
Cre10.g436800	0.809333	0.748856	0.830948	0.46175	0.921188	0.668418	2.9298	2.68096	0.266614	0.25949	0.217494	0.207585
Cre10.g436850	7.12222	6.38524	8.71811	8.8569	5.17525	5.2664	7.23493	4.36301	6.38643	7.03619	7.03989	5.87305
Cre10.g436900	1.69426	1.94183	2.5247	3.28686	0.218016	0.280287	0.534303	0.161797	11.7641	11.3743	4.7793	5.82546
Cre10.g436950	8.18039	11.0845	10.0696	9.41072	10.9247	12.3081	11.3052	9.47085	14.9897	16.6708	10.3806	9.55541
Cre10.g437000	3.26774	4.44331	8.55713	8.18829	1.57095	1.71764	2.69037	0.695302	1.47068	1.8354	6.12036	6.15589
Cre10.g437050	6.76656	10.0111	7.65119	8.51412	5.40045	7.80201	5.85693	7.91207	18.9301	19.1672	16.6819	14.4105
Cre10.g437100	14.1217	4.31014	4.85656	6.31313	6.27432	8.33043	11.9265	6.54975	9.11783	10.1758	11.1377	8.61372
Cre10.g437150	6.58079	8.77257	6.42749	7.04522	17.162	19.9962	26.7092	27.1591	19.1867	20.093	10.1784	10.9745
Cre10.g437201	0.397828	1.23242	1.36578	0.841818	5.74451	7.48765	4.62245	3.77512	11.1617	8.04373	1.81422	1.63262
Cre10.g437250	0.144335	0.145732	0.0363378	0	0	0.242524	0.031188	0	645.993	456.048	67.9324	70.6406
Cre10.g437300	0.0417381	0.099682	0.218242	0.165328	0.122289	0.189586	0.0832501	0.0794108	5.64296	3.69282	0.48094	0.702712
Cre10.g437350	12.5567	15.4075	17.953	14.8179	14.3571	17.9286	19.8964	18.5472	17.1313	17.9459	21.8792	22.0824
Cre10.g437400	0.158295	0.102746	0.0170795	0.0176434	0.107666	0.14656	0.45443	0.379538	0.254875	0.274752	0.642985	0.68055
Cre10.g437450	13.1916	12.8106	12.4377	11.2876	1.99004	3.12127	2.81912	2.6763	13.1573	14.3642	16.4269	16.3135
Cre10.g437500	69.6583	53.9968	47.2348	61.601	34.4537	34.9103	32.2266	41.8879	45.6369	39.3942	70.5447	80.1584
Cre10.g437550	0.0337465	0.0766643	0.611711	0.691148	0.18745	0.394899	0.185944	0.111787	14.8281	17.0897	15.4813	20.7042
Cre10.g437601	0	0	0.0611199	0.0631377	0.0642146	0.174824	0	0	67.8158	83.4091	71.4978	68.8547
Cre10.g437650	1.17748	1.86691	1.52853	1.37085	0.525575	0.735312	0.608247	0.373796	31.0862	30.3759	62.0223	96.9792
Cre10.g437700	0.10443	0.237243	0.276059	0.040739	0.207169	0.150405	0.016924	0.0691864	1.85208	1.62127	1.37603	1.76188
Cre10.g437800	2.03149	2.05813	0.956789	0.830237	1.26477	0.58384	0.274726	0.0773148	0.763528	0.628098	0.737966	0.642754
Cre10.g437829	2.3329	1.05996	1.22081	1.82016	0.674367	0.947981	0.356466	0.147197	4.01036	3.35184	3.09707	3.38883
Cre10.g437850	12.0922	10.7197	12.5426	11.1453	11.361	13.0501	7.90137	3.93085	15.521	15.9543	15.6762	15.2034
Cre10.g437900	6.24814	8.81424	7.06594	6.02808	4.39825	5.43074	7.65419	7.01781	10.9575	12.709	7.65282	7.79655
Cre10.g437950	5.91774	9.8221	6.06445	6.14094	1.17231	2.13975	1.23903	0.79628	23.8614	21.3919	9.40613	10.8087
Cre10.g438000	2.0184	3.16607	3.31507	2.92459	0.521168	1.04974	0.976112	1.20278	4.43936	3.9142	2.93284	3.06783
Cre10.g438050	2.5561	2.17059	2.22071	2.39778	1.09037	1.64918	1.50372	1.74892	2.62528	3.11161	3.00225	3.74588
Cre10.g438100	44.114	35.3666	31.7161	35.4163	26.6625	33.9241	35.8568	78.5424	33.7564	37.8631	21.4196	20.2574
Cre10.g438150	5.91679	5.37884	5.35385	6.79474	2.0089	2.12519	3.0759	3.04139	8.43064	9.76477	9.30017	10.4092
Cre10.g438200	6.88184	7.76036	7.16703	7.01178	1.21259	1.80069	2.11278	1.6236	11.0169	10.1127	9.03381	9.90124
Cre10.g438250	5.81214	5.82833	6.18015	5.31629	16.1894	15.049	13.3604	8.80515	4.32686	5.81778	7.33923	7.67932
Cre10.g438300	3.12063	5.32093	4.69828	3.69244	2.27949	2.48534	2.41142	2.82963	0.65768	0.557987	1.27557	1.41352
Cre10.g438350	0.874226	1.60906	2.69616	2.73781	0.770797	0.507135	1.05471	0.836601	3.18783	2.26204	0.673643	0.498288
Cre10.g438400	5.52554	5.2541	12.6978	10.839	2.35425	3.39124	2.49307	2.44049	5.0892	5.30847	2.18815	2.03281
Cre10.g438450	3.70885	4.75988	7.84114	8.40217	4.4323	4.40845	3.48564	4.92089	4.09823	5.55986	3.36748	2.36356
Cre10.g438500	10.7698	10.9407	19.4122	17.2178	38.3785	31.7992	24.5277	16.4589	5.25664	6.18429	6.96483	6.76868
Cre10.g438550	144.899	76.5718	107.113	117.55	15.922	24.6841	43.927	44.8552	54.7288	58.3034	74.3056	67.4558
Cre10.g438600	66.7237	65.2975	50.6758	65.7373	101.445	98.5283	104.619	147.768	103.037	107.972	63.0726	67.4743
Cre10.g438650	26.8295	15.6948	21.8556	21.7892	0.557505	0.347831	2.84647	1.04729	8.32617	10.0774	15.1957	15.3372
Cre10.g438700	7.6394	2.66489	3.99162	4.72921	9.61974	12.4365	13.3709	8.10897	10.4452	11.9361	15.9459	15.2471
Cre10.g438750	10.3909	18.0174	10.9231	12.7397	11.3416	14.6905	14.9562	10.7148	29.9464	30.9751	23.6772	20.6153
Cre10.g438783	0.731632	0.915615	1.22151	0.931353	0.690567	0.881802	1.8272	1.8028	19.515	7.44929	1.06285	1.0816
Cre10.g438850	68.4177	96.8295	58.7618	69.4199	25.0328	31.2752	54.7761	76.3878	54.7231	63.1935	66.3286	70.8394
Cre10.g438883	2.20138	5.91791	4.70163	3.96945	0.16498	0.211368	0.309189	0.810246	20.5303	11.5984	8.02348	7.71803
Cre10.g438950	7.64389	7.04234	8.50831	6.19225	2.13026	1.65015	3.68649	4.87579	7.93999	8.37725	10.0279	12.8741
Cre10.g439000	10.934	13.8519	14.6319	12.8707	0.365719	0.618001	2.02952	1.83905	4.65717	4.76292	10.3051	11.2613
Cre10.g439026	0	0	0	0	0	0.0587814	0	0.108158	2.70591	2.61715	23.7191	24.5283
Cre10.g439050	8.38393	8.41856	8.99962	10.3989	3.9722	3.32833	6.9677	9.12857	11.3104	17.651	17.56	17.7563
Cre10.g439100	20.6262	18.6773	22.5305	22.0543	59.8459	55.3365	37.2507	14.3383	21.9693	22.3402	26.0004	25.2549
Cre10.g439150	22.4453	29.2857	21.9874	19.9288	18.0424	33.1833	27.5722	35.3318	57.8279	54.3447	54.3561	53.2202
Cre10.g439200	3.0147	3.75442	3.07249	3.68403	1.1817	1.56936	4.12041	2.1978	4.15397	4.73176	7.73308	8.4135
Cre10.g439250	0.566114	0.466521	1.89893	1.77975	1.34767	3.10549	0.798717	0.705991	1.36885	1.05646	0.427243	0.440352
Cre10.g439300	3.61024	2.57201	3.80307	3.37269	0.367523	0.547326	0.454203	0.167847	4.62965	4.46495	5.37803	5.89166
Cre10.g439350	65.2833	44.4726	47.2568	50.7283	16.5761	17.4029	15.4727	10.2352	18.1733	16.6476	28.2849	24.5752
Cre10.g439400	27.533	16.4818	24.7285	19.6903	0.859108	1.51895	2.52897	1.58294	6.64575	7.50943	5.64412	6.38366
Cre10.g439450	78.398	90.4431	137.752	89.2825	9.10125	14.4937	19.909	8.07328	0.466104	0.352516	3.84471	2.65614
Cre10.g439500	2.47739	30.0437	1.14725	0.550239	0	0.052088	0	0	0.0359669	0.0610298	0.0250814	0.0989467
Cre10.g439550	48.0357	46.6548	33.1082	26.2581	8.01921	10.5583	14.5484	6.22737	33.5503	40.9789	37.6948	25.5625
Cre10.g439600	7.46414	10.6524	9.65397	9.95136	3.53642	5.4243	7.13377	11.8706	20.8098	20.6144	17.3969	17.8279
Cre10.g439650	9.75981	11.2214	8.30578	7.62547	3.23965	5.01875	4.45543	6.03493	12.03	12.4519	9.8381	11.4454
Cre10.g439700	58.3311	119.921	108.371	89.9858	11.6129	13.5142	23.5225	37.4165	2.9154	3.90303	13.3348	18.3564
Cre10.g439750	1.14751	1.54865	3.11494	2.42885	11.9322	10.5543	5.92514	6.18229	0.738195	0.40262	0.697313	0.823722
Cre10.g439800	0.606927	0.753745	1.13683	1.10807	0.115586	0.0611884	0.110162	0.0321677	0.659917	0.761989	1.72571	2.12542
Cre10.g439850	84.1313	116.647	83.58	78.2465	56.2279	78.6727	78.7076	150.288	176.277	191.4	127.896	116.003
Cre10.g439900	48.2887	39.4455	25.6067	20.6805	8.68681	12.3247	10.6235	19.2498	30.897	30.035	32.6742	26.849
Cre10.g439950	9.23793	7.06813	13.2522	11.98	19.708	23.0231	19.5101	15.3951	12.9489	12.0228	14.8855	12.0852
Cre10.g440000	0.834199	0.381201	0.648158	0.710702	0.0304347	0.0586913	0.0124313	0.02541	1.13792	1.07114	1.23351	1.64394
Cre10.g440050	214.539	156.245	189.048	221.41	4.13719	8.21195	11.261	4.74271	67.5738	62.4773	31.5414	25.7563
Cre10.g440100	29.7451	56.5464	26.6261	36.396	39.2296	45.5423	31.043	12.1341	73.2224	65.787	48.1327	43.3269
Cre10.g440150	24.1842	23.7481	28.0928	27.8139	49.3078	46.0912	46.5209	36.2322	44.2142	45.0933	53.0871	49.7237
Cre10.g440200	0.895141	1.40412	3.67015	3.25921	0.896348	1.2355	0.559543	1.39318	3.27116	3.43826	3.4143	3.98449
Cre10.g440250	19.0206	15.6024	20.1536	19.106	51.4275	55.6244	63.4285	64.3727	33.3807	41.6084	53.1878	51.7301
Cre10.g440300	4.3961	4.59904	7.79715	6.4209	1.85993	2.6406	4.08551	8.26349	6.45766	7.77695	6.81985	8.54066
Cre10.g440350	15.0144	12.5898	13.3735	10.9841	15.807	16.7487	17.7442	15.0771	13.1539	17.678	22.501	22.3357
Cre10.g440400	69.9271	114.885	51.2952	80.6601	245.477	193.838	192.951	89.078	366.573	414.191	223.714	252.187
Cre10.g440450	153.497	57.1258	63.6697	78.7935	16.76	23.4793	57.8539	22.8323	49.5984	52.2159	64.7359	48.2551
Cre10.g440500	0.0552257	0.0627302	0.208554	0.150807	0.236643	0.405645	0.118138	0.131716	0.194055	0.234845	0.0536188	0.0604365
Cre10.g440550	2.50856	3.26531	4.6624	3.45422	5.1621	4.38434	3.45887	3.15322	1.64068	1.36834	1.21543	1.39118
Cre10.g440600	1.21218	1.92882	2.37575	2.95699	1.20541	1.35909	0.775836	1.93824	1.75993	2.18535	1.02155	1.14744
Cre10.g440650	0.715502	1.10448	2.24475	2.72681	0.698789	0.554881	0.624369	0.218782	0.164206	0.204329	1.10691	1.10425
Cre10.g440700	29.083	47.4471	56.1941	55.7786	72.5332	71.7819	72.6621	85.2799	66.6526	74.6786	101.913	99.2277
Cre10.g440750	1.88375	0.77995	1.69912	2.18873	2.57019	3.32788	4.03234	5.06386	7.52942	7.20833	3.6748	3.15156
Cre10.g440800	0.0926701	0.842103	1.25985	1.39785	0.882428	1.07886	0.590713	0.218294	5.35548	4.99371	2.21721	1.97194
Cre10.g440850	11.5249	14.4505	6.17011	5.38288	7.96318	7.89278	6.83052	12.4797	12.5997	14.2037	7.75329	7.70751
Cre10.g440900	6.71449	3.13648	4.23581	3.7735	6.67542	9.94836	11.7404	7.40837	10.5407	12.7458	13.4343	11.6133
Cre10.g440950	5.72547	8.0333	12.8284	10.2116	27.9207	25.8551	14.8211	10.1659	2.27884	1.52518	1.22173	1.49308
Cre10.g441000	24.2043	21.3767	23.5659	19.4895	10.182	13.3617	11.8365	18.6736	26.4517	26.4195	28.4116	27.6296
Cre10.g441050	13.592	11.8582	12.7463	11.8401	18.4529	20.0297	17.8403	16.6562	13.5316	14.6079	12.863	10.5234
Cre10.g441100	4.74309	7.38838	9.66514	9.30123	1.04829	1.73072	2.41433	2.44639	11.1539	11.7963	5.29827	7.03985
Cre10.g441150	3.13985	5.1266	4.46964	5.537	2.29703	2.68134	2.36074	2.09308	7.33625	7.15389	6.39488	7.57904
Cre10.g441200	63.3337	16.4851	34.1082	27.0178	43.9658	54.5992	57.6509	38.6943	28.651	32.0673	46.838	39.0787
Cre10.g441250	1.6407	2.60735	4.10152	4.32707	1.99873	4.17684	1.43806	1.67385	7.79823	8.46971	6.47439	6.36434
Cre10.g441300	8.1861	8.93917	11.1651	9.65561	4.76933	5.60606	7.76228	8.62153	7.56551	8.56696	9.30485	12.3204
Cre10.g441326	0	0.123507	0.0410612	0	0	0.117449	0.140968	0.0480239	0.036044	0.0366964	0	0.0495795
Cre10.g441350	7.78316	10.0591	7.49585	7.63307	7.1767	7.67138	6.27851	7.11531	6.70967	7.56486	4.02562	4.91702
Cre10.g441400	46.3423	3.41807	8.84201	14.69	82.3516	123.283	138.967	44.177	36.1374	53.7125	103.561	64.7958
Cre10.g441450	7.99102	2.10299	5.31571	6.086	8.01542	9.18561	15.5403	11.7487	9.97321	12.892	25.2166	22.2598
Cre10.g441500	10.2341	11.1606	13.8085	13.3495	3.23569	5.37377	6.04673	21.6825	16.0439	17.2878	13.1966	13.1732
Cre10.g441550	6.15771	7.7888	5.31886	5.56524	0.584913	0.530808	3.14629	4.19726	10.0822	12.2396	24.2618	26.9611
Cre10.g441600	3.32937	5.45477	5.00116	5.23386	4.32136	5.66854	5.0225	5.80546	9.32993	8.42111	5.80236	6.45628
Cre10.g441650	0.947118	0.910259	0.799495	0.850917	0.695291	0.751336	0.794536	0.833653	2.04833	2.30763	1.67895	2.09391
Cre10.g441700	0.0549869	0.055519	0.507594	0.462383	0.106659	0.114392	0.0356447	0.0593665	0.473926	0.499001	0.915205	1.45423
Cre10.g441750	43.3893	66.3316	38.2008	47.1196	22.758	23.4617	15.8316	18.4884	15.4651	14.8674	33.6265	31.7811
Cre10.g441800	8.61577	9.35588	11.9087	12.8221	7.44889	7.54129	6.27157	6.67527	10.2195	9.92797	9.57461	10.7426
Cre10.g441850	0.249115	0.558536	0.675131	0.634538	0.350782	0.448482	0.416382	0.629963	0.380519	0.341248	0.111787	0.140319
Cre10.g441900	13.7656	20.5332	20.708	23.8701	85.3455	77.3148	45.7937	36.3124	12.2856	10.3127	3.64549	3.51779
Cre10.g441950	28.9122	40.5161	31.2102	40.7401	37.3863	43.8251	32.0909	28.9502	51.5022	46.9427	30.5064	26.283
Cre10.g442000	4.42921	1.09913	1.98909	2.81362	4.63082	7.11186	8.93368	3.72749	6.40879	8.85796	10.066	7.42354
Cre10.g442041	0.434143	2.56432	2.16413	2.54043	11.9542	19.2583	35.9103	28.1105	1.35282	1.20148	0.391403	0.197961
Cre10.g442050	5.90748	10.3572	13.19	11.8739	13.7594	13.8649	28.0135	29.3271	17.8546	15.8174	5.99102	4.84961
Cre10.g442150	1.86542	1.28058	1.94877	1.57784	0.30435	0.33897	1.23184	0.462004	2.87806	3.67152	3.3974	4.00654
Cre10.g442200	7.70582	6.23972	7.31827	5.91297	3.63251	4.02906	5.42385	4.51549	8.95322	7.81064	4.92072	5.10242
Cre10.g442250	4.36062	1.44772	2.61207	3.42735	7.53412	10.8514	10.7638	6.89745	7.28461	8.59817	10.1076	9.07005
Cre10.g442300	4.65051	5.50256	4.93021	4.43155	9.64854	10.6834	8.65926	20.4759	4.14312	5.64868	5.46762	5.57748
Cre10.g442350	3.9209	5.26601	5.58749	5.7912	2.09378	2.62818	4.7157	6.55673	8.64874	7.7067	10.774	12.2789
Cre10.g442400	25.99	16.661	21.9893	20.2778	23.4192	29.6056	32.5322	36.0815	37.3269	38.5858	37.1316	35.3407
Cre10.g442450	6.20045	8.8482	7.72426	8.28766	1.60739	1.45871	2.78635	3.44778	9.43367	12.389	11.4953	13.99
Cre10.g442500	0.395578	0.780983	3.44655	4.77283	0.818382	1.81092	2.71999	9.94639	0.86173	1.12527	0.264537	0.206144
Cre10.g442550	0.293756	0.834185	5.14733	5.63814	1.06061	1.7452	2.70403	8.04416	1.07117	0.95176	0.427813	0.241105
Cre10.g442600	0.140078	0.324854	3.20699	3.20357	14.6863	16.7575	53.2792	50.307	0.423721	0.661859	3.74612	6.15573
Cre10.g442650	12.9338	11.4227	5.51079	11.3016	7.24032	12.9974	36.5539	12.0763	34.7786	54.5275	53.7537	57.8409
Cre10.g442700	7.64475	8.59698	11.8069	9.2017	84.3704	62.2739	35.1342	13.0731	14.7287	11.7206	10.2521	10.2788
Cre10.g442750	0.700146	0.0294551	0.705073	0.789047	10.4326	16.6942	5.84979	4.43239	0.799441	0.446338	0.134876	0.0354726
Cre10.g442800	0.164275	0.72862	1.67499	1.18099	26.4249	16.6631	47.0836	32.785	3.25183	2.32065	0.22785	0.181915
Cre10.g442850	6.50234	4.60965	6.569	5.92234	4.58156	6.7082	5.90111	6.5993	6.71415	7.72594	9.38976	11.3972
Cre10.g442900	7.58755	10.2941	18.1625	15.875	8.68715	10.4772	13.3605	12.241	14.0941	13.1782	21.3602	21.6499
Cre10.g442950	15.8109	13.3051	12.6798	12.4037	1.89573	3.1436	2.80166	2.283	8.29387	9.44085	15.0165	14.7755
Cre10.g443000	5.25583	5.94441	5.50294	4.55826	1.10381	0.850097	0.5849	0.564567	8.06587	5.66913	4.04645	5.0674
Cre10.g443050	28.0204	25.1099	7.40825	5.82511	1095.4	1429.81	745.671	1021.56	572.309	400.225	58.6949	30.5016
Cre10.g443100	3.77259	5.83726	4.94528	4.66986	3.68447	4.92405	3.16275	4.64629	9.9567	8.64331	5.84894	4.92912
Cre10.g443150	2.17783	2.50322	3.55409	3.07672	13.3562	12.1151	7.50248	5.44156	1.86674	1.20752	0.485464	0.737694
Cre10.g443250	16.9112	18.8437	24.1681	22.8739	87.4811	74.0338	43.7109	15.428	19.0224	17.2068	26.6296	26.8342
Cre10.g443300	14.4345	15.6626	15.4813	14.1085	8.19051	10.7098	8.97861	7.65276	20.1515	19.3252	9.44912	10.0422
Cre10.g443350	11.8431	11.591	11.9649	10.988	3.76759	4.68541	4.92151	4.80868	8.96706	8.6649	8.69572	10.5425
Cre10.g443400	3.86865	3.56915	4.85349	4.09669	1.87941	1.68855	2.94046	2.53042	4.33877	5.02728	6.88138	6.60368
Cre10.g443450	0.112846	1.45271	1.27846	1.76088	1.19395	1.46273	0.609596	0.731006	0.19951	0.101561	0.182605	0.137215
Cre10.g443500	20.5482	11.208	18.3426	16.5889	0.938978	1.32552	0.0974052	0.149325	24.8059	13.3881	3.30855	3.92255
Cre10.g443550	20.2755	17.2051	20.402	19.3473	9.54693	11.4371	10.8734	9.58032	15.5204	15.5222	21.9522	24.3075
Cre10.g443600	5.94545	5.81849	7.18341	5.62628	6.30932	9.62842	9.06027	8.8188	1.9443	2.5571	1.74942	1.51199
Cre10.g443650	3.59418	5.12324	5.97213	5.21256	1.77834	2.31419	1.67204	4.01533	9.98019	9.57573	4.89717	5.84211
Cre10.g443700	2.98249	2.2286	2.09349	2.07014	0.56424	0.611612	0.567635	0.378031	2.92022	2.97753	3.5523	4.78538
Cre10.g443750	7.69399	10.8139	16.868	15.8132	30.0754	33.6747	33.8649	30.5181	4.48576	4.12238	1.93086	2.53909
Cre10.g443801	0.488113	1.15509	4.62363	4.82388	3.79259	4.10083	2.61042	3.03619	8.00948	7.96226	4.93657	4.58124
Cre10.g443850	3.3438	6.84211	10.3438	8.83965	0.790367	1.1015	2.10994	2.29386	12.877	12.8099	11.0026	11.2245
Cre10.g443900	6.30889	6.68844	6.62123	7.50755	4.84081	5.24636	7.62458	10.8067	5.96496	6.11736	7.25147	9.89597
Cre10.g443950	11.6134	14.166	24.0168	16.6947	5.10564	5.99657	5.77029	0.873679	16.8517	16.927	30.3276	28.97
Cre10.g444000	67.8068	103.318	134.773	122.772	32.0544	30.4325	18.611	2.50379	118.923	119.879	87.9231	67.2072
Cre10.g444044	0.00655628	0.0099296	0.0198073	0.0102306	0.0156076	0.0188852	0.0127501	0	0.00869353	0.00885089	0.022734	0
Cre10.g444086	0	0.0695396	0	0.0716476	0.0364348	0.0661291	0	0.162237	0.243532	0.433896	0.286582	0.209365
Cre10.g444094	3.95874	7.15943	13.8593	9.88373	1.21958	1.64338	0.996296	0.411406	5.40362	6.57028	8.01011	2.76076
Cre10.g444100	10.44	13.7637	18.5886	13.6575	5.12365	4.75539	4.19919	0.870364	15.942	19.188	19.0018	12.771
Cre10.g444150	38.6935	54.6788	86.6698	71.9566	13.0105	13.6245	8.53721	1.24047	72.255	75.2537	39.2048	26.9455
Cre10.g444183	0	0.205844	0	0.0848337	0.431403	0.430648	0.493388	0.62431	3.24396	1.13759	1.65892	1.78486
Cre10.g444216	0	0	0	0	0.281466	0.325093	0.418062	0.256359	1.36824	0.696504	0.872142	0.882211
Cre10.g444250	0.126442	0.079791	0.0795824	0.180861	1.02007	0.98641	0.402993	0.242	0.565853	0.192032	13.8035	19.1992
Cre10.g444300	7.56375	10.2374	5.88629	6.34955	15.1645	12.9896	11.8544	8.50826	6.37313	7.85856	4.79397	3.94662
Cre10.g444317	2.94522	6.73218	3.39849	3.30855	2.56431	4.14363	6.54082	9.06967	2.67587	3.34095	4.60513	4.09107
Cre10.g444400	20.4582	21.4188	27.1006	19.4625	42.3805	39.268	34.5635	19.0514	5.49307	4.73211	4.26961	4.766
Cre10.g444450	6.04821	7.16536	9.19506	8.2344	9.65376	12.0991	8.31321	10.9303	2.09113	2.24011	2.07319	2.93172
Cre10.g444500	25.7305	14.4833	20.395	23.1349	5.51388	9.56179	7.13565	4.58835	52.9564	60.5556	32.4917	34.7274
Cre10.g444550	11.046	11.2737	14.6026	11.9777	1.3734	1.83408	2.0706	0.832803	8.9187	7.07605	18.8925	18.0169
Cre10.g444600	3.67956	3.91897	4.94338	4.28045	10.6709	10.1033	5.35392	2.98727	1.72872	1.31331	1.11985	1.68988
Cre10.g444650	0.898769	0.495697	0.984878	1.04577	0.19788	0.336704	0.441173	0.293707	1.6223	1.59205	1.95997	2.97061
Cre10.g444700	190.881	158.423	96.4044	94.547	19.7603	26.6201	31.8063	25.1871	122.526	117.028	150.386	134.879
Cre10.g444726	0.0751639	0.0853778	0	0.029322	0	0	0.0487243	0.232386	0	0.0507351	0.130316	0.0685467
Cre10.g444750	9.33491	12.5105	6.96592	9.41404	6.75019	7.72172	7.06706	6.66402	23.8654	25.2946	11.8143	12.2082
Cre10.g444800	19.7224	23.2797	18.0117	18.937	16.1658	15.2606	17.1259	9.08528	35.256	37.3055	27.551	25.8711
Cre10.g444850	2.93732	3.29178	3.6907	3.37314	5.97023	4.76472	4.13391	4.00075	2.05698	1.90983	1.57865	2.14667
Cre10.g444900	10.1434	15.893	11.3531	12.4959	3.05811	4.34906	3.68784	5.85066	15.2309	12.2971	9.4989	11.7608
Cre10.g444950	1.71409	1.27601	8.55762	8.81748	1.70597	4.07963	1.6008	1.41149	3.13962	3.68671	2.98189	2.78194
Cre10.g445000	8.92804	4.25429	8.84348	8.90706	2.75164	4.24834	6.51734	4.23667	4.50846	5.23602	2.35797	2.10481
Cre10.g445050	14.5378	8.57508	12.8088	9.57893	4.24207	5.56236	12.5422	8.64017	12.5222	8.5402	1.76825	1.26033
Cre10.g445100	4.80095	6.84618	6.00418	4.42682	0.346332	0.493894	0.606267	0.357999	5.35322	5.4922	3.69701	4.17927
Cre10.g445150	3.20499	3.47468	3.78134	2.96652	0.22115	0.351213	0.309705	0.281354	2.28326	2.15663	1.89824	2.36912
Cre10.g445153	0	0.0943605	0.0376455	0.0388884	0.0395516	0.0717861	0	0.154101	0.0165228	0.0168219	0.0345664	0.113638
Cre10.g445151	2.05101	5.15512	1.18653	1.56618	2.90876	3.95955	3.45117	4.51013	0.954757	1.14877	0.847377	0.557154
Cre10.g445177	0.181352	0.313898	0.0782694	0.101067	0.0925115	0.0932824	0.277105	0.377608	0.0257647	0.0524621	0.0269504	0.0236266
Cre10.g445201	0.0401923	0.131889	0.0607128	0.0209057	0.138205	0.106125	0.0521086	0.0591731	0.0799416	0.0904318	0.055747	0.0488718
Cre10.g445226	0.0604322	0.32034	0.209959	0.20746	0.196612	0.21324	0.450508	2.61042	0.24841	0.403834	0.0838198	0.104713
Cre10.g445251	0	0	0	0	0	0	0	0.030436	0	0	0	0
Cre10.g445275	0	0.00737905	0.0147195	0.0456165	0	0.0210515	0.0126335	0.0172155	0.00646049	0	0	0.00888656
Cre10.g445299	0	0	0	0	0	0	0	0	0	0.0303978	0	0
Cre10.g445323	0.0356173	0.0809145	0	0.0555782	0	0.0512974	0	0	0.023614	0	0	0
Cre10.g445347	0	0	0	0	0	0	0	0	0	0	0	0
Cre10.g445371	0	0.0488743	0.0243732	0	0.0512147	0.0232386	0.209191	0.313568	0	0.0217824	0	0
Cre10.g445395	0.0991599	0.162694	0.324538	0.206309	0.118028	0.071407	0.439243	1.85405	0.120528	0.234263	0.0229226	0.105502
Cre10.g445419	0.0789572	0.239164	0.178904	0.123207	0	0	0.0511833	0.557975	0	0.106591	0.0547571	0.072006
Cre10.g445443	0.0230831	0.0524397	0	0	0.0366339	0	0	0.224295	0.0153039	0.015581	0.0640329	0.0210509
Cre10.g445467	0.669052	0.486777	2.36807	2.09825	0.218609	0.0944701	2.28759	2.03955	1.23506	1.13344	1.02806	0.442658
Cre10.g445600	10.6272	3.24349	6.79963	6.56383	11.9985	14.9856	16.5231	10.6797	15.6346	17.0522	20.0923	18.8157
Cre10.g445650	3.66078	5.23369	7.47051	7.28841	1.46781	2.48572	2.19747	3.35681	16.2865	18.3314	12.1893	14.942
Cre10.g445700	4.72024	5.79584	5.92974	5.2433	2.96686	3.02273	3.91384	3.65136	7.95631	8.10032	4.59399	5.58392
Cre10.g445750	14.1532	20.859	16.995	19.5576	21.8924	20.6814	19.0117	17.5338	27.6459	26.6641	19.7512	20.481
Cre10.g445800	0.285063	0.239852	0.486423	0.47777	0.619965	1.30771	0.349047	0.382378	1.42796	1.69611	0.205014	0.163683
Cre10.g445850	1.81258	4.43169	2.96515	3.36111	0.864284	1.11797	0.627012	0.595941	1.60051	1.37162	0.670793	0.993287
Cre10.g445900	4.35944	5.0206	3.56697	3.86582	3.70754	4.14942	4.28473	4.70666	7.49999	7.79241	4.55592	5.63216
Cre10.g445952	1.47376	2.54452	2.30888	1.87261	1.16278	1.17651	0.31663	0.431468	2.4511	2.3022	2.93768	3.34851
Cre10.g446000	14.741	15.5715	15.9688	13.8491	11.6712	15.0678	13.3014	28.1019	26.3592	26.4227	25.2044	25.8285
Cre10.g446050	3.7942	1.83884	1.56657	1.89459	1.56561	2.84157	1.6397	0.804385	3.72298	3.85866	6.7361	4.24448
Cre10.g446100	12.6525	15.417	11.2502	13.6857	17.0452	24.1036	28.2592	24.5885	25.6994	26.6886	16.6517	13.5316
Cre10.g446150	3.20146	4.63715	6.42635	7.3426	5.7117	6.35929	10.5159	19.0369	18.932	20.928	27.2834	18.8501
Cre10.g446200	10.7116	16.6181	16.4709	16.7575	5.09992	6.68514	5.87543	13.3925	17.3901	16.6852	11.1618	9.69343
Cre10.g446250	0.949717	3.12875	1.86989	2.55861	1.9066	3.25003	3.00982	5.52835	10.1444	10.6678	2.9948	3.72352
Cre10.g446275	0.624843	0.29118	0.409698	0.353579	0.795501	0.430183	0.431755	0.248683	0.127467	0.185391	0.423807	0.563571
Cre10.g446300	8.67055	14.6662	12.2438	13.469	7.85432	9.82176	9.76342	14.3544	10.076	10.4688	13.8908	13.5933
Cre10.g446350	23.7219	35.7757	47.0582	53.6959	5.64715	6.27734	13.321	7.24579	21.9237	17.8641	6.63994	5.31714
Cre10.g446400	5.12805	7.87042	16.0365	14.7193	11.255	10.4362	17.8107	14.4683	7.35689	8.57825	2.64048	3.11251
Cre10.g446450	13.3665	11.8734	11.9619	11.4545	12.3068	16.2529	16.5324	15.8721	8.95876	9.77006	14.5124	14.2547
Cre10.g446500	12.2614	10.9383	11.3698	12.9138	0.543894	0.767797	1.06965	0.426068	16.7802	20.4767	17.9573	17.2243
Cre10.g446550	81.4129	54.4819	51.1935	61.8453	22.0685	29.0257	28.9649	30.8477	39.0804	42.5993	54.7385	49.3819
Cre10.g446600	1.44964	4.67429	4.14642	2.13314	1.45212	1.48393	2.89593	0.919783	1.78165	1.78023	0.566443	0.562923
Cre10.g446650	0.436703	0.661393	0.788923	0.644608	0.107706	0.233734	0.252484	0.323205	1.60024	1.93195	7.17438	6.99101
Cre10.g446700	13.0843	13.1793	18.2751	18.3534	3.44018	5.03796	8.64407	6.3873	13.5725	11.8426	12.8946	11.1759
Cre10.g446750	2.30383	4.54072	2.91992	3.22561	2.20378	3.03398	5.02244	9.81301	108.049	105.564	19.9057	14.6063
Cre10.g446800	11.7963	17.8215	12.5217	14.2207	15.6319	17.4305	16.6075	19.4237	23.1726	21.0428	19.4053	18.7896
Cre10.g446850	2.62564	3.06383	3.03028	2.70252	1.56215	1.55506	1.68169	1.88408	4.60578	5.06252	3.53457	4.57529
Cre10.g446900	12.4021	10.8272	8.99413	8.85965	9.65326	13.752	13.5059	15.6306	17.2437	16.7026	14.9009	13.9577
Cre10.g446950	6.38325	8.02469	8.28731	8.72367	2.10224	4.19111	4.11084	3.81438	11.0504	9.72967	9.35994	11.0909
Cre10.g447000	25.5154	41.2197	17.6534	23.1516	23.6465	30.3513	33.7949	81.3351	66.7053	81.7122	32.3753	28.6411
Cre10.g447050	13.5635	22.0582	29.5231	25.3432	106.14	102.665	60.7359	37.1377	7.76476	6.36816	4.04369	3.85689
Cre10.g447100	41.9713	45.4602	46.7525	49.5847	38.8918	44.2641	54.415	45.1123	93.0848	88.0435	91.9601	84.5783
Cre10.g447200	6.70835	11.1803	6.33888	7.5538	2.95218	3.72332	4.586	3.72628	10.7888	13.0504	20.0921	30.0545
Cre10.g447225	0.346602	1.50919	0.490839	0.439438	3.50671	3.21353	3.37022	2.06665	0.287243	0.20471	0.691062	1.02729
Cre10.g447250	0.402896	0.422441	0.444745	0.531969	0.78697	0.580267	1.22551	0.903434	0.226022	0.167355	0.558819	2.57198
Cre10.g447300	5.35884	8.65157	8.02362	7.77355	1.90795	2.76128	1.92537	3.49824	16.5037	16.5054	12.0864	12.0958
Cre10.g447350	3.83732	6.55411	3.9811	3.74241	2.48451	3.4162	2.9522	8.37179	10.2673	8.88767	5.02263	6.08565
Cre10.g447400	2.77756	3.95836	4.89495	5.40269	2.02038	1.86128	1.80053	9.712	2.41697	3.71061	1.44469	1.23134
Cre10.g447450	0.617946	1.22385	1.67541	2.58372	0.955559	1.3578	0.688171	3.69506	0.945446	1.24063	0.219768	0.158948
Cre10.g447500	2.83882	2.79819	5.28051	4.28334	6.26464	4.48561	2.78317	1.76159	3.00983	3.24643	1.70027	2.69588
Cre10.g447550	5.286	5.27461	6.91046	5.82831	1.28167	1.32833	1.10056	1.41054	7.66627	9.32268	4.27047	5.06334
Cre10.g447600	0.115236	0.137128	0.136769	0.244037	0.378831	0.782416	0.170744	0.668928	0.240116	0.23335	0.0456665	0.0600518
Cre10.g447650	0.1451	0.206021	0.547953	0.495288	0.259064	0.561629	0.329208	0.961302	0.5291	0.795773	0.176097	0.165407
Cre10.g447700	3.13222	1.64375	2.53108	2.31753	2.73856	2.94458	4.7675	3.13267	0.258791	0.260262	0.145254	0.156281
Cre10.g447735	3.32931	3.60292	4.48519	3.67529	7.77574	6.93745	3.51281	1.32447	4.79033	4.57422	2.59545	3.99444
Cre10.g447767	5.38189	7.04105	6.20102	6.1824	1.32663	1.11321	1.06147	12.0673	35.6815	23.3577	3.12883	2.23474
Cre10.g447800	21.3729	7.06247	21.6647	18.8315	31.0645	27.8697	39.941	12.3704	23.4546	17.7976	26.3805	15.3699
Cre10.g447850	0.472272	1.77491	1.22862	1.66495	4.63589	3.82919	2.95941	1.85414	18.9259	14.9355	2.46248	2.9032
Cre10.g447900	5.09629	8.01784	6.38755	6.11855	1.98715	2.37281	1.77997	1.86282	4.41284	3.98858	4.73778	4.90806
Cre10.g447950	106.761	171.957	96.9471	122.288	17.8236	20.6346	23.2686	18.6437	281.758	292.244	167.821	155.779
Cre10.g448000	9.1851	11.5807	11.4272	11.95	3.97726	5.8925	7.2689	13.2207	16.136	13.8474	12.1901	11.8844
Cre10.g448051	21.7857	21.3827	21.939	26.9379	3.88451	4.24891	15.6565	8.70577	11.9505	15.4711	18.5708	18.6851
Cre10.g448100	7.6692	6.47528	6.41189	7.7755	0.667146	0.974601	1.6483	1.68459	6.26741	6.42238	3.92497	4.37594
Cre10.g448150	3.44003	4.76182	16.8882	18.0374	17.3324	19.698	25.6326	54.8772	2.90607	1.94748	0.820877	0.877061
Cre10.g448200	3.66559	8.56504	11.7947	10.2938	4.05428	4.47477	5.92418	12.952	21.1898	21.9039	10.5079	12.1466
Cre10.g448250	5.15486	11.25	8.43158	7.75235	6.99533	8.30807	7.22973	12.5576	11.5619	11.2453	6.0248	6.43352
Cre10.g448300	3.00108	3.82004	4.80172	4.24393	3.86197	4.32938	4.85715	3.18294	6.5254	6.61686	5.06621	5.06861
Cre10.g448350	6.23748	9.21423	7.17527	7.71164	0.56349	1.09184	0.920648	0.525557	8.39805	13.5765	10.8209	10.5891
Cre10.g448400	10.9169	39.5733	34.0296	36.4703	5.09052	6.80789	9.43572	13.2225	28.628	33.9322	13.4247	17.5852
Cre10.g448450	0.0645509	0.0782108	0.721558	0.493562	0.81956	1.08773	0.68625	0.171063	0.256781	0.366	0.223831	0.247246
Cre10.g448500	0.131869	0.432723	0.641854	0.583022	4.83674	8.74702	1.91862	0.142373	0.961712	0.830768	0.213387	0.227157
Cre10.g448550	0.104715	0.333045	1.28124	1.94447	0.515181	0.4072	0.271523	0.0740001	0.0833105	0.0282728	0.39215	0.439283
Cre10.g448600	1.10464	1.90595	2.56631	2.9565	1.60887	2.28573	1.85817	2.26036	7.18465	7.59784	7.91286	9.23231
Cre10.g448650	4.74298	7.48262	10.2866	9.28988	2.27387	3.62898	6.15985	3.11318	37.9421	36.4946	121.794	163.855
Cre10.g448700	7.55968	8.74112	8.66478	7.36234	2.5709	4.48769	3.48887	3.34674	9.20238	8.55633	10.252	12.9487
Cre10.g448750	2.76192	4.54225	4.56876	5.45993	0.92775	1.07377	1.08741	1.07768	8.94222	10.122	4.65336	5.33113
Cre10.g448800	5.94591	5.76431	6.66221	8.4625	8.81423	9.6928	6.22631	5.36775	10.635	9.08539	10.8978	10.6066
Cre10.g448850	4.12752	6.54627	9.96268	7.81441	44.5483	41.9345	21.7699	15.5785	3.09054	1.82165	1.08092	0.947616
Cre10.g448900	9.90136	11.6448	15.7086	12.5013	48.7072	43.6706	51.8377	119.354	8.38597	7.67901	4.15578	3.54797
Cre10.g448950	11.4524	13.2632	11.8324	11.1036	2.6258	2.89487	2.65619	5.99453	12.9233	10.2954	6.50802	7.01387
Cre10.g448977	0.189938	0.0862991	1.76451	1.76348	0.331583	1.28571	0.886502	0.604012	0.768156	0.628212	0.105378	0.311789
Cre10.g449000	4.04731	3.97823	7.22711	5.9182	10.2729	11.137	11.3806	101.668	3.62517	3.60033	2.82541	2.49326
Cre10.g449020	1.3772	2.57128	3.71234	3.87195	0.339157	1.14564	1.47767	1.02778	6.04519	6.50721	5.03894	5.56519
Cre10.g449050	7.15738	14.2875	11.1367	12.2819	2.76787	4.20815	4.71311	9.78381	15.257	15.3803	10.9483	10.0801
Cre10.g449100	51.6324	34.2144	38.6304	32.4568	53.3716	57.0055	34.8671	19.0229	24.2121	25.9026	15.7065	12.8194
Cre10.g449127	1.23206	2.79897	6.44738	4.34861	0.116389	0.73936	0.133112	0.0518258	0.291731	0.217809	0.122063	0.0267522
Cre10.g449138	2.26227	3.8693	8.5727	7.36455	0.557119	0.533673	0.278129	0	0.517197	0.526558	0.162299	0.213425
Cre10.g449150	2.47313	3.39739	3.47299	3.66522	1.3412	1.76305	2.25574	2.03095	2.93328	3.8588	4.76615	5.61018
Cre10.g449200	3.16491	2.85925	4.27276	3.45297	2.54494	2.49673	2.82256	2.46276	5.00665	4.58842	4.43932	5.52364
Cre10.g449250	26.7795	31.1646	42.9325	30.2107	71.2012	75.2924	62.9398	44.0679	10.2159	8.64189	10.4545	7.82641
Cre10.g449300	1.18647	0.582975	0.848235	0.579448	1.50926	1.33704	0.774992	0.552038	2.74418	2.73883	1.28134	1.63542
Cre10.g449350	13.142	3.86702	7.28842	9.81413	1.75794	3.24473	2.79916	1.32674	6.19871	8.16109	7.13497	6.74585
Cre10.g449400	1.4311	4.38156	4.30488	4.48551	0.176215	0.177683	0.239922	0.42502	2.75645	1.78207	1.96783	2.73398
Cre10.g449450	5.39042	10.2883	1.22027	2.05127	5.27975	6.09234	14.7198	15.1412	26.38	56.3918	12.3353	17.4667
Cre10.g449501	0.226905	2.94967	4.34153	4.1308	0.0600179	0.163399	0.343207	0.100218	2.78307	3.19082	1.18019	0.862203
Cre10.g449550	43.3721	90.2712	61.0191	62.525	44.452	47.6007	48.9909	15.7013	200.481	197.861	501.451	576.858
Cre10.g449600	1.25811	2.16527	3.03784	3.10839	0.0151264	0.123544	0.012357	0.101032	2.55291	2.07158	3.21241	4.74587
Cre10.g449650	1.4315	1.75413	1.96578	2.29466	0.908737	0.83405	0.750798	0.494309	3.46842	3.98797	2.76164	3.82147
Cre10.g449700	5.36019	6.79427	8.63119	7.15414	19.3023	17.1985	10.38	8.23203	2.22787	1.5657	1.34918	1.4454
Cre10.g449750	0.152234	0.137721	0.246635	0.216697	0.069622	0.0715504	0.175146	0.0313093	4.09307	4.43621	0.374751	0.526714
Cre10.g449800	1.79656	2.73836	3.51403	3.52222	0.895573	0.563936	1.31391	0.854532	1.66449	1.33704	2.22029	2.03749
Cre10.g449850	1.2302	1.34492	1.8029	1.52553	1.42872	1.31416	1.64774	6.57772	1.71224	1.51227	1.66109	2.41467
Cre10.g449901	0.0160739	0	0.0364207	0	0.0255099	0.0463004	0.0520986	0.0993919	0.0106569	0.0216995	0.0445891	0.0293175
Cre10.g449950	1.93254	2.39207	2.93575	2.15704	0.221555	0.374526	0.291007	0.236964	2.18141	2.61999	1.54904	1.84229
Cre10.g450000	9.03679	4.12192	3.93818	3.24356	23.5465	16.2562	7.27398	5.47736	10.2833	16.7892	11.4712	23.7437
Cre10.g450050	2.51478	3.59838	4.62605	5.8862	3.74621	2.82196	3.14035	3.74781	4.4188	4.64458	3.18843	3.15165
Cre10.g450100	1.1969	1.42389	1.62227	1.26674	2.86363	2.03369	1.57051	2.28704	1.01649	1.19842	1.15856	1.61255
Cre10.g450150	4.7395	4.12112	3.871	3.63332	6.67995	7.00459	4.50132	3.59028	5.36192	6.97484	10.2523	9.48632
Cre10.g450200	0.915818	0.366761	1.7359	1.47029	0.356373	0.4756	3.51636	0.513396	0.33862	0.612227	0.293134	0.208798
Cre10.g450254	3.71429	3.59927	4.21987	4.12588	3.08474	3.85342	4.42781	2.91954	3.06774	2.37964	2.82691	2.44
Cre10.g450300	1.21726	1.42004	2.58417	1.91228	0.35243	0.485668	1.25826	0.682938	0.959714	0.699505	0.39927	0.345029
Cre10.g450350	38.4473	47.1883	69.9437	63.2926	166.596	155.357	93.1326	71.8356	14.4555	10.5829	3.34734	2.73214
Cre10.g450400	77.9813	76.2668	59.95	70.4992	57.8036	71.4245	53.6857	43.0348	116.354	124.916	56.6383	51.5554
Cre10.g450450	28.1235	27.4328	40.8195	31.7438	179.858	147	96.6403	69.4828	10.5935	4.3423	7.33034	6.2994
Cre10.g450500	59.0193	91.1075	62.5528	60.8274	4.87132	6.63539	8.61829	6.93437	21.3974	29.3451	45.5193	60.4258
Cre10.g450550	6.50021	5.14672	7.72088	6.48755	0.0587813	0.173368	0.312126	0.278101	1.47336	1.86254	3.519	4.18841
Cre10.g450600	2.93147	5.74974	9.29397	7.03438	1.18338	1.39302	0.784425	0.918373	2.68367	3.12914	0.620532	0.89372
Cre10.g450626	0.106538	0.100846	0.0402327	0.0623415	0.0211349	0.210979	0.0690619	0.0470549	0.264876	0.143824	0.0923551	0.194316
Cre10.g450650	7.36889	7.3855	10.6401	9.58219	1.85085	2.86877	1.5722	1.30368	11.5296	13.7654	5.72588	7.01193
Cre10.g450700	0	0.0329775	0	0.0169886	0	0.0784005	0.0423449	0	0.11549	0.0734875	0.0302011	0.0794294
Cre10.g450750	1.74747	2.45249	5.68405	6.83517	0.591638	1.15771	0.785394	1.17315	15.1076	19.0926	2.1329	3.251
Cre10.g450800	0.166683	0.0360634	0.0179845	0	0.0377903	0.222915	0.0154358	0.0631024	0	0.0160728	1.96511	1.84581
Cre10.g450850	8.86614	9.39536	13.2675	12.2486	3.24883	4.75116	6.46469	4.28861	5.13539	4.32272	2.67627	3.27965
Cre10.g450879	10.1851	2.15081	2.71906	2.66768	12.9056	16.558	17.5556	11.7457	12.5098	14.4336	18.2043	16.0197
Cre10.g450900	6.11797	6.28632	6.93932	8.45031	0.171546	0.529303	0.938927	1.71868	2.06392	2.18883	15.592	21.4697
Cre10.g450926	0	0	0	0	0	0	0	0	0.0320071	0.0814661	0.30132	0.528319
Cre10.g450950	0.31911	0.211442	0.105445	0.0778043	0.395656	0.272884	0.10343	0.281885	0.35702	0.47118	3.13974	2.60095
Cre10.g451000	8.18336	7.00937	7.40415	7.23826	3.58905	3.75698	4.48657	4.16258	8.39628	7.68208	9.51213	10.6476
Cre10.g451050	0.459154	1.26661	1.09816	1.01501	0.199524	0.370008	0.304729	0.41525	2.18164	2.3023	2.12283	3.13051
Cre10.g451100	3.07602	6.91289	4.9891	6.23767	4.0269	6.78822	7.34196	13.899	20.1588	19.5956	10.8824	12.0482
Cre10.g451150	5.02882	5.82771	5.68444	5.29019	5.83776	8.3576	9.45733	10.0623	4.89996	4.16484	1.85739	1.89627
Cre10.g451200	0.0439564	0.0332864	0.0663987	0.0342954	0.0697607	0.269058	0.0284943	0	0.0582856	0.0296703	1.14315	1.2026
Cre10.g451250	2.07069	1.60599	2.23998	2.33478	1.44967	1.84469	1.76881	2.05041	1.38835	1.35487	1.19746	1.48939
Cre10.g451300	6.11268	9.20131	6.73749	6.89208	4.42661	5.5918	3.50342	4.63139	9.17615	8.52878	8.23707	9.99338
Cre10.g451350	7.34353	11.377	9.87159	8.77826	6.68262	7.27736	5.89587	7.49862	13.5788	13.7791	9.48468	13.0868
Cre10.g451400	4.59261	7.50603	3.41879	3.93123	4.70617	5.90067	3.50186	1.85332	24.8299	22.7592	13.794	15.2616
Cre10.g451450	1.59069	1.16205	0.91166	0.857803	3.1222	2.6043	3.69394	2.95491	2.0534	3.16111	3.46842	4.8554
Cre10.g451477	0	0.0638169	0	0.0164378	0	0	0	0	0	0.028442	0.058444	0
Cre10.g451500	0	0.0471802	0	0	0	0	0	0	0	0	0	0
Cre10.g451600	1.22882	1.27385	1.19384	1.23462	0.733407	0.733635	0.78863	0.502537	1.11064	1.34697	0.543849	0.555531
Cre10.g451700	1.4186	2.90525	3.39216	3.15464	0.82034	1.14564	1.20999	1.36473	1.96101	2.07404	0.764738	0.780416
Cre10.g451752	108.351	48.6675	36.0908	37.1613	40.3143	37.7022	28.536	9.60952	4.87452	3.29454	12.2415	8.25161
Cre10.g451800	0.224543	0.318819	0.021199	0.0218989	0.512266	0.505305	0.564036	0.247937	0	0.094728	0.175186	0.153581
Cre10.g451850	1.0877	3.13266	0.511766	0.737344	0.665023	1.05293	0.543269	0.960822	5.13073	4.3209	3.38828	4.47188
Cre10.g451900	109.405	31.9558	53.5799	53.291	38.8144	49.7716	42.641	12.9965	54.9349	67.0054	67.4587	57.4533
Cre10.g451950	167.148	121.936	139.495	128.125	7.44743	11.7172	20.1188	28.5269	31.09	32.4125	96.7815	91.3719
Cre10.g452000	27.4562	19.576	24.2085	26.0703	3.2613	4.51825	4.38255	7.32542	3.78898	6.99286	20.6431	21.3574
Cre10.g452050	1040.82	511.129	1128.48	955.437	1.29369	2.03263	12.0511	0.816793	328.734	324.107	33.9019	24.0326
[truncated: 15,743 more rows]
