# Supplementary material for: Characteristics of N6-methyladenosine Modification During Sexual Reproduction of Chlamydomonas reinhardtii
Source: Genomics Proteomics Bioinformatics. 2022 May 10;21(4):756–68. doi: 10.1016/j.gpb.2022.04.004 (PMC10787120; doi:10.1016/j.gpb.2022.04.004)
Supplement: Supplementary Table S3 — The differentially expressed genes at different stages. [file mmc3.xlsx]

## Sheet: Table S3 gam(mt+)-veg(mt+)
Table S3 Differentially expressed genes in different stages
Note: logFC represents log2(gam (mt+)/veg (mt+)), logCPM is the average log2-counts-per-million, P value represents the two-sided p-value and FDR is the adjust P value.
Gene ID	logFC	logCPM	P value	FDR
Cre04.g223100	-14.4583	10.7467	8.57755e-132	1.14562e-127
Cre05.g248450	-15.007	9.93852	6.07351e-127	4.05589e-123
Cre05.g248400	-12.1686	10.5057	8.55036e-117	3.80662e-113
Cre08.g367400	-13.1783	9.467	2.16669e-116	7.23459e-113
Cre06.g309000	-13.0554	9.33584	1.64024e-115	4.3814e-112
Cre03.g162800	-14.459	8.86951	4.0414e-115	8.99616e-112
Cre04.g223300	-11.6775	10.1655	1.74292e-111	3.32548e-108
Cre16.g661850	-16.6971	7.81144	7.01575e-105	1.17128e-101
Cre02.g097800	-10.1551	11.1754	1.77445e-98	2.63328e-95
Cre16.g661750	-12.2706	7.59698	7.83416e-98	1.04633e-94
Cre14.g629920	11.1861	8.04066	2.49324e-97	3.02725e-94
Cre06.g278213	-10.4877	8.47743	3.92389e-95	4.36729e-92
Cre08.g367500	-10.2583	8.69592	1.03577e-94	1.06414e-91
Cre06.g281600	-10.1752	9.08594	2.29272e-94	2.18726e-91
Cre12.g548950	-9.7086	9.63228	9.13017e-92	8.1295e-89
Cre03.g204500	9.88895	8.30964	9.0934e-90	7.59072e-87
Cre10.g425900	-9.56522	9.06363	2.45785e-89	1.93101e-86
Cre16.g662600	-12.2878	6.6803	8.02312e-89	5.95316e-86
Cre06.g260700	9.17464	8.88522	1.51822e-85	1.06723e-82
Cre12.g555700	-10.5588	6.69297	4.7146e-83	3.14841e-80
Cre12.g540351	9.67005	6.96208	1.07285e-82	6.82333e-80
Cre12.g551353	10.4897	6.3736	2.79886e-82	1.69916e-79
Cre16.g657250	8.99959	8.49117	5.9656e-82	3.4642e-79
Cre01.g012700	10.3694	6.19549	4.89806e-81	2.72577e-78
Cre02.g079500	10.9766	6.09683	8.25715e-81	4.4113e-78
Cre04.g232104	-8.71414	9.29098	1.0425e-80	5.35527e-78
Cre16.g673650	-8.64682	9.857	1.17701e-80	5.82226e-78
Cre06.g253000	10.8559	5.95135	4.14621e-80	1.97774e-77
Cre17.g720250	-8.54814	10.5561	5.05935e-80	2.33009e-77
Cre08.g372200	8.5021	10.9203	1.12458e-79	5.00663e-77
Cre10.g452050	-8.4703	9.21346	4.46292e-78	1.9228e-75
Cre12.g554100	-9.04205	7.15502	7.79288e-78	3.25255e-75
Cre11.g477350	-10.2424	5.88393	1.39469e-75	5.6447e-73
Cre06.g284600	-9.28314	6.25876	8.25857e-75	3.24416e-72
Cre16.g668850	8.23867	8.4232	9.20726e-75	3.51349e-72
Cre03.g179500	9.09258	6.22134	7.84628e-74	2.91097e-71
Cre03.g151650	-9.16249	6.10873	1.41097e-73	5.09323e-71
Cre01.g066917	-7.99524	10.1393	1.87474e-73	6.58921e-71
Cre03.g156900	-8.13866	8.23117	2.07895e-73	7.1196e-71
Cre12.g551352	11.7655	5.11627	1.25254e-72	4.18224e-70
Cre16.g663450	-8.06873	7.84707	7.07481e-72	2.30208e-69
Cre07.g327950	8.74453	6.0114	7.23924e-72	2.30208e-69
Cre06.g268600	-8.06056	7.69226	2.16699e-71	6.73077e-69
Cre17.g721500	-7.78507	9.35984	1.3648e-70	4.14278e-68
Cre02.g084450	7.80896	8.77747	1.65131e-70	4.90109e-68
Cre13.g569850	7.82528	8.17618	7.74596e-70	2.24902e-67
Cre01.g050950	-7.72471	9.07263	8.3001e-70	2.35864e-67
Cre09.g402219	-7.58775	10.8957	3.45703e-69	9.61919e-67
Cre12.g544450	-7.6339	9.44123	4.65234e-69	1.2681e-66
Cre10.g436550	-7.56372	10.929	6.31439e-69	1.6867e-66
Cre01.g053950	-7.87815	7.2619	1.30344e-68	3.41347e-66
Cre03.g205100	-8.94467	5.57826	7.8377e-68	2.01308e-65
Cre13.g570851	-7.49811	9.32076	2.48106e-67	6.25226e-65
Cre02.g112333	-8.55223	5.61229	4.50191e-67	1.11347e-64
Cre16.g674300	-8.01608	6.35435	5.903e-67	1.43346e-64
Cre06.g284150	8.69069	5.27638	7.22124e-67	1.72227e-64
Cre10.g463350	-8.08001	6.28252	9.66667e-67	2.26505e-64
Cre05.g236650	-8.80565	5.40767	2.08807e-66	4.80832e-64
Cre01.g042700	8.81163	5.15897	3.30326e-66	7.4777e-64
Cre06.g283950	-7.7162	6.99715	3.41028e-66	7.59129e-64
Cre12.g550850	-7.36666	9.97565	3.69447e-66	8.08907e-64
Cre10.g452800	-7.30379	9.90999	2.38082e-65	5.12875e-63
Cre01.g012850	9.58088	4.67775	5.72015e-65	1.21267e-62
Cre10.g433800	7.54561	6.92761	2.87485e-64	5.99945e-62
Cre13.g568350	7.72756	5.89177	1.88912e-63	3.88171e-61
Cre03.g199050	7.43361	6.41437	2.33491e-62	4.72501e-60
Cre11.g467573	-7.04059	9.60377	3.03106e-62	6.04222e-60
Cre16.g661000	-7.81027	5.50903	5.55066e-62	1.09021e-59
Cre03.g146567	-8.19745	5.17026	7.64415e-62	1.47964e-59
Cre11.g479900	-7.32432	6.59232	1.48999e-61	2.8429e-59
Cre13.g588271	8.9023	4.54417	2.0424e-61	3.84201e-59
Cre16.g650050	-9.50782	4.44799	3.53379e-61	6.55518e-59
Cre12.g546600	-7.10909	7.37866	4.83107e-61	8.83887e-59
Cre13.g566000	-7.18858	6.51621	1.86013e-60	3.35729e-58
Cre03.g158000	-6.95867	7.9704	2.26131e-60	4.02694e-58
Cre17.g714450	7.18064	6.48499	2.77387e-60	4.87471e-58
Cre16.g694500	-8.0906	4.95455	7.61984e-60	1.3217e-57
Cre16.g674065	7.41681	5.64786	1.58135e-59	2.70776e-57
Cre12.g531000	7.198	6.13683	1.60373e-59	2.71132e-57
Cre06.g303300	-8.67708	4.57348	3.0908e-59	5.1601e-57
Cre01.g003950	-6.89635	7.4726	4.05807e-59	6.6913e-57
Cre06.g283050	-6.75859	9.62888	5.52422e-59	8.99775e-57
Cre03.g212081	7.31008	5.50597	7.22586e-59	1.15907e-56
Cre09.g402515	8.42661	4.4721	7.28975e-59	1.15907e-56
Cre03.g204577	-7.23519	5.77651	1.46251e-58	2.29804e-56
Cre13.g590500	-6.68704	11.3548	1.59329e-58	2.47441e-56
Cre01.g043350	-6.92675	6.93848	1.868e-58	2.86771e-56
Cre12.g546500	-7.43149	5.40921	1.94319e-58	2.94924e-56
Cre11.g476750	-6.67893	9.77839	2.07686e-58	3.11669e-56
Cre13.g567400	7.27576	5.45734	2.70052e-58	4.00757e-56
Cre09.g396250	-8.07081	4.6606	3.43081e-58	5.03537e-56
Cre05.g234656	7.54077	5.00426	7.49799e-58	1.08851e-55
Cre12.g550702	6.87182	6.70606	1.08972e-57	1.56497e-55
Cre13.g591550	-10.4129	3.96203	1.2679e-57	1.80149e-55
Cre16.g671800	-8.20487	4.49671	1.32638e-57	1.86474e-55
Cre16.g667250	-7.13998	5.66601	1.50983e-57	2.10055e-55
Cre04.g217944	7.0561	5.81239	2.16513e-57	2.98119e-55
Cre17.g702900	-6.602	9.50615	3.98337e-57	5.42877e-55
Cre06.g272650	-6.59203	9.13434	6.09989e-57	8.22931e-55
Cre13.g585000	7.41205	4.84056	6.51699e-57	8.70409e-55
Cre03.g148500	8.25141	4.34341	1.39324e-56	1.84238e-54
Cre13.g568316	7.36278	4.90478	3.33424e-56	4.36589e-54
Cre14.g625600	6.5991	7.84554	3.5472e-56	4.59965e-54
Cre16.g687900	-6.48488	9.69668	4.29664e-56	5.51788e-54
Cre07.g347000	7.39279	4.89228	4.62597e-56	5.88423e-54
Cre12.g514200	-6.7929	6.13678	6.01321e-56	7.57664e-54
Cre12.g514400	-7.25007	5.11675	1.04037e-55	1.29862e-53
Cre12.g527250	-6.57371	7.20928	2.79496e-55	3.45643e-53
Cre02.g082500	-6.4431	8.83089	4.37302e-55	5.35835e-53
Cre10.g439500	-8.66985	3.99535	7.22108e-55	8.76771e-53
Cre11.g467632	6.82527	5.57083	1.56753e-54	1.88612e-52
Cre17.g714150	6.7531	5.67937	4.23512e-54	5.05039e-52
Cre01.g010900	-6.30666	11.1379	4.76962e-54	5.63743e-52
Cre04.g215900	-10.0855	3.63829	7.72071e-54	9.04542e-52
Cre03.g191250	-6.34359	8.29935	1.01848e-53	1.18285e-51
Cre06.g287750	6.97768	4.89553	1.59654e-53	1.83823e-51
Cre10.g435750	6.56662	5.82678	2.95511e-53	3.37337e-51
Cre03.g168950	-7.40407	4.51593	4.78561e-53	5.41666e-51
Cre05.g246800	-6.4543	6.47044	5.05081e-53	5.66879e-51
Cre12.g488173	6.81513	4.91645	2.88607e-52	3.21219e-50
Cre02.g115450	7.18115	4.63872	3.56217e-52	3.93193e-50
Cre10.g442600	6.49943	5.48413	5.02949e-52	5.50606e-50
Cre01.g011150	6.82178	4.7247	6.44998e-52	7.00373e-50
Cre14.g623125	6.55526	5.37595	1.01566e-51	1.09397e-49
Cre10.g433476	7.52539	4.04024	1.26991e-51	1.35688e-49
Cre06.g255500	-7.67255	3.96934	2.06491e-51	2.1888e-49
Cre12.g523026	6.25062	6.14952	4.3227e-51	4.54599e-49
Cre10.g424775	-7.64327	3.93151	5.56972e-51	5.81166e-49
Cre09.g396300	-6.21277	6.5624	6.47927e-51	6.70831e-49
Cre03.g212977	-6.23264	6.47598	7.51021e-51	7.71587e-49
Cre06.g257601	-6.03039	9.2029	9.12359e-51	9.30189e-49
Cre10.g443050	5.99239	11.0219	2.31949e-50	2.3469e-48
Cre02.g079450	5.99366	9.37148	2.71607e-50	2.7275e-48
Cre10.g422300	-6.49367	5.22808	3.24372e-50	3.23307e-48
Cre16.g663900	-6.03137	8.15638	3.80671e-50	3.7661e-48
Cre06.g252743	5.96403	9.08846	4.41774e-50	4.33848e-48
Cre01.g037700	-6.40595	5.35702	4.81551e-50	4.69459e-48
Cre06.g307500	-5.9514	10.2051	7.26752e-50	7.03369e-48
Cre04.g213950	-6.75936	4.54148	9.91992e-50	9.53168e-48
Cre09.g393150	-6.03612	7.43663	1.03216e-49	9.84676e-48
Cre04.g217941	6.50679	4.68041	1.67956e-49	1.59094e-47
Cre08.g372450	-5.89885	9.84045	3.03392e-49	2.85359e-47
Cre17.g727801	6.36823	5.22572	3.15046e-49	2.94248e-47
Cre10.g463500	-6.47584	4.90318	4.15358e-49	3.85245e-47
Cre12.g523000	6.20952	5.23563	7.18203e-49	6.61539e-47
Cre06.g252750	5.88708	8.28852	1.04692e-48	9.57715e-47
Cre03.g176350	-6.7276	4.30634	1.13137e-48	1.02793e-46
Cre02.g084400	5.8621	8.76214	1.38721e-48	1.25186e-46
Cre17.g732600	6.96133	4.01763	2.45078e-48	2.19682e-46
Cre02.g082750	-5.91625	7.06033	2.5946e-48	2.31023e-46
Cre01.g010832	-5.95837	6.56824	2.68579e-48	2.37559e-46
Cre10.g442800	6.05643	5.55842	3.27499e-48	2.87769e-46
Cre16.g694450	-6.1667	5.5384	3.91211e-48	3.41504e-46
Cre14.g621650	-5.85984	7.52086	6.81556e-48	5.91095e-46
Cre12.g531900	-6.09285	5.54231	8.01255e-48	6.90424e-46
Cre02.g114150	6.11273	5.13223	1.19743e-47	1.02519e-45
Cre06.g295400	-6.04979	5.59443	2.03204e-47	1.72865e-45
Cre16.g686285	-5.97691	5.99958	2.50227e-47	2.11521e-45
Cre16.g659800	-6.55764	4.38166	4.50577e-47	3.78485e-45
Cre03.g194450	-7.0483	3.8117	5.12064e-47	4.27446e-45
Cre05.g233900	-5.84738	6.573	5.42004e-47	4.49628e-45
Cre04.g220850	5.68573	10.2328	9.11018e-47	7.51084e-45
Cre12.g528614	6.3787	4.20988	1.01766e-46	8.33861e-45
Cre04.g215050	-6.94219	3.83164	1.07446e-46	8.75029e-45
Cre12.g530100	-6.22057	4.82728	1.50745e-46	1.22021e-44
Cre17.g733250	-6.31243	4.47512	2.32037e-46	1.86692e-44
Cre02.g087900	6.37642	4.37159	2.96104e-46	2.36812e-44
Cre12.g552400	5.9377	5.21073	5.27946e-46	4.19717e-44
Cre17.g696950	6.23113	4.46576	5.87715e-46	4.64468e-44
Cre12.g515950	-6.35138	4.24591	6.875e-46	5.40132e-44
Cre01.g006950	-5.58819	8.84993	1.29115e-45	1.00846e-43
Cre10.g456150	-6.01677	4.9576	1.43511e-45	1.11438e-43
Cre11.g468250	-6.81625	3.82769	1.58635e-45	1.2247e-43
Cre05.g242000	-5.64462	7.38824	1.67524e-45	1.28589e-43
Cre17.g720900	-11.6581	2.7963	1.77171e-45	1.35217e-43
Cre02.g097950	-6.71326	3.67179	2.19714e-45	1.66733e-43
Cre01.g044800	5.55748	12.0425	2.53922e-45	1.91604e-43
Cre13.g585600	-6.90896	3.66415	2.92531e-45	2.19497e-43
Cre12.g541450	5.70396	5.8599	5.59784e-45	4.1768e-43
Cre09.g399551	7.47782	3.12445	5.85214e-45	4.34228e-43
Cre08.g365900	-5.62521	6.89773	6.81705e-45	5.0303e-43
Cre06.g278129	-6.46535	4.01056	8.3405e-45	6.12064e-43
Cre17.g707350	-5.57997	7.49703	8.79248e-45	6.41707e-43
Cre11.g467538	5.74141	5.93093	8.97566e-45	6.51516e-43
Cre09.g397250	-5.60777	6.91068	9.2751e-45	6.69612e-43
Cre16.g679669	-5.90888	5.05167	9.95687e-45	7.14967e-43
Cre03.g158900	-5.59863	6.94822	1.05956e-44	7.56766e-43
Cre06.g267600	-5.65832	6.38392	1.08566e-44	7.71281e-43
Cre06.g296750	5.52649	7.2775	2.48667e-44	1.75724e-42
Cre02.g104450	5.75519	5.32659	3.96188e-44	2.785e-42
Cre02.g093450	-5.67503	5.5155	9.38047e-44	6.55946e-42
Cre05.g237800	-5.62845	5.68885	1.12773e-43	7.84474e-42
Cre01.g012750	5.64456	5.54393	1.48154e-43	1.02525e-41
Cre03.g157950	5.57082	5.74246	2.28854e-43	1.57555e-41
Cre04.g217915	5.392	8.31835	3.89995e-43	2.67117e-41
Cre07.g334550	-5.37269	8.64383	4.12793e-43	2.81289e-41
Cre14.g610400	-7.09297	3.24014	5.20998e-43	3.53221e-41
Cre13.g569700	-5.90166	4.52396	5.239e-43	3.53394e-41
Cre01.g003850	-6.07091	4.20426	7.21834e-43	4.83598e-41
Cre06.g277200	-5.882	4.46701	7.24165e-43	4.83598e-41
Cre17.g729350	5.91586	4.45468	8.67729e-43	5.76586e-41
Cre06.g295450	-5.43528	6.50442	1.13648e-42	7.51429e-41
Cre04.g221450	-5.37915	6.97055	2.26012e-42	1.487e-40
Cre12.g558900	-5.32956	8.24238	2.4481e-42	1.60279e-40
Cre09.g396213	-5.29721	10.365	2.61542e-42	1.70398e-40
Cre07.g323700	-11.3655	2.50659	3.12896e-42	2.02866e-40
Cre07.g334350	-5.4247	6.27679	3.4843e-42	2.24813e-40
Cre09.g394473	-5.28717	8.65963	4.03147e-42	2.58867e-40
Cre03.g182551	-5.28045	10.1555	4.11316e-42	2.62848e-40
Cre12.g487650	5.77483	4.24323	4.36e-42	2.77296e-40
Cre07.g325734	-5.44649	5.79288	4.51102e-42	2.85541e-40
Cre04.g217350	5.30506	7.53906	9.21223e-42	5.80371e-40
Cre12.g510050	-5.25227	8.76203	9.76021e-42	6.12006e-40
Cre07.g325736	-5.33693	6.65126	1.03006e-41	6.4287e-40
Cre06.g296700	5.24086	8.85283	1.08397e-41	6.73374e-40
Cre13.g602450	-6.8657	3.18199	1.18376e-41	7.31958e-40
Cre03.g198850	-6.02862	3.81094	1.23565e-41	7.60521e-40
Cre09.g391171	-5.33473	6.44277	1.71383e-41	1.04999e-39
Cre12.g551950	-5.34642	6.25497	1.74159e-41	1.06213e-39
Cre06.g282350	5.88673	4.10447	1.8845e-41	1.14407e-39
Cre10.g454250	-6.4389	3.46215	2.42046e-41	1.46279e-39
Cre12.g548400	-5.19992	9.89193	3.54837e-41	2.13478e-39
Cre06.g249500	5.45429	4.83956	4.36625e-41	2.61505e-39
Cre11.g467700	-5.18964	8.67582	4.87588e-41	2.90724e-39
Cre01.g008300	5.53252	4.76626	5.101e-41	3.01716e-39
Cre08.g377150	-6.57453	3.18167	5.10766e-41	3.01716e-39
Cre01.g039450	6.3354	3.28316	5.128e-41	3.01716e-39
Cre06.g263200	5.36128	5.51922	5.37897e-41	3.15094e-39
Cre11.g467627	-6.35223	3.47482	6.21821e-41	3.62665e-39
Cre04.g221550	-5.23887	7.23934	6.49516e-41	3.77171e-39
Cre03.g200250	-5.26694	6.62383	6.82024e-41	3.94334e-39
Cre14.g616450	5.6306	4.30643	8.45965e-41	4.87013e-39
Cre10.g463355	-8.92232	2.4916	9.75792e-41	5.59342e-39
Cre02.g088500	-6.19971	3.48876	1.2535e-40	7.15461e-39
Cre01.g016900	-5.30793	5.87849	1.47361e-40	8.37514e-39
Cre04.g222800	-5.20417	7.06786	1.95296e-40	1.10524e-38
Cre09.g395732	-5.50532	4.75613	2.74027e-40	1.54426e-38
Cre13.g586350	-5.94914	3.69292	2.87975e-40	1.61605e-38
Cre02.g083550	-5.98821	3.57911	2.904e-40	1.62284e-38
Cre05.g244400	-5.72294	4.15729	3.8078e-40	2.11904e-38
Cre01.g010864	-7.17285	2.84749	4.78098e-40	2.64958e-38
Cre06.g278098	-5.34741	5.1557	5.85319e-40	3.23038e-38
Cre12.g485800	-5.13016	7.50292	7.55509e-40	4.1525e-38
Cre09.g401293	5.12819	7.26794	8.03967e-40	4.40073e-38
Cre02.g141786	6.87207	2.7464	8.19441e-40	4.46713e-38
Cre16.g668600	-5.37561	4.9286	8.65572e-40	4.69942e-38
Cre09.g399552	-5.24102	5.99076	9.32662e-40	5.04317e-38
Cre12.g522500	-5.35569	5.0566	1.04584e-39	5.63235e-38
Cre03.g199800	5.06812	9.77738	1.05095e-39	5.63717e-38
Cre09.g403250	-5.63574	4.21313	1.15803e-39	6.18667e-38
Cre13.g573250	-5.06768	8.74797	1.18984e-39	6.33129e-38
Cre12.g493100	6.80556	2.64474	1.5173e-39	8.04167e-38
Cre10.g433500	6.38705	3.04183	1.65384e-39	8.73072e-38
Cre12.g510400	-5.1685	6.12245	1.93278e-39	1.01631e-37
Cre12.g508750	-5.03656	9.61457	2.58012e-39	1.35138e-37
Cre07.g330250	-5.02759	9.07958	3.4139e-39	1.78109e-37
Cre05.g243050	-5.2515	5.21165	3.94242e-39	2.04883e-37
Cre12.g497300	-5.04785	7.99701	4.23284e-39	2.19123e-37
Cre12.g556600	-5.32821	4.90932	4.31268e-39	2.22395e-37
Cre16.g650425	-5.57761	4.20743	4.7146e-39	2.42185e-37
Cre06.g298550	5.51922	4.14176	6.75658e-39	3.4575e-37
Cre07.g325500	-5.00276	8.45239	7.30046e-39	3.72156e-37
Cre13.g587300	6.00501	3.32303	7.86929e-39	3.99628e-37
Cre08.g381050	-5.42268	4.32857	1.0112e-38	5.11577e-37
Cre12.g542202	-7.52114	2.49237	1.15685e-38	5.83055e-37
Cre04.g222750	-5.04175	6.85837	1.38645e-38	6.96143e-37
Cre13.g564050	-5.73002	3.64344	1.46351e-38	7.32086e-37
Cre13.g564200	-7.9567	2.39477	1.5431e-38	7.69018e-37
Cre16.g660470	-7.27348	2.64945	1.57814e-38	7.83556e-37
Cre06.g261200	-5.53515	4.05586	1.97045e-38	9.74715e-37
Cre12.g542900	5.06512	6.04058	2.75903e-38	1.35976e-36
Cre11.g467770	-4.94643	8.62147	2.85154e-38	1.40019e-36
Cre11.g467672	-5.85809	3.38576	4.23228e-38	2.07056e-36
Cre01.g012650	5.83579	3.07209	4.62765e-38	2.25572e-36
Cre02.g107256	6.34404	2.71921	6.14289e-38	2.98344e-36
Cre02.g145050	-6.08618	3.0631	6.79282e-38	3.28714e-36
Cre07.g348650	5.21561	4.47465	7.41911e-38	3.57724e-36
Cre03.g185550	-4.90146	10.1002	8.27848e-38	3.97725e-36
Cre17.g703800	6.46283	2.48593	8.78288e-38	4.20445e-36
Cre06.g251900	-5.07601	5.41032	1.01203e-37	4.82738e-36
Cre08.g374250	5.05558	5.34465	1.30517e-37	6.20352e-36
Cre16.g686400	-5.8378	3.30458	1.45164e-37	6.8752e-36
Cre08.g358558	-5.37284	4.09544	1.59432e-37	7.52428e-36
Cre02.g084350	-5.1475	4.85337	1.70051e-37	7.99721e-36
Cre02.g143550	-4.91284	7.47674	1.87143e-37	8.77011e-36
Cre09.g395850	5.58727	3.69573	1.97381e-37	9.21757e-36
Cre03.g148700	5.28071	4.47147	2.01801e-37	9.39115e-36
Cre16.g650100	-4.85993	9.2941	2.54717e-37	1.18125e-35
Cre02.g112366	-7.39152	2.38338	2.75548e-37	1.27343e-35
Cre06.g257650	-10.9039	2.05132	2.97597e-37	1.37059e-35
Cre12.g554800	-4.85084	9.37367	3.17974e-37	1.4594e-35
Cre16.g686350	-6.52204	2.65862	4.01397e-37	1.83598e-35
Cre12.g496700	-4.97518	5.81355	4.34105e-37	1.97881e-35
Cre06.g300650	-5.91733	3.12273	5.53614e-37	2.51499e-35
Cre03.g173100	4.89792	6.77425	6.00957e-37	2.72081e-35
Cre05.g247450	-5.03288	5.20118	6.18875e-37	2.79246e-35
Cre11.g467724	-5.11709	4.69377	6.43164e-37	2.89229e-35
Cre03.g170250	5.22944	4.18505	6.58513e-37	2.95137e-35
Cre01.g037850	-4.85379	7.77855	6.72536e-37	3.00415e-35
Cre16.g681400	5.30255	3.93842	7.39176e-37	3.29081e-35
Cre17.g712300	-5.03042	5.10088	7.68173e-37	3.40854e-35
Cre17.g714300	5.21998	4.09214	8.50971e-37	3.76343e-35
Cre16.g677100	5.19999	4.15006	9.7391e-37	4.29292e-35
Cre03.g156850	5.13867	4.3745	1.04188e-36	4.56537e-35
Cre10.g426600	-5.19884	4.28977	1.04256e-36	4.56537e-35
Cre16.g649700	-5.77499	3.14344	1.06556e-36	4.65086e-35
Cre12.g543500	4.79767	8.22486	1.39905e-36	6.08656e-35
Cre11.g467850	-5.60125	3.50309	1.42373e-36	6.17382e-35
Cre11.g469600	-5.58066	3.40207	1.56035e-36	6.74437e-35
Cre02.g082852	-7.02956	2.38687	1.61806e-36	6.97121e-35
Cre12.g546800	-6.3533	2.6665	1.69645e-36	7.28547e-35
Cre12.g547100	-5.69666	3.25485	1.77548e-36	7.60044e-35
Cre07.g353600	5.01144	5.09818	1.80251e-36	7.69148e-35
Cre16.g657200	4.78891	8.56187	1.93965e-36	8.25029e-35
Cre04.g214545	-5.17795	4.2433	2.09855e-36	8.89787e-35
Cre12.g510800	-4.84306	6.56671	2.30015e-36	9.72178e-35
Cre02.g095137	4.86607	5.88557	2.35444e-36	9.91984e-35
Cre12.g535250	-5.21701	4.21885	2.51485e-36	1.05624e-34
Cre10.g424550	-4.76744	8.79983	2.937e-36	1.22967e-34
Cre09.g393551	-6.10047	2.86852	2.99908e-36	1.25174e-34
Cre06.g252913	7.07182	2.16697	3.04422e-36	1.26662e-34
Cre01.g066552	-4.7678	7.7928	3.3486e-36	1.38894e-34
Cre09.g395806	-5.76552	3.04697	4.46649e-36	1.84689e-34
Cre14.g608550	4.99823	4.81147	4.96155e-36	2.04526e-34
Cre16.g682150	-6.05985	2.85221	5.56727e-36	2.28789e-34
Cre02.g111450	-4.85422	5.95718	5.69171e-36	2.33185e-34
Cre10.g432150	5.03025	4.35484	6.93764e-36	2.83361e-34
Cre16.g682100	-5.01752	4.67994	8.57361e-36	3.49113e-34
Cre01.g008350	4.78716	6.3213	8.83747e-36	3.58763e-34
Cre04.g215000	-5.22904	3.90937	1.14929e-35	4.65149e-34
Cre17.g716750	-4.84007	5.77711	1.23047e-35	4.96501e-34
Cre12.g492600	-4.77887	6.36877	1.349e-35	5.42686e-34
Cre08.g359350	-4.70725	8.39523	1.44348e-35	5.78953e-34
Cre10.g442750	5.72367	3.11726	1.53944e-35	6.15593e-34
Cre16.g673050	5.10952	4.01915	1.7596e-35	7.01528e-34
Cre03.g174750	-5.33555	3.58669	1.79084e-35	7.11858e-34
Cre06.g300700	-4.77452	6.24518	1.92974e-35	7.64794e-34
Cre08.g362900	-4.95573	4.68431	2.06188e-35	8.1475e-34
Cre07.g335300	-4.84019	5.36809	2.27976e-35	8.98185e-34
Cre06.g290300	-6.92698	2.27696	2.53617e-35	9.96267e-34
Cre12.g494650	-5.32007	3.57625	2.61699e-35	1.025e-33
Cre01.g046652	-4.834	5.44786	2.66996e-35	1.04269e-33
Cre12.g483650	-4.85369	5.23789	3.21861e-35	1.25329e-33
Cre06.g278157	4.67593	8.0851	3.3768e-35	1.31106e-33
Cre04.g215400	-4.88973	4.86887	3.63347e-35	1.40663e-33
Cre08.g365600	-5.22254	3.66926	3.71533e-35	1.43416e-33
Cre01.g033200	-5.58091	3.15586	5.23686e-35	2.01566e-33
Cre13.g583400	-4.92848	4.63525	5.41542e-35	2.0784e-33
Cre03.g181250	-5.23964	3.59947	5.861e-35	2.24296e-33
Cre06.g286100	-5.09017	4.02046	5.93606e-35	2.2652e-33
Cre02.g095750	-5.53495	3.06476	7.48162e-35	2.84685e-33
Cre03.g164000	-4.63563	9.59654	8.02309e-35	3.04422e-33
Cre17.g742132	-4.84373	5.00798	8.25249e-35	3.12239e-33
Cre17.g727300	4.95908	4.15335	8.78951e-35	3.31618e-33
Cre17.g700450	4.63065	9.50912	9.21434e-35	3.46667e-33
Cre17.g742250	4.70514	5.72044	1.01082e-34	3.79226e-33
Cre14.g632000	-4.7921	5.20211	1.07887e-34	4.03624e-33
Cre10.g452100	-4.62678	7.95554	1.12816e-34	4.20884e-33
Cre13.g572500	-5.21681	3.57277	1.21472e-34	4.51918e-33
Cre12.g558950	-6.84418	2.22107	1.23727e-34	4.59029e-33
Cre14.g623000	-4.80256	5.10492	1.29479e-34	4.79035e-33
Cre14.g629050	-4.87074	4.63298	1.58797e-34	5.85882e-33
Cre17.g715250	-4.6403	7.53998	1.60699e-34	5.91265e-33
Cre09.g400750	5.14769	3.46539	1.79538e-34	6.58765e-33
Cre06.g249600	5.21725	3.2365	2.16843e-34	7.92048e-33
Cre03.g200150	4.72912	5.63584	2.17048e-34	7.92048e-33
Cre01.g053150	4.94464	4.04066	2.3664e-34	8.6119e-33
Cre01.g034850	4.62981	6.99268	2.39763e-34	8.70184e-33
Cre12.g485150	4.58813	9.98256	2.5654e-34	9.2855e-33
Cre16.g648200	-5.48257	3.12607	3.19605e-34	1.15369e-32
Cre04.g224800	4.58644	8.31132	3.31965e-34	1.19508e-32
Cre12.g560750	-6.80172	2.17533	3.44272e-34	1.23605e-32
Cre09.g396700	4.64563	5.90881	3.86975e-34	1.38564e-32
Cre04.g223250	-5.73428	2.87503	3.97981e-34	1.42124e-32
Cre03.g206817	-5.043	3.8384	4.45825e-34	1.58785e-32
Cre06.g304876	5.57387	2.65192	5.65117e-34	2.00737e-32
Cre03.g199535	-4.559	8.64788	6.03709e-34	2.13876e-32
Cre12.g557050	-4.69046	5.3983	8.44164e-34	2.98271e-32
Cre01.g016514	-4.61555	6.25162	9.68054e-34	3.41143e-32
Cre07.g344950	-4.53459	9.45932	1.08617e-33	3.81759e-32
Cre04.g227700	-5.07618	3.63006	1.54334e-33	5.41019e-32
Cre07.g320550	-5.73199	2.62761	1.72277e-33	6.02337e-32
Cre12.g498550	-4.58183	6.38868	1.78286e-33	6.2172e-32
Cre16.g655100	-5.57088	2.89611	1.98862e-33	6.91667e-32
Cre16.g682050	-5.85732	2.671	2.06969e-33	7.17994e-32
Cre10.g448500	4.96382	3.53349	2.26386e-33	7.83319e-32
Cre12.g503900	4.82692	4.36425	2.42765e-33	8.37821e-32
Cre06.g294750	-4.5635	6.44199	2.47958e-33	8.53537e-32
Cre17.g696800	4.93998	3.71377	2.94646e-33	1.01164e-31
Cre01.g045200	-4.66595	4.97813	2.95618e-33	1.01238e-31
Cre06.g284250	-5.2893	3.10245	3.19964e-33	1.09295e-31
Cre06.g295250	-5.57267	2.78174	3.57267e-33	1.21726e-31
Cre10.g440050	-4.51722	7.32615	3.65994e-33	1.24382e-31
Cre09.g411450	4.53958	6.49361	3.85764e-33	1.30768e-31
Cre12.g541500	4.55701	5.87007	4.08205e-33	1.38025e-31
Cre06.g273050	-4.82372	4.06362	4.11812e-33	1.38893e-31
Cre02.g141766	6.75794	1.87074	4.56019e-33	1.53415e-31
Cre02.g081250	-4.53894	6.43963	4.91404e-33	1.64904e-31
Cre16.g652450	4.6949	4.59559	5.32994e-33	1.78413e-31
Cre01.g048150	-4.57238	5.7365	5.48556e-33	1.83163e-31
Cre02.g120250	-4.50814	7.17024	5.82556e-33	1.9403e-31
Cre03.g192050	-4.55044	6.21382	5.96062e-33	1.9775e-31
Cre14.g613501	-10.4932	1.65744	5.96686e-33	1.9775e-31
Cre01.g038500	-5.7505	2.5171	6.02434e-33	1.99161e-31
Cre03.g205050	-5.18306	3.17948	6.41059e-33	2.11407e-31
Cre07.g349800	4.88996	3.70354	7.07411e-33	2.32714e-31
Cre01.g045902	-4.63728	5.00644	7.2243e-33	2.37071e-31
Cre16.g670755	4.52588	6.22488	7.27043e-33	2.38e-31
Cre09.g410950	7.01274	1.74623	7.7146e-33	2.51922e-31
Cre12.g543900	-4.84616	3.9857	8.11163e-33	2.64241e-31
Cre06.g294650	-4.45739	8.26786	8.4626e-33	2.75003e-31
Cre07.g328200	-4.59917	5.25774	8.88146e-33	2.87915e-31
Cre01.g038550	-4.98983	3.5541	1.031e-32	3.33415e-31
Cre08.g358751	4.50622	6.02373	1.48666e-32	4.79608e-31
Cre06.g291500	4.56768	5.26436	1.56899e-32	5.0495e-31
Cre11.g467540	6.06551	2.15689	1.64398e-32	5.27812e-31
Cre10.g435800	-4.41774	8.51138	2.23306e-32	7.15223e-31
Cre02.g078939	-5.56022	2.57245	2.31954e-32	7.41142e-31
Cre02.g108700	6.98866	1.69473	2.51531e-32	8.01778e-31
Cre16.g662650	-5.96087	2.2847	2.68963e-32	8.55304e-31
Cre16.g647750	4.86793	3.65045	2.74391e-32	8.7049e-31
Cre10.g438650	-5.12341	3.21618	2.85269e-32	9.02856e-31
Cre12.g498700	-4.77416	4.03984	3.00859e-32	9.49947e-31
Cre13.g572401	-4.45084	6.72993	3.74799e-32	1.18062e-30
Cre12.g533150	-6.05336	2.20926	4.05201e-32	1.27338e-30
Cre09.g389700	-4.5188	5.54833	4.06304e-32	1.27385e-30
Cre16.g670756	4.45225	6.23368	4.09591e-32	1.28115e-30
Cre02.g095700	-5.52413	2.5413	5.46517e-32	1.70544e-30
Cre12.g560900	-4.63013	4.49324	6.04943e-32	1.88336e-30
Cre01.g014200	-6.18766	2.11868	6.22782e-32	1.93439e-30
Cre01.g016500	-4.43382	6.34565	6.97069e-32	2.1601e-30
Cre03.g197750	-5.68427	2.47367	7.45813e-32	2.3058e-30
Cre14.g610850	-6.57769	1.95864	7.55873e-32	2.33151e-30
Cre08.g362019	6.94023	1.64831	7.73091e-32	2.37913e-30
Cre16.g660225	4.40297	6.84524	8.36108e-32	2.56714e-30
Cre02.g095087	4.37063	8.00065	8.68528e-32	2.66056e-30
Cre04.g212500	-4.70596	3.9627	8.94664e-32	2.73436e-30
Cre03.g183300	-4.36896	7.49084	8.99711e-32	2.7435e-30
Cre04.g216950	-4.58799	4.56935	9.28191e-32	2.8239e-30
Cre12.g484000	-4.36294	7.95086	9.4437e-32	2.86659e-30
Cre15.g636050	-4.8748	3.46436	1.10229e-31	3.33835e-30
Cre12.g492650	-4.39539	6.89331	1.14294e-31	3.45365e-30
Cre07.g320500	-4.61773	4.44329	1.18251e-31	3.56516e-30
Cre08.g384650	-5.78677	2.27999	1.25757e-31	3.7829e-30
Cre17.g697900	-4.89736	3.40356	1.378e-31	4.13585e-30
Cre09.g390615	4.33537	11.2113	1.5852e-31	4.74707e-30
Cre13.g602650	-4.45831	5.4361	1.61287e-31	4.81914e-30
Cre03.g145587	-4.7106	3.79336	1.71468e-31	5.11188e-30
Cre16.g688450	4.34003	7.36632	1.84261e-31	5.47902e-30
Cre16.g668700	-4.67465	4.03613	1.84603e-31	5.47902e-30
Cre07.g343850	4.35697	7.15832	2.17305e-31	6.42667e-30
Cre03.g198950	-4.4558	5.32431	2.17494e-31	6.42667e-30
Cre12.g507750	4.36552	6.81128	2.47261e-31	7.29012e-30
Cre04.g221301	-4.73511	3.81791	2.50973e-31	7.38324e-30
Cre08.g366050	-6.17859	2.12521	2.61079e-31	7.66366e-30
Cre02.g147900	-4.34456	7.24215	2.85122e-31	8.35108e-30
Cre12.g560950	-4.31489	8.62032	2.9506e-31	8.62325e-30
Cre12.g557900	4.31267	9.34639	3.00347e-31	8.75859e-30
Cre04.g223350	-4.42295	5.42672	3.40501e-31	9.9079e-30
Cre09.g407373	-5.28651	2.69373	3.45414e-31	1.0029e-29
Cre05.g244000	-4.58882	4.17583	3.66578e-31	1.06204e-29
Cre01.g007251	4.69113	3.35775	3.90214e-31	1.12807e-29
Cre01.g022550	4.50285	4.43665	4.539e-31	1.30935e-29
Cre06.g293100	4.29887	7.96946	5.09308e-31	1.46602e-29
Cre13.g607600	-4.96745	3.00789	5.65086e-31	1.62307e-29
Cre10.g463370	-6.26915	1.95831	5.76904e-31	1.65346e-29
Cre03.g146167	-4.32727	6.70985	6.32868e-31	1.80998e-29
Cre12.g542350	4.27883	8.7931	6.59864e-31	1.88315e-29
Cre17.g724300	-4.2804	9.18419	6.82173e-31	1.94267e-29
Cre01.g009101	-4.46287	4.84911	7.34768e-31	2.08799e-29
Cre16.g659050	-4.45548	4.80535	8.78345e-31	2.4907e-29
Cre16.g651923	-4.38083	5.46495	8.90201e-31	2.51897e-29
Cre13.g581700	-4.8759	3.25953	9.1023e-31	2.5702e-29
Cre02.g143150	4.62345	3.77863	9.31324e-31	2.62421e-29
Cre02.g101700	5.06286	2.97741	9.47287e-31	2.66357e-29
Cre03.g156600	-4.31912	6.38632	1.07198e-30	3.00784e-29
Cre17.g745497	5.091	2.75118	1.2001e-30	3.36027e-29
Cre03.g209841	-4.5687	4.12449	1.30661e-30	3.65086e-29
Cre06.g289500	-4.38947	5.15652	1.50275e-30	4.19013e-29
Cre13.g588501	4.26711	7.14163	1.60372e-30	4.46234e-29
Cre10.g450550	-5.20051	2.58889	1.60757e-30	4.46375e-29
Cre14.g625000	-7.20066	1.64531	1.77491e-30	4.91819e-29
Cre16.g669452	-10.2437	1.41449	1.92828e-30	5.33212e-29
Cre07.g314000	-4.64498	3.74901	2.39347e-30	6.60479e-29
Cre11.g479100	-4.78557	3.41581	2.41071e-30	6.63864e-29
Cre16.g655150	-4.64107	3.60597	2.82674e-30	7.7683e-29
Cre16.g655430	5.90129	1.77855	3.73218e-30	1.02355e-28
Cre02.g141986	4.95423	3.04623	3.81915e-30	1.04526e-28
Cre10.g430200	4.74484	3.28796	4.3977e-30	1.20114e-28
Cre11.g468750	-4.31059	5.41196	4.82295e-30	1.3146e-28
Cre10.g436050	-4.20432	8.27991	4.8336e-30	1.31482e-28
Cre09.g410332	4.32532	5.00708	6.11321e-30	1.65951e-28
Cre14.g630700	-5.63066	2.13201	6.56787e-30	1.77932e-28
Cre16.g669450	-4.65709	3.48767	6.83407e-30	1.84769e-28
Cre05.g236850	-4.83659	3.00406	6.86262e-30	1.85166e-28
Cre07.g334900	-4.26821	5.75934	7.19766e-30	1.93814e-28
Cre14.g623700	-4.36497	4.81673	8.01273e-30	2.15328e-28
Cre03.g172000	-4.22069	6.6803	8.84839e-30	2.37307e-28
Cre17.g730100	4.23109	5.67407	9.89585e-30	2.64453e-28
Cre13.g579650	-4.33325	4.90711	9.90016e-30	2.64453e-28
Cre14.g629700	-4.42254	4.29752	1.03644e-29	2.76301e-28
Cre06.g307750	-4.2596	5.60596	1.08551e-29	2.88805e-28
Cre17.g743250	4.22956	6.00318	1.18223e-29	3.13914e-28
Cre07.g348750	-5.8635	2.03099	1.44853e-29	3.83859e-28
Cre17.g720050	-4.15879	7.53782	1.72318e-29	4.5574e-28
Cre03.g155001	-4.15558	7.19423	1.97341e-29	5.20888e-28
Cre09.g394510	-4.15618	7.27666	1.98036e-29	5.2169e-28
Cre01.g004900	4.14883	7.92716	1.98572e-29	5.22071e-28
Cre12.g513950	-4.21314	5.98526	2.13032e-29	5.5899e-28
Cre01.g005150	-4.14693	7.66842	2.19648e-29	5.7522e-28
Cre07.g332950	4.1831	6.3978	2.27928e-29	5.95734e-28
Cre03.g176200	4.18616	6.27377	2.34614e-29	6.12012e-28
Cre06.g310200	-4.22772	5.81807	2.4716e-29	6.43484e-28
Cre16.g661350	-4.2158	5.71639	2.48386e-29	6.45418e-28
Cre17.g712742	4.196	6.00878	2.62449e-29	6.80634e-28
Cre09.g413533	4.35496	4.3798	2.85203e-29	7.38211e-28
Cre16.g676450	-4.44642	4.00834	2.91559e-29	7.53202e-28
Cre08.g365632	-4.17828	6.46071	2.94465e-29	7.58384e-28
Cre16.g663000	4.19695	5.54645	2.947e-29	7.58384e-28
Cre06.g303700	-4.29345	4.74917	2.95505e-29	7.58992e-28
Cre05.g240450	4.16471	6.73784	2.96168e-29	7.59235e-28
Cre16.g655050	-4.23554	5.4727	2.96803e-29	7.59407e-28
Cre12.g540700	-4.30689	4.67485	3.39489e-29	8.66964e-28
Cre12.g534450	-4.23269	5.27885	3.44947e-29	8.7922e-28
Cre02.g141966	4.2354	5.17969	3.46865e-29	8.82424e-28
Cre17.g697300	4.17233	6.45705	3.87076e-29	9.82849e-28
Cre12.g511150	-4.28527	4.81996	4.10529e-29	1.04042e-27
Cre10.g457650	-4.28947	4.78561	4.23547e-29	1.07138e-27
Cre02.g108601	-4.95298	2.66408	4.34731e-29	1.09759e-27
Cre16.g665800	-4.15877	6.45129	4.60539e-29	1.16056e-27
Cre11.g467684	-4.96912	2.72869	4.77784e-29	1.20175e-27
Cre06.g302950	4.64039	3.44466	5.09103e-29	1.27812e-27
Cre01.g030650	-4.5071	3.60999	5.13227e-29	1.28605e-27
Cre17.g746997	4.10269	9.89167	5.31514e-29	1.32938e-27
Cre07.g344500	-4.63978	3.3616	5.44451e-29	1.35919e-27
Cre12.g530600	4.10315	7.18239	6.31699e-29	1.57406e-27
Cre16.g672350	-4.26425	4.73674	6.58465e-29	1.6377e-27
Cre06.g311700	4.1721	5.85332	6.84268e-29	1.69871e-27
Cre16.g688414	-5.00258	2.6017	7.59845e-29	1.88284e-27
Cre16.g673001	-4.1182	7.0237	8.07448e-29	1.99709e-27
Cre08.g358538	-4.14398	6.30676	8.40436e-29	2.07484e-27
Cre01.g029150	4.1154	7.02943	8.54498e-29	2.10566e-27
Cre13.g607000	-4.23344	4.94456	8.71021e-29	2.14242e-27
Cre06.g259450	-5.00161	2.5922	8.86812e-29	2.17725e-27
Cre09.g409100	-4.1408	6.13128	9.63452e-29	2.36108e-27
Cre05.g247950	-4.0825	7.71622	1.01612e-28	2.48559e-27
Cre01.g037800	4.08056	7.97098	1.05927e-28	2.58639e-27
Cre10.g434350	4.14088	6.22464	1.06615e-28	2.59844e-27
Cre11.g475750	-4.79638	2.79908	1.09433e-28	2.66227e-27
Cre04.g221000	-4.80805	2.82801	1.11381e-28	2.70473e-27
Cre04.g211850	-4.73857	2.85752	1.13155e-28	2.74282e-27
Cre12.g535019	-5.26342	2.32629	1.17946e-28	2.85379e-27
Cre17.g729393	6.3233	1.4441	1.24323e-28	3.00264e-27
Cre02.g104850	-4.4795	3.49336	1.33668e-28	3.22251e-27
Cre17.g742150	-4.5103	3.41572	1.34288e-28	3.23163e-27
Cre12.g519100	-4.06926	7.58668	1.49854e-28	3.59973e-27
Cre16.g684827	4.28721	4.30183	1.61751e-28	3.87854e-27
Cre17.g726400	-5.34753	2.16827	1.63026e-28	3.90211e-27
Cre10.g466500	-4.06214	7.72037	1.74573e-28	4.171e-27
Cre06.g256750	-4.17713	5.17221	1.8866e-28	4.49954e-27
Cre11.g467561	4.05361	8.56239	1.93269e-28	4.60125e-27
Cre06.g266000	4.50377	3.25814	1.98919e-28	4.72735e-27
Cre06.g278212	4.42135	3.61879	2.254e-28	5.34714e-27
Cre01.g015350	-4.04305	9.21524	2.4378e-28	5.77291e-27
Cre08.g384600	-4.40356	3.70314	2.82408e-28	6.67583e-27
Cre09.g389504	4.14249	4.74182	2.96186e-28	6.98914e-27
Cre12.g549427	4.22389	4.55912	3.10971e-28	7.32511e-27
Cre17.g696750	4.43913	3.39011	3.36568e-28	7.91409e-27
Cre17.g721350	4.60526	2.80835	3.37784e-28	7.92871e-27
Cre12.g530350	4.74619	2.80559	3.53109e-28	8.27389e-27
Cre05.g244800	-4.25759	4.28459	3.80934e-28	8.91024e-27
Cre17.g698683	-6.28404	1.68729	3.86333e-28	9.02073e-27
Cre03.g205473	4.15091	5.13713	4.40889e-28	1.02766e-26
Cre11.g477950	-4.14457	5.08213	4.5889e-28	1.06776e-26
Cre03.g202950	-4.02147	7.41552	4.95724e-28	1.15146e-26
Cre12.g534800	-4.01802	7.8665	5.00276e-28	1.16001e-26
Cre04.g229300	-4.01092	10.3811	5.13777e-28	1.18926e-26
Cre14.g632767	-5.03204	2.35008	5.72504e-28	1.3229e-26
Cre17.g739650	4.47939	3.21521	5.96616e-28	1.37624e-26
Cre07.g344000	4.23638	4.47713	6.04121e-28	1.39114e-26
Cre15.g635350	-4.41743	3.46851	6.74868e-28	1.55138e-26
Cre11.g467674	4.49531	3.01078	6.9856e-28	1.60309e-26
Cre01.g008100	4.13911	4.88628	7.62946e-28	1.74784e-26
Cre08.g358561	3.9946	8.01658	8.87402e-28	2.02948e-26
Cre16.g680700	3.99056	7.13423	9.10036e-28	2.07768e-26
Cre09.g407501	-4.03204	6.42361	9.97881e-28	2.27435e-26
Cre12.g484200	-3.99347	7.34652	1.00864e-27	2.29497e-26
Cre16.g677900	-4.67455	2.67566	1.03944e-27	2.36101e-26
Cre03.g187700	-4.25429	4.00566	1.04541e-27	2.37053e-26
Cre09.g414000	-4.74482	2.67724	1.09131e-27	2.47043e-26
Cre01.g009900	-4.02039	6.61157	1.14552e-27	2.58876e-26
Cre06.g286000	-4.69791	2.79394	1.15156e-27	2.59801e-26
Cre17.g732250	-4.0858	5.19516	1.17441e-27	2.6451e-26
Cre08.g362100	-4.00466	6.80661	1.43359e-27	3.22341e-26
Cre07.g323750	-5.93314	1.6428	1.45034e-27	3.25559e-26
Cre07.g339000	-4.51134	3.14022	1.50868e-27	3.38087e-26
Cre13.g572450	-4.21651	4.16893	1.71225e-27	3.83063e-26
Cre17.g742550	4.13941	4.16382	1.74287e-27	3.8926e-26
Cre12.g561500	3.96093	9.1379	1.76696e-27	3.93982e-26
Cre14.g613100	-4.00087	6.66285	1.78219e-27	3.96716e-26
Cre08.g358850	3.9827	6.95636	1.86466e-27	4.14383e-26
Cre13.g562900	-4.07927	5.02698	1.89831e-27	4.2116e-26
Cre02.g114100	-4.15792	4.40491	2.00322e-27	4.43699e-26
Cre11.g467800	-9.93331	1.10952	2.15743e-27	4.77062e-26
Cre04.g228700	-5.48208	1.8251	2.18e-27	4.81257e-26
Cre10.g439000	-4.22285	3.90831	2.25067e-27	4.96038e-26
Cre03.g195200	-4.4327	3.25836	2.25903e-27	4.9706e-26
Cre02.g143650	-4.01186	6.08424	2.27438e-27	4.99614e-26
Cre06.g265900	-5.13571	2.05719	2.38938e-27	5.24015e-26
Cre12.g506750	-4.0623	4.80374	3.26182e-27	7.14178e-26
Cre01.g055100	4.2018	4.03161	3.30428e-27	7.2229e-26
Cre02.g095069	-4.21245	3.87898	3.3445e-27	7.29888e-26
Cre03.g178000	4.27456	3.59851	3.42188e-27	7.45557e-26
Cre12.g548300	4.12525	4.43621	3.554e-27	7.73081e-26
Cre14.g616050	4.1283	3.9507	3.57174e-27	7.75678e-26
Cre01.g013050	-4.06499	4.94508	3.63885e-27	7.88969e-26
Cre12.g495850	-3.97952	6.23756	3.76997e-27	8.16074e-26
Cre01.g021350	-4.16697	3.96197	4.40659e-27	9.52337e-26
Cre16.g658400	5.41819	1.63048	4.51133e-27	9.73397e-26
Cre14.g617650	4.0037	5.59106	4.53296e-27	9.76487e-26
Cre11.g467718	-7.58575	1.19047	5.01823e-27	1.07928e-25
Cre11.g468600	3.92588	7.05474	5.26147e-27	1.12978e-25
Cre01.g055457	4.59288	2.75986	5.31907e-27	1.14031e-25
Cre06.g282000	-3.92733	7.13092	5.3843e-27	1.15245e-25
Cre09.g410400	-4.21738	3.81802	5.45026e-27	1.1647e-25
Cre03.g174100	4.08674	4.39983	5.6035e-27	1.19553e-25
Cre06.g261900	3.90888	9.09326	6.50424e-27	1.3855e-25
Cre16.g659850	-4.28271	3.43168	6.95728e-27	1.47964e-25
Cre03.g144164	-4.13521	4.14597	7.25127e-27	1.53971e-25
Cre12.g519300	-3.97638	5.7822	7.33951e-27	1.55598e-25
Cre11.g468850	3.90637	7.93084	7.42649e-27	1.57192e-25
Cre09.g395950	3.90311	8.50094	7.55032e-27	1.5956e-25
Cre04.g217945	-4.27911	3.39141	8.25667e-27	1.74212e-25
Cre16.g653450	4.4395	3.10834	9.07241e-27	1.91122e-25
Cre02.g083500	-4.73963	2.36873	1.00392e-26	2.11154e-25
Cre07.g347750	3.89819	7.08458	1.02937e-26	2.16169e-25
Cre16.g686501	-4.23214	3.68559	1.15203e-26	2.41546e-25
Cre12.g497250	4.26416	3.18443	1.24961e-26	2.61596e-25
Cre01.g003200	-4.40382	3.03135	1.25931e-26	2.63213e-25
Cre17.g728750	4.00346	5.25173	1.26404e-26	2.63788e-25
Cre15.g637100	-3.95433	5.67855	1.30922e-26	2.72792e-25
Cre09.g390578	3.87981	8.04843	1.39539e-26	2.90294e-25
Cre06.g269050	-3.88371	7.07229	1.49846e-26	3.11251e-25
Cre03.g201550	4.07781	4.08974	1.56963e-26	3.25529e-25
Cre06.g278160	-4.16796	3.77387	1.6262e-26	3.36737e-25
Cre09.g396549	3.95632	5.46835	1.64379e-26	3.39853e-25
Cre10.g424300	3.91164	6.22005	1.71162e-26	3.5333e-25
Cre17.g714750	4.23796	3.54323	2.01055e-26	4.14396e-25
Cre12.g542100	-4.12704	3.86286	2.05889e-26	4.23705e-25
Cre06.g298500	3.86619	7.61133	2.09289e-26	4.30041e-25
Cre14.g627150	-4.4197	2.95916	2.10891e-26	4.32668e-25
Cre12.g494600	-6.34246	1.34958	2.13941e-26	4.38251e-25
Cre09.g393173	-3.89869	6.43428	2.18692e-26	4.47298e-25
Cre12.g489900	-3.89911	6.42454	2.38768e-26	4.87612e-25
Cre17.g704100	4.45487	2.83989	2.58202e-26	5.26495e-25
Cre12.g555803	-3.90978	6.04309	2.6123e-26	5.31858e-25
Cre10.g424250	3.85016	9.50509	2.6503e-26	5.38774e-25
Cre12.g507900	-4.13649	3.82448	2.6768e-26	5.42623e-25
Cre03.g197850	-4.25174	3.26888	2.67736e-26	5.42623e-25
Cre14.g609400	-4.23209	3.37799	2.88336e-26	5.83486e-25
Cre12.g526201	6.77305	0.968937	2.89404e-26	5.84763e-25
Cre09.g395500	3.90547	5.71932	3.01575e-26	6.08434e-25
Cre15.g643850	4.33033	2.8327	3.06875e-26	6.18194e-25
Cre17.g743200	3.94858	5.2099	3.25842e-26	6.55414e-25
Cre04.g224650	3.89794	5.96064	3.32533e-26	6.67867e-25
Cre16.g678851	-4.67426	2.31258	3.36393e-26	6.74603e-25
Cre02.g109100	3.89083	5.80474	3.50156e-26	7.01151e-25
Cre08.g360950	-3.89112	6.12368	3.55745e-26	7.11276e-25
Cre06.g274650	-3.92311	5.33092	3.64567e-26	7.27827e-25
Cre08.g380350	3.9462	4.95846	3.73847e-26	7.45239e-25
Cre13.g590905	4.94314	1.92251	3.92344e-26	7.80945e-25
Cre17.g697000	3.89996	5.44184	4.10684e-26	8.16233e-25
Cre14.g625251	3.95262	4.79283	4.24086e-26	8.41511e-25
Cre16.g676537	-4.66795	2.3839	4.24662e-26	8.41511e-25
Cre05.g233305	-3.89586	5.76348	4.27704e-26	8.46283e-25
Cre03.g154600	-4.29724	3.07703	4.32674e-26	8.54851e-25
Cre12.g534700	-3.96796	4.64205	4.52587e-26	8.92873e-25
Cre12.g519000	-4.14995	3.62791	4.66744e-26	9.19444e-25
Cre09.g397623	-5.24999	1.75275	4.68974e-26	9.22478e-25
Cre06.g281250	-4.03692	4.20993	4.78715e-26	9.40252e-25
Cre04.g227050	3.92883	4.99337	5.25278e-26	1.0292e-24
Cre01.g030900	-4.77542	2.21097	5.25544e-26	1.0292e-24
Cre03.g201050	-4.48976	2.7016	5.68933e-26	1.11254e-24
Cre12.g522626	-4.67595	2.44784	5.82879e-26	1.13815e-24
Cre09.g399915	3.94266	4.83513	6.60501e-26	1.28783e-24
Cre02.g094250	-3.81814	7.74598	6.76062e-26	1.31625e-24
Cre08.g366200	-4.89907	2.20475	6.83588e-26	1.32897e-24
Cre06.g272450	-3.90781	5.28656	6.90728e-26	1.3409e-24
Cre02.g112800	3.92549	4.80686	6.97451e-26	1.35198e-24
Cre13.g586450	3.80943	8.50425	7.67364e-26	1.48535e-24
Cre04.g214600	4.1672	3.53747	7.93015e-26	1.53278e-24
Cre06.g271900	-3.9344	4.76462	8.19754e-26	1.58217e-24
Cre16.g661300	3.9199	4.6781	9.20589e-26	1.77423e-24
Cre05.g242400	-3.83115	6.65827	9.67182e-26	1.86134e-24
Cre12.g510750	-4.2763	2.97584	9.69616e-26	1.86334e-24
Cre08.g382200	4.27878	2.83538	1.02038e-25	1.95808e-24
Cre02.g115250	4.6513	2.29637	1.06588e-25	2.04246e-24
Cre09.g386161	4.23163	2.88188	1.22123e-25	2.33619e-24
Cre07.g313550	-4.10384	3.66578	1.22267e-25	2.33619e-24
Cre09.g394547	-3.81516	6.74533	1.31717e-25	2.51317e-24
Cre09.g399300	-4.36503	2.83518	1.32192e-25	2.51863e-24
Cre12.g530850	-3.82173	6.22535	1.57009e-25	2.9872e-24
Cre01.g010848	-3.96267	4.23413	1.58702e-25	3.01511e-24
Cre07.g346750	-4.3527	2.71295	1.98137e-25	3.75898e-24
Cre07.g327450	-3.77498	7.10559	2.16899e-25	4.10908e-24
Cre12.g542300	-3.86162	5.12207	2.2133e-25	4.18709e-24
Cre06.g261450	3.77099	6.93914	2.3995e-25	4.53291e-24
Cre06.g285600	4.38786	2.33674	2.43112e-25	4.58616e-24
Cre04.g219851	-3.82324	5.74751	2.64389e-25	4.98051e-24
Cre15.g644051	3.94297	4.16135	2.65201e-25	4.98876e-24
Cre10.g459650	3.83088	5.32954	2.656e-25	4.98925e-24
Cre13.g572650	4.43563	2.50482	2.87801e-25	5.3987e-24
Cre06.g256450	3.77809	6.42091	3.65773e-25	6.85171e-24
Cre07.g340400	3.74484	7.65752	3.79528e-25	7.0994e-24
Cre16.g675500	-3.96652	3.95566	3.8464e-25	7.18498e-24
Cre09.g392350	3.73865	9.94459	3.9075e-25	7.2889e-24
Cre08.g362700	3.79981	5.68938	3.96619e-25	7.38806e-24
Cre12.g498750	-3.99926	3.86044	4.08775e-25	7.60391e-24
Cre09.g394065	3.77931	6.28615	4.11184e-25	7.63807e-24
Cre03.g197200	-4.85638	2.04434	4.15188e-25	7.70174e-24
Cre08.g379800	-4.02172	3.58748	4.55225e-25	8.43271e-24
Cre11.g467763	3.78141	5.85286	4.57374e-25	8.46078e-24
Cre16.g665850	3.79095	5.63653	4.79353e-25	8.8551e-24
Cre01.g012600	-4.56169	2.3215	5.32683e-25	9.82667e-24
Cre12.g518800	-3.73142	7.84536	5.34104e-25	9.8393e-24
Cre09.g393850	3.88289	4.73929	5.36344e-25	9.86695e-24
Cre12.g510650	-3.72475	8.73556	5.61428e-25	1.03142e-23
Cre07.g335200	-3.72158	10.3315	5.72077e-25	1.04954e-23
Cre12.g560500	4.10183	3.22974	6.13697e-25	1.12435e-23
Cre13.g605200	3.72911	7.43286	6.40125e-25	1.17117e-23
Cre13.g578650	-3.79428	5.41753	6.89653e-25	1.26005e-23
Cre14.g627050	3.71739	7.00964	7.0057e-25	1.27825e-23
Cre02.g101900	-4.1987	2.9614	7.34022e-25	1.33746e-23
Cre09.g397253	4.42846	2.09376	7.36201e-25	1.33961e-23
Cre02.g116700	3.74315	6.41753	7.57075e-25	1.37571e-23
Cre01.g043250	-4.1345	3.24462	8.31612e-25	1.5091e-23
Cre03.g188700	-4.06431	3.35196	8.33693e-25	1.51083e-23
Cre01.g042800	-3.75156	6.04437	8.73866e-25	1.58148e-23
Cre09.g390949	3.70718	7.81277	9.1535e-25	1.65432e-23
Cre03.g153900	-4.1841	2.99675	9.84735e-25	1.77731e-23
Cre02.g095600	-4.02196	3.3972	1.07145e-24	1.93121e-23
Cre10.g430150	-3.76611	5.53723	1.073e-24	1.9314e-23
Cre08.g372300	-3.91136	4.08833	1.09134e-24	1.96176e-23
Cre07.g321300	-4.07725	3.24499	1.27715e-24	2.2927e-23
Cre13.g573500	3.69171	8.06818	1.30097e-24	2.33232e-23
Cre06.g285250	-3.68488	10.5668	1.36703e-24	2.44747e-23
Cre06.g271200	3.74642	5.07896	1.38066e-24	2.46855e-23
Cre02.g095128	-3.92899	3.94893	1.42391e-24	2.54248e-23
Cre02.g083600	3.7847	5.12023	1.50808e-24	2.68917e-23
Cre02.g087750	4.1821	2.96803	1.51129e-24	2.69131e-23
Cre12.g486700	3.71161	6.55242	1.51811e-24	2.69984e-23
Cre09.g398289	-3.90002	3.96774	1.5358e-24	2.72768e-23
Cre03.g178500	3.68466	8.00631	1.54463e-24	2.73971e-23
Cre02.g142186	4.10005	3.05738	1.57102e-24	2.78283e-23
Cre03.g202400	-3.79284	4.92593	1.57843e-24	2.79226e-23
Cre12.g524500	-3.76283	5.31643	1.65147e-24	2.9176e-23
Cre16.g673550	-3.83032	4.46616	1.78364e-24	3.14694e-23
Cre10.g439400	-3.8117	4.54885	1.82132e-24	3.20917e-23
Cre01.g044200	3.76104	5.14176	1.83436e-24	3.22789e-23
Cre06.g292315	-4.08493	3.23183	1.89451e-24	3.32936e-23
Cre02.g142366	3.73745	5.28357	2.10584e-24	3.69588e-23
Cre17.g702200	-3.73851	5.52516	2.1186e-24	3.71339e-23
Cre14.g626000	-3.77204	4.95874	2.12739e-24	3.72391e-23
Cre11.g467762	3.80144	4.44152	2.1652e-24	3.78514e-23
Cre08.g368850	5.41769	1.3719	2.22532e-24	3.88514e-23
Cre06.g257200	3.73576	5.114	2.30212e-24	4.01399e-23
Cre11.g468450	3.66646	8.07256	2.32878e-24	4.05517e-23
Cre15.g640000	3.69034	6.68303	2.43583e-24	4.23606e-23
Cre06.g297700	-4.04274	3.25354	2.59654e-24	4.50625e-23
Cre08.g358564	3.76997	4.54666	2.59794e-24	4.50625e-23
Cre16.g678437	-3.86332	4.09501	2.6544e-24	4.59821e-23
Cre10.g420350	-3.65836	8.93237	2.73626e-24	4.73387e-23
Cre12.g546150	-3.65366	9.31437	2.98359e-24	5.15508e-23
Cre16.g662750	3.68993	6.08297	3.14979e-24	5.43522e-23
Cre11.g483450	3.88584	3.70896	3.2225e-24	5.55351e-23
Cre02.g118200	3.69567	6.02598	3.46317e-24	5.96058e-23
Cre06.g296200	-3.81782	4.24993	3.66282e-24	6.29608e-23
Cre12.g505250	3.65433	6.79229	3.77812e-24	6.48593e-23
Cre13.g570500	3.79055	4.22439	3.97928e-24	6.8225e-23
Cre02.g074800	3.88255	3.9561	4.27105e-24	7.31333e-23
Cre02.g095072	3.64274	7.71465	4.27651e-24	7.31333e-23
Cre12.g560300	-3.69333	5.92204	4.39098e-24	7.49948e-23
Cre15.g639000	-4.75046	1.93673	4.61467e-24	7.87145e-23
Cre04.g216250	3.67467	6.09047	4.82733e-24	8.22369e-23
Cre09.g412400	4.21573	2.75896	4.92593e-24	8.38099e-23
Cre10.g442700	3.64066	6.92933	5.06006e-24	8.59823e-23
Cre15.g637000	-4.13496	2.81847	5.20234e-24	8.82877e-23
Cre16.g658800	3.67087	6.38579	5.53736e-24	9.38541e-23
Cre12.g558350	4.62994	1.65578	5.56635e-24	9.42258e-23
Cre06.g278268	-6.07496	1.10432	5.98088e-24	1.01115e-22
Cre17.g725500	-3.62642	8.26889	6.20204e-24	1.04718e-22
Cre13.g568300	-4.11864	2.85439	6.20969e-24	1.04718e-22
Cre06.g283600	-4.72167	1.88305	6.2336e-24	1.04989e-22
Cre09.g400250	3.96011	3.4383	6.42283e-24	1.08039e-22
Cre02.g073500	3.62839	6.90652	6.82097e-24	1.14592e-22
Cre17.g726350	-3.77302	4.51532	7.43911e-24	1.2482e-22
Cre11.g481150	-3.80013	4.17293	7.98811e-24	1.33863e-22
Cre08.g359850	3.64177	6.46678	8.04539e-24	1.34654e-22
Cre05.g232752	-4.02008	2.97758	8.47861e-24	1.41728e-22
Cre02.g113400	3.60844	9.55305	8.57297e-24	1.43126e-22
Cre17.g740050	-4.19986	2.61795	8.78308e-24	1.4645e-22
Cre03.g145207	-3.6665	5.53053	9.72333e-24	1.61926e-22
Cre09.g408051	-3.99485	3.05119	1.03718e-23	1.7251e-22
Cre02.g147000	-4.13975	2.63512	1.04088e-23	1.7291e-22
Cre09.g398252	-3.77135	4.22495	1.05498e-23	1.75036e-22
Cre03.g162400	3.69496	4.88435	1.14008e-23	1.88919e-22
Cre09.g402330	3.60455	6.76457	1.23284e-23	2.04037e-22
Cre12.g510000	3.62217	6.61436	1.29083e-23	2.1337e-22
Cre08.g367550	3.59037	7.83964	1.41705e-23	2.33944e-22
Cre17.g698400	-3.59662	7.29734	1.43411e-23	2.36185e-22
Cre03.g203457	3.66358	5.23801	1.43464e-23	2.36185e-22
Cre01.g037900	-4.07792	2.77592	1.43593e-23	2.36185e-22
Cre07.g325719	-3.76116	4.0078	1.48979e-23	2.44744e-22
Cre16.g659700	3.5829	11.1207	1.51534e-23	2.48635e-22
Cre14.g629200	3.59283	6.9904	1.56693e-23	2.56785e-22
Cre10.g466850	-4.31342	2.2469	1.63695e-23	2.6793e-22
Cre11.g467563	-4.37578	2.10179	1.64676e-23	2.69207e-22
Cre11.g467689	-3.57984	10.1747	1.66141e-23	2.71268e-22
Cre16.g678350	3.588	7.01447	1.68614e-23	2.7497e-22
Cre03.g164200	4.18881	2.39819	1.72009e-23	2.80165e-22
Cre05.g236501	-3.79581	3.8947	1.74997e-23	2.84685e-22
Cre16.g676085	3.79163	3.76147	1.92647e-23	3.13017e-22
Cre01.g004450	-3.63293	5.45711	2.09728e-23	3.40356e-22
Cre09.g389986	-3.76625	4.15226	2.16475e-23	3.50878e-22
Cre10.g459050	-4.67517	1.72944	2.21496e-23	3.58218e-22
Cre09.g401478	-3.91194	3.41552	2.21689e-23	3.58218e-22
Cre14.g613600	3.59658	6.50801	2.21808e-23	3.58218e-22
Cre03.g181450	3.6679	4.98371	2.27212e-23	3.66502e-22
Cre16.g650400	-4.62042	1.78528	2.36895e-23	3.81662e-22
Cre01.g031100	-3.56718	8.52253	2.39636e-23	3.85612e-22
Cre17.g714800	3.61454	6.00834	2.69029e-23	4.32388e-22
Cre08.g377350	3.56823	7.20275	2.72574e-23	4.37559e-22
Cre16.g684022	-3.73371	4.12515	2.84019e-23	4.55385e-22
Cre16.g679850	3.95587	2.91043	3.14764e-23	5.04075e-22
Cre16.g678650	3.91062	3.20132	3.25754e-23	5.21051e-22
Cre06.g275350	3.5841	6.52506	3.3047e-23	5.27961e-22
Cre03.g154700	-4.34954	2.14426	3.44021e-23	5.48955e-22
Cre17.g740390	-4.2933	2.21096	3.52204e-23	5.60718e-22
Cre16.g694203	-3.55424	7.82028	3.52233e-23	5.60718e-22
Cre07.g356050	3.61956	5.31378	3.55056e-23	5.64539e-22
Cre09.g396772	3.62659	5.46756	3.55503e-23	5.64578e-22
Cre06.g256250	-3.57771	6.39582	3.75914e-23	5.96284e-22
Cre10.g464900	-3.63621	5.15873	3.79298e-23	6.00938e-22
Cre12.g505900	3.6557	4.45454	3.86753e-23	6.12023e-22
Cre03.g199500	3.55114	7.47014	3.94256e-23	6.23157e-22
Cre13.g570350	-3.54917	7.27057	4.14904e-23	6.55019e-22
Cre08.g380201	-3.69742	4.36345	4.2292e-23	6.66885e-22
Cre06.g308650	3.55049	6.69112	4.4482e-23	7.00591e-22
Cre03.g201950	3.5848	6.0838	4.97826e-23	7.83153e-22
Cre09.g399663	-3.81031	3.59159	5.11229e-23	8.0329e-22
Cre07.g354450	-5.47054	1.18672	5.14423e-23	8.0736e-22
Cre10.g442041	3.78047	3.22896	5.56041e-23	8.71652e-22
Cre01.g048102	-3.89002	3.14846	5.71253e-23	8.94449e-22
Cre08.g381850	3.7611	3.68167	5.75871e-23	9.00624e-22
Cre09.g406000	-4.20609	2.32879	5.8121e-23	9.07912e-22
Cre10.g426152	-3.64385	4.68491	6.03737e-23	9.41999e-22
Cre01.g040300	-3.66736	4.31124	6.13182e-23	9.5562e-22
Cre08.g360550	3.83752	3.00664	6.26175e-23	9.74731e-22
Cre04.g217904	-4.30316	2.12417	6.34708e-23	9.86863e-22
Cre12.g537950	3.52583	7.68884	6.41067e-23	9.95592e-22
Cre14.g622850	4.52305	1.86336	6.60286e-23	1.02425e-21
Cre08.g361950	3.53291	6.78663	6.61739e-23	1.02531e-21
Cre16.g683200	3.61878	4.38729	6.9768e-23	1.07975e-21
Cre09.g407120	-3.60855	4.99089	7.04259e-23	1.08867e-21
Cre08.g360200	4.06593	2.51661	7.12563e-23	1.10023e-21
Cre08.g360150	-3.7373	3.71383	7.41224e-23	1.14316e-21
Cre09.g400701	3.58223	5.32668	7.49138e-23	1.15404e-21
Cre05.g241639	-3.7611	3.66071	7.60477e-23	1.17015e-21
Cre12.g518900	-3.73068	3.78934	7.81735e-23	1.20148e-21
Cre03.g181200	-3.573	5.63666	7.96861e-23	1.22332e-21
Cre12.g531800	3.5156	7.95099	8.23207e-23	1.26231e-21
Cre12.g538200	-4.78656	1.615	8.26949e-23	1.2666e-21
Cre07.g332275	3.67009	4.40656	8.80097e-23	1.34646e-21
Cre16.g686641	-4.5387	1.82626	9.0497e-23	1.38293e-21
Cre14.g611250	4.50999	1.92954	9.1577e-23	1.39652e-21
Cre03.g200950	3.5153	6.98419	9.15956e-23	1.39652e-21
Cre10.g423200	-3.61909	4.78294	9.19847e-23	1.40085e-21
Cre06.g289400	3.55858	5.90195	9.20936e-23	1.40091e-21
Cre17.g705300	3.51864	7.24674	9.50941e-23	1.44491e-21
Cre11.g467539	3.56038	5.81885	9.56734e-23	1.45206e-21
Cre16.g667450	3.50886	8.38326	9.60545e-23	1.45619e-21
Cre10.g451950	-3.51186	7.44912	9.72947e-23	1.47332e-21
Cre06.g306300	-3.50664	8.31976	9.98896e-23	1.5109e-21
Cre09.g392208	-3.51317	7.28229	1.0253e-22	1.54908e-21
Cre06.g259900	-3.50193	9.96569	1.03749e-22	1.56573e-21
Cre14.g612250	3.51322	6.86438	1.04294e-22	1.57218e-21
Cre10.g465250	3.50467	7.97106	1.06181e-22	1.59882e-21
Cre12.g508100	3.52423	6.58916	1.12181e-22	1.68727e-21
Cre03.g210737	-3.84438	3.15289	1.18081e-22	1.774e-21
Cre10.g464100	3.85218	3.30951	1.20888e-22	1.81414e-21
Cre03.g171200	-3.7209	3.79555	1.216e-22	1.82277e-21
Cre12.g534050	3.53129	6.01735	1.252e-22	1.87463e-21
Cre02.g142266	-3.53821	5.93528	1.27996e-22	1.91436e-21
Cre11.g467710	3.49622	8.37581	1.33344e-22	1.99211e-21
Cre01.g037350	-4.00799	2.65696	1.33567e-22	1.99321e-21
Cre01.g005950	-3.53328	6.05296	1.41107e-22	2.10338e-21
Cre02.g098300	4.22504	2.11193	1.42651e-22	2.12402e-21
Cre12.g496100	3.4959	7.19506	1.43028e-22	2.12727e-21
Cre08.g372000	-3.58131	4.99014	1.45871e-22	2.16714e-21
Cre04.g214200	-3.82264	3.21209	1.51405e-22	2.24685e-21
Cre10.g466600	3.58415	4.54095	1.59791e-22	2.36866e-21
Cre04.g226600	3.58673	5.05208	1.69772e-22	2.51384e-21
Cre12.g486300	-3.47965	9.23422	1.79473e-22	2.65453e-21
Cre10.g466650	3.47795	9.63816	1.82337e-22	2.69391e-21
Cre03.g176150	3.4872	7.47053	1.86385e-22	2.75068e-21
Cre14.g632650	3.82953	2.93984	1.88716e-22	2.782e-21
Cre14.g616826	-9.3966	0.624576	1.93672e-22	2.85191e-21
Cre01.g037150	-3.60833	4.49599	1.98772e-22	2.92378e-21
Cre04.g217930	3.48196	7.41137	2.00037e-22	2.93915e-21
Cre03.g167050	-5.3288	1.04019	2.00956e-22	2.94942e-21
Cre13.g567150	3.79122	2.99855	2.01857e-22	2.95939e-21
Cre12.g513650	3.48473	6.58157	2.0815e-22	3.0483e-21
Cre10.g439750	3.51908	5.74586	2.12023e-22	3.10161e-21
Cre12.g520050	4.03389	2.57684	2.20807e-22	3.22659e-21
Cre10.g438883	-3.96563	2.68833	2.2239e-22	3.24617e-21
Cre06.g278194	3.47025	8.07769	2.39511e-22	3.49226e-21
Cre14.g617550	3.4685	8.1117	2.4238e-22	3.53023e-21
Cre01.g046600	-5.81618	0.835646	2.46505e-22	3.5864e-21
Cre06.g302200	3.52035	5.63883	2.62655e-22	3.81722e-21
Cre06.g259950	4.23696	2.15209	2.63122e-22	3.81985e-21
Cre10.g429200	-3.8732	2.93358	2.69521e-22	3.90849e-21
Cre02.g095149	3.4651	7.63772	2.73907e-22	3.9678e-21
Cre04.g224867	3.46978	6.86441	2.79787e-22	4.04857e-21
Cre04.g217903	-3.53623	5.27673	2.83985e-22	4.10487e-21
Cre05.g241450	-3.50778	5.6122	3.13859e-22	4.53179e-21
Cre09.g399513	3.5002	5.86322	3.16677e-22	4.56754e-21
Cre01.g002451	-3.98107	2.59455	3.17185e-22	4.56993e-21
Cre15.g638551	3.60398	4.26499	3.18769e-22	4.5878e-21
Cre06.g249450	3.57987	4.27169	3.34281e-22	4.80585e-21
Cre01.g047600	-3.55382	4.82844	3.34639e-22	4.80585e-21
Cre12.g557700	-3.74477	3.3497	3.39584e-22	4.87162e-21
Cre10.g448850	3.47904	6.34331	3.54494e-22	5.08007e-21
Cre11.g467400	-3.48093	6.23077	3.90394e-22	5.58853e-21
Cre04.g223500	-3.50558	5.59431	3.9372e-22	5.63011e-21
Cre11.g481104	-3.65584	3.86485	3.95075e-22	5.64345e-21
Cre09.g388356	-3.58604	4.38246	4.18743e-22	5.97514e-21
Cre02.g085900	-3.57489	4.40884	4.40667e-22	6.28127e-21
Cre17.g732150	3.44835	7.18872	4.42869e-22	6.30593e-21
Cre09.g389200	-4.1411	2.2742	4.44179e-22	6.31785e-21
Cre06.g278267	-3.78019	3.1009	4.46444e-22	6.3433e-21
Cre03.g204689	3.49609	5.40582	4.48536e-22	6.36626e-21
Cre08.g382250	3.48733	5.82196	4.69087e-22	6.65088e-21
Cre06.g278255	-3.4497	6.65542	4.79799e-22	6.7884e-21
Cre11.g467598	-3.72554	3.41067	4.79803e-22	6.7884e-21
Cre06.g288850	-4.44435	1.83281	4.95898e-22	7.00869e-21
Cre02.g086076	-4.16193	2.10721	5.05491e-22	7.13673e-21
Cre09.g390541	3.44179	7.14971	5.08019e-22	7.16484e-21
Cre08.g377100	-5.86634	0.908802	5.08903e-22	7.16973e-21
Cre09.g403200	3.43917	7.56167	5.09729e-22	7.1706e-21
Cre08.g358650	-4.09299	2.33352	5.10038e-22	7.1706e-21
Cre09.g400200	3.75266	3.24874	5.12825e-22	7.2022e-21
Cre02.g101200	-3.78158	3.1614	5.25096e-22	7.36679e-21
Cre02.g076250	-3.4315	10.0264	5.3149e-22	7.44866e-21
Cre16.g650450	3.48968	5.48233	5.37247e-22	7.52146e-21
Cre06.g288000	3.85207	2.63662	5.4931e-22	7.68228e-21
Cre05.g237050	-3.55325	4.55664	5.69717e-22	7.95935e-21
Cre09.g414050	3.436	6.93369	5.89799e-22	8.2313e-21
Cre14.g615800	-3.61553	3.89577	6.29027e-22	8.76961e-21
Cre07.g355800	3.57592	4.35437	6.48508e-22	9.03177e-21
Cre07.g330200	3.42377	8.83068	6.56888e-22	9.13895e-21
Cre16.g659900	-3.51775	4.84149	6.62418e-22	9.20629e-21
Cre17.g699950	-4.42784	1.68152	6.79204e-22	9.42978e-21
Cre12.g495900	-3.65589	3.62166	7.09126e-22	9.83499e-21
Cre03.g144807	-3.41899	9.01734	7.24815e-22	1.00421e-20
Cre12.g549000	3.43247	6.97442	7.37972e-22	1.02138e-20
Cre11.g475700	-4.17172	2.05904	7.60133e-22	1.05097e-20
Cre14.g613550	3.45025	6.11596	7.66638e-22	1.05886e-20
Cre04.g217906	3.45435	6.02317	7.6857e-22	1.06044e-20
Cre12.g556300	3.46434	5.47406	7.80529e-22	1.07582e-20
Cre01.g034550	3.42187	7.0918	8.01415e-22	1.10347e-20
Cre08.g366750	-3.86015	2.74841	8.5168e-22	1.17148e-20
Cre16.g688600	4.14106	2.10127	8.82005e-22	1.21194e-20
Cre12.g544000	3.41246	8.14493	8.90885e-22	1.22288e-20
Cre10.g446500	-3.71679	3.18458	9.76459e-22	1.33897e-20
Cre17.g710254	3.46422	5.64194	9.89688e-22	1.35572e-20
Cre01.g024500	3.43774	5.81027	1.04995e-21	1.43679e-20
Cre06.g267750	3.4414	6.14379	1.07167e-21	1.46501e-20
Cre07.g328075	-3.57921	3.83072	1.12152e-21	1.53159e-20
Cre06.g301050	3.4362	6.02109	1.13158e-21	1.54318e-20
Cre12.g497200	3.41122	6.59705	1.13231e-21	1.54318e-20
Cre16.g649300	3.46134	5.60743	1.13995e-21	1.55201e-20
Cre10.g466050	-3.54605	4.37782	1.14361e-21	1.5554e-20
Cre06.g273450	4.25415	1.98509	1.16908e-21	1.58843e-20
Cre14.g616850	-3.797	2.88088	1.20659e-21	1.63773e-20
Cre17.g720350	3.60951	3.81439	1.2083e-21	1.63838e-20
Cre16.g652050	-5.52603	0.949529	1.22104e-21	1.65397e-20
Cre17.g715150	3.51707	4.45269	1.23753e-21	1.67304e-20
Cre10.g437201	3.46842	4.87443	1.23762e-21	1.67304e-20
Cre03.g199871	3.40015	7.40181	1.29383e-21	1.74727e-20
Cre07.g351100	3.40369	6.58124	1.30763e-21	1.76411e-20
Cre09.g389615	-3.66758	3.37746	1.3591e-21	1.8317e-20
Cre14.g618250	5.13216	1.09425	1.3669e-21	1.84035e-20
Cre17.g723900	3.39663	7.36414	1.38188e-21	1.85866e-20
Cre01.g035650	3.47815	4.80377	1.43347e-21	1.9261e-20
Cre09.g415650	3.39593	7.25392	1.45082e-21	1.94745e-20
Cre16.g679700	3.41791	6.30701	1.45567e-21	1.952e-20
Cre12.g529700	3.39787	6.52406	1.49599e-21	2.00406e-20
Cre02.g088551	-3.4473	5.43718	1.5184e-21	2.03203e-20
Cre03.g186050	3.46806	4.7743	1.56272e-21	2.08926e-20
Cre09.g390400	-4.65138	1.49087	1.57198e-21	2.09896e-20
Cre05.g243800	-3.39732	6.66363	1.57312e-21	2.09896e-20
Cre16.g675300	-3.46316	5.1673	1.61038e-21	2.14653e-20
Cre03.g167250	-4.03441	2.12621	1.61634e-21	2.15233e-20
Cre12.g551503	3.45682	5.04533	1.6484e-21	2.19283e-20
Cre11.g467773	-3.46674	5.0166	1.66469e-21	2.2123e-20
Cre10.g459300	3.42035	5.74063	1.75942e-21	2.33587e-20
Cre09.g407750	3.41345	6.13368	1.77739e-21	2.35738e-20
Cre09.g401551	3.5387	3.73387	1.85129e-21	2.45296e-20
Cre01.g014300	-3.64537	3.34996	1.91166e-21	2.53045e-20
Cre06.g267350	3.44033	5.39156	1.94421e-21	2.57098e-20
Cre06.g293200	-3.41526	6.01918	2.01362e-21	2.66013e-20
Cre09.g408464	3.44473	5.4745	2.02203e-21	2.6686e-20
Cre14.g626700	-3.37187	10.3721	2.08195e-21	2.74497e-20
Cre11.g482200	3.38313	6.63749	2.12192e-21	2.79491e-20
Cre10.g426500	-3.44081	5.29905	2.16014e-21	2.84245e-20
Cre01.g000100	-3.70779	3.10299	2.18093e-21	2.86698e-20
Cre13.g562750	-3.53472	4.10321	2.19523e-21	2.88294e-20
Cre08.g366900	3.42375	5.29624	2.2119e-21	2.90198e-20
Cre01.g012800	3.3781	6.59625	2.33362e-21	3.05867e-20
Cre09.g390726	3.67078	3.41429	2.37381e-21	3.10829e-20
Cre12.g511350	3.39915	6.2601	2.38316e-21	3.11748e-20
Cre06.g285150	-3.68346	3.14622	2.43964e-21	3.18824e-20
Cre17.g710300	3.36542	10.1959	2.4514e-21	3.20048e-20
Cre01.g022500	-3.71193	3.16031	2.47173e-21	3.22387e-20
Cre06.g278104	-3.83683	2.62825	2.50521e-21	3.26436e-20
Cre09.g403350	-3.45562	5.01289	2.56512e-21	3.33915e-20
Cre03.g145567	-3.89417	2.53351	2.64745e-21	3.44297e-20
Cre12.g557500	3.40131	5.98706	2.65741e-21	3.45257e-20
Cre17.g739550	-3.42897	5.28234	2.70578e-21	3.51199e-20
Cre01.g020800	3.38593	6.45612	2.73435e-21	3.54563e-20
Cre16.g654300	3.36361	8.15606	2.73981e-21	3.54927e-20
Cre12.g487150	-4.6539	1.34957	2.75546e-21	3.56608e-20
Cre03.g170550	3.66547	3.36864	2.82165e-21	3.6482e-20
Cre02.g103950	3.36495	7.44634	2.83963e-21	3.66474e-20
Cre04.g212550	3.4217	5.08269	2.83993e-21	3.66474e-20
Cre17.g718150	-3.47746	4.61067	2.8699e-21	3.69984e-20
Cre03.g171800	3.39157	6.1535	2.9273e-21	3.77021e-20
Cre12.g560350	3.36442	7.36824	2.94166e-21	3.78505e-20
Cre01.g005450	3.36232	7.56623	2.95446e-21	3.79786e-20
Cre11.g467687	-3.56463	3.63534	2.99413e-21	3.84515e-20
Cre04.g214150	-3.36085	7.66173	3.03743e-21	3.89702e-20
Cre03.g182150	-3.35923	7.39986	3.28375e-21	4.20899e-20
Cre10.g428850	3.35665	7.53572	3.36613e-21	4.31045e-20
Cre03.g173800	-3.67311	3.19447	3.57062e-21	4.56793e-20
Cre03.g207200	-3.46582	4.58374	3.67353e-21	4.69509e-20
Cre14.g626800	-3.7032	3.12732	3.68957e-21	4.71107e-20
Cre03.g163950	-3.39128	5.88964	3.90974e-21	4.98744e-20
Cre12.g486750	4.1287	2.00572	3.91385e-21	4.98792e-20
Cre03.g144544	3.39778	5.51013	3.92046e-21	4.99157e-20
Cre03.g155200	-3.44507	4.79911	4.02973e-21	5.12582e-20
Cre09.g393700	3.34508	8.69315	4.08246e-21	5.18795e-20
Cre06.g286250	-3.4035	5.37584	4.11835e-21	5.22858e-20
Cre01.g009250	3.69264	3.08563	4.17446e-21	5.29478e-20
Cre12.g497450	3.36786	6.33043	4.31908e-21	5.47302e-20
Cre17.g706600	3.34039	8.72659	4.36408e-21	5.5248e-20
Cre12.g487100	-3.44803	4.54535	4.54104e-21	5.74339e-20
Cre16.g693450	3.64383	3.37454	4.70688e-21	5.9475e-20
Cre17.g727750	3.41124	4.97651	4.80263e-21	6.06276e-20
Cre09.g389838	3.40539	4.89947	4.97484e-21	6.27422e-20
Cre06.g280475	3.58196	3.5604	4.98279e-21	6.27831e-20
Cre10.g418150	3.33909	7.23619	5.19708e-21	6.54215e-20
Cre14.g610647	3.37945	5.65125	5.26663e-21	6.62346e-20
Cre12.g528050	-3.50524	3.95739	5.43088e-21	6.8236e-20
Cre09.g402800	3.46631	3.86128	5.45526e-21	6.84779e-20
Cre16.g680950	3.3384	6.90308	5.49804e-21	6.89501e-20
Cre01.g003150	-3.64883	3.18997	5.53276e-21	6.93204e-20
Cre01.g050700	4.28301	1.57491	5.74354e-21	7.18938e-20
Cre06.g307900	3.33553	6.97381	5.87997e-21	7.35327e-20
Cre12.g484900	3.33253	7.62582	5.98096e-21	7.47257e-20
Cre09.g410850	3.87115	2.21169	6.26258e-21	7.81296e-20
Cre01.g012000	-3.61835	3.14077	6.26511e-21	7.81296e-20
Cre16.g656400	-3.33488	6.87504	6.32917e-21	7.88548e-20
Cre15.g641200	-3.32734	7.80449	6.46766e-21	8.05052e-20
Cre16.g677850	-3.43347	4.51966	6.49556e-21	8.07772e-20
Cre08.g368900	-3.38301	5.37005	6.65746e-21	8.27135e-20
Cre10.g436500	-3.63514	3.14797	6.72676e-21	8.34969e-20
Cre01.g015650	3.44091	4.54383	6.94097e-21	8.60758e-20
Cre09.g395288	-3.79831	2.5661	6.96195e-21	8.62558e-20
Cre07.g315550	-3.64186	2.96898	7.0308e-21	8.70281e-20
Cre10.g428950	3.83011	2.40559	7.33558e-21	9.07167e-20
Cre17.g739201	3.372	5.42556	7.40555e-21	9.14972e-20
Cre03.g153250	-3.89406	2.38839	7.68186e-21	9.48234e-20
Cre08.g370401	3.59201	3.49447	7.96059e-21	9.81732e-20
Cre03.g154100	3.41095	4.30402	8.03249e-21	9.88784e-20
Cre02.g106250	3.32417	7.09984	8.03257e-21	9.88784e-20
Cre06.g305850	3.43191	4.26188	8.07314e-21	9.92863e-20
Cre03.g145387	3.32352	6.79552	8.12569e-21	9.98406e-20
Cre16.g690991	3.32389	6.57796	8.29562e-21	1.01835e-19
Cre12.g502000	3.31793	7.42347	8.31292e-21	1.01953e-19
Cre17.g696700	3.33025	6.4291	8.80875e-21	1.07935e-19
Cre07.g322950	-3.38876	4.98052	8.90186e-21	1.08976e-19
Cre17.g723200	3.35743	5.55972	8.95361e-21	1.0951e-19
Cre16.g684750	-3.7087	2.77144	9.18193e-21	1.12199e-19
Cre16.g677650	4.53739	1.39247	9.21893e-21	1.12548e-19
Cre12.g536100	3.30772	9.1138	9.31377e-21	1.13524e-19
Cre06.g303400	3.32098	6.51477	9.3158e-21	1.13524e-19
Cre17.g709900	3.56112	3.49501	9.8579e-21	1.2002e-19
Cre08.g372550	3.56876	3.49649	1.01262e-20	1.23175e-19
Cre10.g462150	-3.42404	4.43394	1.02004e-20	1.23965e-19
Cre05.g235400	3.30141	9.93584	1.05701e-20	1.2834e-19
Cre03.g188250	-3.30392	8.16494	1.07293e-20	1.30155e-19
Cre15.g640150	3.35034	5.50258	1.08087e-20	1.30999e-19
Cre11.g476500	-3.8467	2.39481	1.14808e-20	1.39018e-19
Cre06.g288700	-3.30325	7.71854	1.15102e-20	1.39249e-19
Cre14.g617500	3.33188	6.03625	1.16331e-20	1.40608e-19
Cre12.g485600	-3.32932	6.30216	1.16989e-20	1.41276e-19
Cre16.g687050	-3.45389	4.15277	1.19084e-20	1.43676e-19
Cre10.g420550	-3.77505	2.51418	1.21758e-20	1.46769e-19
Cre16.g656700	3.67772	2.8678	1.2265e-20	1.47711e-19
Cre03.g182700	3.3249	6.3325	1.2315e-20	1.4818e-19
Cre01.g009800	3.30524	7.00267	1.23916e-20	1.48966e-19
Cre16.g656650	-3.40793	4.49747	1.27509e-20	1.53149e-19
Cre12.g546000	-3.68934	2.85419	1.28277e-20	1.53932e-19
Cre05.g235550	3.34841	5.72546	1.28627e-20	1.54213e-19
Cre02.g092850	3.29624	7.85335	1.28791e-20	1.54272e-19
Cre10.g423850	3.53309	3.62335	1.29025e-20	1.54413e-19
Cre01.g002400	-3.70676	2.7949	1.29747e-20	1.55114e-19
Cre06.g278123	3.35519	5.36449	1.29843e-20	1.55114e-19
Cre03.g207900	3.40201	4.53069	1.30629e-20	1.55915e-19
Cre10.g431850	-3.43609	4.20776	1.32941e-20	1.58532e-19
Cre17.g744647	-3.97404	2.13064	1.33093e-20	1.58571e-19
Cre17.g724400	3.29776	7.21898	1.35427e-20	1.61209e-19
Cre10.g459000	-4.37973	1.45757	1.35782e-20	1.61488e-19
Cre01.g009200	3.45616	3.83214	1.38399e-20	1.64453e-19
Cre11.g476950	-3.6146	3.01029	1.38521e-20	1.64453e-19
Cre05.g245451	-3.44974	3.99746	1.39186e-20	1.65095e-19
Cre02.g144650	-3.30136	6.59249	1.40729e-20	1.66777e-19
Cre04.g224250	3.29618	7.05922	1.41977e-20	1.68107e-19
Cre01.g025200	-3.36648	4.93987	1.43011e-20	1.69065e-19
Cre12.g520173	3.39127	4.62645	1.43039e-20	1.69065e-19
Cre12.g554400	3.28974	8.22264	1.49454e-20	1.76491e-19
Cre03.g179450	3.65685	2.87503	1.55943e-20	1.83991e-19
Cre01.g025600	3.32045	6.00327	1.58792e-20	1.87187e-19
Cre14.g623350	3.33416	5.42898	1.61043e-20	1.89673e-19
Cre02.g091700	3.28229	9.73198	1.62847e-20	1.91628e-19
Cre08.g361200	3.33021	5.53637	1.719e-20	2.02103e-19
Cre04.g213751	3.49622	3.43785	1.72722e-20	2.02891e-19
Cre06.g283750	-3.38615	4.54765	1.78731e-20	2.09765e-19
Cre07.g331100	3.45909	3.82163	1.78984e-20	2.09878e-19
Cre07.g355250	3.76968	2.56193	1.80925e-20	2.11968e-19
Cre13.g574300	3.33212	5.20374	1.84201e-20	2.15617e-19
Cre13.g566550	-3.68709	2.7652	1.85071e-20	2.16445e-19
Cre02.g112500	3.36906	4.58334	1.85511e-20	2.16771e-19
Cre08.g376950	3.58742	3.30457	1.85983e-20	2.17132e-19
Cre09.g393954	3.27702	8.67617	1.90609e-20	2.22338e-19
Cre07.g314150	-3.28636	6.8037	1.94563e-20	2.26753e-19
Cre13.g589100	-3.61205	3.01167	1.99793e-20	2.32645e-19
Cre12.g489750	3.27511	8.58549	2.0047e-20	2.3323e-19
Cre03.g185650	3.27879	7.28714	2.06772e-20	2.40352e-19
Cre12.g521650	-3.69718	2.69427	2.0814e-20	2.41732e-19
Cre17.g727900	3.3737	4.46941	2.09654e-20	2.43279e-19
Cre08.g364600	3.34385	4.74497	2.10493e-20	2.4404e-19
Cre12.g546100	3.27515	7.67046	2.13316e-20	2.47098e-19
Cre06.g251750	3.91965	1.93917	2.14186e-20	2.47892e-19
Cre03.g183400	-3.37057	4.64977	2.14707e-20	2.48279e-19
Cre11.g482101	3.31483	5.65517	2.19609e-20	2.53729e-19
Cre06.g267300	-3.68738	2.71439	2.25738e-20	2.60394e-19
Cre10.g450900	-3.72002	2.51654	2.25769e-20	2.60394e-19
Cre13.g569600	-3.47362	3.61494	2.26329e-20	2.60816e-19
Cre08.g375950	-3.47321	3.59388	2.30219e-20	2.65069e-19
Cre05.g242550	3.27204	7.61019	2.3053e-20	2.65199e-19
Cre16.g679750	4.7205	0.790798	2.31863e-20	2.66503e-19
Cre07.g345400	3.27643	6.88499	2.33601e-20	2.6827e-19
Cre01.g011901	3.50011	3.46954	2.52524e-20	2.89752e-19
Cre13.g603550	-3.42173	4.09256	2.5851e-20	2.96365e-19
Cre05.g246150	3.32316	5.39415	2.61084e-20	2.98978e-19
Cre03.g207000	-3.42576	3.97882	2.61236e-20	2.98978e-19
Cre01.g055428	3.27483	6.48589	2.63161e-20	3.00923e-19
Cre06.g295150	-3.33913	5.128	2.69273e-20	3.07649e-19
Cre10.g443500	-3.40368	4.10442	2.73634e-20	3.12364e-19
Cre01.g022650	-3.31745	5.5918	2.7581e-20	3.14578e-19
Cre17.g698532	3.32488	5.42215	2.78147e-20	3.16974e-19
Cre01.g007350	3.57056	3.0879	2.78553e-20	3.17165e-19
Cre03.g208050	-3.28869	6.31808	2.81726e-20	3.20505e-19
Cre10.g456650	-3.68214	2.63771	2.82452e-20	3.21058e-19
Cre10.g450500	-3.2667	6.9669	2.90869e-20	3.30344e-19
Cre02.g108200	-3.70425	2.50643	2.92893e-20	3.3236e-19
Cre05.g239200	3.26413	6.98908	3.00095e-20	3.40244e-19
Cre01.g005400	3.69842	2.34165	3.02401e-20	3.42567e-19
Cre11.g478300	-3.59499	3.07423	3.03013e-20	3.4297e-19
Cre13.g581150	-3.72591	2.50346	3.08606e-20	3.49004e-19
Cre03.g178350	3.25822	7.46175	3.0987e-20	3.50137e-19
Cre02.g145950	3.37825	4.48322	3.12307e-20	3.52593e-19
Cre03.g189350	-3.34218	4.51593	3.28163e-20	3.70181e-19
Cre06.g283100	3.25652	7.25482	3.38223e-20	3.81208e-19
Cre02.g079700	3.29546	5.98537	3.53548e-20	3.98144e-19
Cre03.g200350	-3.33808	4.78881	3.55287e-20	3.99765e-19
Cre14.g631000	3.31019	5.26365	3.59135e-20	4.03755e-19
Cre12.g522950	3.44554	3.64684	3.59975e-20	4.04359e-19
Cre06.g296300	3.50611	3.4802	3.61045e-20	4.0522e-19
Cre12.g500250	4.16059	1.49064	3.66121e-20	4.10572e-19
Cre01.g025500	-4.07818	1.77867	3.75806e-20	4.21079e-19
Cre01.g049100	-3.39152	4.02865	3.91956e-20	4.38807e-19
Cre03.g152800	-3.34587	4.51244	4.28989e-20	4.79865e-19
Cre12.g492350	-3.30417	5.1162	4.30066e-20	4.80667e-19
Cre06.g249900	3.24305	7.10337	4.6926e-20	5.23626e-19
Cre08.g361250	-3.36133	4.3028	4.69288e-20	5.23626e-19
Cre12.g555378	3.27321	5.89054	4.81684e-20	5.37009e-19
Cre01.g024750	3.4737	3.29082	4.97559e-20	5.54245e-19
Cre08.g375350	-3.62737	2.70196	5.05224e-20	5.62314e-19
Cre12.g488752	3.4343	3.34257	5.09291e-20	5.66369e-19
Cre17.g724700	-3.42628	3.56205	5.19253e-20	5.76966e-19
Cre13.g583700	-3.7864	2.35868	5.27431e-20	5.85567e-19
Cre16.g691800	-3.24079	6.72151	5.32974e-20	5.91229e-19
Cre08.g359500	-3.35861	4.24948	5.60076e-20	6.20778e-19
Cre09.g415700	-3.23595	6.95513	5.76016e-20	6.37916e-19
Cre02.g105650	-3.29474	5.09249	5.81614e-20	6.43582e-19
Cre02.g079650	3.26114	5.70799	6.11954e-20	6.76594e-19
Cre13.g573900	-3.23553	6.7353	6.17841e-20	6.82538e-19
Cre11.g476550	-3.28539	5.19578	6.22818e-20	6.87467e-19
Cre14.g631650	3.25887	5.97629	6.31222e-20	6.96169e-19
Cre03.g148150	-3.35194	4.21556	6.43884e-20	7.09548e-19
Cre05.g244500	3.24713	6.26755	6.72436e-20	7.404e-19
Cre09.g396650	3.22248	6.96335	6.95467e-20	7.65129e-19
Cre06.g310400	3.26427	5.63096	7.12779e-20	7.83529e-19
Cre03.g206350	-3.31687	4.65832	7.17926e-20	7.88538e-19
Cre14.g621351	-3.27178	5.39764	7.82819e-20	8.59107e-19
Cre01.g035950	-3.38382	3.96653	7.85414e-20	8.61247e-19
Cre01.g042200	-3.24257	6.28082	8.02233e-20	8.78968e-19
Cre06.g278089	-3.73129	2.31798	8.15444e-20	8.92711e-19
Cre12.g541400	3.21015	8.67741	8.39792e-20	9.18612e-19
Cre07.g351650	3.2094	9.61901	8.43799e-20	9.2224e-19
Cre02.g095650	-3.36871	3.87243	8.68985e-20	9.48992e-19
Cre02.g081850	-4.38087	1.36007	9.19176e-20	1.00298e-18
Cre12.g556100	3.26124	5.20113	9.37016e-20	1.02161e-18
Cre12.g505300	3.65211	2.51607	9.45018e-20	1.0295e-18
Cre14.g624350	-3.23335	6.1785	9.69572e-20	1.05539e-18
Cre02.g078507	-3.37904	3.78415	9.84395e-20	1.07065e-18
Cre17.g723950	3.21094	6.95534	9.90475e-20	1.07639e-18
Cre17.g739150	-3.33527	4.17767	9.95071e-20	1.0805e-18
Cre13.g575000	-3.32804	4.16783	1.00847e-19	1.09416e-18
Cre13.g606550	-3.6417	2.56558	1.0296e-19	1.11619e-18
Cre03.g179050	-3.65137	2.4529	1.04607e-19	1.13226e-18
Cre10.g427300	3.20264	8.25385	1.04661e-19	1.13226e-18
Cre07.g356800	-4.02962	1.72963	1.04697e-19	1.13226e-18
Cre05.g230600	-3.28946	4.69548	1.09824e-19	1.18674e-18
Cre09.g394843	-3.71205	2.39941	1.12395e-19	1.21354e-18
Cre02.g089311	-4.2234	1.40096	1.13084e-19	1.21999e-18
Cre02.g147750	3.24066	5.74506	1.1342e-19	1.22262e-18
Cre04.g217952	3.22795	5.96493	1.19156e-19	1.28342e-18
Cre02.g099800	-3.52556	3.00152	1.19464e-19	1.2857e-18
Cre05.g240300	-3.34335	3.85634	1.21283e-19	1.30423e-18
Cre03.g193700	-3.32421	4.08359	1.22209e-19	1.31313e-18
Cre10.g420200	3.36669	3.93664	1.22732e-19	1.3177e-18
Cre12.g513900	-3.37562	3.79651	1.23586e-19	1.3258e-18
Cre10.g423600	3.23848	5.22351	1.2584e-19	1.34889e-18
Cre16.g652700	-3.58716	2.72293	1.26102e-19	1.35061e-18
Cre12.g509050	-3.22641	5.99097	1.28102e-19	1.37094e-18
Cre09.g406750	-3.38775	3.58729	1.31889e-19	1.41033e-18
Cre17.g720950	-3.26566	4.92086	1.32873e-19	1.41922e-18
Cre14.g616700	3.22644	6.21126	1.32932e-19	1.41922e-18
Cre08.g358600	-3.20512	6.5066	1.35144e-19	1.44168e-18
Cre07.g313650	3.27278	4.68323	1.40789e-19	1.5007e-18
Cre13.g580700	3.37911	3.30146	1.41224e-19	1.50414e-18
Cre06.g269650	3.18893	7.20398	1.45078e-19	1.54395e-18
Cre03.g160050	3.19184	7.26814	1.45662e-19	1.54893e-18
Cre07.g325650	3.19479	6.60509	1.52203e-19	1.61721e-18
Cre17.g728483	3.68549	2.13636	1.5236e-19	1.61758e-18
Cre01.g022150	3.28444	4.49646	1.57583e-19	1.67171e-18
Cre07.g354400	-3.82721	1.93303	1.57832e-19	1.67302e-18
Cre08.g370650	-3.34859	3.76192	1.63747e-19	1.73434e-18
Cre03.g145167	3.18172	8.32629	1.66571e-19	1.76286e-18
Cre09.g389578	-3.72704	2.30579	1.69165e-19	1.78889e-18
Cre17.g702500	-3.2122	6.04131	1.6999e-19	1.79619e-18
Cre16.g683100	3.27492	4.19957	1.72222e-19	1.81739e-18
Cre10.g421550	-3.65867	2.45285	1.72268e-19	1.81739e-18
Cre12.g495550	3.18436	6.96311	1.74944e-19	1.84416e-18
Cre12.g549450	3.28534	3.91412	1.75224e-19	1.84566e-18
Cre12.g487700	-3.27375	4.60971	1.77574e-19	1.86893e-18
Cre12.g498200	3.18117	7.31647	1.82948e-19	1.92397e-18
Cre12.g495401	3.60335	2.59764	1.83429e-19	1.92752e-18
Cre12.g516050	3.80915	2.04016	1.87663e-19	1.97046e-18
Cre12.g499205	3.82773	1.9425	1.88509e-19	1.97779e-18
Cre03.g201500	4.0644	1.60242	1.93104e-19	2.02441e-18
Cre12.g559555	-3.51541	2.81599	1.95275e-19	2.04556e-18
Cre12.g528850	3.17674	7.41694	1.96173e-19	2.05336e-18
Cre05.g238280	3.17892	7.20518	1.97628e-19	2.06697e-18
Cre09.g415600	-3.17965	7.26985	1.99732e-19	2.08734e-18
Cre16.g666150	3.17036	8.60201	2.09884e-19	2.19172e-18
Cre02.g142126	3.16812	8.9463	2.16719e-19	2.26132e-18
Cre06.g279550	-3.95934	1.73482	2.18093e-19	2.27389e-18
Cre06.g269100	-3.69542	2.3707	2.20506e-19	2.29725e-18
Cre02.g095097	-3.263	4.57136	2.22832e-19	2.31968e-18
Cre01.g017100	3.26444	4.45137	2.40527e-19	2.50193e-18
Cre02.g073850	-3.5341	2.78503	2.4091e-19	2.50397e-18
Cre11.g481750	3.41248	3.4348	2.43617e-19	2.53013e-18
Cre07.g340850	-3.22465	5.07842	2.5452e-19	2.64132e-18
Cre07.g357700	-3.87201	1.90219	2.69143e-19	2.7909e-18
Cre17.g717950	3.17134	6.79485	2.79773e-19	2.89888e-18
Cre02.g083450	-3.32739	3.65598	2.91465e-19	3.01768e-18
Cre03.g186000	-3.34446	3.571	3.11364e-19	3.22121e-18
Cre12.g485000	3.15656	7.25833	3.20233e-19	3.3104e-18
Cre02.g144450	3.15339	7.88058	3.20705e-19	3.31272e-18
Cre13.g606250	-3.33787	3.82559	3.27303e-19	3.37825e-18
Cre16.g688633	4.93263	0.668625	3.39143e-19	3.49776e-18
Cre09.g413200	-3.34163	3.69899	3.39729e-19	3.50109e-18
Cre17.g696500	3.16463	6.58236	3.4284e-19	3.53043e-18
Cre13.g570200	3.18741	5.63765	3.43147e-19	3.53087e-18
Cre16.g652800	-3.2824	3.92487	3.4456e-19	3.54268e-18
Cre03.g146127	3.1506	7.68718	3.4624e-19	3.55721e-18
Cre11.g481600	3.14852	8.67534	3.52316e-19	3.61685e-18
Cre17.g713674	-3.42557	3.1501	3.54549e-19	3.63699e-18
Cre10.g432770	3.17805	5.96423	3.55454e-19	3.64347e-18
Cre02.g141550	-3.18343	5.79549	3.59935e-19	3.68658e-18
Cre13.g571560	-3.70641	2.11204	3.60834e-19	3.69295e-18
Cre03.g187750	-3.71421	2.14726	3.62529e-19	3.70746e-18
Cre03.g207150	-3.46018	3.04535	3.63501e-19	3.71455e-18
Cre02.g095450	-4.08344	1.45954	3.6637e-19	3.741e-18
Cre01.g026500	3.29077	4.08344	3.69991e-19	3.7751e-18
Cre06.g268700	3.33272	3.49636	3.70317e-19	3.77554e-18
Cre01.g029800	3.1582	6.2665	3.71547e-19	3.78519e-18
Cre09.g413350	3.23264	4.27241	3.7304e-19	3.7975e-18
Cre07.g314450	-3.55181	2.55124	3.83676e-19	3.9028e-18
Cre03.g202337	3.29812	3.72165	4.02873e-19	4.09495e-18
Cre05.g240225	-3.56831	2.55106	4.03424e-19	4.09744e-18
Cre04.g219787	-3.3657	3.52822	4.06474e-19	4.12527e-18
Cre12.g511050	3.14376	7.6216	4.07457e-19	4.13212e-18
Cre03.g172550	3.22698	4.95359	4.09687e-19	4.15158e-18
Cre12.g488450	3.19778	5.54198	4.10174e-19	4.15336e-18
Cre09.g413400	3.14693	6.62813	4.17563e-19	4.22498e-18
Cre01.g022200	3.1517	6.58173	4.22168e-19	4.26833e-18
Cre06.g305800	3.41754	3.06057	4.4633e-19	4.50922e-18
Cre09.g394251	3.13535	8.94183	4.50349e-19	4.54638e-18
Cre03.g173450	-3.30611	3.76989	4.51337e-19	4.55291e-18
Cre12.g504050	3.17462	5.51913	4.60435e-19	4.64119e-18
Cre14.g619250	3.13263	9.85069	4.67035e-19	4.70416e-18
Cre01.g053800	3.66878	2.25608	4.67883e-19	4.70916e-18
Cre17.g706200	3.17053	5.58	4.70607e-19	4.73301e-18
Cre05.g234550	-3.12869	11.3826	4.9959e-19	5.02071e-18
Cre04.g215952	-3.78211	2.07656	5.05655e-19	5.07784e-18
Cre02.g114450	-3.21498	4.6938	5.2131e-19	5.23111e-18
Cre03.g181150	3.12662	9.82746	5.31705e-19	5.33142e-18
Cre13.g607750	3.12801	7.96999	5.60132e-19	5.61224e-18
Cre16.g694550	3.38334	3.13569	5.65103e-19	5.6578e-18
Cre03.g193500	-3.17972	5.344	5.71691e-19	5.71948e-18
Cre04.g213100	-3.33476	3.30969	5.8055e-19	5.80376e-18
Cre09.g403151	-3.46719	2.85591	5.9315e-19	5.92529e-18
Cre07.g324200	-3.1324	6.83713	5.98151e-19	5.97079e-18
Cre07.g326500	-3.39777	3.15313	6.19926e-19	6.18352e-18
Cre12.g509350	3.12346	7.58645	6.45845e-19	6.43724e-18
Cre03.g149550	3.18915	4.96563	6.5404e-19	6.51407e-18
Cre07.g348350	3.19728	4.58097	6.582e-19	6.55061e-18
Cre07.g355100	-3.25519	4.01311	6.59126e-19	6.55495e-18
Cre01.g025551	-3.31843	3.59757	6.89758e-19	6.85447e-18
Cre16.g654150	3.12325	7.0604	6.97361e-19	6.92487e-18
Cre03.g144987	-3.19596	4.85795	7.02105e-19	6.9668e-18
Cre10.g455250	-3.82779	1.90016	7.36208e-19	7.29977e-18
Cre12.g528600	4.33175	1.01267	7.6943e-19	7.62352e-18
Cre07.g345100	-5.20226	0.673388	7.73233e-19	7.65552e-18
Cre16.g673250	3.35322	3.08015	7.92119e-19	7.8367e-18
Cre16.g685050	-3.11389	7.64944	8.0129e-19	7.92156e-18
Cre02.g082450	-3.55631	2.36678	8.07176e-19	7.97385e-18
Cre12.g509650	-3.11532	7.23586	8.10037e-19	7.9962e-18
Cre07.g355750	-3.30845	3.67035	8.22516e-19	8.11338e-18
Cre06.g271150	3.11722	6.72666	8.25329e-19	8.13513e-18
Cre10.g422750	3.12026	6.32938	8.26675e-19	8.14238e-18
Cre02.g077850	3.10823	9.19377	8.34289e-19	8.21132e-18
Cre16.g674600	3.13693	5.99597	8.45432e-19	8.31487e-18
Cre12.g520950	3.11159	7.3067	8.53708e-19	8.39008e-18
Cre05.g247250	3.11275	6.41566	8.59265e-19	8.43849e-18
Cre03.g175351	-3.41565	2.82449	8.70666e-19	8.54417e-18
Cre06.g249050	4.13642	1.39581	9.30283e-19	9.12251e-18
Cre09.g388838	3.14372	5.66976	9.65751e-19	9.46337e-18
Cre04.g217910	-3.20815	4.46246	9.70803e-19	9.5059e-18
Cre16.g664500	3.12873	6.11137	9.8579e-19	9.64558e-18
Cre02.g080500	3.12704	5.76818	9.92657e-19	9.70082e-18
Cre03.g204300	-3.29128	3.54474	9.92889e-19	9.70082e-18
Cre14.g624476	4.04811	1.33953	1.01616e-18	9.92092e-18
Cre03.g144787	3.14122	5.10137	1.01807e-18	9.93228e-18
Cre12.g494850	-3.10741	6.89622	1.03698e-18	1.01094e-17
Cre17.g701700	-3.1067	6.71665	1.05414e-18	1.02692e-17
Cre03.g154050	3.3319	3.36021	1.09891e-18	1.06975e-17
Cre07.g332350	3.22178	3.99446	1.1278e-18	1.09708e-17
Cre17.g717400	-3.30019	3.46959	1.13237e-18	1.10073e-17
Cre04.g220800	3.20286	4.39816	1.14024e-18	1.10756e-17
Cre01.g007737	-3.14448	5.43996	1.17918e-18	1.14456e-17
Cre12.g485438	-3.24222	3.95889	1.2021e-18	1.16596e-17
Cre03.g152250	3.0999	6.87777	1.20409e-18	1.16704e-17
Cre16.g675000	-3.72527	1.96974	1.20533e-18	1.1674e-17
Cre03.g146867	3.09782	6.81748	1.22555e-18	1.18612e-17
Cre09.g399215	3.1198	5.99527	1.24101e-18	1.20021e-17
Cre16.g693601	3.09215	8.4048	1.25082e-18	1.20882e-17
Cre01.g055412	-3.65592	2.11332	1.35248e-18	1.30613e-17
Cre16.g672300	3.0927	6.40437	1.35757e-18	1.3101e-17
Cre01.g049300	3.12241	5.65261	1.38898e-18	1.33944e-17
Cre02.g146629	-3.1278	5.51672	1.41424e-18	1.36281e-17
Cre11.g482850	3.45359	2.64897	1.41565e-18	1.36319e-17
Cre06.g268650	3.1134	5.97224	1.4453e-18	1.39074e-17
Cre08.g358700	3.20649	3.85887	1.4535e-18	1.39762e-17
Cre13.g580250	3.69265	2.03824	1.51105e-18	1.45173e-17
Cre08.g369000	-3.41035	2.86147	1.51195e-18	1.45173e-17
Cre03.g167600	3.088	6.81454	1.54044e-18	1.47803e-17
Cre04.g226150	3.15256	4.91941	1.54668e-18	1.48295e-17
Cre17.g724550	3.08107	7.92047	1.56197e-18	1.49653e-17
Cre15.g639100	3.08113	7.51601	1.61402e-18	1.5453e-17
Cre08.g373100	-3.10396	6.19125	1.62427e-18	1.554e-17
Cre12.g488600	3.1397	4.76658	1.62715e-18	1.55563e-17
Cre07.g325751	3.10642	6.00626	1.63124e-18	1.55843e-17
Cre01.g038600	-3.09307	6.34861	1.64427e-18	1.56975e-17
Cre02.g114250	-3.15314	4.72803	1.66696e-18	1.59028e-17
Cre05.g242500	3.07739	8.15737	1.69282e-18	1.6138e-17
Cre14.g624900	3.11076	5.74179	1.69509e-18	1.61481e-17
Cre01.g038750	3.08481	6.38034	1.70972e-18	1.62758e-17
Cre16.g660700	-8.73948	0.00234614	1.7124e-18	1.62897e-17
Cre03.g201900	3.07728	7.80136	1.73183e-18	1.64629e-17
Cre10.g429650	-4.12907	1.34208	1.75173e-18	1.66402e-17
Cre03.g149400	3.10737	5.69568	1.77304e-18	1.68307e-17
Cre02.g092700	3.07264	8.71911	1.81798e-18	1.72449e-17
Cre14.g618300	3.09689	6.14139	1.85176e-18	1.7553e-17
Cre08.g359650	-3.46129	2.60389	1.87506e-18	1.77612e-17
Cre03.g144584	3.09984	6.02626	1.9232e-18	1.82043e-17
Cre09.g399100	-3.18652	4.27436	1.94201e-18	1.83693e-17
Cre12.g511750	3.0775	6.7628	1.95471e-18	1.84764e-17
Cre04.g217924	-3.42275	2.769	1.9883e-18	1.87805e-17
Cre16.g692200	3.12042	5.29316	2.03192e-18	1.9179e-17
Cre01.g033700	-3.33997	3.10252	2.0369e-18	1.92124e-17
Cre14.g624400	3.07152	7.06159	2.11789e-18	1.99623e-17
Cre02.g078600	3.07078	7.15962	2.12041e-18	1.99719e-17
Cre09.g397216	-3.45246	2.67823	2.14756e-18	2.02134e-17
Cre03.g152600	3.24875	3.50417	2.21771e-18	2.08589e-17
Cre13.g567363	3.07432	6.34852	2.2426e-18	2.10782e-17
Cre10.g449400	-3.56787	2.23081	2.26266e-18	2.12518e-17
Cre17.g735750	3.12111	5.04346	2.26563e-18	2.12647e-17
Cre12.g522200	3.09068	6.09562	2.29429e-18	2.15187e-17
Cre02.g095061	3.76709	1.65039	2.31027e-18	2.16533e-17
Cre07.g346525	4.38953	1.02046	2.33935e-18	2.19105e-17
Cre07.g354551	3.06527	7.22436	2.3831e-18	2.23046e-17
Cre14.g618050	-3.42053	2.67233	2.46515e-18	2.30564e-17
Cre13.g563950	3.10683	5.02213	2.5162e-18	2.35174e-17
Cre06.g282800	-3.05645	9.20957	2.53064e-18	2.36358e-17
Cre01.g048900	-3.39808	2.65259	2.53349e-18	2.36459e-17
Cre03.g187200	3.05942	7.78896	2.55703e-18	2.3849e-17
Cre12.g487500	-3.16722	4.35133	2.93805e-18	2.73836e-17
Cre12.g517100	-3.20905	3.77561	2.94757e-18	2.74531e-17
Cre07.g346400	-4.17848	1.158	3.10908e-18	2.89372e-17
Cre02.g077451	-3.34141	2.97314	3.14357e-18	2.92379e-17
Cre01.g000033	-3.30666	3.08767	3.1968e-18	2.97123e-17
Cre17.g700050	-3.55063	2.15694	3.31872e-18	3.08239e-17
Cre13.g588100	-3.07909	5.84975	3.39187e-18	3.14815e-17
Cre11.g476850	3.04489	7.93486	3.49286e-18	3.23963e-17
Cre14.g633700	-3.31597	2.9692	3.51951e-18	3.26208e-17
Cre12.g536650	3.17852	4.22303	3.52631e-18	3.26612e-17
Cre06.g291700	3.04247	8.3709	3.5905e-18	3.32326e-17
Cre13.g586500	3.07423	5.82387	3.62483e-18	3.35271e-17
Cre03.g193100	-3.14655	4.35281	3.69138e-18	3.41191e-17
Cre03.g165100	-3.03971	9.19997	3.70409e-18	3.42128e-17
Cre02.g143450	-3.51021	2.34176	3.76775e-18	3.47768e-17
Cre14.g616600	-3.15868	4.12874	3.80835e-18	3.51273e-17
Cre17.g738050	-3.10575	4.9264	3.8515e-18	3.55008e-17
Cre05.g241650	-3.07894	5.57177	3.89585e-18	3.58848e-17
Cre07.g316050	-3.16858	3.98178	4.06647e-18	3.74306e-17
Cre07.g341600	-3.0434	6.95573	4.07913e-18	3.75213e-17
Cre01.g051500	-3.03318	8.98745	4.29304e-18	3.94617e-17
Cre16.g665250	-3.04524	6.28136	4.38279e-18	4.0259e-17
Cre03.g186300	3.03917	6.85309	4.40494e-18	4.04347e-17
Cre02.g142146	-3.04355	6.40177	4.46709e-18	4.09564e-17
Cre16.g656200	3.04221	6.45424	4.46791e-18	4.09564e-17
Cre05.g240850	-3.09808	4.87621	4.48008e-18	4.10398e-17
Cre02.g117500	-3.11592	4.50981	4.48502e-18	4.10568e-17
Cre03.g162601	-3.49776	2.26847	4.48978e-18	4.10723e-17
Cre10.g424100	-3.0329	8.01871	4.56011e-18	4.16871e-17
Cre12.g551500	-3.43511	2.52782	4.60497e-18	4.20684e-17
Cre09.g388355	3.18106	4.05668	4.64312e-18	4.23879e-17
Cre17.g707000	3.17956	3.81839	4.70841e-18	4.29546e-17
Cre01.g022750	3.03864	6.56855	4.72267e-18	4.30553e-17
Cre12.g525450	3.05903	5.42907	4.75558e-18	4.33257e-17
Cre17.g720800	3.06276	5.76287	4.80593e-18	4.37546e-17
Cre01.g001200	3.05368	6.12499	4.85032e-18	4.41286e-17
Cre02.g095133	-3.25641	3.30321	4.93972e-18	4.49114e-17
Cre16.g655316	-3.44162	2.48981	4.96895e-18	4.51465e-17
Cre06.g285900	3.03834	6.26226	5.02808e-18	4.56527e-17
Cre12.g560700	-3.2733	3.15863	5.08492e-18	4.61373e-17
Cre13.g584750	-3.61201	2.02912	5.12711e-18	4.64886e-17
Cre10.g435850	-3.21312	3.46437	5.14797e-18	4.6646e-17
Cre17.g716800	-3.21716	3.53482	5.15762e-18	4.67018e-17
Cre17.g716950	3.05803	5.84826	5.28968e-18	4.78652e-17
Cre16.g659250	3.03369	6.33608	5.45774e-18	4.93524e-17
Cre01.g027850	-3.31947	2.84368	5.50226e-18	4.97214e-17
Cre02.g083750	-3.09896	4.81423	5.52938e-18	4.99327e-17
Cre10.g434650	3.03682	6.50135	5.55194e-18	5.01025e-17
Cre07.g325724	3.02843	6.90946	5.57227e-18	5.0252e-17
Cre16.g695650	3.04676	6.08946	5.60209e-18	5.04868e-17
Cre09.g396600	3.02036	8.00546	5.71276e-18	5.14495e-17
Cre12.g545850	3.02631	7.01405	5.74062e-18	5.16656e-17
Cre16.g683707	-3.06233	5.48841	5.88776e-18	5.29541e-17
Cre16.g674627	3.08725	4.69906	6.07329e-18	5.45861e-17
Cre10.g421900	3.10522	4.48796	6.15892e-18	5.53184e-17
Cre16.g690100	3.05094	5.73543	6.22789e-18	5.59004e-17
Cre10.g424500	-3.39822	2.41195	6.25308e-18	5.60887e-17
Cre16.g687450	-3.06876	5.24766	6.4264e-18	5.75752e-17
Cre08.g361350	3.1331	4.12906	6.42742e-18	5.75752e-17
Cre12.g543400	3.86649	1.39001	6.52752e-18	5.84327e-17
Cre02.g104800	3.11301	4.228	6.66238e-18	5.96e-17
Cre03.g144747	3.092	4.91191	6.6873e-18	5.97828e-17
Cre07.g349119	3.07334	4.53738	7.09145e-18	6.33534e-17
Cre03.g185150	3.01983	6.53865	7.18397e-18	6.41371e-17
Cre16.g674515	3.013	7.53272	7.19802e-18	6.42196e-17
Cre10.g450450	3.01166	7.9204	7.22526e-18	6.44196e-17
Cre10.g441550	-3.19092	3.64297	7.35041e-18	6.54917e-17
Cre17.g739850	3.06779	5.00076	7.52412e-18	6.69947e-17
Cre09.g414650	3.07543	4.63686	7.53687e-18	6.70635e-17
Cre10.g457550	-3.16522	3.88271	7.57956e-18	6.73986e-17
Cre12.g517681	-4.56822	0.809542	7.60861e-18	6.75759e-17
Cre06.g270800	3.03352	5.98263	7.60963e-18	6.75759e-17
Cre10.g447050	3.01235	6.86381	7.73147e-18	6.86123e-17
Cre03.g166800	3.04143	5.7053	7.76507e-18	6.88647e-17
Cre12.g511300	3.01679	6.31544	7.85671e-18	6.96312e-17
Cre10.g462200	-3.64493	1.79631	7.92294e-18	7.01716e-17
Cre08.g366800	3.30458	2.64754	8.00025e-18	7.08094e-17
Cre08.g381650	-3.4349	2.37849	8.15666e-18	7.21459e-17
Cre03.g143827	3.01639	6.20888	8.24481e-18	7.28774e-17
Cre14.g617350	-3.08605	4.82908	8.32746e-18	7.35592e-17
Cre14.g612750	3.00775	7.02399	8.46402e-18	7.47161e-17
Cre07.g313700	-3.00909	6.9959	8.50438e-18	7.50228e-17
Cre12.g548650	3.03017	5.98131	8.53528e-18	7.52457e-17
Cre09.g393321	-3.32022	2.7609	8.55866e-18	7.5402e-17
Cre03.g185250	-3.01025	6.70969	8.59533e-18	7.56752e-17
Cre01.g014250	-3.05182	5.26785	8.69412e-18	7.64945e-17
Cre13.g592200	3.00026	8.4835	8.71622e-18	7.66384e-17
Cre12.g551650	-3.18424	3.31837	8.79051e-18	7.72408e-17
Cre11.g467580	3.0325	5.76369	9.09913e-18	7.99001e-17
Cre16.g685700	3.00137	7.66432	9.12434e-18	8.00688e-17
Cre12.g528250	3.03173	5.81156	9.22209e-18	8.08734e-17
Cre14.g623200	-3.07672	4.68482	9.22925e-18	8.08831e-17
Cre07.g355500	-3.00065	7.87606	9.30775e-18	8.15176e-17
Cre09.g392700	-3.16668	3.5405	9.58384e-18	8.38806e-17
Cre03.g203569	3.20137	3.19894	9.60426e-18	8.40042e-17
Cre10.g426900	-3.70051	1.61037	9.79201e-18	8.55903e-17
Cre03.g211521	3.00266	6.5314	1.01057e-17	8.82746e-17
Cre02.g073750	3.00004	7.03562	1.01321e-17	8.84473e-17
Cre07.g336750	-3.06869	4.75914	1.038e-17	9.05524e-17
Cre09.g394213	2.99498	7.23465	1.08757e-17	9.48143e-17
Cre14.g608750	-3.32212	2.64553	1.10727e-17	9.64689e-17
Cre07.g340050	2.99146	8.14337	1.13187e-17	9.85476e-17
Cre07.g313100	-3.27599	3.12505	1.13493e-17	9.87504e-17
Cre17.g728600	3.04512	4.9521	1.14727e-17	9.9759e-17
Cre09.g412100	-2.9862	10.1996	1.15374e-17	1.00256e-16
Cre06.g294600	-3.62386	1.89923	1.16465e-17	1.01138e-16
Cre06.g295100	-3.54782	1.93904	1.17766e-17	1.02201e-16
Cre07.g335250	3.28677	2.73247	1.21126e-17	1.05049e-16
Cre16.g676150	-3.03415	5.14389	1.265e-17	1.09639e-16
Cre13.g583050	-3.4129	2.35782	1.27534e-17	1.10464e-16
Cre16.g689600	2.98663	7.35914	1.29338e-17	1.11954e-16
Cre15.g634650	-2.99945	6.33513	1.3024e-17	1.12661e-16
Cre12.g508852	-3.31056	2.80541	1.31207e-17	1.13424e-16
Cre03.g193750	-2.98786	6.94065	1.3328e-17	1.15142e-16
Cre12.g544327	-3.50816	2.04328	1.39985e-17	1.20856e-16
Cre01.g025150	-3.15485	3.53392	1.40421e-17	1.21154e-16
Cre12.g491050	3.09141	4.14125	1.44752e-17	1.2481e-16
Cre05.g238500	-3.14306	3.73444	1.45133e-17	1.25058e-16
Cre06.g278148	-3.01586	5.55291	1.45694e-17	1.2546e-16
Cre12.g517850	3.15934	3.287	1.46191e-17	1.25807e-16
Cre02.g141946	-3.02104	5.5096	1.49115e-17	1.28241e-16
Cre07.g350350	2.97809	7.50199	1.54601e-17	1.32873e-16
Cre10.g453400	-3.09091	4.07069	1.56519e-17	1.34435e-16
Cre04.g225600	-3.14124	3.6201	1.5809e-17	1.35698e-16
Cre06.g282850	3.60646	1.90739	1.58722e-17	1.36152e-16
Cre13.g563650	-3.30018	2.6821	1.59244e-17	1.36512e-16
Cre10.g463200	-3.06845	4.38449	1.60905e-17	1.37848e-16
Cre08.g378300	-3.1047	3.93849	1.61993e-17	1.38655e-16
Cre05.g248000	-3.04954	4.69115	1.62055e-17	1.38655e-16
Cre10.g431150	2.9789	6.74673	1.66521e-17	1.42385e-16
Cre04.g217939	-4.12217	1.13287	1.68953e-17	1.44372e-16
Cre13.g564700	3.23683	3.11121	1.69778e-17	1.44985e-16
Cre08.g358616	2.98364	6.26603	1.7092e-17	1.45867e-16
Cre02.g089650	2.98965	6.18177	1.7211e-17	1.46788e-16
Cre04.g221600	-3.28883	2.68099	1.74397e-17	1.48644e-16
Cre14.g617250	2.99136	6.06933	1.79795e-17	1.53147e-16
Cre17.g744297	-3.05243	4.44168	1.84852e-17	1.57354e-16
Cre07.g331550	2.96708	8.25437	1.86577e-17	1.58721e-16
Cre12.g543850	-3.19305	3.12913	1.86915e-17	1.58908e-16
Cre09.g392097	-4.39947	0.83066	1.88402e-17	1.6007e-16
Cre11.g469650	-3.0202	5.02779	1.89597e-17	1.60982e-16
Cre06.g308900	-3.221	3.07439	1.97858e-17	1.67891e-16
Cre09.g395843	3.08273	4.00943	1.98849e-17	1.68624e-16
Cre05.g234500	-3.08844	4.18436	2.00128e-17	1.69601e-16
Cre16.g661100	2.96489	7.52943	2.0588e-17	1.74307e-16
Cre03.g166450	3.00787	5.35239	2.05943e-17	1.74307e-16
Cre16.g684350	-3.04904	4.33623	2.10078e-17	1.77695e-16
Cre07.g346450	-3.15716	3.39381	2.14865e-17	1.81629e-16
Cre02.g145850	2.9623	7.67187	2.15437e-17	1.81997e-16
Cre02.g093800	2.9748	6.14917	2.16268e-17	1.82584e-16
Cre16.g684267	2.96931	6.46578	2.18956e-17	1.84737e-16
Cre17.g736050	-3.29875	2.61611	2.24127e-17	1.8898e-16
Cre12.g527800	2.96056	7.33947	2.25261e-17	1.89817e-16
Cre12.g519850	3.97288	1.1537	2.27167e-17	1.91301e-16
Cre16.g655350	-3.52192	2.04783	2.4326e-17	2.04725e-16
Cre13.g573400	-2.95548	7.87912	2.43621e-17	2.049e-16
Cre03.g167150	-3.14512	3.45269	2.44146e-17	2.05212e-16
Cre03.g179750	-3.07657	4.09687	2.45318e-17	2.06067e-16
Cre02.g096750	-3.17995	3.21403	2.46002e-17	2.06511e-16
Cre14.g630859	2.9797	5.71256	2.46496e-17	2.06796e-16
Cre03.g200700	2.95651	7.38573	2.48152e-17	2.08055e-16
Cre07.g342700	2.98442	5.48963	2.48373e-17	2.0811e-16
Cre02.g078550	2.95454	7.88483	2.49327e-17	2.08678e-16
Cre03.g199450	3.60055	1.88776	2.49364e-17	2.08678e-16
Cre12.g521050	-3.26682	2.74634	2.51261e-17	2.10134e-16
Cre12.g500550	2.95205	8.50335	2.5424e-17	2.12492e-16
Cre14.g632847	-3.44215	2.11923	2.55008e-17	2.13001e-16
Cre07.g353450	-2.94973	9.25294	2.59325e-17	2.16472e-16
Cre02.g091450	-3.3954	2.21695	2.62955e-17	2.19365e-16
Cre01.g020050	3.53847	1.75717	2.73528e-17	2.28042e-16
Cre17.g700200	2.95631	6.71895	2.74284e-17	2.2853e-16
Cre16.g679781	-3.35531	2.34904	2.79224e-17	2.32501e-16
Cre16.g663400	-2.95814	6.47442	2.81063e-17	2.33887e-16
Cre12.g483700	2.95435	7.27686	2.83899e-17	2.36099e-16
Cre11.g477100	2.94743	7.4631	2.97242e-17	2.47042e-16
Cre13.g588453	3.48273	1.71781	2.98214e-17	2.47696e-16
Cre03.g168700	-2.95028	6.89672	3.06141e-17	2.54122e-16
Cre12.g545600	2.9956	4.87452	3.09879e-17	2.57065e-16
Cre09.g387100	-3.07574	3.94636	3.11487e-17	2.58238e-16
Cre13.g564583	-3.36042	2.4294	3.14809e-17	2.60831e-16
Cre07.g322350	3.0362	4.45918	3.21819e-17	2.66473e-16
Cre15.g637050	2.94276	7.61298	3.2287e-17	2.67178e-16
Cre12.g489950	2.97231	5.56643	3.26988e-17	2.70418e-16
Cre17.g718750	2.94984	6.29894	3.33162e-17	2.75353e-16
Cre03.g197100	2.94137	7.36338	3.39656e-17	2.80547e-16
Cre09.g388352	-3.33178	2.38554	3.40896e-17	2.81397e-16
Cre01.g028000	3.14449	3.27234	3.46338e-17	2.85713e-16
Cre08.g379200	-3.16878	3.08858	3.47516e-17	2.86507e-16
Cre17.g717150	2.94522	6.62256	3.47958e-17	2.86695e-16
Cre02.g080200	-2.9342	10.6632	3.5173e-17	2.89624e-16
Cre13.g582671	2.98719	5.12912	3.62965e-17	2.98692e-16
Cre03.g157850	2.95927	5.99418	3.76135e-17	3.09339e-16
Cre16.g686958	-3.19558	3.07085	3.76599e-17	3.0953e-16
Cre03.g194650	-3.17903	3.1098	3.89542e-17	3.19971e-16
Cre11.g468800	3.05121	4.26086	3.98898e-17	3.27454e-16
Cre09.g416200	-2.97905	5.26932	4.01642e-17	3.29504e-16
Cre02.g116400	2.94038	6.4431	4.08087e-17	3.34587e-16
Cre03.g163000	3.52551	1.7411	4.13499e-17	3.38815e-16
Cre04.g218350	3.15452	3.08515	4.22091e-17	3.45643e-16
Cre16.g684939	3.05261	3.77475	4.26428e-17	3.48981e-16
Cre03.g195500	2.95477	5.84958	4.32121e-17	3.53423e-16
Cre10.g449600	-4.13297	0.865037	4.34892e-17	3.55472e-16
Cre12.g549350	-3.04319	4.03831	4.53529e-17	3.70479e-16
Cre01.g024800	3.0874	3.3376	4.58573e-17	3.7437e-16
Cre01.g020918	-2.93578	6.29512	4.67417e-17	3.81358e-16
Cre14.g611750	2.9463	6.06343	4.72314e-17	3.85118e-16
Cre02.g077800	2.91969	10.7914	4.80378e-17	3.91454e-16
Cre03.g145467	2.99723	4.44711	4.87645e-17	3.97133e-16
Cre06.g278245	-2.9892	4.79471	4.88364e-17	3.97476e-16
Cre01.g030600	2.92674	6.82138	4.92659e-17	4.00728e-16
Cre12.g533550	-2.92585	7.28312	4.94995e-17	4.02383e-16
Cre02.g093750	2.92552	7.3716	5.11029e-17	4.15165e-16
Cre01.g055408	-2.92341	7.35612	5.12762e-17	4.16319e-16
Cre17.g729850	2.93061	6.06761	5.34624e-17	4.33806e-16
Cre06.g259401	-3.00411	4.43555	5.35858e-17	4.34543e-16
Cre03.g169900	-3.00726	4.33408	5.36944e-17	4.35159e-16
Cre02.g144734	-4.34616	0.789047	5.42714e-17	4.39569e-16
Cre16.g666400	3.01618	4.1341	5.45622e-17	4.41656e-16
Cre06.g298802	3.06377	3.8813	5.49431e-17	4.4447e-16
Cre16.g678850	-4.09028	0.976378	5.59116e-17	4.52031e-16
Cre16.g687300	-3.12304	3.20104	5.67551e-17	4.58573e-16
Cre08.g383450	-3.07192	3.6172	5.8211e-17	4.70052e-16
Cre12.g542250	2.90992	11.4072	5.86725e-17	4.73493e-16
Cre08.g360450	3.06335	3.64575	5.97925e-17	4.82239e-16
Cre17.g726526	-3.08635	3.47217	6.03936e-17	4.86793e-16
Cre02.g095096	3.88031	1.3393	6.07332e-17	4.89236e-16
Cre07.g332250	3.22738	2.79097	6.15078e-17	4.95177e-16
Cre05.g243000	-2.93901	5.97972	6.19878e-17	4.9874e-16
Cre09.g399911	3.25286	2.543	6.26558e-17	5.03812e-16
Cre12.g532800	-3.56957	1.73552	6.27702e-17	5.04428e-16
Cre09.g394769	3.18889	2.93702	6.28694e-17	5.04921e-16
Cre03.g193950	-2.91879	6.68186	6.31574e-17	5.06929e-16
Cre04.g218100	2.95324	5.48584	6.32821e-17	5.07625e-16
Cre07.g313143	3.26904	2.72791	6.35017e-17	5.09081e-16
Cre12.g552450	3.91453	0.93227	6.40944e-17	5.13524e-16
Cre12.g518500	-3.06185	3.6646	6.72479e-17	5.38467e-16
Cre12.g521700	-3.05005	3.70126	6.95632e-17	5.56672e-16
Cre09.g408950	-2.91655	6.21207	7.33269e-17	5.8644e-16
Cre06.g273100	-2.91064	6.56257	7.42708e-17	5.93633e-16
Cre10.g429800	-3.24665	2.56063	7.45994e-17	5.95903e-16
Cre03.g176500	-3.09769	3.27939	7.53942e-17	6.01892e-16
Cre07.g349950	-3.17961	2.88333	7.59445e-17	6.05923e-16
Cre13.g582250	-3.01157	4.15361	7.69247e-17	6.13377e-16
Cre17.g747947	6.33064	-0.257234	7.81617e-17	6.22868e-16
Cre02.g145900	2.93092	5.61378	7.892e-17	6.28536e-16
Cre03.g201200	2.94009	5.37866	8.01808e-17	6.38197e-16
Cre06.g262950	-3.20832	2.778	8.06998e-17	6.41946e-16
Cre06.g308000	2.92198	5.92944	8.26957e-17	6.57431e-16
Cre09.g389282	2.90901	6.15183	8.31753e-17	6.6085e-16
Cre08.g372350	2.90557	6.52786	8.38114e-17	6.65508e-16
Cre12.g489500	2.94514	5.09365	8.52928e-17	6.76869e-16
Cre03.g148450	-3.05964	3.60327	8.56209e-17	6.79069e-16
Cre08.g377950	-2.96177	4.93578	8.87816e-17	7.0372e-16
Cre02.g105700	-3.6337	1.57904	8.96585e-17	7.10249e-16
Cre07.g344200	-2.99545	4.18139	9.01618e-17	7.13812e-16
Cre14.g632759	-3.77919	1.38549	9.13846e-17	7.23064e-16
Cre12.g511900	-2.89042	9.26165	9.22292e-17	7.29315e-16
Cre01.g008550	-2.94007	5.18286	9.42566e-17	7.44906e-16
Cre16.g665750	-3.14669	3.09556	9.45908e-17	7.47105e-16
Cre08.g358528	2.89777	6.75519	9.50388e-17	7.502e-16
Cre02.g141950	2.94448	5.25557	9.63613e-17	7.6019e-16
Cre01.g013700	-2.92739	5.30548	9.79171e-17	7.72007e-16
Cre08.g374750	2.91904	6.038	1.00789e-16	7.94179e-16
Cre03.g173700	3.16716	2.84732	1.02457e-16	8.06849e-16
Cre04.g220700	3.18652	2.67785	1.03183e-16	8.12086e-16
Cre09.g388282	-3.54197	1.71103	1.04165e-16	8.19334e-16
Cre10.g432850	2.88565	8.00916	1.06751e-16	8.39177e-16
Cre14.g619450	3.38122	2.01781	1.06959e-16	8.40319e-16
Cre10.g425450	-4.24217	0.875611	1.09017e-16	8.55985e-16
Cre02.g095102	-3.00157	3.97675	1.09862e-16	8.6211e-16
Cre01.g027700	-3.08224	3.27184	1.13129e-16	8.87228e-16
Cre13.g562250	2.888	6.88808	1.13198e-16	8.87252e-16
Cre13.g591600	3.23008	2.11583	1.14805e-16	8.99319e-16
Cre04.g218650	-3.25574	2.37051	1.16172e-16	9.09495e-16
Cre03.g176600	2.8896	6.48422	1.17316e-16	9.17911e-16
Cre12.g549550	2.87714	11.512	1.18041e-16	9.23041e-16
Cre03.g156300	2.91063	5.73722	1.18826e-16	9.2864e-16
Cre03.g201350	-3.16857	2.87674	1.19315e-16	9.31913e-16
Cre06.g286350	-2.95068	4.68534	1.21493e-16	9.48372e-16
Cre03.g203730	-3.19942	2.64107	1.24629e-16	9.72282e-16
Cre02.g077150	-2.99565	3.97675	1.26118e-16	9.83325e-16
Cre03.g164600	2.87471	9.33067	1.272e-16	9.91178e-16
Cre05.g237100	2.99868	3.61379	1.30669e-16	1.01762e-15
Cre09.g397200	2.87932	7.14196	1.32913e-16	1.03449e-15
Cre14.g610351	-3.13635	2.95209	1.35252e-16	1.05208e-15
Cre07.g351150	2.89797	6.00391	1.39367e-16	1.08346e-15
Cre12.g554250	-2.93404	4.82105	1.40205e-16	1.08934e-15
Cre01.g028900	-2.99632	3.96857	1.46562e-16	1.13807e-15
Cre03.g149201	3.20431	2.3289	1.4998e-16	1.16393e-15
Cre16.g662150	-2.96459	4.22572	1.51342e-16	1.17383e-15
Cre02.g084300	-2.95068	4.51836	1.51838e-16	1.17699e-15
Cre09.g416750	2.87131	7.41335	1.52343e-16	1.18022e-15
Cre12.g533600	2.90395	5.2145	1.53884e-16	1.19147e-15
Cre14.g618750	2.87557	6.45165	1.5728e-16	1.21705e-15
Cre12.g547050	-2.96052	4.31263	1.57541e-16	1.21837e-15
Cre05.g235355	3.01748	3.58772	1.5988e-16	1.23574e-15
Cre12.g543000	2.94803	4.13637	1.607e-16	1.24136e-15
Cre03.g143987	3.14628	2.96496	1.60947e-16	1.24255e-15
Cre09.g409600	2.89719	5.73593	1.61439e-16	1.24562e-15
Cre03.g171950	-2.87336	6.80762	1.61645e-16	1.24649e-15
Cre15.g635067	-2.93289	4.68001	1.63301e-16	1.25854e-15
Cre01.g016450	-3.54407	1.65733	1.66333e-16	1.28117e-15
Cre06.g278264	-3.07378	3.17602	1.6765e-16	1.29026e-15
Cre14.g611400	2.9118	5.40536	1.67706e-16	1.29026e-15
Cre10.g443150	2.89723	5.5321	1.68198e-16	1.2933e-15
Cre06.g281700	-2.91174	5.17318	1.69892e-16	1.30557e-15
Cre03.g207489	3.05249	2.96124	1.73305e-16	1.33103e-15
Cre17.g715050	2.9018	5.21458	1.74247e-16	1.33749e-15
Cre03.g169750	2.87433	6.12984	1.75122e-16	1.34344e-15
Cre08.g379700	-3.09941	2.9423	1.75951e-16	1.34902e-15
Cre03.g189200	-3.05424	3.27367	1.76116e-16	1.34952e-15
Cre17.g728650	2.88261	5.9956	1.77792e-16	1.36157e-15
Cre16.g670500	-3.20301	2.50256	1.78314e-16	1.36479e-15
Cre03.g146107	2.93233	4.3403	1.91016e-16	1.46117e-15
Cre07.g339200	2.8878	5.29967	1.9129e-16	1.46243e-15
Cre02.g076300	-2.88645	5.75036	1.93662e-16	1.47972e-15
Cre12.g561300	3.57611	1.41486	1.95333e-16	1.49163e-15
Cre03.g212641	-2.89896	5.42145	1.95801e-16	1.49436e-15
Cre10.g426800	-2.86498	6.75513	1.97139e-16	1.50371e-15
Cre03.g173165	2.86933	6.02988	2.00795e-16	1.53072e-15
Cre15.g640900	2.88802	5.2576	2.02773e-16	1.54491e-15
Cre11.g476100	-3.04629	3.29908	2.03159e-16	1.54697e-15
Cre06.g261000	-2.85186	10.3847	2.04157e-16	1.55369e-15
Cre01.g028350	-3.07051	3.08709	2.05123e-16	1.56015e-15
Cre01.g027575	-3.18555	2.49693	2.07497e-16	1.57731e-15
Cre17.g707150	2.8817	5.87367	2.07877e-16	1.5793e-15
Cre17.g726550	-3.21398	2.44316	2.08689e-16	1.58456e-15
Cre04.g214650	-2.86717	6.08946	2.13273e-16	1.61845e-15
Cre14.g614050	3.22974	2.472	2.15134e-16	1.63158e-15
Cre08.g369250	2.88076	5.67924	2.15247e-16	1.63158e-15
Cre09.g391370	-3.06852	3.13078	2.26548e-16	1.71627e-15
Cre06.g296500	-2.94364	4.32565	2.29604e-16	1.73843e-15
Cre08.g384500	-3.29349	2.14513	2.30262e-16	1.74243e-15
Cre03.g175700	-2.93427	4.36049	2.30783e-16	1.74538e-15
Cre10.g445150	-3.11526	2.78967	2.35301e-16	1.77854e-15
Cre17.g728850	-3.63069	1.42613	2.39277e-16	1.80757e-15
Cre12.g505350	2.84488	9.13796	2.41512e-16	1.82342e-15
Cre16.g682850	2.84997	7.01658	2.51691e-16	1.8992e-15
Cre12.g518050	2.8536	6.34635	2.55223e-16	1.92477e-15
Cre10.g460050	-2.84955	6.94101	2.56657e-16	1.93355e-15
Cre07.g349200	-2.8783	5.54935	2.56678e-16	1.93355e-15
Cre01.g051250	2.84498	7.58036	2.61458e-16	1.96845e-15
Cre06.g272250	2.85663	6.30594	2.63522e-16	1.98288e-15
Cre09.g406200	-2.88104	5.36221	2.66136e-16	2.00141e-15
Cre01.g007600	-2.90609	4.83073	2.68927e-16	2.02126e-15
Cre01.g017350	-3.10877	2.87877	2.71182e-16	2.03707e-15
Cre07.g335700	-3.00438	3.50714	2.72761e-16	2.04778e-15
Cre05.g238052	2.89596	4.79085	2.73168e-16	2.04864e-15
Cre06.g297800	2.87223	5.65524	2.73182e-16	2.04864e-15
Cre02.g079600	-2.85042	6.30172	2.79689e-16	2.09626e-15
Cre07.g348800	-2.91313	4.55532	2.80036e-16	2.09768e-15
Cre12.g488150	2.88959	5.06777	2.843e-16	2.12842e-15
Cre06.g289600	2.87044	5.58577	2.85494e-16	2.13617e-15
Cre02.g116800	-3.42208	1.82131	2.86956e-16	2.1459e-15
Cre09.g391801	2.83519	10.0574	2.9196e-16	2.18211e-15
Cre07.g345150	2.86579	5.67051	3.04178e-16	2.27215e-15
Cre06.g294200	2.84425	6.00633	3.07123e-16	2.29162e-15
Cre17.g697934	-3.27439	2.18004	3.07127e-16	2.29162e-15
Cre03.g174250	2.85935	5.9203	3.08417e-16	2.29995e-15
Cre17.g715550	-3.62945	1.37474	3.09622e-16	2.30765e-15
Cre07.g316992	2.93944	3.75087	3.1114e-16	2.31767e-15
Cre16.g689700	-2.94675	3.93171	3.12431e-16	2.32599e-15
Cre10.g445100	-3.34593	1.93495	3.15249e-16	2.34566e-15
Cre09.g393900	-2.8918	5.03044	3.21123e-16	2.38804e-15
Cre16.g690500	2.83665	7.75918	3.21381e-16	2.38863e-15
Cre04.g223225	2.89156	4.64157	3.23869e-16	2.40578e-15
Cre07.g325731	2.88354	5.15463	3.31301e-16	2.45962e-15
Cre05.g232550	-2.93343	4.10257	3.37407e-16	2.50356e-15
Cre17.g716900	3.17437	2.33268	3.40202e-16	2.5229e-15
Cre12.g558700	2.83422	7.12795	3.43145e-16	2.54331e-15
Cre03.g174350	-2.86839	5.56437	3.44523e-16	2.55211e-15
Cre07.g355650	-3.11554	2.79903	3.47267e-16	2.57101e-15
Cre07.g314100	2.84708	6.23733	3.48409e-16	2.57803e-15
Cre03.g149350	2.85617	5.15141	3.60028e-16	2.66253e-15
Cre06.g278252	2.89573	4.88359	3.73819e-16	2.763e-15
Cre07.g313950	-2.99286	3.48348	3.90423e-16	2.88412e-15
Cre06.g266900	-3.15534	2.52247	3.90988e-16	2.8867e-15
Cre16.g681900	-2.8656	5.30315	3.96387e-16	2.92494e-15
Cre13.g582650	2.90413	4.45714	3.98017e-16	2.93535e-15
Cre12.g515050	-2.95527	3.81825	4.0131e-16	2.958e-15
Cre09.g387600	2.96393	3.71729	4.11086e-16	3.02684e-15
Cre10.g422201	-2.98615	3.4816	4.11307e-16	3.02684e-15
Cre10.g458600	2.84718	5.85902	4.11329e-16	3.02684e-15
Cre14.g631200	2.82609	6.87977	4.18185e-16	3.0755e-15
Cre16.g655650	-3.17431	2.43039	4.18403e-16	3.0755e-15
Cre17.g715500	-2.86862	5.20122	4.21622e-16	3.09746e-15
Cre10.g456350	3.16386	2.59786	4.22831e-16	3.10464e-15
Cre01.g031250	-2.95075	3.85645	4.29953e-16	3.1552e-15
Cre02.g091050	-2.81906	8.16228	4.36369e-16	3.20052e-15
Cre17.g696600	2.87649	4.48445	4.50515e-16	3.30246e-15
Cre02.g118300	2.85457	5.70421	4.57433e-16	3.35133e-15
Cre03.g144564	2.82388	6.88414	4.5923e-16	3.36265e-15
Cre07.g316650	2.82658	6.08946	4.66545e-16	3.41434e-15
Cre01.g009400	3.35804	1.55903	4.71162e-16	3.44624e-15
Cre13.g577850	-3.01371	3.21937	4.81019e-16	3.51641e-15
Cre11.g467594	-2.86303	5.21394	4.87779e-16	3.56388e-15
Cre09.g389150	2.81392	8.07329	4.88445e-16	3.5668e-15
Cre17.g706050	-2.84032	5.79836	5.12631e-16	3.74137e-15
Cre10.g424000	2.83617	5.88874	5.15254e-16	3.75846e-15
Cre01.g001250	3.02569	2.96591	5.17277e-16	3.77115e-15
Cre12.g495000	2.82016	6.14217	5.32873e-16	3.88273e-15
Cre14.g617300	-2.9035	4.22201	5.36363e-16	3.90603e-15
Cre05.g242200	2.83085	5.89628	5.46894e-16	3.98055e-15
Cre02.g114700	2.81354	6.69738	5.56424e-16	4.04771e-15
Cre15.g636075	-4.27339	0.729755	5.64692e-16	4.10562e-15
Cre12.g502600	-2.99385	3.23097	5.79845e-16	4.2135e-15
Cre06.g286050	-3.17511	2.29693	5.95445e-16	4.32365e-15
Cre09.g412250	-2.93141	3.82288	5.9565e-16	4.32365e-15
Cre06.g278195	-2.81029	6.59972	6.17211e-16	4.47771e-15
Cre14.g621700	2.9394	3.84428	6.19164e-16	4.48944e-15
Cre02.g097227	2.81264	6.12595	6.28044e-16	4.55096e-15
Cre13.g589450	2.80416	7.77488	6.2833e-16	4.55096e-15
Cre03.g205450	2.9402	3.71242	6.40862e-16	4.63922e-15
Cre13.g570550	-2.92335	3.83324	6.45907e-16	4.67321e-15
Cre07.g316450	-3.2301	2.16806	6.56648e-16	4.74834e-15
Cre05.g241600	2.80477	7.12583	6.57157e-16	4.74945e-15
Cre03.g146067	2.82573	5.794	6.58089e-16	4.75362e-15
Cre15.g636300	2.82008	5.93584	6.58706e-16	4.7555e-15
Cre01.g018950	2.85513	5.09595	6.73059e-16	4.85649e-15
Cre16.g691353	2.8039	6.75137	6.87968e-16	4.96139e-15
Cre09.g404000	-2.80735	6.34961	6.99139e-16	5.03924e-15
Cre09.g391150	-3.40654	1.68812	7.23779e-16	5.21402e-15
Cre01.g031500	-2.84959	4.81286	7.27158e-16	5.23554e-15
Cre06.g287100	2.82819	5.33352	7.31647e-16	5.26502e-15
Cre06.g254100	3.01116	3.20636	7.43567e-16	5.34792e-15
Cre01.g027600	-3.2237	2.17863	7.45758e-16	5.36078e-15
Cre13.g567500	2.83248	5.35039	7.71559e-16	5.54327e-15
Cre11.g467755	-3.00315	2.95811	7.7608e-16	5.57275e-15
Cre12.g546450	-3.00671	3.14816	7.76748e-16	5.57456e-15
Cre12.g537371	2.79878	6.48791	7.81707e-16	5.60713e-15
Cre08.g376740	2.91687	3.61058	7.82601e-16	5.61053e-15
Cre12.g528900	2.82099	5.89087	7.89034e-16	5.65362e-15
Cre03.g194200	-2.79199	7.68819	7.99434e-16	5.72506e-15
Cre16.g662000	2.81831	5.89466	8.117e-16	5.80979e-15
Cre03.g175250	-2.88903	4.05128	8.32606e-16	5.95623e-15
Cre10.g423150	-3.27029	1.88921	8.92217e-16	6.37925e-15
Cre12.g499950	-3.00582	3.06159	9.05404e-16	6.47008e-15
Cre17.g737150	2.94812	3.33982	9.11099e-16	6.50729e-15
Cre01.g007700	-2.83681	4.7789	9.1539e-16	6.53444e-15
Cre07.g345001	-3.39077	1.67768	9.35823e-16	6.67674e-15
Cre02.g141826	2.91768	3.53785	9.46511e-16	6.74939e-15
Cre11.g467560	2.83879	4.68233	9.50004e-16	6.77068e-15
Cre12.g522400	2.9016	3.82545	9.69837e-16	6.90834e-15
Cre09.g401145	-3.02373	2.9091	9.81785e-16	6.98972e-15
Cre02.g117300	-3.18579	2.23454	1.00847e-15	7.17589e-15
Cre13.g587950	-2.95323	3.2826	1.01531e-15	7.22069e-15
Cre16.g670950	-3.03655	2.79477	1.01621e-15	7.22327e-15
Cre12.g509800	2.78744	6.11867	1.04012e-15	7.38925e-15
Cre08.g360350	2.80915	5.5164	1.04738e-15	7.43687e-15
Cre06.g307950	-3.05891	2.64958	1.06548e-15	7.56141e-15
Cre13.g590950	-2.99213	3.05045	1.07649e-15	7.63545e-15
Cre02.g092150	2.79426	5.92646	1.08578e-15	7.69727e-15
Cre06.g294550	-3.66018	1.26317	1.08983e-15	7.72193e-15
Cre03.g162950	2.80486	5.53127	1.09998e-15	7.78968e-15
Cre11.g475850	-2.80938	5.49973	1.11886e-15	7.91633e-15
Cre01.g002250	-2.83804	4.75522	1.11905e-15	7.91633e-15
Cre14.g616800	3.61361	1.16048	1.16288e-15	8.22206e-15
Cre14.g632799	-4.12593	0.760944	1.1636e-15	8.22275e-15
Cre08.g375050	2.77294	7.8314	1.16856e-15	8.25347e-15
Cre03.g202785	3.05036	2.72282	1.17705e-15	8.309e-15
Cre11.g468359	2.77672	7.13798	1.18947e-15	8.3923e-15
Cre12.g530800	-2.99779	2.88648	1.19619e-15	8.43519e-15
Cre04.g216774	3.09493	2.40872	1.20281e-15	8.47746e-15
Cre13.g577100	-2.76667	10.7002	1.21596e-15	8.56562e-15
Cre07.g319452	2.9374	3.64556	1.22304e-15	8.61093e-15
Cre09.g396850	-2.98149	3.03416	1.24429e-15	8.75593e-15
Cre01.g015850	2.7698	7.49493	1.26781e-15	8.91676e-15
Cre12.g524300	-2.77833	6.1512	1.31385e-15	9.2337e-15
Cre15.g640901	-3.31425	1.78549	1.31426e-15	9.2337e-15
Cre05.g239100	-3.37629	1.59291	1.3192e-15	9.26351e-15
Cre13.g580300	-2.96735	3.12284	1.35724e-15	9.52565e-15
Cre12.g506000	2.76461	7.99474	1.3624e-15	9.55683e-15
Cre09.g411200	-2.76913	6.74601	1.43711e-15	1.00756e-14
Cre10.g430450	2.76846	6.53209	1.4436e-15	1.01158e-14
Cre13.g604050	2.84374	4.44598	1.50026e-15	1.05073e-14
Cre06.g260450	-2.76813	6.70862	1.50438e-15	1.05306e-14
Cre01.g009850	2.76541	6.77082	1.52157e-15	1.06446e-14
Cre17.g721800	-3.04607	2.64815	1.52225e-15	1.06446e-14
Cre10.g432050	2.76905	6.30064	1.53715e-15	1.07431e-14
Cre09.g416500	2.76402	6.93861	1.59119e-15	1.11151e-14
Cre08.g362000	2.76731	6.22989	1.59312e-15	1.11227e-14
Cre13.g591350	-2.80572	4.96684	1.61156e-15	1.12455e-14
Cre06.g254600	-2.91565	3.49222	1.63308e-15	1.13898e-14
Cre02.g091900	2.75936	7.13167	1.63841e-15	1.1421e-14
Cre03.g148950	-2.79534	5.26642	1.64508e-15	1.14615e-14
Cre14.g608788	-3.11353	2.21405	1.73339e-15	1.20705e-14
Cre16.g659667	2.80851	4.53032	1.74425e-15	1.21397e-14
Cre16.g656900	-2.83546	4.29408	1.75829e-15	1.22311e-14
Cre17.g714700	2.80322	4.86456	1.75987e-15	1.22357e-14
Cre04.g216811	3.03963	2.53354	1.77163e-15	1.23111e-14
Cre09.g399350	-2.76024	6.6622	1.77593e-15	1.23346e-14
Cre07.g326750	2.80253	4.80764	1.79208e-15	1.24402e-14
Cre01.g041050	-2.83382	4.37415	1.8166e-15	1.26039e-14
Cre11.g467693	2.76173	6.29844	1.83092e-15	1.26966e-14
Cre17.g735450	2.77853	5.56531	1.83888e-15	1.27453e-14
Cre12.g495450	2.85754	3.95796	1.94535e-15	1.34762e-14
Cre07.g354850	2.7836	5.25128	2.00144e-15	1.38576e-14
Cre11.g467736	3.13864	2.0361	2.00405e-15	1.38684e-14
Cre01.g051550	-2.82883	4.2584	2.03639e-15	1.40849e-14
Cre03.g174800	2.79163	5.09454	2.03953e-15	1.40994e-14
Cre12.g515200	2.74791	7.13142	2.06157e-15	1.42443e-14
Cre16.g655750	2.74428	8.13826	2.06789e-15	1.42806e-14
Cre14.g630200	2.75447	6.12486	2.12364e-15	1.4658e-14
Cre06.g299250	3.31445	1.74072	2.13193e-15	1.47077e-14
Cre12.g528650	2.94147	2.97932	2.15747e-15	1.48762e-14
Cre02.g091400	-3.06575	2.37984	2.18757e-15	1.50759e-14
Cre01.g005900	-2.96986	2.99919	2.21288e-15	1.52425e-14
Cre09.g399250	-3.07783	2.29305	2.21663e-15	1.52605e-14
Cre11.g467544	-2.9172	3.3081	2.223e-15	1.52964e-14
Cre13.g574150	2.76689	5.55811	2.28153e-15	1.56911e-14
Cre02.g086650	3.03081	2.55767	2.30948e-15	1.58745e-14
Cre11.g467649	2.73813	8.47418	2.31057e-15	1.58745e-14
Cre09.g388353	2.83274	4.34077	2.35516e-15	1.61725e-14
Cre06.g278263	-2.80981	4.56421	2.37158e-15	1.62769e-14
Cre12.g510100	-2.8143	4.58004	2.41908e-15	1.65944e-14
Cre04.g213761	-2.88324	3.6062	2.44187e-15	1.67421e-14
Cre17.g737100	2.73661	7.94997	2.4522e-15	1.68043e-14
Cre03.g177600	2.79536	4.7727	2.48446e-15	1.70167e-14
Cre17.g735950	2.78574	4.94267	2.49624e-15	1.70885e-14
Cre01.g047650	-2.85971	3.69659	2.60595e-15	1.78305e-14
Cre16.g648451	-2.75151	5.91437	2.61399e-15	1.78733e-14
Cre01.g004550	2.73546	7.31054	2.61488e-15	1.78733e-14
Cre17.g725150	2.73604	6.8551	2.66822e-15	1.82285e-14
Cre01.g029300	-2.77045	5.35079	2.71894e-15	1.85655e-14
Cre08.g358525	-2.8851	3.496	2.73235e-15	1.86475e-14
Cre11.g482450	-3.13257	2.21089	2.77326e-15	1.89171e-14
Cre16.g677600	-2.92076	3.18932	2.80506e-15	1.91242e-14
Cre01.g022700	-3.09255	2.38581	2.82287e-15	1.92359e-14
Cre08.g373450	-2.76666	5.30478	2.82508e-15	1.92411e-14
Cre02.g095500	-2.77328	4.9939	3.08791e-15	2.10204e-14
Cre07.g328000	2.72104	9.76529	3.15288e-15	2.14518e-14
Cre07.g322550	2.73388	6.14788	3.15947e-15	2.14857e-14
Cre16.g688000	-2.98624	2.77587	3.16939e-15	2.15422e-14
Cre16.g668100	-2.96712	2.84189	3.18844e-15	2.16606e-14
Cre11.g482626	-2.84184	3.93478	3.19382e-15	2.16862e-14
Cre17.g738000	2.72425	7.54521	3.28344e-15	2.22753e-14
Cre12.g546400	2.72298	7.69791	3.28392e-15	2.22753e-14
Cre10.g426050	-3.01628	2.66149	3.30191e-15	2.2386e-14
Cre05.g237700	2.73637	6.20395	3.34123e-15	2.2641e-14
Cre05.g237150	3.24593	1.75329	3.40645e-15	2.30713e-14
Cre03.g195050	-2.86944	3.51184	3.42025e-15	2.3153e-14
Cre08.g374650	2.72452	6.70113	3.51005e-15	2.37489e-14
Cre03.g171900	2.71845	8.30311	3.5122e-15	2.37514e-14
Cre16.g695600	-3.06758	2.31965	3.51669e-15	2.37697e-14
Cre09.g405350	3.19327	2.0582	3.53141e-15	2.38571e-14
Cre13.g566650	-2.72041	7.44239	3.55844e-15	2.40276e-14
Cre06.g270700	-2.84458	3.88566	3.57996e-15	2.41607e-14
Cre03.g186250	2.80685	3.64671	3.62561e-15	2.44564e-14
Cre05.g248050	2.93026	3.21902	3.71445e-15	2.5043e-14
Cre03.g168200	2.72192	6.78226	3.74065e-15	2.52069e-14
Cre03.g182300	-2.8548	3.65772	3.75831e-15	2.53131e-14
Cre17.g722900	-3.25705	1.61623	3.78574e-15	2.54851e-14
Cre06.g278251	-2.87933	3.34012	3.80979e-15	2.56274e-14
Cre03.g182800	-2.73137	5.96633	3.81072e-15	2.56274e-14
Cre12.g527750	2.71574	7.46416	3.86932e-15	2.60084e-14
Cre17.g719325	-2.71518	7.53357	3.95441e-15	2.6567e-14
Cre17.g705500	2.72226	6.57906	3.9596e-15	2.65884e-14
Cre14.g617050	-2.86553	3.4556	4.05245e-15	2.71983e-14
Cre07.g315050	2.78531	4.41656	4.0688e-15	2.72942e-14
Cre03.g160800	-2.90452	3.16959	4.23283e-15	2.83804e-14
Cre08.g385550	3.02184	2.60594	4.29705e-15	2.87965e-14
Cre17.g708450	2.72231	6.209	4.37423e-15	2.9299e-14
Cre09.g390912	2.84748	3.29991	4.44095e-15	2.9731e-14
Cre16.g652600	-2.80056	4.11187	4.50727e-15	3.01599e-14
Cre16.g666300	2.86944	3.5741	4.54698e-15	3.04103e-14
[truncated: 5,648 more rows]

## Sheet: Table S3 gam(mt-)-veg(mt-)
Table S3 Differentially expressed genes in different stages
Note: logFC represents log2(gam (mt-)/veg (mt-)), logCPM is the average log2-counts-per-million, P value represents the two-sided p-value and FDR is the adjust P value.
Gene ID	logFC	logCPM	P value	FDR
Cre05.g248450	-16.654	10.9812	1.24154e-141	1.70874e-137
Cre03.g162800	-19.719	10.7437	2.98178e-141	2.05191e-137
Cre04.g223100	-15.4152	10.9854	5.61458e-138	2.57578e-134
Cre05.g248400	-12.5493	11.3907	3.891e-124	1.3388e-120
Cre02.g089500	12.623	9.51352	3.87568e-116	1.06682e-112
Cre04.g223300	-11.6714	11.3301	5.6262e-115	1.29056e-111
Cre08.g367400	-11.5409	9.98007	6.01484e-111	1.1826e-107
Cre14.g629920	14.3583	7.58937	6.40922e-105	1.10263e-101
Cre12.g544450	-11.2106	9.12793	2.00267e-104	3.06253e-101
Cre06.g309000	-10.7275	10.2199	3.6618e-103	5.03974e-100
Cre07.g327950	12.4947	7.77127	5.11711e-103	6.40243e-100
Cre03.g204500	10.5205	9.48834	7.50401e-100	8.60647e-97
Cre13.g568350	12.393	7.36966	2.37829e-99	2.51788e-96
Cre02.g084450	10.5033	9.23354	6.33343e-99	6.22622e-96
Cre03.g199050	12.0546	7.33623	8.6754e-98	7.95997e-95
Cre10.g435750	12.0142	7.29755	2.49536e-97	2.14648e-94
Cre11.g468800	10.0354	9.18266	1.76286e-94	1.42719e-91
Cre03.g179500	11.1159	7.04761	1.86628e-91	1.42698e-88
Cre08.g367500	-9.65107	9.35074	3.64895e-91	2.64318e-88
Cre12.g488450	10.0635	8.07842	4.50583e-91	3.10068e-88
Cre06.g254917	9.94763	8.04547	5.79839e-90	3.80015e-87
Cre17.g705300	9.53349	9.12577	2.24428e-89	1.404e-86
Cre03.g176150	9.40187	9.56708	8.51071e-89	5.09273e-86
Cre12.g555700	-10.6913	7.26773	1.50561e-88	8.63407e-86
Cre12.g548950	-9.26021	10.3309	3.03794e-88	1.67245e-85
Cre16.g673650	-9.15188	10.011	9.24277e-87	4.89263e-84
Cre10.g432150	12.0649	6.13381	7.32372e-86	3.7332e-83
Cre06.g281600	-9.06624	10.0409	4.46093e-85	2.19271e-82
Cre10.g433800	9.48381	7.42923	1.19449e-83	5.66888e-81
Cre16.g668850	8.95011	8.97504	3.474e-83	1.59375e-80
Cre08.g372200	8.755	10.3241	2.48264e-82	1.10221e-79
Cre09.g399363	9.0355	8.01949	3.31101e-82	1.42404e-79
Cre11.g477350	-9.9836	6.64466	1.16684e-81	4.86645e-79
Cre11.g467538	9.80606	6.51701	2.12056e-81	8.58392e-79
Cre06.g260700	8.98079	7.42722	1.11968e-79	4.40289e-77
Cre06.g283950	-9.03442	7.14573	3.70526e-79	1.41654e-76
Cre17.g696500	8.53464	9.07416	7.53516e-79	2.80288e-76
Cre11.g481750	9.2422	6.65589	1.317e-78	4.76996e-76
Cre11.g481600	8.41987	10.3307	1.74963e-78	6.17441e-76
Cre03.g151650	-9.36398	6.53808	3.6155e-78	1.244e-75
Cre01.g012700	10.6573	5.6397	1.78284e-77	5.9847e-75
Cre13.g605200	8.31381	9.42563	9.35536e-77	3.06566e-74
Cre17.g714800	8.35798	7.82555	4.57767e-75	1.46517e-72
Cre03.g148500	9.09033	6.17214	7.00415e-75	2.19087e-72
Cre02.g079500	8.89883	6.25435	2.73347e-74	8.36017e-72
Cre02.g144650	-8.71233	6.67681	3.00463e-74	8.98972e-72
Cre13.g568316	9.07053	5.98161	9.42174e-74	2.75897e-71
Cre16.g657250	8.03615	9.57056	1.06626e-73	3.05728e-71
Cre17.g704100	9.15113	5.75802	5.2884e-73	1.48539e-70
Cre16.g658800	8.10985	8.0378	6.10596e-73	1.68073e-70
Cre02.g106250	7.9186	9.96069	1.43549e-72	3.87384e-70
Cre05.g236650	-9.10706	5.87845	1.72984e-72	4.57841e-70
Cre17.g720250	-7.87017	10.3984	2.88648e-72	7.49558e-70
Cre08.g365150	8.54525	6.3578	5.54575e-72	1.41345e-69
Cre04.g232104	-7.84403	9.79849	8.88421e-72	2.22315e-69
Cre12.g549000	7.85904	8.73147	4.01591e-71	9.86982e-69
Cre17.g714750	8.98575	5.59075	5.19903e-71	1.25534e-68
Cre03.g146567	-9.79719	5.37388	1.40504e-70	3.33405e-68
Cre08.g365300	8.56006	5.9828	1.43741e-70	3.35307e-68
Cre06.g256150	11.4689	4.70385	2.0211e-70	4.63607e-68
Cre08.g365103	9.16686	5.39994	3.56064e-70	7.92244e-68
Cre07.g353600	8.29267	6.36408	3.56893e-70	7.92244e-68
Cre17.g706000	8.05958	6.69504	1.5988e-69	3.49275e-67
Cre08.g364931	9.51307	5.03932	2.50397e-69	5.38471e-67
Cre17.g720900	-10.2341	5.11216	3.60878e-69	7.64118e-67
Cre11.g467632	8.01191	6.68882	6.51594e-69	1.35877e-66
Cre05.g235850	7.94061	6.74239	1.497e-68	3.0751e-66
Cre10.g425900	-7.57436	9.33109	1.66306e-68	3.36598e-66
Cre06.g255500	-11.3136	4.79212	1.68994e-68	3.37081e-66
Cre17.g744097	13.5163	4.53622	1.72161e-68	3.38492e-66
Cre11.g467539	7.68362	7.89575	2.58596e-68	5.01275e-66
Cre12.g506750	-8.26084	5.8546	1.29303e-67	2.47167e-65
Cre12.g531000	8.0125	6.25378	1.70462e-67	3.21379e-65
Cre06.g298550	8.53432	5.45032	2.015e-67	3.74763e-65
Cre11.g467710	7.54223	8.4657	2.20248e-67	4.0417e-65
Cre10.g443050	7.4308	10.4732	2.35875e-67	4.27152e-65
Cre03.g205473	8.04178	6.10959	3.8646e-67	6.90759e-65
Cre02.g095087	7.50781	8.45197	5.19702e-67	9.17007e-65
Cre09.g410332	7.63275	7.16975	1.46762e-66	2.55682e-64
Cre16.g662600	-7.64111	6.80401	3.79912e-66	6.53592e-64
Cre17.g696700	7.43701	8.01413	8.34101e-66	1.41725e-63
Cre16.g669800	7.79543	6.26701	8.45884e-66	1.41974e-63
Cre09.g399551	10.3491	4.41733	1.95906e-65	3.2485e-63
Cre17.g699800	7.80882	5.97612	7.2749e-65	1.19196e-62
Cre06.g287750	7.69344	6.04914	4.11466e-64	6.66236e-62
Cre12.g493100	10.913	4.14198	7.91641e-64	1.2669e-61
Cre07.g349800	7.91877	5.51461	1.34662e-63	2.13029e-61
Cre12.g536650	7.39575	6.67489	2.90818e-63	4.54833e-61
Cre09.g393850	7.68763	5.87009	2.96186e-63	4.58024e-61
Cre17.g717950	7.18759	8.10109	3.66151e-63	5.59926e-61
Cre06.g278213	-7.09424	8.82069	9.14955e-63	1.38379e-60
Cre13.g567400	7.46829	6.19225	9.85969e-63	1.47499e-60
Cre08.g365100	7.27913	6.99999	1.04156e-62	1.54139e-60
Cre04.g215900	-9.30019	4.55352	1.56395e-62	2.28985e-60
Cre12.g488173	7.7423	5.59689	1.61268e-62	2.33635e-60
Cre17.g710300	7.01707	11.9147	1.9136e-62	2.74342e-60
Cre03.g205500	8.78299	4.52692	2.55263e-62	3.62183e-60
Cre03.g173100	7.32342	6.61051	2.70591e-62	3.77735e-60
Cre10.g452050	-7.02959	9.6577	2.71713e-62	3.77735e-60
Cre01.g010832	-8.23401	5.15238	3.71746e-62	5.11634e-60
Cre06.g278252	7.15766	7.34261	4.93652e-62	6.72687e-60
Cre01.g050950	-7.03134	8.85736	5.59734e-62	7.55257e-60
Cre01.g003850	-8.10064	5.07741	8.3206e-62	1.11181e-59
Cre16.g674300	-7.34197	6.35055	8.75987e-62	1.15925e-59
Cre09.g402219	-6.94141	9.7423	3.02076e-61	3.9595e-59
Cre08.g361350	7.30068	6.02687	8.94336e-61	1.1612e-58
Cre08.g365065	8.64071	4.3836	1.21644e-60	1.56466e-58
Cre13.g564700	7.40713	5.69631	1.49308e-60	1.90272e-58
Cre14.g625251	7.07816	6.88648	1.6582e-60	2.09374e-58
Cre01.g012850	8.7444	4.27543	2.86535e-60	3.58507e-58
Cre07.g349137	9.8906	3.9537	4.84645e-60	6.00916e-58
Cre16.g657200	6.85494	9.08401	5.54232e-60	6.81062e-58
Cre09.g395850	8.15474	4.65841	5.66798e-60	6.90339e-58
Cre04.g221450	-6.90575	7.93804	6.04568e-60	7.29883e-58
Cre13.g566000	-7.04591	6.67053	8.40335e-60	1.0057e-57
Cre02.g141786	7.92869	4.74528	1.09438e-59	1.29844e-57
Cre07.g321800	-7.51011	5.3468	4.01163e-59	4.71899e-57
Cre06.g284600	-6.95605	6.59763	6.19458e-59	7.22509e-57
Cre08.g365205	7.85361	4.66237	9.93417e-59	1.14894e-56
Cre02.g115450	7.8258	4.64275	1.86135e-58	2.13482e-56
Cre16.g671800	-8.02602	4.69677	1.95547e-58	2.22423e-56
Cre06.g286100	-10.4497	3.93415	2.30331e-58	2.5984e-56
Cre12.g514200	-7.24493	5.43994	4.14722e-58	4.64051e-56
Cre06.g283050	-6.64046	9.79488	4.89028e-58	5.42782e-56
Cre16.g648200	-9.73643	4.09056	5.04539e-58	5.55517e-56
Cre13.g569850	6.8386	6.79733	5.43436e-58	5.93596e-56
Cre06.g272250	6.66084	9.21185	8.51838e-58	9.23138e-56
Cre06.g284150	7.151	5.53733	1.01817e-57	1.09477e-55
Cre01.g026500	6.81558	6.76646	1.2345e-57	1.31709e-55
Cre12.g514400	-7.33263	5.27391	1.5898e-57	1.68311e-55
Cre01.g053950	-6.84007	6.38405	2.4452e-57	2.56895e-55
Cre12.g487650	7.22196	5.21361	3.32254e-57	3.46425e-55
Cre07.g346950	6.61905	8.73808	3.7711e-57	3.90238e-55
Cre03.g201950	6.66014	7.78529	4.45444e-57	4.57511e-55
Cre02.g104450	6.87615	5.92692	1.47729e-56	1.50607e-54
Cre10.g434350	6.6438	7.32013	1.57332e-56	1.59218e-54
Cre16.g650050	-7.63802	4.62944	1.67742e-56	1.68513e-54
Cre12.g541550	-8.39115	4.22391	3.54952e-56	3.54001e-54
Cre06.g268600	-6.57955	7.51051	4.11653e-56	4.07596e-54
Cre02.g141766	12.4509	3.47007	5.15221e-56	5.06499e-54
Cre03.g148700	7.04697	5.24636	7.59891e-56	7.41729e-54
Cre03.g155150	-7.57717	4.5694	8.70016e-56	8.43242e-54
Cre01.g042700	9.52089	3.58792	1.01181e-55	9.73815e-54
Cre13.g591550	-10.217	3.70425	1.14553e-55	1.09486e-53
Cre08.g385550	6.77277	5.91399	1.38134e-55	1.31113e-53
Cre01.g055100	6.77398	5.8542	1.7162e-55	1.61781e-53
Cre13.g585600	-7.73036	4.39253	1.91143e-55	1.78959e-53
Cre02.g097800	-6.41747	11.1651	2.52422e-55	2.34735e-53
Cre12.g550850	-6.40693	9.82813	2.93678e-55	2.71268e-53
Cre04.g215702	12.3829	3.40342	3.11823e-55	2.86108e-53
Cre03.g152701	8.29503	3.83203	4.47154e-55	4.07562e-53
Cre16.g687900	-6.37584	9.7902	6.52291e-55	5.90623e-53
Cre17.g708750	-6.75747	5.5315	7.39097e-55	6.64849e-53
Cre12.g546550	-10.2306	3.73137	7.65924e-55	6.84507e-53
Cre09.g396100	6.42026	8.50806	8.57552e-55	7.61451e-53
Cre03.g144747	6.48381	7.25896	1.01728e-54	8.97491e-53
Cre02.g087900	6.97205	5.08194	1.35099e-54	1.18431e-52
Cre04.g213751	7.00539	5.04655	1.52977e-54	1.33255e-52
Cre12.g542900	6.51272	6.74994	1.93465e-54	1.67463e-52
Cre01.g043350	-6.50967	6.63851	2.04197e-54	1.75648e-52
Cre17.g714300	6.60838	6.0592	2.48396e-54	2.1234e-52
Cre08.g365050	6.53967	6.45315	2.66944e-54	2.26787e-52
Cre12.g546600	-6.45522	7.29009	4.03382e-54	3.40598e-52
Cre11.g467573	-6.30384	9.86923	4.60459e-54	3.86421e-52
Cre08.g365200	6.65483	5.56691	1.22668e-53	1.0232e-51
Cre09.g396250	-6.87569	4.93792	3.43057e-53	2.84084e-51
Cre06.g254100	6.55066	5.84169	3.44707e-53	2.84084e-51
Cre17.g745497	8.13111	3.65542	4.34277e-53	3.55771e-51
Cre09.g396213	-6.20562	10.1711	6.83001e-53	5.56222e-51
Cre12.g488200	8.25987	3.5422	8.94441e-53	7.24129e-51
Cre02.g094450	6.22629	9.09376	9.03747e-53	7.27384e-51
Cre17.g714450	6.35071	6.61631	1.53899e-52	1.23146e-50
Cre11.g467700	-6.24029	7.84715	1.75936e-52	1.39468e-50
Cre01.g008300	6.57469	5.43107	1.76324e-52	1.39468e-50
Cre14.g629050	-6.87427	4.70791	2.43159e-52	1.91234e-50
Cre04.g217915	6.21178	8.0485	3.09424e-52	2.41966e-50
Cre07.g347000	7.00765	4.42713	3.8467e-52	2.99108e-50
Cre03.g205100	-6.37851	6.16606	4.57447e-52	3.53699e-50
Cre08.g372450	-6.13014	9.47437	5.22143e-52	4.01467e-50
Cre10.g420200	6.24206	6.8823	9.57101e-52	7.3181e-50
Cre09.g389838	6.21388	7.08471	1.25837e-51	9.56845e-50
Cre05.g234656	6.86269	4.57021	1.3539e-51	1.02383e-49
Cre05.g246800	-6.32915	5.97783	1.4094e-51	1.05998e-49
Cre12.g518500	-7.93807	3.76305	1.53714e-51	1.14976e-49
Cre08.g374750	6.16625	7.56428	1.73422e-51	1.29017e-49
Cre14.g625600	6.24266	6.53682	2.18616e-51	1.61764e-49
Cre13.g602450	-8.33777	3.60044	2.45733e-51	1.80857e-49
Cre17.g714150	6.26626	6.33759	2.48552e-51	1.81958e-49
Cre12.g535300	6.32406	5.90725	3.03505e-51	2.21013e-49
Cre01.g037600	6.34968	5.7955	3.15038e-51	2.28203e-49
Cre06.g295450	-6.14165	6.86055	7.99432e-51	5.76051e-49
Cre16.g663900	-6.08743	7.48858	1.11693e-50	8.0064e-49
Cre06.g272650	-6.01107	9.25074	1.25413e-50	8.94328e-49
Cre16.g686750	6.40604	5.26436	1.56037e-50	1.10698e-48
Cre03.g177600	6.08721	7.36265	1.84124e-50	1.29954e-48
Cre03.g170250	6.34355	5.45858	2.17959e-50	1.5305e-48
Cre03.g156900	-6.00416	8.23017	4.10977e-50	2.8712e-48
Cre01.g034850	6.19855	5.95806	4.7793e-50	3.3221e-48
Cre12.g551650	-7.99789	3.56388	4.81768e-50	3.33195e-48
Cre03.g158000	-6.02045	7.60682	4.96336e-50	3.41554e-48
Cre13.g588201	-6.77811	4.40435	5.33288e-50	3.65157e-48
Cre01.g066917	-5.9561	10.7066	5.75097e-50	3.91835e-48
Cre02.g084400	5.98846	8.32385	7.98087e-50	5.41087e-48
Cre10.g419150	-6.52803	4.96261	9.77803e-50	6.59682e-48
Cre01.g011150	7.2207	3.84323	9.95085e-50	6.68066e-48
Cre12.g557050	-6.36029	5.19845	1.06965e-49	7.1464e-48
Cre06.g289400	6.31078	5.3064	1.16033e-49	7.71477e-48
Cre03.g168950	-6.78557	4.39685	1.72659e-49	1.14246e-47
Cre01.g015350	-5.94619	8.32021	1.98874e-49	1.30962e-47
Cre14.g616450	6.25886	5.3559	2.16542e-49	1.41917e-47
Cre09.g409901	5.90738	9.10419	2.39249e-49	1.56056e-47
Cre03.g169100	6.13918	5.80076	3.20543e-49	2.08096e-47
Cre06.g285600	6.14926	5.65552	4.61125e-49	2.97956e-47
Cre07.g323700	-8.9542	3.31773	5.34589e-49	3.43811e-47
Cre17.g739650	7.74193	3.27668	1.06693e-48	6.82984e-47
Cre02.g116700	5.90841	7.77445	1.08009e-48	6.8821e-47
Cre08.g375400	5.98262	6.60261	1.11985e-48	7.10255e-47
Cre02.g082500	-5.83423	9.02409	1.55057e-48	9.78921e-47
Cre02.g095137	5.8995	7.5384	1.76056e-48	1.10444e-46
Cre02.g082750	-5.91929	7.04112	1.76543e-48	1.10444e-46
Cre12.g530350	6.81448	3.97949	2.14042e-48	1.33297e-46
Cre11.g468359	5.82298	9.6573	2.24166e-48	1.38973e-46
Cre03.g191250	-5.79337	8.70426	5.46278e-48	3.37149e-46
Cre12.g527250	-5.83697	7.70665	6.41932e-48	3.94416e-46
Cre10.g443500	-6.80852	4.14702	7.31747e-48	4.47602e-46
Cre03.g160250	6.35774	4.50455	7.59217e-48	4.6235e-46
Cre10.g454250	-7.59659	3.42678	1.23588e-47	7.49315e-46
Cre14.g621700	5.85255	6.76408	2.01498e-47	1.21633e-45
Cre03.g200250	-5.83677	6.63726	2.0567e-47	1.23608e-45
Cre12.g530100	-6.205	4.85214	2.33873e-47	1.39947e-45
Cre17.g736511	7.28875	3.38246	2.63817e-47	1.57182e-45
Cre06.g296300	6.09652	5.03166	4.07273e-47	2.41607e-45
Cre17.g697300	5.79969	7.06921	4.23326e-47	2.50053e-45
Cre09.g388351	6.3816	4.18997	8.8032e-47	5.17771e-45
Cre03.g207100	7.3129	3.24953	1.39529e-46	8.17164e-45
Cre10.g422300	-5.91465	5.40012	1.58846e-46	9.26354e-45
Cre16.g654700	5.96399	5.28574	1.83879e-46	1.06781e-44
Cre07.g325500	-5.67003	8.43492	3.14223e-46	1.81708e-44
Cre10.g459650	5.7072	7.25255	3.22566e-46	1.85752e-44
Cre10.g421350	5.82409	5.81606	3.75465e-46	2.15314e-44
Cre01.g010864	-7.30829	3.35144	5.39394e-46	3.08037e-44
Cre06.g278129	-6.37779	4.06154	5.4991e-46	3.12744e-44
Cre16.g674065	5.9099	5.30557	5.82558e-46	3.29948e-44
Cre17.g733250	-6.3683	4.1283	6.11557e-46	3.44953e-44
Cre10.g433200	9.33688	2.57066	1.06871e-45	6.00354e-44
Cre17.g705500	5.58711	9.04007	1.26048e-45	7.05205e-44
Cre16.g694403	5.60491	7.65616	2.76736e-45	1.54199e-43
Cre10.g424775	-6.02051	4.48423	5.58015e-45	3.09676e-43
Cre12.g547100	-6.62668	3.769	7.29896e-45	4.03436e-43
Cre08.g376250	-9.34961	2.86374	8.27734e-45	4.55684e-43
Cre09.g393000	6.43819	3.74816	8.76554e-45	4.80638e-43
Cre17.g699750	5.55398	7.52086	1.14564e-44	6.2569e-43
Cre08.g376950	6.02701	4.39478	1.2088e-44	6.57576e-43
Cre01.g044800	5.49512	11.238	1.348e-44	7.30414e-43
Cre17.g727801	5.63625	6.05512	1.92588e-44	1.03945e-42
Cre05.g237800	-5.64123	6.02184	2.59517e-44	1.39521e-42
Cre08.g362600	-5.91356	4.58876	2.84745e-44	1.52488e-42
Cre12.g531900	-5.63615	5.76549	4.19464e-44	2.23763e-42
Cre10.g430200	7.00646	3.10392	4.24656e-44	2.25658e-42
Cre02.g093450	-5.69122	5.42861	4.48605e-44	2.37468e-42
Cre06.g300700	-5.55179	6.27484	4.52499e-44	2.38611e-42
Cre02.g095069	-5.889	4.50002	4.87498e-44	2.56086e-42
Cre02.g083550	-6.3642	3.69586	5.08741e-44	2.66228e-42
Cre02.g108700	11.3945	2.41765	5.15769e-44	2.68884e-42
Cre09.g399300	-6.95474	3.35598	5.3464e-44	2.7767e-42
Cre01.g009101	-5.88055	4.54241	5.40422e-44	2.79618e-42
Cre09.g393551	-7.67479	2.96203	5.81406e-44	2.99696e-42
Cre11.g476750	-5.43821	9.59056	6.03844e-44	3.10101e-42
Cre13.g580000	5.48468	7.53252	7.36481e-44	3.7681e-42
Cre16.g667250	-5.55157	6.47892	7.74891e-44	3.94994e-42
Cre05.g239700	5.52707	6.51007	9.22995e-44	4.68752e-42
Cre02.g077850	5.41626	9.84905	1.12403e-43	5.68753e-42
Cre06.g273050	-6.0026	4.19101	2.05746e-43	1.03724e-41
Cre03.g194450	-6.02601	4.03959	2.22426e-43	1.11724e-41
Cre12.g492600	-5.46272	6.90697	2.29081e-43	1.14649e-41
Cre12.g558900	-5.41399	8.06879	2.30701e-43	1.15041e-41
Cre03.g149350	5.53289	5.91573	2.7906e-43	1.38654e-41
Cre16.g678437	-5.78048	4.63567	4.23853e-43	2.09838e-41
Cre16.g694500	-5.60191	5.21369	6.8545e-43	3.38131e-41
Cre07.g351550	-5.55282	5.39822	9.49942e-43	4.66931e-41
Cre13.g562900	-5.58727	5.21767	1.24977e-42	6.10633e-41
Cre13.g564050	-6.18874	3.69664	1.25117e-42	6.10633e-41
Cre02.g087324	5.54835	5.34493	1.39847e-42	6.80111e-41
Cre16.g684827	5.47766	5.82674	1.53129e-42	7.42085e-41
Cre04.g214545	-5.85994	4.27333	1.57801e-42	7.62041e-41
Cre04.g222800	-5.35285	7.98274	1.65989e-42	7.98781e-41
Cre14.g611400	5.39908	6.36817	2.69475e-42	1.29226e-40
Cre17.g742250	5.41913	6.10525	2.93703e-42	1.40355e-40
Cre16.g672350	-5.53396	5.11888	3.01254e-42	1.43466e-40
Cre07.g355950	5.80312	4.24102	3.12393e-42	1.48257e-40
Cre06.g252913	8.32566	2.39607	3.50249e-42	1.65652e-40
Cre06.g257650	-8.34345	2.71766	3.86017e-42	1.81944e-40
Cre17.g708450	5.37161	6.53193	4.38542e-42	2.05995e-40
Cre12.g515950	-5.80153	4.28117	4.86001e-42	2.27511e-40
Cre06.g280475	5.40014	6.01067	5.54789e-42	2.58833e-40
Cre06.g256850	11.2098	2.2175	5.84418e-42	2.71735e-40
Cre01.g014200	-7.47322	2.76503	1.01656e-41	4.70123e-40
Cre16.g661300	5.48614	5.19837	1.01792e-41	4.70123e-40
Cre06.g278274	6.63995	3.01293	1.18556e-41	5.45714e-40
Cre06.g295250	-6.95805	3.0334	1.27762e-41	5.86129e-40
Cre10.g462816	-5.98071	3.73992	1.92311e-41	8.79327e-40
Cre17.g717900	5.22451	8.34465	1.94991e-41	8.88629e-40
Cre06.g257601	-5.20738	9.26209	2.57167e-41	1.16811e-39
Cre09.g394473	-5.20286	8.61595	2.9943e-41	1.35561e-39
Cre01.g008800	5.47378	4.92079	3.8686e-41	1.74569e-39
Cre03.g176961	5.53532	4.62077	5.36274e-41	2.41201e-39
Cre13.g586350	-5.75631	4.0315	6.28416e-41	2.81723e-39
Cre01.g031500	-5.31291	5.57617	6.63229e-41	2.96364e-39
Cre06.g251900	-5.48369	4.78371	6.72466e-41	2.99519e-39
Cre06.g310800	5.24036	6.8002	7.31253e-41	3.24653e-39
Cre03.g175926	5.19445	8.07704	7.98421e-41	3.53333e-39
Cre12.g546800	-5.72159	4.31117	8.55924e-41	3.77567e-39
Cre14.g623000	-5.34687	5.3367	9.66466e-41	4.24967e-39
Cre16.g678851	-6.84851	2.88848	1.05534e-40	4.62569e-39
Cre16.g663450	-5.20326	7.6384	1.06127e-40	4.63692e-39
Cre12.g548400	-5.14881	9.90311	1.26273e-40	5.49944e-39
Cre11.g477950	-5.34936	5.30509	1.26667e-40	5.49944e-39
Cre12.g498650	5.1497	8.28881	1.39549e-40	6.03964e-39
Cre06.g254550	5.252	6.14916	1.52483e-40	6.57874e-39
Cre04.g220850	5.14256	9.67877	1.53929e-40	6.62039e-39
Cre04.g221600	-7.19463	2.80224	1.80945e-40	7.75811e-39
Cre04.g222750	-5.13251	8.11133	2.11102e-40	9.02297e-39
Cre02.g095076	5.21445	6.52628	2.12021e-40	9.03419e-39
Cre06.g277200	-5.54265	4.5177	2.20951e-40	9.38565e-39
Cre04.g228950	5.32103	5.3742	2.30651e-40	9.76752e-39
Cre12.g483650	-5.40741	4.9564	2.33037e-40	9.8383e-39
Cre03.g158900	-5.18232	6.92495	2.41317e-40	1.01567e-38
Cre02.g082852	-6.9402	2.78425	2.9326e-40	1.23053e-38
Cre04.g214200	-6.12206	3.44362	3.59796e-40	1.50513e-38
Cre17.g709500	-6.73803	3.01026	4.82945e-40	2.01418e-38
Cre17.g700450	5.09349	8.78949	5.86086e-40	2.43695e-38
Cre17.g707000	5.73624	3.72912	6.23219e-40	2.58355e-38
Cre06.g284250	-5.61495	4.1627	7.49689e-40	3.09849e-38
Cre05.g242000	-5.14424	6.8711	8.53263e-40	3.50898e-38
Cre09.g402330	5.12981	7.09363	8.54108e-40	3.50898e-38
Cre16.g666300	5.14063	6.75835	9.33959e-40	3.82562e-38
Cre14.g621650	-5.08939	7.88294	1.10421e-39	4.50955e-38
Cre17.g707350	-5.09832	7.82189	1.1105e-39	4.52184e-38
Cre10.g442800	5.15169	6.37877	1.16483e-39	4.72907e-38
Cre03.g212081	5.10924	7.06891	1.41406e-39	5.72405e-38
Cre10.g420550	-6.20368	3.26315	1.55818e-39	6.28892e-38
Cre06.g278089	-5.9371	3.46128	1.77507e-39	7.12317e-38
Cre06.g259500	5.2733	5.08982	1.77523e-39	7.12317e-38
Cre01.g042100	5.68895	3.68991	1.787e-39	7.14958e-38
Cre01.g045902	-5.30648	4.79367	1.92802e-39	7.69139e-38
Cre02.g087750	5.25794	5.11837	2.15351e-39	8.56613e-38
Cre12.g551950	-5.12721	6.06441	2.51083e-39	9.95866e-38
Cre10.g433250	7.65058	2.25187	2.69411e-39	1.06549e-37
Cre02.g084350	-5.29987	4.95671	2.72e-39	1.07265e-37
Cre16.g687742	5.18995	5.5466	2.769e-39	1.08885e-37
Cre01.g005950	-5.13322	6.11157	2.85114e-39	1.11796e-37
Cre01.g016514	-5.15011	5.68084	3.96823e-39	1.55156e-37
Cre06.g296700	5.02104	8.31957	4.10463e-39	1.60034e-37
Cre17.g700950	5.12457	5.9652	5.03509e-39	1.95757e-37
Cre03.g175351	-5.37187	4.71012	5.55772e-39	2.15467e-37
Cre13.g590626	5.63844	3.64704	5.6721e-39	2.19284e-37
Cre07.g349750	5.05183	6.94969	7.30276e-39	2.81535e-37
Cre06.g291500	5.15418	5.56093	7.38414e-39	2.83877e-37
Cre17.g735450	5.0769	6.3548	7.92114e-39	3.03673e-37
Cre13.g587300	5.31464	4.51658	8.46356e-39	3.23566e-37
Cre02.g095600	-5.51021	4.02346	8.72763e-39	3.32738e-37
Cre02.g079450	4.98709	9.34653	9.05158e-39	3.44135e-37
Cre14.g623125	5.16185	5.36091	9.32442e-39	3.53532e-37
Cre02.g077976	5.77453	3.34742	9.51962e-39	3.59941e-37
Cre12.g528614	5.18962	5.09243	1.04584e-38	3.94354e-37
Cre07.g334550	-4.97766	8.84879	1.06499e-38	4.00477e-37
Cre07.g330750	4.97847	9.16278	1.14916e-38	4.30951e-37
Cre13.g583050	-6.00717	3.22913	1.16175e-38	4.34487e-37
Cre12.g561000	-5.56119	3.77724	1.23458e-38	4.60473e-37
Cre12.g494650	-5.46247	4.1463	1.24414e-38	4.62786e-37
Cre12.g522500	-5.16977	5.03298	1.24791e-38	4.62938e-37
Cre01.g001400	5.01816	7.20507	1.26044e-38	4.66327e-37
Cre09.g395806	-5.6499	3.58539	1.63533e-38	6.0322e-37
Cre06.g300650	-7.9354	2.30528	1.63921e-38	6.0322e-37
Cre01.g046652	-5.13576	5.45604	1.74976e-38	6.42187e-37
Cre16.g659800	-5.22364	4.76298	1.98539e-38	7.26726e-37
Cre06.g303300	-5.22928	4.93041	2.07565e-38	7.5775e-37
Cre07.g325734	-5.0498	5.82415	2.92269e-38	1.06415e-36
Cre07.g348750	-7.91056	2.28127	3.01459e-38	1.09472e-36
Cre03.g197750	-6.13705	3.09915	3.47234e-38	1.25763e-36
Cre10.g466850	-6.33482	2.72682	3.85231e-38	1.39159e-36
Cre02.g111450	-4.99262	6.54874	3.8785e-38	1.39738e-36
Cre11.g467540	6.55113	2.49322	4.44992e-38	1.59907e-36
Cre03.g143987	5.53842	3.6222	5.07488e-38	1.81889e-36
Cre09.g402515	5.47482	3.71453	5.22374e-38	1.86739e-36
Cre08.g385951	5.01245	6.05084	6.07434e-38	2.16583e-36
Cre12.g547351	5.08738	5.29837	6.33253e-38	2.25206e-36
Cre02.g141986	5.63213	3.42078	7.20919e-38	2.55722e-36
Cre01.g016500	-5.01323	5.816	7.28265e-38	2.57664e-36
Cre16.g682050	-5.83585	3.20085	7.43843e-38	2.625e-36
Cre01.g030100	5.02695	5.7495	8.22345e-38	2.89461e-36
Cre07.g330250	-4.89249	9.27606	9.93828e-38	3.4893e-36
Cre03.g197300	4.94487	6.90435	1.07484e-37	3.76414e-36
Cre09.g401293	4.9202	7.64183	1.13789e-37	3.97481e-36
Cre12.g560750	-6.59878	2.68359	1.17189e-37	4.08322e-36
Cre01.g043250	-5.71828	3.2948	1.39258e-37	4.83993e-36
Cre01.g012650	5.67644	3.24396	1.40032e-37	4.85456e-36
Cre13.g572401	-4.92296	7.23051	1.44933e-37	5.01183e-36
Cre11.g479100	-5.57305	3.73752	1.48545e-37	5.12389e-36
Cre12.g508750	-4.8715	9.81021	1.76516e-37	6.07348e-36
Cre03.g203569	5.14176	4.61629	1.84198e-37	6.32199e-36
Cre02.g077550	4.87098	9.33215	1.8675e-37	6.39362e-36
Cre01.g012750	5.05018	5.13686	2.19107e-37	7.46728e-36
Cre12.g523000	5.00735	5.47418	2.19195e-37	7.46728e-36
Cre06.g258800	4.85771	12.1896	2.47737e-37	8.41878e-36
Cre17.g715250	-4.88492	7.69214	2.55205e-37	8.65119e-36
Cre01.g014250	-5.09792	4.89558	2.6057e-37	8.81137e-36
Cre12.g536200	5.17307	4.39817	2.73097e-37	9.19422e-36
Cre10.g436550	-4.85498	10.7103	2.73228e-37	9.19422e-36
Cre06.g270150	4.98185	5.63934	2.95686e-37	9.92567e-36
Cre06.g263200	4.97784	5.63958	3.10793e-37	1.04074e-35
Cre16.g679669	-5.1269	4.64227	3.41848e-37	1.14195e-35
Cre16.g676700	4.84763	8.67246	3.55561e-37	1.18489e-35
Cre15.g634650	-5.01654	5.44946	3.64257e-37	1.21094e-35
Cre02.g078777	-5.84124	3.18071	3.68177e-37	1.22102e-35
Cre04.g211850	-5.63293	3.52948	3.70694e-37	1.22641e-35
Cre16.g659250	4.90735	6.58122	3.90518e-37	1.2889e-35
Cre12.g487700	-5.30412	4.14035	3.92491e-37	1.29231e-35
Cre01.g009400	6.36962	2.48267	4.09465e-37	1.34498e-35
Cre04.g217350	5.0214	5.0502	4.5106e-37	1.47808e-35
Cre03.g183750	-5.04083	4.91714	5.0656e-37	1.656e-35
Cre04.g215050	-5.13047	4.34137	6.51127e-37	2.12357e-35
Cre16.g655150	-5.78626	3.07511	6.64715e-37	2.16276e-35
Cre06.g290300	-6.26591	2.67236	7.40944e-37	2.4051e-35
Cre08.g359250	-5.28803	3.78162	7.53749e-37	2.4409e-35
Cre09.g399250	-4.93127	5.42056	9.76926e-37	3.1562e-35
Cre02.g142650	4.82438	7.69973	1.24461e-36	4.01162e-35
Cre10.g426600	-5.18429	4.38134	1.29903e-36	4.17723e-35
Cre15.g639503	-5.5187	3.28119	1.38883e-36	4.45557e-35
Cre03.g199535	-4.79101	8.2894	1.56548e-36	5.01061e-35
Cre14.g620702	-4.8117	7.35602	1.6558e-36	5.28742e-35
Cre12.g497300	-4.78551	8.01403	1.66463e-36	5.30331e-35
Cre08.g382200	5.25712	3.78698	1.94677e-36	6.17696e-35
Cre13.g588271	5.39278	3.48814	1.94783e-36	6.17696e-35
Cre16.g659900	-4.94736	4.91346	2.48235e-36	7.85394e-35
Cre06.g286250	-4.93499	5.14512	3.23299e-36	1.02054e-34
Cre04.g225301	-5.6909	3.17347	3.32956e-36	1.04862e-34
Cre09.g413533	5.70397	2.94944	3.40332e-36	1.06886e-34
Cre10.g463500	-4.88826	5.77674	3.40934e-36	1.06886e-34
Cre09.g403250	-5.06709	4.25732	3.83402e-36	1.19926e-34
Cre07.g336900	4.81466	6.59553	3.91567e-36	1.22203e-34
Cre12.g546500	-4.91119	5.17657	4.69155e-36	1.46085e-34
Cre02.g102200	4.74931	7.90906	4.89142e-36	1.51965e-34
Cre05.g236850	-6.46037	2.53653	4.94269e-36	1.53212e-34
Cre17.g710000	5.55041	3.06185	5.1639e-36	1.5971e-34
Cre02.g083500	-5.63149	2.99253	5.70469e-36	1.7604e-34
Cre16.g679051	5.64691	2.96865	6.90414e-36	2.12576e-34
Cre16.g655050	-4.81881	6.0241	7.30931e-36	2.24549e-34
Cre16.g661000	-4.89346	5.24642	7.42448e-36	2.27579e-34
Cre09.g394200	4.72379	12.2591	7.88118e-36	2.41042e-34
Cre02.g074800	4.91281	4.96859	8.8125e-36	2.68928e-34
Cre10.g434650	4.7491	7.52832	9.21108e-36	2.80469e-34
Cre16.g686350	-5.83672	2.88472	9.43368e-36	2.86613e-34
Cre07.g338950	4.77359	6.56625	1.11477e-35	3.37942e-34
Cre01.g003950	-4.74544	7.58745	1.16818e-35	3.53354e-34
Cre17.g707600	4.73343	7.42308	1.49406e-35	4.50938e-34
Cre02.g108601	-5.64364	3.14783	1.67936e-35	5.05754e-34
Cre08.g365600	-5.15163	3.78114	1.80563e-35	5.42597e-34
Cre17.g746997	4.69683	8.19078	1.82151e-35	5.46175e-34
Cre03.g152600	4.7438	6.65226	2.07548e-35	6.20975e-34
Cre11.g475750	-5.6119	2.9837	2.14177e-35	6.39418e-34
Cre03.g176500	-5.17939	3.57376	2.28007e-35	6.79234e-34
Cre13.g582713	4.7407	6.55636	2.45493e-35	7.29745e-34
Cre03.g199800	4.67833	9.10058	2.72695e-35	8.08858e-34
Cre01.g010900	-4.67488	10.9953	2.78599e-35	8.24594e-34
Cre03.g176350	-4.95964	4.5513	3.26668e-35	9.64792e-34
Cre09.g403400	4.81561	5.29243	3.34486e-35	9.85767e-34
Cre16.g668600	-4.84673	5.15313	4.43237e-35	1.30348e-33
Cre14.g616700	4.71125	6.61175	4.45072e-35	1.30608e-33
Cre02.g145050	-5.2597	3.37636	4.56446e-35	1.33661e-33
Cre08.g377150	-5.26465	3.54732	4.58526e-35	1.33985e-33
Cre04.g223250	-5.41977	3.13811	5.68917e-35	1.6589e-33
Cre01.g033200	-5.40633	3.39848	5.73564e-35	1.66891e-33
Cre16.g662650	-5.87176	2.70076	9.14957e-35	2.65666e-33
Cre03.g209841	-5.52908	3.00657	9.41007e-35	2.72654e-33
Cre04.g217945	-5.23237	3.57171	9.46711e-35	2.73731e-33
Cre16.g677900	-5.60706	2.92293	1.01933e-34	2.94108e-33
Cre09.g400886	4.97405	4.01565	1.07962e-34	3.10853e-33
Cre12.g535250	-4.90815	4.3234	1.08334e-34	3.11275e-33
Cre04.g223500	-4.7591	5.32678	1.105e-34	3.16836e-33
Cre10.g466500	-4.62333	8.5096	1.15087e-34	3.29303e-33
Cre13.g570851	-4.62025	9.71073	1.15573e-34	3.30006e-33
Cre12.g542100	-4.89746	4.57655	1.29091e-34	3.67844e-33
Cre17.g716750	-4.72116	5.82385	1.32509e-34	3.76803e-33
Cre07.g325719	-4.89422	4.68078	1.44763e-34	4.108e-33
Cre16.g684939	4.67998	6.28446	1.46415e-34	4.1463e-33
Cre12.g557900	4.60409	9.0512	1.82644e-34	5.16165e-33
Cre03.g190250	-6.40362	2.26299	1.95108e-34	5.50261e-33
Cre03.g201417	4.65052	6.63267	2.07142e-34	5.83006e-33
Cre06.g261200	-5.55728	2.97191	2.25565e-34	6.33562e-33
Cre03.g182551	-4.5929	10.2672	2.27058e-34	6.36456e-33
Cre06.g294150	4.77131	4.9312	2.44488e-34	6.83919e-33
Cre12.g551552	-6.56761	2.18027	2.51535e-34	7.02207e-33
Cre06.g267750	4.62602	6.90572	3.11338e-34	8.67398e-33
Cre17.g706150	-6.12227	2.37511	3.24701e-34	9.02799e-33
Cre07.g321750	-4.62033	7.18492	3.35613e-34	9.31259e-33
Cre09.g389200	-5.59998	2.83489	3.39075e-34	9.38972e-33
Cre12.g489000	4.65109	6.08123	3.57516e-34	9.88051e-33
Cre10.g462783	-6.82835	2.16617	3.72569e-34	1.02759e-32
Cre03.g153250	-5.62927	2.90582	4.55459e-34	1.2537e-32
Cre13.g588950	4.61247	6.59889	5.45039e-34	1.49728e-32
Cre13.g602650	-4.67623	5.5408	5.83062e-34	1.59854e-32
Cre01.g039450	5.30073	2.99565	6.00736e-34	1.64372e-32
Cre11.g467850	-5.50339	2.81255	6.14519e-34	1.6781e-32
Cre16.g684861	-8.25822	1.78544	6.22538e-34	1.69344e-32
Cre01.g009350	4.62095	6.26366	6.22596e-34	1.69344e-32
Cre07.g332950	4.58763	7.06652	6.88923e-34	1.87015e-32
Cre11.g467800	-6.09406	2.33569	8.70325e-34	2.35793e-32
Cre01.g038500	-5.55431	2.79092	1.03032e-33	2.78591e-32
Cre11.g468600	4.62608	5.77329	1.0839e-33	2.92503e-32
Cre12.g523026	4.59482	6.27351	1.16993e-33	3.15103e-32
Cre08.g359350	-4.52816	8.56302	1.28224e-33	3.44676e-32
Cre01.g003200	-5.15692	3.27592	1.38453e-33	3.71448e-32
Cre12.g542202	-5.77601	2.64285	1.4381e-33	3.85069e-32
Cre03.g145807	-5.82755	2.37817	1.44484e-33	3.86124e-32
Cre04.g213950	-5.33227	3.01347	1.48463e-33	3.95987e-32
Cre07.g335300	-4.65863	5.04607	1.4949e-33	3.97955e-32
Cre03.g170550	5.1202	3.22443	1.69656e-33	4.50767e-32
Cre13.g606700	-4.75043	4.55176	1.72563e-33	4.57607e-32
Cre14.g631750	4.66079	5.1555	1.83069e-33	4.84535e-32
Cre06.g251350	4.7087	4.68692	2.0156e-33	5.32451e-32
Cre16.g684022	-4.71093	4.94139	2.36653e-33	6.23956e-32
Cre10.g460150	-6.71112	2.01091	2.5014e-33	6.58255e-32
Cre04.g212500	-4.75351	4.28954	2.65712e-33	6.97899e-32
Cre03.g155750	4.49926	8.25402	2.79203e-33	7.31938e-32
Cre13.g572450	-4.70596	4.7735	2.79917e-33	7.32414e-32
Cre02.g088500	-4.83573	4.04006	2.81247e-33	7.34497e-32
Cre04.g227050	4.63041	5.19892	2.93209e-33	7.64287e-32
Cre17.g736437	4.6483	5.00419	3.21652e-33	8.36842e-32
Cre11.g467627	-4.9118	3.96467	3.35065e-33	8.70094e-32
Cre02.g095650	-4.75585	4.32169	3.39927e-33	8.81057e-32
Cre04.g214600	4.91764	3.57191	3.7227e-33	9.6202e-32
Cre01.g013350	-4.51835	7.12378	3.72562e-33	9.6202e-32
Cre12.g540700	-4.72656	4.62913	4.50163e-33	1.16022e-31
Cre11.g467736	4.64897	4.85655	4.51998e-33	1.16278e-31
Cre03.g154700	-5.95845	2.38686	4.75121e-33	1.21998e-31
Cre07.g325736	-4.52546	6.64042	4.7812e-33	1.22539e-31
Cre14.g616050	4.66357	4.67586	5.11332e-33	1.30808e-31
Cre03.g201550	4.53664	6.23177	5.14924e-33	1.31482e-31
Cre06.g307500	-4.4702	10.8261	5.31118e-33	1.35366e-31
Cre12.g557700	-4.96667	3.56298	5.46237e-33	1.38962e-31
Cre17.g721350	5.46744	2.56994	5.62063e-33	1.42725e-31
Cre08.g366900	4.66135	4.7311	5.76791e-33	1.46195e-31
Cre07.g325733	-8.16199	1.69277	5.90184e-33	1.49314e-31
Cre02.g079650	4.51125	6.68942	5.91914e-33	1.49477e-31
Cre06.g259550	4.59881	5.14514	7.05329e-33	1.77792e-31
Cre01.g008350	4.50217	6.58828	8.25302e-33	2.07653e-31
Cre01.g037900	-5.11839	3.26443	8.28199e-33	2.08002e-31
Cre14.g625000	-6.11501	2.17692	9.4431e-33	2.36731e-31
Cre12.g552400	4.58457	5.17509	9.89396e-33	2.47583e-31
Cre02.g095140	-4.48893	6.55192	1.06602e-32	2.66273e-31
Cre13.g572500	-4.87186	3.76893	1.13442e-32	2.82845e-31
Cre08.g381050	-4.57246	5.04282	1.16048e-32	2.88818e-31
Cre08.g360150	-4.86863	3.66627	1.16343e-32	2.89031e-31
Cre12.g501950	4.50741	6.11343	1.22369e-32	3.03454e-31
Cre01.g029700	4.43153	8.37262	1.55509e-32	3.8494e-31
Cre08.g362900	-4.63153	4.76171	1.79836e-32	4.4436e-31
Cre16.g651950	-5.78717	2.38749	1.9408e-32	4.78696e-31
Cre12.g513950	-4.48535	5.9901	2.02097e-32	4.97578e-31
Cre09.g391801	4.41647	9.83022	2.08631e-32	5.12747e-31
Cre17.g724300	-4.41195	9.31144	2.2952e-32	5.63081e-31
Cre02.g095128	-4.76695	3.9915	2.41863e-32	5.92307e-31
Cre12.g513900	-4.60198	4.67121	2.42808e-32	5.93564e-31
Cre02.g118650	4.69617	4.13649	2.46802e-32	6.02259e-31
Cre06.g267300	-5.48104	2.66685	2.53236e-32	6.16866e-31
Cre12.g510800	-4.45526	6.4853	2.71223e-32	6.59513e-31
Cre13.g583400	-4.58472	4.69646	2.76237e-32	6.7052e-31
Cre07.g346900	4.40824	7.77247	2.95437e-32	7.15864e-31
Cre16.g669450	-4.9321	3.63958	3.94244e-32	9.53598e-31
Cre14.g610400	-4.92959	3.33665	4.26623e-32	1.03011e-30
Cre14.g618050	-5.11037	3.04997	4.45672e-32	1.07422e-30
Cre15.g636050	-4.7278	3.93361	4.55882e-32	1.09691e-30
Cre03.g174750	-4.71402	4.24865	4.61728e-32	1.10903e-30
Cre11.g467724	-4.69604	4.17432	5.2807e-32	1.26617e-30
Cre16.g677850	-4.57459	4.72972	5.38576e-32	1.28912e-30
Cre01.g022500	-4.95368	3.21588	6.15269e-32	1.47013e-30
Cre15.g635350	-4.80464	3.53575	6.42927e-32	1.53355e-30
Cre02.g107256	4.90109	3.22245	6.81879e-32	1.62365e-30
Cre02.g087700	-4.44962	5.50557	7.0235e-32	1.66951e-30
Cre01.g037850	-4.36982	7.77954	7.22694e-32	1.7149e-30
Cre16.g680790	4.37338	7.5179	7.38021e-32	1.74826e-30
Cre12.g495900	-4.83298	3.5687	8.50592e-32	2.01146e-30
Cre07.g351600	-5.18307	2.81745	9.05097e-32	2.13668e-30
Cre06.g294750	-4.4287	6.04253	9.30565e-32	2.19304e-30
Cre03.g183400	-4.57207	4.45442	1.02121e-31	2.40255e-30
Cre12.g484000	-4.3567	7.90522	1.05324e-31	2.47367e-30
Cre03.g155550	4.39515	6.56577	1.16512e-31	2.73178e-30
Cre03.g186000	-4.78381	3.69778	1.19572e-31	2.79875e-30
Cre17.g696950	4.49981	4.93244	1.24331e-31	2.90522e-30
Cre10.g440050	-4.35164	7.51042	1.25687e-31	2.93192e-30
Cre08.g366050	-5.33793	2.68497	1.28196e-31	2.98539e-30
Cre13.g569700	-4.61121	4.1515	1.40646e-31	3.26979e-30
Cre10.g442600	4.36755	7.21512	1.50819e-31	3.50038e-30
Cre01.g011901	4.48777	4.90732	1.51149e-31	3.50212e-30
Cre16.g682100	-4.48141	5.11069	1.54251e-31	3.568e-30
Cre08.g365632	-4.379	6.5419	1.61918e-31	3.73906e-30
Cre06.g295400	-4.45928	5.47855	1.63899e-31	3.77845e-30
Cre03.g172000	-4.36991	6.56889	1.70432e-31	3.92249e-30
Cre12.g512300	-4.3616	6.63918	1.84655e-31	4.24275e-30
Cre16.g659050	-4.50536	4.89646	2.27327e-31	5.21451e-30
Cre13.g569600	-4.82267	3.55111	2.28416e-31	5.23076e-30
Cre09.g394250	4.42243	5.44937	2.36364e-31	5.40378e-30
Cre06.g305850	4.4248	5.32451	2.59901e-31	5.93204e-30
Cre08.g362100	-4.35505	6.95235	2.81585e-31	6.41631e-30
Cre16.g686285	-4.42995	5.44892	3.10302e-31	7.05899e-30
Cre12.g536412	4.47228	4.74624	3.31887e-31	7.53756e-30
Cre07.g354750	4.72463	3.52076	3.45618e-31	7.83647e-30
Cre14.g632759	-5.83214	2.09645	3.53375e-31	7.99917e-30
Cre02.g109100	4.36803	6.0707	3.60923e-31	8.15661e-30
Cre06.g256800	7.97988	1.19698	3.68584e-31	8.31609e-30
Cre07.g349200	-4.39538	5.65835	3.71077e-31	8.35865e-30
Cre09.g402293	-4.58556	3.88624	3.71709e-31	8.35919e-30
Cre09.g393150	-4.35768	6.19675	4.20733e-31	9.44624e-30
Cre07.g344950	-4.29426	9.31236	4.51339e-31	1.01169e-29
Cre17.g726400	-5.6462	2.41456	4.53893e-31	1.01576e-29
Cre12.g554100	-7.22745	1.61989	4.73298e-31	1.05747e-29
Cre16.g677100	4.39843	5.32362	5.04171e-31	1.12462e-29
Cre16.g650425	-4.40491	5.03563	5.2276e-31	1.1642e-29
Cre10.g452100	-4.2921	7.99057	5.35958e-31	1.19166e-29
Cre06.g267600	-4.34383	6.25742	5.90218e-31	1.31019e-29
Cre16.g669452	-7.28417	1.70481	5.91879e-31	1.31176e-29
Cre01.g024800	4.38529	5.3565	6.20432e-31	1.37283e-29
Cre10.g433500	4.8893	2.99706	6.39581e-31	1.41293e-29
Cre04.g221000	-4.86509	3.06533	6.85907e-31	1.51284e-29
Cre12.g536425	4.64885	3.59038	7.97822e-31	1.75687e-29
Cre12.g559555	-4.63902	3.69158	1.0225e-30	2.24803e-29
Cre17.g703126	4.38121	5.09144	1.20126e-30	2.63683e-29
Cre05.g232752	-4.74824	3.35413	1.21933e-30	2.67224e-29
Cre06.g303200	4.32769	5.67879	1.44009e-30	3.15103e-29
Cre04.g223350	-4.35604	5.58188	1.65727e-30	3.62048e-29
Cre06.g274050	-4.42877	4.7436	1.70314e-30	3.71479e-29
Cre17.g725500	-4.23567	8.42052	2.1327e-30	4.64436e-29
Cre06.g294650	-4.23488	8.57134	2.17074e-30	4.71973e-29
Cre10.g433476	4.53632	3.86038	2.19473e-30	4.76437e-29
Cre16.g676150	-4.338	5.24474	2.30784e-30	5.00202e-29
Cre07.g326550	-4.42855	4.52585	2.39917e-30	5.1918e-29
Cre02.g081250	-4.26019	6.53076	2.80558e-30	6.06173e-29
Cre10.g426900	-5.17872	2.52213	2.96748e-30	6.40147e-29
Cre12.g540351	4.3749	4.7881	2.98948e-30	6.43883e-29
Cre16.g655100	-4.63874	3.62867	3.13065e-30	6.73235e-29
Cre08.g377100	-6.77002	1.72328	3.13646e-30	6.73433e-29
Cre09.g393469	4.33092	5.19696	3.16253e-30	6.77973e-29
Cre01.g016600	4.46462	4.14897	3.33889e-30	7.14668e-29
Cre17.g703101	4.36565	4.75399	3.49982e-30	7.47951e-29
Cre05.g233900	-4.29798	5.64645	3.57615e-30	7.63079e-29
Cre09.g406000	-5.0108	2.63329	3.70961e-30	7.9033e-29
Cre16.g662750	4.25066	6.5316	3.89577e-30	8.28709e-29
Cre02.g089450	4.26059	6.23808	3.94705e-30	8.38321e-29
Cre07.g346450	-4.64406	3.39627	4.14181e-30	8.78333e-29
Cre04.g221301	-4.47053	3.94907	4.27757e-30	9.05727e-29
Cre06.g259450	-5.6244	2.05447	4.62479e-30	9.77741e-29
Cre12.g507800	4.24898	6.16468	5.48513e-30	1.15785e-28
Cre16.g693601	4.22998	6.74656	5.53985e-30	1.16761e-28
Cre11.g477000	4.25393	6.08927	5.61346e-30	1.18132e-28
Cre06.g296200	-4.36312	4.81558	6.6965e-30	1.40708e-28
Cre07.g323750	-6.13985	1.76909	7.22771e-30	1.51639e-28
Cre06.g305800	4.42088	4.1126	7.24429e-30	1.51755e-28
Cre10.g420350	-4.18253	8.94456	7.69211e-30	1.60891e-28
Cre02.g084250	4.18874	7.14971	7.97802e-30	1.66618e-28
Cre03.g200200	4.25367	5.73846	8.1558e-30	1.70073e-28
Cre16.g659850	-4.6255	3.20029	1.00795e-29	2.0987e-28
Cre07.g342700	4.21309	6.48777	1.00969e-29	2.09915e-28
Cre09.g389578	-5.26793	2.33812	1.08381e-29	2.24985e-28
Cre12.g560900	-4.3504	4.54252	1.16897e-29	2.42297e-28
Cre04.g221500	-4.94706	2.46711	1.21762e-29	2.52001e-28
Cre09.g406150	4.23049	5.77858	1.31317e-29	2.71368e-28
Cre16.g661750	-7.91852	1.47198	1.55366e-29	3.20586e-28
Cre01.g012550	4.7133	2.98441	1.64624e-29	3.39179e-28
Cre16.g692650	4.18837	6.44894	1.86962e-29	3.84628e-28
Cre17.g740390	-10.1389	1.23872	1.89307e-29	3.88871e-28
Cre12.g550702	4.18934	6.29566	2.15106e-29	4.41207e-28
Cre14.g619050	4.21128	5.63042	2.62626e-29	5.37876e-28
Cre09.g407120	-4.42339	3.9758	2.76868e-29	5.66202e-28
Cre08.g373500	-4.86733	2.76615	2.77606e-29	5.66868e-28
Cre16.g649300	4.20056	5.70343	2.85542e-29	5.81847e-28
Cre10.g452800	-4.12921	9.74188	2.85787e-29	5.81847e-28
Cre04.g214000	-4.38363	3.93207	2.9491e-29	5.99533e-28
Cre16.g689700	-4.61586	3.40406	3.00233e-29	6.09455e-28
Cre13.g573400	-4.12695	7.49218	3.14804e-29	6.38093e-28
Cre13.g568000	4.17194	6.26458	3.2641e-29	6.60644e-28
Cre13.g573250	-4.12487	8.9925	3.29319e-29	6.65554e-28
Cre10.g436050	-4.12159	8.2868	3.52737e-29	7.11836e-28
Cre13.g590500	-4.11725	11.6663	3.62616e-29	7.307e-28
Cre11.g467684	-5.33608	2.18685	4.17115e-29	8.39292e-28
Cre02.g142750	4.21716	5.19987	4.18662e-29	8.41175e-28
Cre01.g012600	-5.02769	2.45415	4.50639e-29	9.04103e-28
Cre12.g519050	-4.22867	4.98203	4.75549e-29	9.5269e-28
Cre06.g296750	4.13482	6.86505	5.29735e-29	1.0597e-27
Cre03.g181250	-4.45868	3.70959	5.49412e-29	1.09747e-27
Cre12.g560950	-4.10123	8.96772	5.5269e-29	1.10149e-27
Cre08.g375301	-10.093	1.19431	5.53025e-29	1.10149e-27
Cre10.g449138	-5.31239	2.01318	5.74232e-29	1.14208e-27
Cre09.g396300	-4.14855	6.63145	6.02471e-29	1.19651e-27
Cre17.g712300	-4.2291	4.83752	6.27347e-29	1.24316e-27
Cre01.g038550	-4.88782	2.66623	6.27768e-29	1.24316e-27
Cre09.g403700	4.44352	3.5041	6.49528e-29	1.2844e-27
Cre04.g215952	-6.27708	1.5951	6.71612e-29	1.32617e-27
Cre09.g399402	-4.36782	3.99057	7.64908e-29	1.50823e-27
Cre08.g368300	4.17297	5.46898	7.74583e-29	1.52512e-27
Cre01.g045200	-4.15279	5.35862	8.15519e-29	1.60343e-27
Cre04.g218200	4.15379	5.70095	8.69744e-29	1.7076e-27
Cre01.g016001	-5.73027	1.80848	9.01268e-29	1.76697e-27
Cre02.g118600	-4.27042	4.40434	9.40942e-29	1.84213e-27
Cre11.g468250	-4.71312	3.06062	9.6361e-29	1.88383e-27
Cre11.g467780	-5.39881	1.99165	1.02215e-28	1.99544e-27
Cre14.g632767	-4.65171	2.742	1.16401e-28	2.26916e-27
Cre02.g109650	-4.23904	4.42054	1.33341e-28	2.59571e-27
Cre14.g613501	-4.94784	2.45024	1.37595e-28	2.67475e-27
Cre01.g048102	-4.37745	3.87123	1.38858e-28	2.69548e-27
Cre03.g155300	4.0644	8.28072	1.49605e-28	2.90002e-27
Cre02.g095750	-4.46361	3.5332	1.50126e-28	2.90603e-27
Cre02.g104850	-4.35881	3.93491	1.59601e-28	3.08509e-27
Cre03.g210737	-4.38139	3.60111	1.63214e-28	3.15051e-27
Cre14.g610850	-5.32731	2.0745	1.8695e-28	3.60362e-27
Cre03.g202950	-4.0565	7.67044	1.93344e-28	3.72167e-27
Cre05.g240850	-4.17594	4.80717	2.0057e-28	3.85537e-27
Cre17.g721500	-4.04371	9.63419	2.30933e-28	4.43282e-27
Cre11.g482650	4.04598	7.48008	2.55501e-28	4.89758e-27
Cre09.g410800	4.44987	3.19682	2.62269e-28	5.02032e-27
Cre10.g456150	-4.13165	5.1455	2.64379e-28	5.05368e-27
Cre08.g381075	-4.76307	2.63925	2.85254e-28	5.44514e-27
Cre12.g510050	-4.03655	8.84456	2.90428e-28	5.53623e-27
Cre01.g022200	4.07349	6.4837	2.9168e-28	5.55242e-27
Cre11.g467674	4.09983	5.69498	3.13891e-28	5.96696e-27
Cre16.g660470	-4.93478	2.24798	3.27547e-28	6.21798e-27
Cre06.g258600	-4.28358	3.85215	3.34638e-28	6.34383e-27
Cre12.g532850	5.62121	1.58036	3.52079e-28	6.66529e-27
Cre10.g426850	-4.73757	2.5971	3.63368e-28	6.86956e-27
Cre17.g706600	4.02778	8.06109	3.77266e-28	7.12251e-27
Cre02.g108200	-4.4837	3.05868	3.83265e-28	7.22586e-27
Cre07.g325731	4.07396	6.05047	4.1861e-28	7.88143e-27
Cre07.g328200	-4.15423	4.847	4.49256e-28	8.44687e-27
Cre16.g652800	-4.15333	5.00037	5.05941e-28	9.49968e-27
Cre10.g449127	-5.41095	1.86414	5.28771e-28	9.91482e-27
Cre10.g435800	-4.00943	9.31767	5.31632e-28	9.9549e-27
Cre12.g494600	-5.21544	2.08389	5.45822e-28	1.02067e-26
Cre12.g486300	-4.00728	9.01345	5.63802e-28	1.05286e-26
Cre11.g467673	4.03823	6.68273	5.86403e-28	1.09359e-26
Cre14.g619250	4.0058	9.41222	5.93921e-28	1.10611e-26
Cre06.g295826	4.10495	5.13551	6.22832e-28	1.15838e-26
Cre16.g694550	4.27028	3.78621	6.94404e-28	1.28975e-26
Cre14.g615224	-4.88043	2.38574	7.08774e-28	1.31467e-26
Cre06.g269050	-4.01425	6.93314	9.42483e-28	1.74581e-26
Cre10.g456600	4.04142	5.99738	9.47931e-28	1.75355e-26
Cre02.g082450	-4.70438	2.74915	9.75852e-28	1.80277e-26
Cre02.g141806	4.06514	5.43239	9.85538e-28	1.8178e-26
Cre04.g227700	-5.23877	1.95362	9.86628e-28	1.8178e-26
Cre10.g429650	-5.61078	1.70852	1.03625e-27	1.90668e-26
Cre12.g545750	4.06466	5.41081	1.04073e-27	1.91236e-26
Cre05.g234642	4.12174	4.6916	1.0729e-27	1.96885e-26
Cre17.g709700	4.08408	5.0697	1.07833e-27	1.97618e-26
Cre06.g256900	9.83271	0.84771	1.09774e-27	2.00907e-26
Cre02.g077150	-4.18306	3.88452	1.18603e-27	2.16777e-26
Cre06.g265900	-4.82703	2.40332	1.20792e-27	2.20485e-26
Cre12.g487100	-4.13794	4.53354	1.21824e-27	2.22074e-26
Cre09.g399886	4.22498	3.84324	1.27086e-27	2.3136e-26
Cre13.g583700	-4.53862	2.98351	1.30875e-27	2.37943e-26
Cre16.g674851	-5.21276	2.09283	1.41843e-27	2.57544e-26
Cre13.g574300	4.02714	5.84996	1.44306e-27	2.6159e-26
Cre01.g012000	-4.30477	3.6615	1.44451e-27	2.6159e-26
Cre16.g678850	-5.4455	1.93318	1.54226e-27	2.78923e-26
Cre17.g728850	-5.78848	1.68665	1.60335e-27	2.89593e-26
Cre03.g187750	-4.69265	2.75611	1.73033e-27	3.12118e-26
Cre04.g226550	4.20641	3.85587	1.78226e-27	3.21064e-26
Cre17.g697900	-4.33129	3.3999	1.81225e-27	3.26039e-26
Cre01.g014300	-4.16202	4.08567	1.95875e-27	3.51935e-26
Cre06.g262750	-4.60931	2.77917	1.96637e-27	3.52845e-26
Cre12.g484200	-3.95917	7.07195	2.32328e-27	4.16346e-26
Cre10.g459050	-4.67931	2.41112	2.50398e-27	4.48143e-26
Cre12.g504050	3.99123	6.20009	2.50965e-27	4.48575e-26
Cre16.g676450	-4.23829	3.79989	2.58387e-27	4.61243e-26
Cre12.g542350	3.94929	7.96361	2.60664e-27	4.64704e-26
Cre06.g294550	-5.6608	1.79476	2.62802e-27	4.67911e-26
Cre13.g607600	-4.41572	3.14296	2.6972e-27	4.79607e-26
Cre07.g321300	-4.34193	3.32794	2.71985e-27	4.8301e-26
Cre10.g429200	-4.21693	3.84936	2.86162e-27	5.07532e-26
Cre01.g013100	4.0492	4.81533	3.74453e-27	6.63269e-26
Cre02.g113950	-5.08215	2.05184	3.95467e-27	6.9959e-26
Cre02.g081700	-4.14342	4.05621	4.13706e-27	7.30916e-26
Cre06.g269100	-4.5716	2.53391	4.15771e-27	7.33623e-26
Cre16.g684800	4.02864	4.97327	4.46324e-27	7.86524e-26
Cre13.g588501	3.95091	6.75054	4.60543e-27	8.10543e-26
Cre10.g442041	4.1101	4.21759	4.61952e-27	8.11985e-26
Cre16.g650400	-4.43895	2.82622	5.188e-27	9.10745e-26
Cre06.g288000	4.30303	3.20485	5.5586e-27	9.7456e-26
Cre04.g217939	-5.95927	1.63718	5.58511e-27	9.77962e-26
Cre09.g410850	4.65235	2.35717	6.06357e-27	1.06039e-25
Cre06.g289650	4.1208	4.01984	6.2592e-27	1.09322e-25
Cre16.g652000	-3.94125	6.35123	6.70417e-27	1.16945e-25
Cre01.g008100	4.16613	3.71281	6.82763e-27	1.18948e-25
Cre03.g179050	-4.62896	2.51257	6.90231e-27	1.20097e-25
Cre09.g410350	-6.13137	1.4841	6.95189e-27	1.20807e-25
Cre16.g675500	-4.01469	4.65897	7.69605e-27	1.3357e-25
Cre03.g168900	-4.01984	4.56788	7.75791e-27	1.34474e-25
Cre03.g209617	-5.89837	1.55299	7.97118e-27	1.37997e-25
Cre09.g390604	-4.14062	3.8622	7.98944e-27	1.38139e-25
Cre02.g114450	-4.04752	4.51764	8.10196e-27	1.39909e-25
Cre07.g349950	-4.40204	3.05359	8.48262e-27	1.46299e-25
Cre03.g150000	4.10557	3.95922	9.09593e-27	1.5668e-25
Cre09.g391400	-5.56805	1.68046	9.45747e-27	1.62704e-25
Cre09.g407373	-4.3755	3.06821	1.0152e-26	1.74434e-25
Cre12.g551977	4.16843	3.58693	1.01911e-26	1.74888e-25
Cre04.g223050	3.98812	5.07628	1.04613e-26	1.79302e-25
Cre14.g626300	4.81127	2.06834	1.10027e-26	1.88347e-25
Cre03.g171950	-3.89193	7.18787	1.1636e-26	1.98939e-25
Cre09.g391353	-4.33728	3.2298	1.19381e-26	2.03851e-25
Cre16.g671950	-3.94035	5.92143	1.25499e-26	2.14032e-25
Cre11.g467686	-4.73772	2.22038	1.48967e-26	2.53742e-25
Cre17.g735550	3.94601	5.47124	1.55042e-26	2.63763e-25
Cre03.g205050	-4.26983	3.31435	1.5848e-26	2.6928e-25
Cre09.g414000	-4.47309	2.60776	1.60849e-26	2.72967e-25
Cre03.g206817	-4.01441	4.60496	1.72279e-26	2.92005e-25
Cre04.g217904	-5.03172	2.03842	1.81643e-26	3.07498e-25
Cre07.g340850	-3.93905	5.66388	1.82034e-26	3.07781e-25
Cre03.g195200	-4.17571	3.70824	1.83823e-26	3.10424e-25
Cre02.g076250	-3.86161	10.3863	1.9403e-26	3.27259e-25
Cre02.g147900	-3.88733	6.81579	1.97928e-26	3.33425e-25
Cre13.g579650	-4.00183	4.87627	2.02084e-26	3.4001e-25
Cre06.g261150	-3.94504	5.20961	2.05654e-26	3.45594e-25
Cre16.g650100	-3.85982	9.30866	2.07003e-26	3.47436e-25
Cre09.g394954	-4.02597	4.41385	2.09412e-26	3.51053e-25
Cre04.g226150	3.91075	5.90987	2.18621e-26	3.66044e-25
Cre13.g586650	3.86732	6.90922	2.19936e-26	3.67799e-25
Cre06.g278104	-4.38097	2.70987	2.40914e-26	4.02391e-25
Cre09.g393700	3.85492	8.74028	2.4127e-26	4.02497e-25
Cre04.g228675	-4.30241	3.00747	2.68401e-26	4.47215e-25
Cre04.g215001	-5.52291	1.63744	2.75469e-26	4.58438e-25
Cre03.g182700	3.87597	6.31587	3.44413e-26	5.72482e-25
Cre02.g117500	-4.01936	4.25876	3.70833e-26	6.15655e-25
Cre14.g619850	3.87902	6.14055	3.77784e-26	6.26439e-25
Cre12.g485200	5.6427	1.20607	4.27161e-26	7.07463e-25
Cre13.g606550	-4.18545	3.13916	4.31832e-26	7.1434e-25
Cre01.g010848	-4.02239	4.16398	4.54142e-26	7.50343e-25
Cre17.g747847	3.82816	7.87309	4.93461e-26	8.14328e-25
Cre17.g745947	-4.52122	2.65026	5.06212e-26	8.34371e-25
Cre07.g339000	-4.02376	4.13821	5.33485e-26	8.78273e-25
Cre13.g571560	-4.29632	3.02352	5.54022e-26	9.10992e-25
Cre16.g694203	-3.82421	8.00721	5.55388e-26	9.12149e-25
Cre11.g478025	-5.2201	1.67074	5.59288e-26	9.17459e-25
Cre16.g694809	5.30648	1.43617	5.64712e-26	9.24582e-25
Cre03.g153900	-4.45856	2.73128	5.64974e-26	9.24582e-25
Cre02.g074200	-3.96071	4.74042	5.7038e-26	9.3232e-25
Cre08.g382250	3.87727	5.69027	5.73961e-26	9.37061e-25
Cre02.g143367	-3.99202	3.92847	6.08492e-26	9.9226e-25
Cre05.g235550	3.90162	5.12415	6.32186e-26	1.02968e-24
Cre02.g087500	3.90722	4.98412	7.2466e-26	1.1789e-24
Cre08.g366200	-4.40411	2.79922	7.33599e-26	1.19203e-24
Cre11.g476500	-4.25509	3.09816	7.3471e-26	1.19243e-24
Cre06.g279450	4.00908	3.97643	7.86561e-26	1.27508e-24
Cre03.g198850	-4.05091	3.74428	8.30458e-26	1.34466e-24
Cre06.g286000	-4.37327	2.7913	8.67859e-26	1.40357e-24
Cre12.g485150	3.79427	8.9448	1.0378e-25	1.67643e-24
Cre06.g306300	-3.7946	8.02507	1.09739e-25	1.77061e-24
Cre12.g530600	3.81995	6.42252	1.20807e-25	1.94691e-24
Cre12.g528600	4.32103	2.59274	1.23284e-25	1.98451e-24
Cre03.g172550	3.89417	4.83921	1.26473e-25	2.03347e-24
Cre06.g260100	3.78771	8.06643	1.28219e-25	2.05913e-24
Cre08.g382575	3.8213	6.29597	1.32002e-25	2.11742e-24
Cre01.g020918	-3.81596	6.2966	1.37658e-25	2.20556e-24
Cre01.g037350	-4.36424	2.66518	1.43253e-25	2.29255e-24
Cre13.g574350	3.81595	6.33807	1.4523e-25	2.32149e-24
Cre10.g449600	-5.51921	1.6865	1.51921e-25	2.42563e-24
Cre01.g001200	3.8144	6.27013	1.56656e-25	2.49832e-24
Cre03.g150151	3.94779	4.14615	1.60627e-25	2.55869e-24
Cre13.g603300	4.03302	3.60987	1.64867e-25	2.6232e-24
Cre14.g609400	-4.29678	2.90774	1.81562e-25	2.88549e-24
Cre02.g146629	-3.89049	5.21398	1.85522e-25	2.94503e-24
Cre06.g294600	-4.46385	2.44579	1.87947e-25	2.98009e-24
Cre17.g715500	-3.8304	5.46484	1.92583e-25	3.05008e-24
Cre07.g314450	-4.28437	2.83304	1.99885e-25	3.16208e-24
Cre06.g296500	-3.88371	4.82277	2.04765e-25	3.23557e-24
Cre16.g677001	-4.44674	2.3746	2.07709e-25	3.27832e-24
Cre17.g699900	-4.09202	3.43363	2.15123e-25	3.39144e-24
Cre16.g667850	-3.97466	3.79427	2.19243e-25	3.45245e-24
Cre06.g307750	-3.82633	5.51599	2.22502e-25	3.49976e-24
Cre16.g679781	-4.31943	2.58997	2.29298e-25	3.60254e-24
Cre09.g410087	4.54902	2.08113	2.32538e-25	3.64929e-24
Cre10.g424550	-3.75967	8.92535	2.43981e-25	3.82449e-24
Cre02.g145650	3.84565	5.03428	2.44823e-25	3.83333e-24
Cre04.g216350	-4.09214	3.29377	2.53606e-25	3.96634e-24
Cre02.g095450	-5.60622	1.54107	2.55508e-25	3.99156e-24
Cre12.g521050	-4.16904	3.22184	2.57109e-25	4.00958e-24
Cre08.g359300	-3.92195	4.53619	2.57245e-25	4.00958e-24
Cre13.g606000	3.95649	3.91877	2.63075e-25	4.09582e-24
Cre11.g467770	-3.7557	8.17573	2.69215e-25	4.18276e-24
Cre01.g033700	-4.10371	3.29265	2.69267e-25	4.18276e-24
Cre07.g318800	-3.99846	3.70932	2.76106e-25	4.28415e-24
Cre03.g145207	-3.81757	5.33337	3.17536e-25	4.92145e-24
Cre13.g572750	-3.79325	5.56323	3.21266e-25	4.97366e-24
Cre01.g046600	-5.72113	1.39855	3.22582e-25	4.98842e-24
Cre02.g118300	3.78341	6.26598	3.28846e-25	5.07958e-24
Cre01.g048300	-4.4279	2.28624	3.47256e-25	5.35795e-24
Cre06.g297700	-3.99298	3.70914	3.82771e-25	5.8993e-24
Cre10.g431850	-3.92473	4.27318	3.93883e-25	6.06377e-24
Cre10.g450550	-4.22696	2.94331	4.07943e-25	6.27321e-24
Cre08.g370650	-3.96194	3.79154	4.33499e-25	6.65876e-24
Cre12.g487150	-5.07831	1.5246	4.54819e-25	6.97846e-24
Cre10.g424500	-4.15842	2.93797	4.74858e-25	7.27781e-24
Cre05.g247450	-3.78937	5.56486	4.86268e-25	7.44439e-24
Cre03.g187700	-3.85117	4.80647	4.89225e-25	7.48134e-24
Cre16.g676537	-4.26552	2.79665	4.96304e-25	7.58117e-24
Cre09.g390400	-5.07176	1.5195	5.01105e-25	7.64601e-24
Cre07.g314866	3.92494	3.92631	5.2095e-25	7.94002e-24
Cre02.g103150	-3.93129	4.11492	5.46092e-25	8.31401e-24
Cre14.g615250	-4.77883	1.98833	5.57925e-25	8.48477e-24
Cre08.g385675	-3.87483	4.36699	5.76592e-25	8.75899e-24
Cre13.g606200	3.97704	3.61623	5.85571e-25	8.88558e-24
Cre12.g551800	-3.76504	5.71578	5.99362e-25	9.08483e-24
Cre09.g412250	-3.98042	3.75395	6.04697e-25	9.1556e-24
Cre02.g141826	3.82237	4.83965	6.14344e-25	9.29144e-24
Cre12.g488600	3.84354	4.56068	6.17686e-25	9.33173e-24
Cre02.g120250	-3.72771	7.34321	6.41453e-25	9.68017e-24
Cre09.g412100	-3.71411	10.331	6.75417e-25	1.01816e-23
Cre06.g278268	-7.34151	0.910684	6.88336e-25	1.03649e-23
Cre17.g716900	4.09684	2.94369	8.91796e-25	1.3414e-23
Cre09.g413200	-3.84148	4.5089	8.99204e-25	1.35106e-23
Cre09.g395200	-4.40237	2.28091	9.29346e-25	1.39483e-23
Cre12.g507750	3.72694	6.69411	9.58157e-25	1.4365e-23
Cre07.g328000	3.69866	9.57401	1.0008e-24	1.49881e-23
Cre07.g342900	-5.0779	1.54904	1.04526e-24	1.56368e-23
Cre01.g051800	-3.82481	4.38277	1.07277e-24	1.60309e-23
Cre06.g308900	-4.06947	2.94963	1.07634e-24	1.60668e-23
Cre05.g234647	-4.03581	3.38467	1.08025e-24	1.61078e-23
Cre12.g519000	-3.87879	3.85965	1.11742e-24	1.6644e-23
Cre02.g142266	-3.74904	5.60025	1.13194e-24	1.68421e-23
Cre17.g735500	3.69952	7.11736	1.17131e-24	1.7409e-23
Cre01.g030900	-4.32492	2.52078	1.28004e-24	1.90045e-23
Cre12.g485800	-3.69841	7.11105	1.3248e-24	1.96479e-23
Cre12.g498550	-3.7152	6.44845	1.42101e-24	2.1052e-23
Cre15.g635700	3.69244	6.93061	1.43947e-24	2.13026e-23
Cre16.g656400	-3.71099	6.41267	1.50237e-24	2.22096e-23
Cre12.g493700	-4.41925	2.18579	1.61937e-24	2.39136e-23
Cre12.g533650	3.713	6.28286	1.64335e-24	2.42416e-23
Cre10.g444150	-3.70265	6.39767	1.65337e-24	2.43632e-23
Cre12.g496700	-3.72254	5.83784	1.71255e-24	2.52083e-23
Cre02.g095700	-4.23254	2.5646	1.74928e-24	2.57216e-23
Cre05.g233600	-3.77621	5.09283	1.78732e-24	2.62528e-23
Cre04.g217944	3.75667	5.05418	1.89678e-24	2.78309e-23
Cre12.g510400	-3.70975	6.25267	1.97853e-24	2.89995e-23
Cre09.g394843	-4.19591	2.56075	2.02504e-24	2.96495e-23
Cre08.g364151	3.67176	7.07655	2.28842e-24	3.34702e-23
Cre06.g309450	3.66628	7.43688	2.47365e-24	3.61411e-23
Cre03.g197200	-4.50385	2.30392	2.59066e-24	3.78104e-23
Cre16.g651923	-3.7373	5.2696	2.73339e-24	3.98513e-23
Cre12.g538000	3.66046	7.79835	2.74452e-24	3.99713e-23
Cre02.g073850	-4.01833	3.05163	2.8272e-24	4.11319e-23
Cre12.g528450	3.65228	9.22154	3.05052e-24	4.4334e-23
Cre03.g197100	3.65352	7.87925	3.21461e-24	4.66695e-23
Cre06.g262650	-3.79415	4.11075	3.29793e-24	4.78287e-23
Cre14.g625100	-5.345	1.49595	3.31852e-24	4.80766e-23
Cre09.g391171	-3.73251	5.04992	3.32834e-24	4.81682e-23
Cre01.g006950	-3.64696	9.64003	3.39395e-24	4.90661e-23
Cre17.g730100	3.70918	5.44596	3.42967e-24	4.95305e-23
Cre05.g243050	-3.72888	5.16191	3.50642e-24	5.05858e-23
Cre03.g206350	-3.74502	4.64149	3.71844e-24	5.35884e-23
Cre07.g348800	-3.77331	4.33806	4.02028e-24	5.78778e-23
Cre12.g548300	3.74678	4.64135	4.54327e-24	6.53385e-23
Cre01.g029300	-3.73154	4.6337	4.55125e-24	6.53851e-23
Cre07.g335100	-6.07784	1.03524	4.60201e-24	6.60453e-23
Cre17.g740100	3.74299	4.6312	4.91221e-24	7.04238e-23
Cre04.g216811	3.88967	3.48154	4.94313e-24	7.07932e-23
Cre05.g246900	-3.8747	3.41252	5.31805e-24	7.60835e-23
Cre03.g156850	3.72441	4.84874	5.49894e-24	7.85897e-23
Cre01.g016450	-4.764	1.75236	5.64404e-24	8.05798e-23
Cre07.g326750	3.66434	6.01018	5.96613e-24	8.509e-23
Cre07.g316650	3.6563	6.21896	6.19356e-24	8.82422e-23
Cre09.g392208	-3.62777	7.65899	6.22497e-24	8.85981e-23
Cre17.g699950	-5.04633	1.53195	6.37754e-24	9.06758e-23
Cre17.g728750	3.84935	3.57574	6.56281e-24	9.32136e-23
Cre13.g570600	3.62218	7.45942	7.03608e-24	9.98325e-23
Cre12.g528950	3.65443	6.11066	7.09404e-24	1.00551e-22
Cre09.g388352	-3.91415	3.29069	7.78072e-24	1.10171e-22
Cre11.g467598	-4.11465	2.75489	8.01618e-24	1.13388e-22
Cre09.g388282	-4.69152	1.78232	8.61387e-24	1.21717e-22
Cre03.g170800	-3.64389	6.22089	9.32867e-24	1.31683e-22
Cre13.g563950	3.65414	5.63238	9.73888e-24	1.37332e-22
Cre17.g727300	3.80302	3.78192	9.83035e-24	1.3848e-22
Cre09.g390726	3.80268	3.74706	1.18504e-23	1.66766e-22
Cre09.g391150	-5.13251	1.24474	1.19801e-23	1.68418e-22
Cre13.g568500	-3.74728	4.37024	1.19927e-23	1.68424e-22
Cre06.g303700	-3.70295	4.79381	1.2282e-23	1.72311e-22
Cre09.g407600	-4.4118	1.90454	1.24046e-23	1.73854e-22
Cre13.g569450	3.71282	4.3894	1.32874e-23	1.86037e-22
Cre07.g328075	-3.82447	3.58128	1.34642e-23	1.88321e-22
Cre12.g485600	-3.597	7.09449	1.47501e-23	2.06097e-22
Cre17.g726250	-4.39477	1.97703	1.5831e-23	2.20976e-22
Cre04.g217924	-3.94395	3.16164	1.63039e-23	2.27346e-22
Cre06.g260000	3.62797	5.73601	1.717e-23	2.3918e-22
Cre17.g702900	-3.57637	10.005	1.82849e-23	2.54454e-22
Cre13.g581150	-4.01907	2.89186	2.11181e-23	2.93584e-22
Cre16.g649700	-3.9288	3.06458	2.11969e-23	2.94383e-22
Cre13.g574400	-3.66897	4.95657	2.16986e-23	3.01046e-22
Cre09.g394510	-3.57487	7.00541	2.40993e-23	3.34017e-22
Cre02.g083600	3.67889	4.55002	2.41939e-23	3.3499e-22
Cre03.g201552	-3.7756	3.98355	2.459e-23	3.40133e-22
Cre07.g353900	3.56989	7.17356	2.49912e-23	3.45336e-22
Cre08.g368800	-3.87334	3.5802	2.59849e-23	3.58707e-22
Cre15.g635900	-5.99761	0.962196	2.60848e-23	3.59724e-22
Cre07.g348650	3.64424	4.92668	2.6719e-23	3.68102e-22
Cre08.g384700	-3.92034	2.99669	2.82896e-23	3.89349e-22
Cre12.g554800	-3.55687	9.04596	2.84739e-23	3.91495e-22
Cre12.g559950	3.58604	6.41657	2.88445e-23	3.96194e-22
Cre03.g156600	-3.5856	6.26427	2.90238e-23	3.9826e-22
Cre02.g143450	-3.97783	2.63214	2.95794e-23	4.05479e-22
Cre12.g492650	-3.59372	5.80225	3.00149e-23	4.1104e-22
Cre17.g727150	3.59204	6.03703	3.02826e-23	4.14293e-22
Cre03.g145467	3.65318	4.76393	3.11669e-23	4.25968e-22
Cre03.g167250	-4.21271	2.29926	3.22883e-23	4.40857e-22
Cre12.g498750	-3.75517	4.16661	3.26968e-23	4.45992e-22
Cre09.g401900	-3.59003	5.65274	3.32381e-23	4.52927e-22
Cre06.g281250	-3.71792	4.01318	3.73836e-23	5.08912e-22
Cre03.g144787	3.58683	5.88807	3.85246e-23	5.23927e-22
Cre06.g285550	4.19302	2.16851	4.04832e-23	5.5002e-22
Cre01.g036700	3.55319	6.59271	4.10231e-23	5.56806e-22
Cre07.g347750	3.54948	6.81589	4.25461e-23	5.76908e-22
Cre17.g698683	-4.36597	2.15582	4.29427e-23	5.81141e-22
Cre12.g501750	4.20606	2.13743	4.29427e-23	5.81141e-22
Cre03.g154100	3.62465	4.88055	4.38725e-23	5.9314e-22
Cre12.g543850	-3.8499	3.34171	4.48211e-23	6.05371e-22
Cre10.g420850	4.93423	1.21243	4.49039e-23	6.05895e-22
Cre16.g687050	-3.61579	4.68021	4.61566e-23	6.22187e-22
Cre12.g488400	3.7997	3.34091	4.70167e-23	6.33161e-22
Cre11.g467617	-3.56387	6.36108	5.0538e-23	6.79916e-22
Cre08.g374050	-4.2089	2.24822	5.15819e-23	6.93283e-22
Cre09.g397475	3.65145	4.32624	6.47619e-23	8.69579e-22
Cre03.g212977	-3.53714	6.72079	6.93143e-23	9.29798e-22
Cre05.g240300	-3.59552	4.79366	7.30046e-23	9.78347e-22
Cre09.g389700	-3.571	5.60274	8.0547e-23	1.07837e-21
Cre01.g006550	3.55232	5.94532	8.09263e-23	1.0824e-21
Cre03.g154600	-3.89562	2.98857	8.51513e-23	1.1378e-21
Cre16.g680700	3.55693	5.64388	9.54478e-23	1.27415e-21
Cre09.g391650	3.56817	5.26982	9.78392e-23	1.30481e-21
Cre07.g347850	3.63808	4.22256	9.85872e-23	1.31351e-21
Cre13.g586700	3.5109	7.02718	1.01302e-22	1.34837e-21
Cre02.g144734	-5.62512	0.992567	1.0252e-22	1.36327e-21
Cre08.g364600	3.57051	5.1592	1.04843e-22	1.39281e-21
Cre14.g630700	-4.11811	2.31094	1.06013e-22	1.407e-21
Cre17.g742550	3.65796	4.06719	1.12292e-22	1.4889e-21
Cre07.g325050	-3.72793	3.53387	1.13475e-22	1.50314e-21
Cre03.g157850	3.52763	6.22304	1.2165e-22	1.60987e-21
Cre03.g186050	3.58216	4.85001	1.23537e-22	1.63328e-21
Cre01.g018950	3.57767	4.93548	1.28123e-22	1.69227e-21
Cre07.g354350	-3.61443	4.46602	1.38429e-22	1.82665e-21
Cre02.g145630	5.71489	0.710473	1.56078e-22	2.05757e-21
Cre09.g392350	3.48261	8.66227	1.68683e-22	2.22162e-21
Cre09.g400200	3.65208	3.80969	1.74884e-22	2.30109e-21
Cre03.g189050	-3.86466	2.9369	1.96098e-22	2.57774e-21
Cre10.g449000	3.51571	5.83398	2.0086e-22	2.63783e-21
Cre08.g368900	-3.54269	5.22142	2.03635e-22	2.67172e-21
Cre13.g579800	-4.45752	1.78401	2.19868e-22	2.88195e-21
Cre03.g152800	-3.56099	4.70694	2.21845e-22	2.9051e-21
Cre07.g334350	-3.49826	6.12965	2.27959e-22	2.98232e-21
Cre05.g244950	3.47543	7.06025	2.30197e-22	3.00874e-21
Cre05.g246250	-4.62305	1.64352	2.3278e-22	3.03962e-21
Cre17.g702200	-3.51196	5.81313	2.36539e-22	3.08577e-21
Cre09.g398956	-4.46499	1.78039	2.38325e-22	3.10612e-21
Cre16.g688751	-3.91724	2.74915	2.49905e-22	3.25397e-21
Cre14.g611750	3.46893	6.66891	2.87221e-22	3.73632e-21
Cre07.g354400	-4.50862	1.63384	3.03433e-22	3.94349e-21
Cre06.g259401	-3.79238	3.07729	3.04603e-22	3.95496e-21
Cre12.g552850	-3.80873	2.86406	3.04967e-22	3.95595e-21
Cre03.g199400	-4.23316	1.89162	3.19047e-22	4.13469e-21
Cre01.g015700	-3.9936	2.35086	3.31499e-22	4.29202e-21
Cre11.g467755	-3.86137	2.73755	3.36889e-22	4.35771e-21
Cre03.g161000	-3.95379	2.26485	3.37425e-22	4.36054e-21
Cre13.g603176	-3.71293	3.385	3.48919e-22	4.50485e-21
Cre12.g532800	-4.10784	2.31884	3.66584e-22	4.72849e-21
Cre02.g086000	-4.28151	1.88296	3.70781e-22	4.77815e-21
Cre13.g566550	-3.66237	3.76726	3.71258e-22	4.77982e-21
Cre07.g313100	-3.79209	2.91115	3.72746e-22	4.79449e-21
Cre14.g617650	3.49624	5.55134	3.74651e-22	4.8145e-21
Cre09.g398289	-3.61502	3.97405	3.8843e-22	4.9869e-21
Cre10.g449450	3.53972	4.72743	3.90291e-22	5.00613e-21
Cre10.g428100	-5.26654	0.93122	3.98436e-22	5.10585e-21
Cre12.g537371	3.4492	7.37432	4.03444e-22	5.16521e-21
Cre01.g028900	-3.66596	3.66733	4.11927e-22	5.26892e-21
Cre01.g031951	-3.81071	2.83121	4.1844e-22	5.34725e-21
Cre05.g244800	-3.55669	4.47126	4.38793e-22	5.60214e-21
Cre05.g241600	3.44396	7.33609	4.57781e-22	5.83914e-21
Cre09.g409100	-3.48087	5.72744	4.70018e-22	5.98968e-21
Cre03.g154050	4.26602	1.77027	4.73385e-22	6.02701e-21
Cre16.g686641	-5.07821	1.22072	4.77105e-22	6.06875e-21
Cre01.g051500	-3.43592	9.06087	4.84196e-22	6.15327e-21
Cre04.g218100	3.47461	5.79655	5.00159e-22	6.35026e-21
Cre15.g641600	-3.74782	2.86141	5.09033e-22	6.45697e-21
Cre09.g392097	-4.49343	1.60892	5.18299e-22	6.56846e-21
Cre09.g413400	3.44039	6.79813	5.37898e-22	6.81058e-21
Cre03.g201103	-4.27454	1.78786	5.55509e-22	7.02709e-21
Cre14.g626800	-3.62159	3.49376	5.77798e-22	7.30232e-21
Cre01.g048900	-3.72184	3.09993	5.95487e-22	7.51898e-21
Cre02.g092600	-3.5479	4.4825	6.10565e-22	7.69857e-21
Cre02.g101200	-3.71927	3.20784	6.10829e-22	7.69857e-21
Cre02.g078939	-4.05365	2.20681	6.45677e-22	8.12607e-21
Cre02.g095148	-3.93025	2.40366	6.45929e-22	8.12607e-21
Cre03.g155001	-3.42947	7.27647	6.9718e-22	8.75924e-21
Cre09.g410100	-3.48953	5.22081	6.97531e-22	8.75924e-21
Cre11.g467688	-3.50595	4.97774	7.13871e-22	8.95211e-21
Cre16.g673000	-4.13585	2.00721	7.14191e-22	8.95211e-21
Cre07.g345450	3.52207	4.50099	7.18743e-22	9.00097e-21
Cre03.g208050	-3.44134	6.2504	7.26641e-22	9.0916e-21
Cre16.g682150	-3.73893	3.21518	7.3108e-22	9.13883e-21
Cre02.g101000	-3.82219	2.78733	7.43184e-22	9.28171e-21
Cre03.g199100	-5.13665	1.06103	8.18974e-22	1.0219e-20
Cre11.g478300	-3.61181	3.67091	8.40989e-22	1.04842e-20
Cre06.g271900	-3.44807	6.21431	8.64771e-22	1.07709e-20
Cre17.g719450	3.44905	5.84897	8.74689e-22	1.08846e-20
Cre02.g083450	-3.51076	4.59665	8.79578e-22	1.09355e-20
Cre10.g446500	-3.65596	3.29294	8.8469e-22	1.09892e-20
Cre07.g344500	-3.57917	4.12946	9.25332e-22	1.14836e-20
Cre07.g320550	-3.76848	2.91038	9.55187e-22	1.18435e-20
Cre11.g475850	-3.46474	5.38644	9.62102e-22	1.19185e-20
Cre17.g746397	-3.88448	2.43822	1.02549e-21	1.26923e-20
Cre06.g263250	-3.7149	2.94123	1.08447e-21	1.34103e-20
Cre04.g217900	3.40409	7.91617	1.08604e-21	1.34175e-20
Cre06.g300400	3.58338	3.74304	1.0878e-21	1.34273e-20
Cre06.g273413	3.44645	5.62142	1.12566e-21	1.38821e-20
Cre02.g079700	3.42309	6.40514	1.17007e-21	1.44169e-20
Cre06.g285200	-3.57116	3.90054	1.22946e-21	1.51352e-20
Cre09.g402050	-3.64409	3.29212	1.28157e-21	1.57625e-20
Cre03.g149550	3.44359	5.47359	1.33903e-21	1.64546e-20
Cre01.g047500	-3.91626	2.39859	1.35255e-21	1.66058e-20
Cre01.g050750	3.66181	3.11195	1.35394e-21	1.66081e-20
Cre16.g662000	3.42069	6.1837	1.37192e-21	1.68136e-20
Cre16.g682450	-3.76	2.82126	1.37831e-21	1.68769e-20
Cre07.g357700	-4.21757	1.93713	1.44968e-21	1.77351e-20
Cre06.g278267	-4.22124	1.86786	1.46637e-21	1.79233e-20
Cre14.g630859	3.48532	4.60363	1.51353e-21	1.84833e-20
Cre13.g566650	-3.39014	7.5497	1.59423e-21	1.94515e-20
Cre08.g373100	-3.41731	5.87708	1.62751e-21	1.98401e-20
Cre11.g467694	3.87905	2.31513	1.64702e-21	2.00601e-20
Cre16.g671150	-4.59365	1.34982	1.67292e-21	2.03576e-20
Cre09.g387350	3.55872	3.72641	1.71079e-21	2.08e-20
Cre10.g455250	-4.28831	1.89324	1.82331e-21	2.21484e-20
Cre11.g479900	-3.39494	6.82056	1.89483e-21	2.2997e-20
Cre15.g637100	-3.41743	5.71575	2.13881e-21	2.59352e-20
Cre12.g560800	-3.68122	3.06081	2.27804e-21	2.75991e-20
Cre16.g670950	-3.64701	3.0751	2.38928e-21	2.89214e-20
Cre12.g537000	-3.40401	5.20953	2.54172e-21	3.07396e-20
Cre09.g393432	3.42699	5.18618	2.55318e-21	3.08511e-20
Cre08.g358650	-4.00742	2.23452	2.6338e-21	3.17973e-20
Cre10.g461550	3.42917	5.03116	2.65153e-21	3.19833e-20
Cre02.g078804	-3.6603	3.0359	2.86365e-21	3.45117e-20
Cre11.g483351	-3.76596	2.74925	3.02196e-21	3.63878e-20
Cre06.g278140	3.35282	9.22341	3.29092e-21	3.95918e-20
Cre06.g275100	3.35403	8.15744	3.37543e-21	4.0573e-20
Cre05.g244000	-3.92557	2.50719	3.45767e-21	4.15253e-20
Cre02.g110650	3.35602	7.30493	3.46189e-21	4.15397e-20
Cre12.g519300	-3.39089	5.58955	3.46497e-21	4.15405e-20
Cre12.g561350	-3.54986	3.53789	3.47286e-21	4.15851e-20
Cre01.g037150	-3.43035	4.85286	3.47474e-21	4.15851e-20
Cre16.g661350	-3.38907	5.89393	3.61779e-21	4.32595e-20
Cre01.g004900	3.34944	8.62151	3.62372e-21	4.32928e-20
Cre08.g379800	-3.47249	4.58694	3.81183e-21	4.55007e-20
Cre03.g174100	3.43546	4.61994	3.86488e-21	4.60939e-20
Cre09.g399915	3.68686	2.80466	3.9141e-21	4.66405e-20
Cre03.g189550	-3.50756	4.11587	4.02504e-21	4.7921e-20
Cre09.g404000	-3.35214	6.42964	4.05572e-21	4.82445e-20
Cre17.g700050	-3.78529	2.45339	4.08197e-21	4.85148e-20
Cre12.g510750	-3.66517	2.98835	4.14103e-21	4.91743e-20
Cre12.g534450	-3.40233	5.51015	4.1448e-21	4.91766e-20
Cre12.g561500	3.34383	8.52397	4.16602e-21	4.93858e-20
Cre05.g246150	3.37528	5.9839	4.17299e-21	4.94259e-20
Cre17.g732400	-3.48276	4.25557	4.35359e-21	5.15206e-20
Cre17.g724700	-3.49543	4.01888	4.48288e-21	5.3005e-20
Cre06.g260450	-3.37194	6.19824	4.57045e-21	5.39941e-20
Cre12.g489900	-3.35	6.80499	4.61777e-21	5.45064e-20
Cre07.g330150	-4.00301	1.96215	4.6893e-21	5.53032e-20
Cre16.g656650	-3.38628	5.34573	4.70905e-21	5.54886e-20
Cre06.g292249	-3.34162	6.47489	4.78647e-21	5.63525e-20
Cre03.g175250	-3.45278	4.25071	4.91575e-21	5.78251e-20
Cre02.g109800	-3.8142	2.51569	4.96283e-21	5.83292e-20
Cre02.g090100	-3.91949	2.17893	5.29922e-21	6.22297e-20
Cre01.g037700	-3.39745	5.22799	5.3606e-21	6.28967e-20
Cre06.g296350	3.43258	4.48428	5.49488e-21	6.44174e-20
Cre12.g524500	-3.38005	5.63243	5.77468e-21	6.764e-20
Cre12.g492350	-3.41503	4.98523	5.89059e-21	6.8939e-20
Cre17.g732250	-3.38117	5.38719	6.28344e-21	7.34741e-20
Cre14.g610100	3.32754	7.71401	6.37647e-21	7.44986e-20
Cre13.g562750	-3.45547	4.01239	6.41531e-21	7.48888e-20
Cre07.g325726	3.53248	3.43134	6.43787e-21	7.50885e-20
Cre03.g201050	-3.63501	2.88582	6.51005e-21	7.5866e-20
Cre03.g164600	3.32122	8.8914	6.8622e-21	7.99022e-20
Cre06.g269150	-4.2334	1.72022	6.92137e-21	8.05231e-20
Cre06.g307700	3.35981	5.68331	7.39243e-21	8.59307e-20
Cre08.g361750	-3.57042	3.37545	7.54274e-21	8.7604e-20
Cre07.g327687	-3.63008	3.13284	7.73643e-21	8.97778e-20
Cre09.g401960	3.41978	4.36971	7.77709e-21	9.01736e-20
Cre02.g105650	-3.3878	5.04024	8.04783e-21	9.32343e-20
Cre01.g041650	3.87481	2.10179	8.0666e-21	9.33731e-20
Cre13.g581700	-3.54549	3.45641	8.15558e-21	9.43238e-20
Cre02.g117950	3.34192	5.99583	8.85883e-21	1.02371e-19
Cre17.g743847	-3.52971	3.6752	9.60382e-21	1.10887e-19
Cre04.g215400	-3.36049	5.14254	1.11607e-20	1.28755e-19
Cre06.g278195	-3.31134	6.6445	1.12333e-20	1.29484e-19
Cre06.g251550	3.52949	3.27435	1.13365e-20	1.30564e-19
Cre10.g444000	-3.3003	7.18367	1.15551e-20	1.32971e-19
Cre06.g285250	-3.29503	11.1699	1.19361e-20	1.3724e-19
Cre12.g536350	3.38284	4.61104	1.26727e-20	1.45588e-19
Cre04.g228700	-4.2117	1.73164	1.27405e-20	1.46245e-19
Cre05.g236907	-3.62594	2.94216	1.27992e-20	1.46796e-19
Cre03.g152250	3.30413	6.47531	1.28195e-20	1.46907e-19
Cre06.g297049	-3.50114	3.7465	1.41388e-20	1.6189e-19
Cre12.g499950	-3.55438	3.15111	1.46321e-20	1.67399e-19
Cre14.g621475	-4.7096	1.25584	1.46496e-20	1.67461e-19
Cre13.g590950	-3.5437	3.04689	1.47485e-20	1.68451e-19
Cre16.g690500	3.29098	7.29827	1.53659e-20	1.75357e-19
Cre02.g142050	-4.91113	1.06509	1.54984e-20	1.76723e-19
Cre09.g396176	-3.73575	2.27153	1.61679e-20	1.84205e-19
Cre07.g315550	-3.46609	3.67297	1.70899e-20	1.94548e-19
Cre11.g467687	-3.5915	2.69604	1.83533e-20	2.08724e-19
Cre13.g607550	-3.52438	3.38863	1.83656e-20	2.08724e-19
Cre16.g660225	3.27925	7.74724	1.90297e-20	2.16093e-19
Cre11.g467672	-3.70636	2.69151	2.00248e-20	2.27206e-19
Cre02.g147301	3.43619	3.69506	2.07971e-20	2.35774e-19
Cre11.g481150	-3.41734	4.21133	2.10456e-20	2.38396e-19
Cre06.g307650	3.3523	4.66156	2.13631e-20	2.41793e-19
Cre08.g381250	-4.21263	1.62654	2.22184e-20	2.51267e-19
Cre06.g311700	3.29749	5.98511	2.34969e-20	2.65507e-19
Cre12.g509050	-3.29394	6.01816	2.41792e-20	2.72993e-19
Cre10.g441400	3.2723	7.03855	2.42104e-20	2.73121e-19
Cre01.g028950	-3.33527	4.71472	2.44012e-20	2.75048e-19
Cre09.g399960	3.40571	3.85611	2.52097e-20	2.83929e-19
Cre04.g224800	3.26631	7.69479	2.55761e-20	2.8782e-19
Cre14.g626150	-3.96543	2.02051	2.61283e-20	2.93794e-19
Cre09.g412880	-4.36113	1.38997	2.63891e-20	2.96484e-19
Cre14.g621150	3.34464	4.6686	2.64535e-20	2.96966e-19
Cre15.g637850	-3.8702	1.95706	2.64948e-20	2.97187e-19
Cre09.g389986	-3.36181	4.59244	2.69831e-20	3.02417e-19
Cre03.g146067	3.26923	6.67789	2.72522e-20	3.05185e-19
Cre08.g383850	3.28415	6.24309	2.88418e-20	3.22723e-19
Cre02.g147350	3.29295	5.81902	2.92039e-20	3.26372e-19
Cre04.g220300	-4.04368	1.73715	2.92312e-20	3.26372e-19
Cre09.g387450	-3.26743	6.99003	2.92391e-20	3.26372e-19
Cre07.g351100	3.26453	6.77037	2.97434e-20	3.31733e-19
Cre03.g194150	3.28341	6.15035	3.06921e-20	3.42036e-19
Cre16.g677450	-3.25805	7.15873	3.10315e-20	3.45539e-19
Cre16.g665750	-3.48184	3.49158	3.11735e-20	3.46839e-19
Cre12.g487050	-3.59215	3.01484	3.16337e-20	3.51676e-19
Cre17.g720050	-3.25741	7.59902	3.299e-20	3.66457e-19
Cre10.g444094	-3.68518	2.39164	3.30522e-20	3.66853e-19
Cre05.g244400	-3.88057	2.03836	3.38697e-20	3.75624e-19
Cre03.g195050	-3.42181	3.85269	3.45756e-20	3.83144e-19
Cre12.g556600	-3.3108	5.01588	3.49434e-20	3.86908e-19
Cre13.g606600	3.30756	5.12946	3.65457e-20	4.04323e-19
Cre03.g162601	-3.71444	2.47655	3.78875e-20	4.18832e-19
Cre11.g468750	-3.28568	5.70834	3.89824e-20	4.30589e-19
Cre02.g099800	-3.5742	2.87752	4.00104e-20	4.4159e-19
Cre16.g673550	-3.34786	4.08127	4.13245e-20	4.55729e-19
Cre08.g380201	-3.35323	4.3055	4.23265e-20	4.66404e-19
Cre05.g244350	-3.73325	2.28119	4.4409e-20	4.88961e-19
Cre09.g406750	-3.32732	4.39263	4.51716e-20	4.9696e-19
Cre14.g633626	-4.25294	1.51123	4.52512e-20	4.97438e-19
Cre03.g158450	-3.59574	2.88947	4.57827e-20	5.02879e-19
Cre12.g534700	-3.33134	4.78421	4.58316e-20	5.03014e-19
Cre17.g697000	3.2905	5.22149	4.65967e-20	5.11004e-19
Cre03.g173800	-3.49969	3.18455	4.83784e-20	5.30121e-19
Cre07.g318500	3.37871	3.79218	5.08408e-20	5.5666e-19
Cre17.g710650	-3.61788	2.63024	5.17122e-20	5.65751e-19
Cre13.g584950	-3.36523	4.06944	5.4258e-20	5.93132e-19
Cre01.g001250	3.39665	3.6077	5.54374e-20	6.05544e-19
Cre07.g313700	-3.2356	6.90811	5.74686e-20	6.27233e-19
Cre01.g000100	-3.45329	3.47479	6.27578e-20	6.84419e-19
Cre06.g285150	-3.51733	2.97166	6.31974e-20	6.88667e-19
Cre12.g530550	-3.49447	3.1588	6.33608e-20	6.89901e-19
Cre06.g308600	-3.27333	5.46423	6.37659e-20	6.93763e-19
Cre13.g569000	-3.31146	4.59576	6.8026e-20	7.39527e-19
Cre09.g397734	-3.37123	4.00103	6.83142e-20	7.42075e-19
Cre02.g099900	-3.48073	3.32179	6.87534e-20	7.46257e-19
Cre13.g583100	-3.30912	4.56509	6.8975e-20	7.48071e-19
Cre05.g234801	-3.67107	2.49505	6.91645e-20	7.49536e-19
Cre07.g341600	-3.22518	6.91438	7.2422e-20	7.84221e-19
Cre03.g204577	-3.24864	6.21173	7.32734e-20	7.92816e-19
Cre11.g467545	3.86463	1.69867	8.34255e-20	9.01952e-19
Cre16.g688638	-3.26928	5.06025	8.63714e-20	9.33069e-19
Cre09.g393506	-3.3152	4.17958	9.00726e-20	9.7229e-19
Cre07.g314100	3.23301	6.19695	9.13482e-20	9.85286e-19
Cre03.g201350	-3.44177	3.44836	9.16977e-20	9.88282e-19
Cre02.g089311	-4.02878	1.47929	9.70128e-20	1.04475e-18
Cre03.g160800	-3.42903	3.07237	9.805e-20	1.05509e-18
Cre10.g432600	3.20693	7.23851	1.01803e-19	1.09462e-18
Cre12.g548391	-6.75162	0.359644	1.06209e-19	1.1411e-18
Cre09.g413250	-3.35977	3.87991	1.10234e-19	1.18343e-18
Cre08.g379700	-3.44361	3.26487	1.12945e-19	1.21159e-18
Cre16.g653400	3.24998	5.21699	1.14023e-19	1.22219e-18
Cre06.g261700	3.20573	6.67626	1.14188e-19	1.22301e-18
Cre09.g388900	-3.70179	2.49433	1.15487e-19	1.23597e-18
Cre03.g205450	3.44253	3.09704	1.18459e-19	1.26678e-18
Cre07.g313950	-3.40156	3.43768	1.19059e-19	1.27222e-18
Cre05.g243800	-3.20441	6.47947	1.21065e-19	1.29264e-18
Cre09.g390000	-3.37736	3.74996	1.23033e-19	1.31263e-18
Cre04.g216950	-3.29093	4.48417	1.23244e-19	1.31387e-18
Cre12.g512950	-3.25411	5.01436	1.31055e-19	1.39606e-18
Cre17.g722851	-3.42599	3.12915	1.32206e-19	1.40655e-18
Cre02.g095066	-3.46993	3.20682	1.32244e-19	1.40655e-18
Cre01.g025551	-3.3473	3.78826	1.38603e-19	1.47304e-18
Cre15.g643703	3.19565	6.70177	1.41401e-19	1.50163e-18
Cre14.g616589	-3.95138	1.74339	1.42372e-19	1.51077e-18
Cre10.g462200	-3.68805	2.25605	1.44124e-19	1.52818e-18
Cre03.g149201	3.35407	3.54056	1.52026e-19	1.61073e-18
Cre09.g393173	-3.19158	6.52279	1.53416e-19	1.6242e-18
Cre17.g730700	-3.52087	2.78836	1.54819e-19	1.63779e-18
Cre06.g307950	-3.52276	2.48447	1.55502e-19	1.64376e-18
Cre03.g165100	-3.18093	9.07272	1.60421e-19	1.69445e-18
Cre10.g460100	-3.29302	4.03863	1.64634e-19	1.73762e-18
Cre12.g537400	3.18728	6.42817	1.77646e-19	1.87352e-18
Cre01.g003150	-3.42556	3.0308	1.92479e-19	2.0284e-18
Cre01.g020800	3.20323	5.87714	1.99283e-19	2.0985e-18
Cre02.g105700	-3.81501	1.86742	2.03092e-19	2.13697e-18
Cre11.g479300	-3.34023	3.7549	2.05366e-19	2.1576e-18
Cre06.g298802	3.31538	3.74816	2.05366e-19	2.1576e-18
Cre17.g697934	-3.65144	2.61099	2.07596e-19	2.17937e-18
Cre01.g008950	3.23	5.04604	2.08394e-19	2.18608e-18
Cre17.g698400	-3.17268	8.04091	2.12115e-19	2.22341e-18
Cre06.g287400	-3.2108	5.39067	2.15174e-19	2.25376e-18
Cre07.g335200	-3.1664	11.0574	2.1535e-19	2.25389e-18
Cre01.g037200	-3.2447	4.65244	2.25608e-19	2.35945e-18
Cre02.g095095	3.1666	8.32059	2.2946e-19	2.39725e-18
Cre13.g591400	-3.22441	5.20482	2.29571e-19	2.39725e-18
Cre16.g677500	3.17161	7.01559	2.30408e-19	2.40418e-18
Cre16.g684350	-3.25838	4.30301	2.31935e-19	2.41827e-18
Cre09.g402182	-3.61134	2.37618	2.39414e-19	2.49436e-18
Cre09.g395950	3.1651	7.84857	2.45059e-19	2.55092e-18
Cre03.g161450	-3.41097	3.08957	2.45213e-19	2.55092e-18
Cre10.g457650	-3.22999	5.0066	2.47059e-19	2.56818e-18
Cre12.g489300	-3.19685	5.7544	2.47912e-19	2.5751e-18
Cre12.g553100	-3.42453	3.15617	2.52921e-19	2.62515e-18
Cre01.g020950	3.20158	5.51627	2.57812e-19	2.6739e-18
Cre06.g278255	-3.17171	6.54686	2.60107e-19	2.69568e-18
Cre03.g193100	-3.26106	4.19253	2.73402e-19	2.83133e-18
Cre16.g653850	3.18248	6.16044	2.74237e-19	2.83784e-18
Cre06.g301750	-3.31625	4.17804	2.78422e-19	2.87898e-18
Cre07.g318450	3.1566	7.60039	3.02228e-19	3.1228e-18
Cre11.g467761	-3.52722	2.79158	3.09488e-19	3.19541e-18
Cre16.g660430	-4.16083	1.42668	3.12981e-19	3.22906e-18
Cre07.g340050	3.15189	8.27555	3.20369e-19	3.3028e-18
Cre09.g396700	3.29615	3.76264	3.30941e-19	3.40923e-18
Cre03.g151450	-3.43001	3.06308	3.3148e-19	3.41223e-18
Cre03.g202561	3.15831	6.40557	3.41576e-19	3.51353e-18
Cre09.g408051	-3.40899	3.34782	3.48563e-19	3.58272e-18
Cre17.g713350	-3.1483	7.57835	3.51021e-19	3.6053e-18
Cre03.g204300	-3.30497	3.74101	3.55391e-19	3.64746e-18
Cre06.g278245	-3.22377	4.80681	3.62887e-19	3.72162e-18
Cre02.g101700	3.73006	1.81925	3.70434e-19	3.79619e-18
Cre01.g042800	-3.17748	5.88863	3.88859e-19	3.98204e-18
Cre13.g586450	3.14352	8.04179	3.9009e-19	3.99168e-18
Cre01.g040300	-3.22638	4.57706	4.05542e-19	4.14671e-18
Cre06.g303350	3.18778	5.2479	4.08352e-19	4.17235e-18
Cre09.g391208	-3.73391	2.15738	4.14767e-19	4.23474e-18
Cre16.g688414	-3.43727	2.95354	4.19979e-19	4.28478e-18
Cre11.g467400	-3.21032	4.77232	4.20687e-19	4.28883e-18
Cre14.g623700	-3.20636	4.74579	4.30772e-19	4.38839e-18
Cre08.g383600	-3.50828	2.54398	4.37647e-19	4.45513e-18
Cre07.g347600	-3.35565	3.42599	4.41666e-19	4.49272e-18
Cre01.g024900	-3.55998	2.3942	4.52282e-19	4.59731e-18
Cre02.g116850	-4.46762	1.15767	4.57152e-19	4.64338e-18
Cre03.g203730	-3.46974	2.74214	4.69982e-19	4.76973e-18
Cre04.g222950	3.28737	3.63416	4.70285e-19	4.76973e-18
Cre01.g013500	3.13633	7.60426	4.73626e-19	4.80008e-18
Cre11.g467628	3.17791	5.31302	4.89493e-19	4.95724e-18
Cre07.g348250	3.17234	5.41217	5.22796e-19	5.29062e-18
Cre07.g334800	-3.1368	6.77024	5.28759e-19	5.34703e-18
Cre06.g269544	3.266	3.77853	5.35565e-19	5.41188e-18
Cre16.g664000	-3.2816	3.42946	5.41727e-19	5.47013e-18
Cre09.g407350	-8.97097	0.140818	5.52098e-19	5.57076e-18
Cre13.g584551	-4.06941	1.52712	6.04854e-19	6.09861e-18
Cre09.g388356	-3.24623	4.08149	6.06406e-19	6.10979e-18
Cre06.g278087	-3.13151	6.27064	6.26446e-19	6.30708e-18
Cre01.g015650	3.21117	4.44025	6.34784e-19	6.38635e-18
Cre17.g739550	-3.18745	4.94118	6.63023e-19	6.66558e-18
Cre16.g659667	3.33824	3.18065	6.66587e-19	6.69652e-18
Cre10.g426800	-3.12033	7.68566	6.86199e-19	6.88852e-18
Cre12.g544650	-5.10923	0.50141	6.92879e-19	6.9505e-18
Cre07.g314000	-3.29956	3.67737	7.09687e-19	7.11393e-18
Cre12.g519100	-3.11576	7.55644	7.52968e-19	7.54228e-18
Cre09.g410400	-3.19438	4.4595	8.157e-19	8.16471e-18
Cre07.g324200	-3.11505	6.89202	8.1951e-19	8.19689e-18
Cre02.g095077	3.10709	8.07953	8.71276e-19	8.70833e-18
Cre04.g217905	-3.93129	1.59151	8.81571e-19	8.80483e-18
Cre01.g048150	-3.1919	4.3641	9.42458e-19	9.40613e-18
Cre16.g687350	3.10489	7.45988	9.62585e-19	9.60004e-18
Cre06.g300500	3.10825	6.71301	9.74863e-19	9.71546e-18
Cre11.g477750	3.12659	6.07344	9.85475e-19	9.81411e-18
Cre04.g232402	3.10811	6.59105	9.9936e-19	9.94518e-18
Cre16.g688600	3.21223	4.05599	1.00642e-18	1.00082e-17
Cre10.g426050	-3.32867	3.28201	1.00762e-18	1.00129e-17
Cre03.g202150	-3.2388	3.96828	1.0743e-18	1.06678e-17
Cre10.g454150	3.09866	7.08888	1.1459e-18	1.13706e-17
Cre05.g238332	-3.09084	10.2151	1.1645e-18	1.15468e-17
Cre06.g278199	-3.73109	1.94724	1.1654e-18	1.15475e-17
Cre13.g563650	-3.41041	2.78597	1.18624e-18	1.17455e-17
Cre14.g626700	-3.08695	10.2609	1.26885e-18	1.25545e-17
Cre05.g234550	-3.08575	11.2366	1.28611e-18	1.2716e-17
Cre05.g236878	-3.26238	3.72016	1.32458e-18	1.3087e-17
Cre03.g193750	-3.09392	6.82357	1.33519e-18	1.31824e-17
Cre06.g251683	-4.32637	1.16465	1.36487e-18	1.34658e-17
Cre02.g084300	-3.17801	4.54025	1.39095e-18	1.37132e-17
Cre11.g467773	-3.1308	5.23415	1.40831e-18	1.38744e-17
Cre01.g007600	-3.14381	4.7825	1.45704e-18	1.43442e-17
Cre03.g161150	-3.2194	3.68045	1.5443e-18	1.51924e-17
Cre03.g200850	3.08436	6.93507	1.59756e-18	1.57052e-17
Cre09.g397216	-3.295	3.33914	1.66102e-18	1.63173e-17
Cre02.g103350	-3.20556	4.03964	1.68085e-18	1.65004e-17
Cre03.g194200	-3.07885	7.19765	1.73214e-18	1.69917e-17
Cre01.g055400	3.11515	5.3858	1.80467e-18	1.76907e-17
Cre17.g717500	3.10846	5.58669	1.80666e-18	1.76976e-17
Cre01.g049100	-3.20841	3.93959	1.84147e-18	1.80257e-17
Cre01.g050451	-3.26231	3.50891	1.86417e-18	1.82317e-17
Cre04.g219100	-3.33797	3.033	1.86519e-18	1.82317e-17
Cre16.g669600	-3.85277	1.47898	1.86649e-18	1.82317e-17
Cre03.g207400	-3.0836	6.23467	1.89903e-18	1.85364e-17
Cre10.g455950	-3.73658	1.83281	1.92347e-18	1.87617e-17
Cre08.g382560	3.07286	6.94664	2.05e-18	1.99817e-17
Cre14.g630550	-3.37725	2.87088	2.09487e-18	2.04046e-17
Cre06.g271600	-3.60944	1.95243	2.14099e-18	2.08391e-17
Cre01.g047600	-3.11907	5.18122	2.15357e-18	2.09467e-17
Cre11.g482150	-4.21563	1.14057	2.1783e-18	2.11723e-17
Cre05.g233305	-3.09287	5.98115	2.25286e-18	2.18815e-17
Cre02.g114250	-3.13434	4.9235	2.26401e-18	2.19743e-17
Cre03.g161500	-3.11522	5.10198	2.26598e-18	2.1978e-17
Cre01.g016900	-3.06743	6.27511	2.39989e-18	2.32604e-17
Cre02.g102050	3.20978	3.61255	2.47434e-18	2.39651e-17
Cre15.g643702	3.05952	8.09187	2.4812e-18	2.40146e-17
Cre17.g710254	3.09446	5.61517	2.48622e-18	2.40463e-17
Cre09.g388450	-3.32475	2.81824	2.5213e-18	2.43684e-17
Cre08.g358560	-3.75415	1.75846	2.56994e-18	2.48211e-17
Cre02.g097550	-3.14077	4.29977	2.64409e-18	2.55194e-17
Cre03.g191750	-3.57691	2.17867	2.71285e-18	2.61647e-17
Cre11.g467599	-3.13988	4.36832	2.75431e-18	2.65459e-17
Cre04.g221550	-3.06178	6.97202	2.81908e-18	2.71512e-17
Cre09.g389023	3.48144	2.09968	2.90062e-18	2.79169e-17
Cre02.g075750	-3.65058	2.07367	2.91686e-18	2.80537e-17
Cre11.g467563	-3.47151	2.33507	3.03579e-18	2.9177e-17
Cre10.g449400	-3.38054	2.89855	3.06435e-18	2.9431e-17
Cre16.g676085	3.12391	4.54192	3.06717e-18	2.94376e-17
Cre16.g675550	-3.34391	2.49806	3.19359e-18	3.06295e-17
Cre09.g388372	-3.46755	2.2895	3.24713e-18	3.11213e-17
Cre01.g017350	-3.31432	2.95459	3.32435e-18	3.18393e-17
Cre17.g707250	-3.24082	3.28812	3.38516e-18	3.23992e-17
Cre12.g528900	3.07325	5.7999	3.46422e-18	3.31328e-17
Cre06.g292282	-3.48822	2.1206	3.49802e-18	3.34328e-17
Cre05.g242750	3.10781	4.70537	3.50378e-18	3.34646e-17
Cre02.g119484	3.86993	1.3259	3.52144e-18	3.361e-17
Cre03.g172950	3.04612	7.01863	3.66779e-18	3.49826e-17
Cre08.g361950	3.04771	6.63824	3.71912e-18	3.54476e-17
Cre13.g584750	-3.55579	2.11767	3.72405e-18	3.54699e-17
Cre02.g097950	-3.09527	5.27619	3.78732e-18	3.60476e-17
Cre08.g383450	-3.19384	3.81103	3.96859e-18	3.77469e-17
Cre01.g004700	-3.43457	2.18753	3.98309e-18	3.78587e-17
Cre12.g505000	-4.3274	1.00576	3.98789e-18	3.78781e-17
Cre08.g368500	3.0757	5.48481	4.03645e-18	3.83129e-17
Cre01.g027550	-3.1271	4.3618	4.12902e-18	3.91646e-17
Cre17.g737702	3.16198	3.85032	4.24307e-18	4.02185e-17
Cre09.g395288	-3.33206	2.63172	4.30833e-18	4.08091e-17
Cre12.g493200	3.07691	5.31618	4.35615e-18	4.12336e-17
Cre03.g197850	-3.20136	3.67094	4.37444e-18	4.13783e-17
Cre12.g549350	-3.12193	4.38354	4.53565e-18	4.28737e-17
Cre02.g142366	3.05732	5.89413	4.54413e-18	4.29244e-17
Cre12.g560300	-3.06118	5.80694	4.62454e-18	4.3654e-17
Cre10.g457050	3.04179	6.09247	4.71406e-18	4.44685e-17
Cre16.g655650	-3.40229	2.5349	4.89355e-18	4.61301e-17
Cre13.g579450	3.02376	10.7715	5.04272e-18	4.75038e-17
Cre08.g358569	-3.23802	3.07017	5.08492e-18	4.78685e-17
Cre14.g629700	-3.07348	4.83749	5.32442e-18	5.00889e-17
Cre01.g021900	-4.4383	0.803443	5.80897e-18	5.46098e-17
Cre08.g381350	-3.34287	2.84147	5.95309e-18	5.59265e-17
Cre01.g005150	-3.02214	7.7306	5.9868e-18	5.62049e-17
Cre16.g686958	-3.16102	3.7544	6.12128e-18	5.74282e-17
Cre16.g695600	-3.39409	2.42814	6.24002e-18	5.85023e-17
Cre09.g386119	-3.3969	2.23899	6.31378e-18	5.91535e-17
Cre06.g293450	-3.98518	1.09726	6.36169e-18	5.95618e-17
Cre06.g256250	-3.02354	6.70322	6.44452e-18	6.02964e-17
Cre11.g467551	3.08173	4.66022	6.50252e-18	6.07977e-17
Cre02.g143400	3.02371	6.35431	6.58393e-18	6.15171e-17
Cre17.g728900	3.06309	5.11996	6.59762e-18	6.16032e-17
Cre14.g632791	-3.95922	1.19879	6.6716e-18	6.22517e-17
Cre07.g347700	-3.61454	1.84148	6.87475e-18	6.41038e-17
Cre08.g375850	3.01953	6.54702	6.98287e-18	6.50679e-17
Cre10.g439400	-3.08314	4.64384	7.0155e-18	6.53277e-17
Cre12.g533050	3.04446	5.5509	7.32726e-18	6.81847e-17
Cre09.g403151	-3.2035	3.41982	7.58134e-18	7.05014e-17
Cre09.g397253	3.27882	2.7252	7.64517e-18	7.10469e-17
Cre09.g389875	-3.05337	5.32239	7.73838e-18	7.18646e-17
Cre16.g687100	3.70938	1.46062	7.86524e-18	7.29934e-17
Cre17.g698550	-3.20293	3.19603	8.00699e-18	7.42589e-17
Cre12.g488752	3.20226	3.20528	8.02996e-18	7.44217e-17
Cre12.g508350	-3.24125	2.84528	8.13575e-18	7.53515e-17
Cre13.g575000	-3.09295	4.18551	8.21966e-18	7.60775e-17
Cre03.g198950	-3.05377	4.83286	8.50437e-18	7.86597e-17
Cre11.g467526	3.09645	4.15898	8.60966e-18	7.95801e-17
Cre03.g195500	3.02434	5.98055	8.99682e-18	8.31029e-17
Cre17.g696350	-3.07073	4.60321	9.11842e-18	8.41696e-17
Cre06.g265850	-3.6293	1.82845	9.2837e-18	8.56378e-17
Cre16.g683100	3.06279	4.66953	9.3952e-18	8.66083e-17
Cre17.g725000	3.00159	7.19341	9.42129e-18	8.67906e-17
Cre02.g085900	-3.08053	4.31064	9.78459e-18	9.00772e-17
Cre15.g635250	3.10302	3.9811	9.90191e-18	9.10963e-17
Cre11.g467557	3.07732	4.3465	1.00222e-17	9.21409e-17
Cre10.g421900	3.09327	4.14734	1.00799e-17	9.26096e-17
Cre09.g394547	-2.99956	6.99023	1.06192e-17	9.74993e-17
Cre03.g149500	3.07691	4.35309	1.08703e-17	9.97388e-17
Cre10.g459600	3.02619	5.53058	1.08827e-17	9.97772e-17
Cre13.g577850	-3.21319	3.14727	1.0889e-17	9.97772e-17
Cre09.g387356	-3.25383	2.95797	1.10225e-17	1.00933e-16
Cre05.g246550	-3.08702	4.3408	1.12041e-17	1.02528e-16
Cre06.g278224	-3.76451	1.51319	1.17717e-17	1.07651e-16
Cre06.g283600	-3.05272	4.30838	1.19268e-17	1.08996e-16
Cre08.g377550	-2.98576	8.93695	1.19604e-17	1.09231e-16
Cre09.g408464	3.03769	4.96861	1.2276e-17	1.12039e-16
Cre02.g112050	3.14618	3.43837	1.23575e-17	1.12708e-16
Cre12.g488350	2.985	8.00243	1.26253e-17	1.15074e-16
Cre15.g636075	-4.1606	0.952221	1.28138e-17	1.16715e-16
Cre01.g035950	-3.11964	3.60131	1.28506e-17	1.16973e-16
Cre10.g448900	2.98724	6.99746	1.3116e-17	1.19309e-16
Cre17.g745447	-3.02091	4.92425	1.33751e-17	1.21586e-16
Cre04.g225600	-3.18036	3.52673	1.37171e-17	1.24612e-16
Cre05.g236501	-3.03669	5.0647	1.40537e-17	1.27563e-16
Cre09.g395500	3.02675	5.10754	1.40604e-17	1.27563e-16
Cre17.g725700	-3.29549	2.49139	1.40702e-17	1.27568e-16
Cre10.g464650	-3.09662	4.02202	1.43859e-17	1.30344e-16
Cre12.g522626	-3.28004	2.59679	1.45437e-17	1.31687e-16
Cre07.g318250	-3.62109	1.86532	1.4814e-17	1.34047e-16
Cre12.g559900	3.05234	4.3937	1.62334e-17	1.46794e-16
Cre10.g438650	-3.1301	3.39046	1.6257e-17	1.46911e-16
Cre13.g606250	-3.0917	4.07958	1.63505e-17	1.47659e-16
Cre16.g663876	-3.23136	2.99249	1.66292e-17	1.50026e-16
Cre04.g214350	-3.00824	5.52794	1.66345e-17	1.50026e-16
Cre16.g669525	-3.05255	4.68492	1.70371e-17	1.53557e-16
Cre12.g527300	-3.30071	2.51767	1.77807e-17	1.60154e-16
Cre02.g073700	-2.97938	6.38114	1.80424e-17	1.62405e-16
Cre14.g633700	-3.31262	2.36459	1.84897e-17	1.66323e-16
Cre05.g241202	-3.20722	2.76583	1.87094e-17	1.68189e-16
Cre11.g468700	-3.1521	3.39237	1.89785e-17	1.70497e-16
Cre17.g737300	-3.12673	3.1494	1.90039e-17	1.70614e-16
Cre16.g684750	-3.21153	2.99923	1.96689e-17	1.76468e-16
Cre01.g035650	3.00963	5.0903	1.97226e-17	1.76836e-16
Cre01.g025500	-3.57857	1.7651	1.9832e-17	1.77701e-16
Cre16.g670550	-3.23106	2.972	1.9905e-17	1.78239e-16
Cre16.g686400	-3.13097	3.31834	2.13619e-17	1.9116e-16
Cre03.g200350	-3.0151	4.86303	2.15139e-17	1.92395e-16
Cre16.g655316	-3.18122	3.43488	2.16277e-17	1.93287e-16
Cre01.g028600	-3.12037	3.37629	2.23836e-17	1.99912e-16
Cre06.g306800	-3.36662	2.22682	2.2611e-17	2.01812e-16
Cre10.g456650	-3.37185	2.37499	2.2682e-17	2.02316e-16
Cre08.g381300	-3.31208	2.76839	2.27388e-17	2.0269e-16
Cre07.g316725	3.028	4.52514	2.27766e-17	2.02896e-16
Cre07.g340250	3.00767	4.95312	2.38034e-17	2.11905e-16
Cre13.g579767	-3.44465	2.03659	2.38819e-17	2.12467e-16
Cre04.g217903	-2.98807	5.65335	2.49173e-17	2.21536e-16
Cre10.g449501	-3.81849	1.23529	2.51157e-17	2.23155e-16
Cre07.g345500	-3.13626	3.26876	2.52499e-17	2.24203e-16
Cre02.g116800	-3.25211	2.57202	2.63182e-17	2.33538e-16
Cre17.g716400	2.96074	6.18587	2.65167e-17	2.35098e-16
Cre11.g481082	3.35931	2.0935	2.65282e-17	2.35098e-16
Cre16.g661638	2.94711	9.65765	2.69378e-17	2.38574e-16
Cre09.g395584	-3.15584	3.51553	2.74433e-17	2.42895e-16
Cre02.g080200	-2.94537	10.6005	2.74654e-17	2.42934e-16
Cre02.g112500	2.99066	5.21081	2.76959e-17	2.44816e-16
Cre01.g027575	-3.38548	2.1053	2.82429e-17	2.49491e-16
Cre02.g109600	-3.26223	2.42432	2.85497e-17	2.5204e-16
Cre09.g393321	-3.19413	3.0077	2.92696e-17	2.58229e-16
Cre16.g673852	-3.05564	4.20526	2.93484e-17	2.58759e-16
Cre03.g206950	-3.22293	2.75835	3.01653e-17	2.65791e-16
Cre12.g546150	-2.94125	8.99662	3.09539e-17	2.72564e-16
Cre02.g083750	-3.02963	4.70315	3.10415e-17	2.73161e-16
Cre17.g705950	3.16696	2.93405	3.15133e-17	2.77136e-16
Cre04.g218650	-3.39699	2.1228	3.1646e-17	2.78125e-16
Cre02.g112300	-3.0767	3.5717	3.2355e-17	2.84174e-16
Cre06.g288600	2.94869	6.46177	3.24232e-17	2.84592e-16
Cre04.g217910	-3.04514	3.76188	3.25284e-17	2.85333e-16
Cre03.g169950	-3.04254	4.14512	3.28153e-17	2.87667e-16
Cre06.g297900	2.95071	6.13807	3.32779e-17	2.91537e-16
Cre01.g010500	-3.01656	4.44731	3.33094e-17	2.91627e-16
Cre12.g555803	-2.96912	5.94089	3.35044e-17	2.93148e-16
Cre07.g332600	-3.17974	2.99026	3.39341e-17	2.96719e-16
Cre13.g603350	3.13923	3.05187	3.40927e-17	2.97916e-16
Cre03.g164000	-2.93397	10.0246	3.54862e-17	3.09897e-16
Cre12.g553678	-3.0434	4.08795	3.6214e-17	3.16052e-16
Cre12.g533950	-3.33759	2.24921	3.70606e-17	3.23235e-16
Cre09.g389600	2.94393	6.24997	3.74503e-17	3.26427e-16
Cre02.g101250	-3.1855	2.93238	3.81063e-17	3.31934e-16
Cre01.g028350	-3.13134	3.17472	3.83334e-17	3.33701e-16
Cre02.g083050	-3.24828	2.60377	3.99772e-17	3.47792e-16
Cre06.g308050	2.97153	5.12374	4.37507e-17	3.80379e-16
Cre09.g396994	-3.14431	3.33602	4.43993e-17	3.85775e-16
Cre05.g244300	-3.10981	3.09938	4.51175e-17	3.91768e-16
Cre08.g365750	-3.52675	1.59864	4.61025e-17	4.00068e-16
Cre17.g741000	2.9267	7.43402	4.6156e-17	4.0028e-16
Cre06.g262950	-3.16925	2.97607	4.64202e-17	4.02318e-16
Cre07.g334900	-2.94568	5.91487	4.7801e-17	4.14025e-16
Cre17.g723750	2.92223	7.78716	4.95691e-17	4.29069e-16
Cre17.g727600	-2.98024	4.92318	4.96813e-17	4.29595e-16
Cre14.g613750	-3.15274	3.09435	4.96923e-17	4.29595e-16
Cre01.g002451	-3.223	2.64471	4.97789e-17	4.30073e-16
Cre06.g254600	-3.1183	3.20395	5.41738e-17	4.67751e-16
Cre10.g419950	-2.97964	4.69163	5.49374e-17	4.74046e-16
Cre08.g369000	-3.15428	3.07794	5.55186e-17	4.78761e-16
Cre07.g355850	2.91485	7.91127	5.7223e-17	4.93149e-16
Cre03.g144324	2.92258	6.39738	5.73955e-17	4.94327e-16
Cre13.g571251	-4.52444	0.750216	5.83216e-17	5.01989e-16
Cre12.g499205	3.45911	1.64883	6.1497e-17	5.2899e-16
Cre12.g538100	-2.976	4.36936	6.23755e-17	5.36211e-16
Cre03.g207918	-3.37045	2.06783	6.43158e-17	5.52546e-16
Cre14.g627100	2.93451	5.84429	6.44481e-17	5.53337e-16
Cre13.g561850	-3.0768	3.26066	6.50778e-17	5.58395e-16
Cre03.g145167	2.90769	7.9754	6.65644e-17	5.70795e-16
Cre02.g077300	2.90635	8.15907	6.79125e-17	5.81993e-16
Cre03.g163950	-2.92114	6.36529	7.09505e-17	6.07649e-16
Cre12.g541400	2.90518	7.77344	7.13957e-17	6.11082e-16
Cre04.g224883	-3.48535	1.93348	7.26088e-17	6.21078e-16
Cre09.g396326	-2.981	4.37179	7.33179e-17	6.26755e-16
Cre01.g025900	-3.1482	2.84955	7.59818e-17	6.49123e-16
Cre09.g409951	3.04333	3.52183	7.75935e-17	6.62481e-16
Cre12.g550700	-3.13193	2.76322	7.90212e-17	6.74252e-16
Cre13.g566400	-3.02989	3.31327	8.14491e-17	6.94538e-16
Cre02.g142186	-3.04187	3.37859	8.41241e-17	7.16904e-16
Cre01.g055151	-4.7791	0.525076	8.53313e-17	7.26742e-16
Cre06.g295100	-3.45288	1.90016	8.58625e-17	7.30813e-16
Cre02.g078950	2.93646	5.2402	8.60268e-17	7.31759e-16
Cre02.g089850	-3.24612	2.3567	8.612e-17	7.321e-16
Cre11.g483250	-3.16907	2.45116	8.85334e-17	7.52151e-16
Cre14.g632650	2.96423	4.40481	9.11841e-17	7.74193e-16
Cre06.g288850	-3.32274	2.16704	9.2664e-17	7.86273e-16
Cre16.g657150	-3.87893	1.17112	9.6276e-17	8.16418e-16
Cre11.g467649	2.88932	8.2071	9.71784e-17	8.23563e-16
Cre07.g320500	-2.94614	4.93051	9.75197e-17	8.25947e-16
Cre10.g439300	-3.15528	2.67785	9.97786e-17	8.44559e-16
Cre06.g302250	2.92646	5.28315	1.00027e-16	8.4614e-16
Cre14.g623439	2.9197	5.56996	1.00649e-16	8.50882e-16
Cre12.g498700	-2.99953	4.04207	1.08613e-16	9.17645e-16
Cre03.g182100	-3.28766	2.28455	1.0993e-16	9.28202e-16
Cre17.g708950	2.89036	6.58719	1.10252e-16	9.3035e-16
Cre12.g556650	-3.37576	1.91675	1.10498e-16	9.31855e-16
Cre06.g310200	-2.91784	5.43778	1.1199e-16	9.43857e-16
Cre16.g663950	2.88706	6.86094	1.14001e-16	9.60216e-16
Cre13.g607800	2.89286	6.09178	1.14382e-16	9.62838e-16
Cre17.g725650	-3.02458	3.46556	1.16097e-16	9.76196e-16
Cre03.g188400	3.08399	2.98578	1.16111e-16	9.76196e-16
Cre10.g445150	-3.15396	2.84277	1.17386e-16	9.86318e-16
Cre08.g384750	-2.88671	6.36885	1.19081e-16	9.99948e-16
Cre17.g728550	2.91623	5.32467	1.20469e-16	1.01098e-15
Cre02.g095102	-2.98207	4.118	1.21929e-16	1.02261e-15
Cre15.g637050	2.87817	7.8529	1.25593e-16	1.0527e-15
Cre16.g670000	3.3129	1.9614	1.3127e-16	1.09961e-15
Cre17.g712350	-3.04351	3.25849	1.38542e-16	1.15983e-15
Cre06.g278098	-2.89247	6.0437	1.39944e-16	1.17085e-15
Cre01.g017600	-2.91307	5.22053	1.41314e-16	1.18159e-15
Cre09.g416500	2.87847	6.56445	1.43775e-16	1.20144e-15
Cre09.g398700	-2.96445	3.95693	1.48281e-16	1.23834e-15
Cre05.g241450	-2.91152	5.33762	1.48917e-16	1.2429e-15
Cre02.g095400	2.90979	5.20828	1.49077e-16	1.24348e-15
Cre09.g393200	-2.87406	6.28343	1.54207e-16	1.2855e-15
Cre08.g366350	3.11556	2.72762	1.59635e-16	1.32994e-15
Cre06.g260550	3.02387	3.29321	1.66775e-16	1.38858e-15
Cre03.g191650	-3.12365	2.8418	1.67488e-16	1.39367e-15
Cre03.g203950	-3.01956	3.50113	1.6785e-16	1.39584e-15
Cre14.g628400	-3.39639	1.78732	1.85568e-16	1.54226e-15
Cre13.g582250	-2.93218	4.62843	1.86849e-16	1.55197e-15
Cre05.g234750	-2.97083	3.85652	1.89124e-16	1.56991e-15
Cre12.g497800	-3.13724	2.66469	1.9222e-16	1.59465e-15
Cre04.g214150	-2.85535	7.89311	1.95083e-16	1.61743e-15
Cre03.g202400	-2.90309	5.16988	1.96579e-16	1.62885e-15
Cre10.g466050	-2.95132	4.37226	1.98641e-16	1.64494e-15
Cre03.g148450	-2.99999	3.72858	2.03748e-16	1.68622e-15
Cre01.g013050	-2.90265	5.07176	2.05063e-16	1.69608e-15
Cre12.g534800	-2.85599	8.09066	2.05288e-16	1.69693e-15
Cre02.g095067	-3.23923	2.35583	2.08689e-16	1.724e-15
Cre16.g688526	-2.86469	6.16269	2.09418e-16	1.72898e-15
Cre03.g156000	2.85574	6.97607	2.18097e-16	1.79956e-15
Cre01.g016800	2.90241	4.83262	2.1904e-16	1.80626e-15
Cre11.g469650	-2.86509	6.02312	2.25589e-16	1.85915e-15
Cre02.g101900	-3.06851	3.05352	2.28231e-16	1.8798e-15
Cre16.g656900	-2.94126	4.28046	2.28764e-16	1.88307e-15
Cre06.g271050	-2.94162	4.44195	2.31052e-16	1.90076e-15
Cre07.g355100	-2.92946	4.29381	2.37273e-16	1.95077e-15
Cre09.g397660	2.92904	4.19745	2.3961e-16	1.96881e-15
Cre12.g531350	-3.09552	2.92964	2.42879e-16	1.99448e-15
Cre17.g701050	2.87936	5.40314	2.4664e-16	2.02415e-15
Cre13.g591350	-2.87592	5.76818	2.57861e-16	2.11498e-15
Cre12.g490650	-3.05532	2.98893	2.60701e-16	2.137e-15
Cre17.g717400	-3.05626	2.91388	2.68563e-16	2.20014e-15
Cre13.g580450	-3.02212	3.34613	2.70232e-16	2.2125e-15
Cre11.g481350	-3.3259	1.93044	2.71001e-16	2.21747e-15
Cre15.g637000	-2.99095	3.60149	2.82986e-16	2.31417e-15
Cre14.g631050	2.84944	6.0642	2.87595e-16	2.35046e-15
Cre17.g734580	-3.39265	1.79178	3.016e-16	2.46345e-15
Cre14.g621351	-2.87224	5.7172	3.02219e-16	2.46705e-15
Cre06.g278164	3.10865	2.4659	3.11126e-16	2.53825e-15
Cre03.g196850	2.876	5.10699	3.17041e-16	2.58497e-15
Cre03.g166050	-2.87481	5.09561	3.18161e-16	2.59257e-15
Cre06.g274550	-2.86712	5.69135	3.19651e-16	2.60317e-15
Cre12.g502300	2.86466	5.46643	3.20696e-16	2.61014e-15
Cre11.g467778	-2.98874	3.45608	3.23479e-16	2.63123e-15
Cre17.g704650	-3.28988	2.1953	3.28703e-16	2.67215e-15
Cre07.g333450	2.91257	4.18121	3.34105e-16	2.71446e-15
Cre17.g736750	-2.91283	4.51035	3.47918e-16	2.82501e-15
Cre14.g626000	-2.8435	6.21143	3.49921e-16	2.8396e-15
Cre02.g111800	2.90081	4.41656	3.52526e-16	2.85905e-15
Cre02.g141966	2.86262	5.35085	3.56377e-16	2.88858e-15
Cre07.g355500	-2.8286	8.08368	3.6264e-16	2.93762e-15
Cre17.g719600	3.00181	3.17066	3.67562e-16	2.97574e-15
Cre05.g234500	-2.92577	4.14753	3.74087e-16	3.02678e-15
Cre06.g260050	-3.29705	2.23116	3.76936e-16	3.04804e-15
Cre09.g407400	-3.6765	1.1931	3.86093e-16	3.12026e-15
Cre09.g386167	-2.9324	3.88443	3.90708e-16	3.1557e-15
Cre08.g381650	-3.1793	2.21013	3.95353e-16	3.19134e-15
Cre08.g360450	2.86711	5.0331	3.99636e-16	3.22403e-15
Cre16.g684043	3.6782	1.01536	4.08057e-16	3.29003e-15
Cre03.g160300	2.81919	9.77476	4.08762e-16	3.29379e-15
Cre02.g107213	-2.98352	3.33753	4.17677e-16	3.36366e-15
Cre12.g538500	2.83267	5.99612	4.18709e-16	3.36988e-15
Cre14.g628500	-3.84122	0.905873	4.18939e-16	3.36988e-15
Cre07.g350550	-3.54612	1.42548	4.44825e-16	3.57601e-15
Cre12.g517925	2.97394	3.25809	4.48447e-16	3.60302e-15
Cre10.g424100	-2.81456	8.89118	4.53521e-16	3.64166e-15
Cre07.g336700	-3.33862	1.90434	4.74219e-16	3.80564e-15
Cre02.g104951	-3.2966	1.93019	4.79763e-16	3.84789e-15
Cre06.g292315	-2.96079	3.48981	4.85812e-16	3.89414e-15
Cre10.g456700	2.85	5.27128	4.86923e-16	3.90077e-15
Cre07.g346750	-3.028	2.99574	5.05321e-16	4.0458e-15
Cre13.g585150	2.81535	6.87658	5.15647e-16	4.12433e-15
Cre16.g677750	-2.84895	5.00783	5.15729e-16	4.12433e-15
Cre10.g448350	-3.00657	3.05179	5.25279e-16	4.19826e-15
Cre10.g450600	-2.90011	4.35345	5.27696e-16	4.21513e-15
Cre13.g606150	2.81103	7.47727	5.32879e-16	4.25406e-15
Cre05.g232002	2.81065	7.44212	5.38068e-16	4.293e-15
Cre12.g521650	-3.14638	2.6042	5.42556e-16	4.32631e-15
Cre09.g411800	2.87757	4.41068	5.48419e-16	4.37053e-15
Cre06.g261000	-2.80466	10.1245	5.50742e-16	4.38649e-15
Cre02.g094250	-2.80836	7.94523	5.56159e-16	4.42708e-15
Cre03.g173450	-2.91499	4.31763	5.73445e-16	4.56203e-15
Cre17.g738050	-2.90528	3.58769	5.74598e-16	4.56857e-15
Cre11.g469600	-3.03445	3.16586	5.79801e-16	4.60727e-15
Cre07.g346400	-3.74437	1.2558	5.84032e-16	4.63822e-15
Cre07.g313650	2.86327	4.63754	5.88274e-16	4.66921e-15
Cre13.g605300	2.83002	5.70779	6.01022e-16	4.76765e-15
Cre06.g278244	-3.64576	1.1759	6.03959e-16	4.78818e-15
Cre09.g389615	-2.96816	3.41175	6.07971e-16	4.81722e-15
Cre06.g295650	-3.15417	2.59731	6.19819e-16	4.90827e-15
Cre03.g145987	2.85309	4.80295	6.28005e-16	4.97023e-15
Cre10.g435850	-2.91719	3.80519	6.28654e-16	4.97251e-15
Cre12.g541211	-2.91577	4.10396	6.29542e-16	4.97667e-15
Cre06.g278160	-2.91056	3.56874	6.30506e-16	4.98143e-15
Cre17.g722900	-3.34651	1.70288	6.3555e-16	5.01553e-15
Cre03.g196600	-3.0018	3.15291	6.35551e-16	5.01553e-15
Cre10.g459000	-3.25896	1.99158	6.45037e-16	5.08748e-15
Cre09.g396102	-2.92676	3.80181	6.8012e-16	5.36111e-15
Cre06.g278090	-3.18736	1.98964	6.89436e-16	5.43143e-15
Cre09.g394350	-3.21744	1.91075	7.28548e-16	5.73627e-15
Cre06.g278158	2.88285	3.99444	7.55927e-16	5.94844e-15
Cre16.g654400	2.82349	5.34706	7.89957e-16	6.21267e-15
Cre09.g401145	-2.95433	3.37516	7.91613e-16	6.22214e-15
Cre05.g247400	-2.90279	3.80856	7.93568e-16	6.23395e-15
Cre03.g150101	2.8545	4.47329	8.11327e-16	6.36982e-15
Cre10.g461450	-2.80573	5.89236	8.15653e-16	6.40013e-15
Cre02.g095150	2.78834	8.05284	8.22129e-16	6.44727e-15
Cre06.g309550	2.79995	5.9921	8.23064e-16	6.45093e-15
Cre02.g088551	-2.80362	6.39817	8.23921e-16	6.45397e-15
Cre12.g533150	-2.84278	4.64235	8.26869e-16	6.47337e-15
Cre12.g542300	-2.82614	5.39984	8.41523e-16	6.58436e-15
Cre16.g659450	-3.67203	1.02413	8.50745e-16	6.65273e-15
Cre16.g683000	-2.88105	4.25862	8.58656e-16	6.71078e-15
Cre16.g667450	2.78724	7.08761	9.02693e-16	7.05094e-15
Cre17.g699150	-2.86305	4.30702	9.30181e-16	7.26024e-15
Cre13.g579566	-3.01245	2.99268	9.30543e-16	7.26024e-15
Cre02.g106300	-2.85474	4.26469	9.32631e-16	7.27241e-15
Cre12.g533550	-2.78837	6.62515	9.40497e-16	7.3296e-15
Cre02.g142850	-2.94386	3.35655	9.55249e-16	7.44035e-15
Cre10.g444550	-2.8508	4.33825	9.56874e-16	7.44879e-15
Cre12.g555100	-3.13103	2.30719	9.8141e-16	7.63547e-15
Cre12.g513100	-3.09424	2.79135	9.90008e-16	7.69801e-15
Cre14.g610351	-2.96239	3.23231	1.02917e-15	7.99797e-15
Cre07.g331150	-3.14903	1.94835	1.03214e-15	8.01654e-15
Cre17.g745097	2.87522	3.89776	1.03326e-15	8.02077e-15
Cre05.g236750	-2.91174	3.74301	1.04953e-15	8.14242e-15
Cre16.g694206	2.8801	3.82559	1.06679e-15	8.27169e-15
Cre06.g278251	-2.92277	3.3888	1.07398e-15	8.32275e-15
Cre03.g207377	3.15095	2.07896	1.07907e-15	8.35749e-15
Cre03.g193700	-2.892	3.92039	1.10173e-15	8.52817e-15
Cre12.g543500	2.77849	6.9079	1.10764e-15	8.56908e-15
Cre03.g193000	-3.02713	2.64796	1.12762e-15	8.71878e-15
Cre11.g467689	-2.77003	10.0935	1.14027e-15	8.81168e-15
Cre16.g676900	2.82941	4.66214	1.15387e-15	8.91173e-15
Cre04.g217946	-2.92273	3.61736	1.16208e-15	8.97013e-15
Cre06.g263150	2.79516	5.66431	1.20956e-15	9.33135e-15
Cre16.g668100	-2.93084	3.18722	1.21385e-15	9.35924e-15
Cre02.g110750	-2.89108	3.5394	1.23902e-15	9.54794e-15
Cre03.g195300	2.77627	6.0766	1.31123e-15	1.00988e-14
Cre16.g680588	2.77264	6.39726	1.3414e-15	1.03254e-14
Cre09.g397845	-3.85103	0.951004	1.35216e-15	1.04023e-14
Cre10.g428350	-3.05878	2.27571	1.36768e-15	1.05159e-14
Cre01.g002861	-2.81881	4.87337	1.36992e-15	1.05272e-14
Cre09.g400330	2.77316	6.18259	1.37972e-15	1.05966e-14
Cre04.g214650	-2.79341	5.30646	1.42254e-15	1.09194e-14
Cre02.g076950	2.75891	8.12896	1.51127e-15	1.1594e-14
Cre07.g319226	-3.60852	1.1749	1.5227e-15	1.16751e-14
Cre02.g112701	-3.21384	1.6364	1.55909e-15	1.19475e-14
Cre10.g429300	-2.89451	3.46474	1.56478e-15	1.19844e-14
Cre11.g481951	-3.35037	1.37331	1.58031e-15	1.20967e-14
Cre12.g507333	-3.10608	2.17029	1.60005e-15	1.2241e-14
Cre03.g173850	-3.28712	1.76981	1.63597e-15	1.25088e-14
Cre12.g495850	-2.77534	6.05199	1.63887e-15	1.2524e-14
Cre09.g389050	2.8221	4.40043	1.65047e-15	1.26056e-14
Cre17.g734300	-2.75683	6.64486	1.73921e-15	1.32761e-14
Cre12.g547800	-2.80768	4.63981	1.74315e-15	1.32988e-14
Cre10.g461500	-3.04125	2.53787	1.76273e-15	1.34407e-14
Cre02.g147500	-2.94544	3.02297	1.76944e-15	1.34844e-14
Cre03.g149400	2.75778	6.3957	1.81944e-15	1.38578e-14
Cre09.g392579	-2.88309	3.41655	1.83137e-15	1.39409e-14
Cre01.g027764	2.77756	5.49915	1.86402e-15	1.41816e-14
Cre12.g500650	-2.79567	4.75434	1.88371e-15	1.43235e-14
Cre14.g625225	-3.49768	1.46104	1.90618e-15	1.44864e-14
Cre05.g237700	2.759	6.03423	1.91539e-15	1.45483e-14
Cre01.g014350	-2.75506	6.10761	1.92107e-15	1.45834e-14
Cre13.g568672	3.40083	1.29235	1.92982e-15	1.46417e-14
Cre08.g358527	-4.24241	0.456295	1.9323e-15	1.46525e-14
Cre13.g574050	-3.07097	2.44998	1.95261e-15	1.47983e-14
Cre10.g449950	-2.91129	3.31747	1.98647e-15	1.50467e-14
Cre06.g256750	-2.79107	4.71144	1.9962e-15	1.5112e-14
Cre09.g389949	2.77242	5.59172	2.00009e-15	1.51331e-14
Cre17.g721800	-2.95357	2.63815	2.04055e-15	1.54308e-14
Cre10.g457550	-2.84872	4.24945	2.0588e-15	1.55603e-14
Cre17.g727900	2.8276	4.06852	2.0878e-15	1.57629e-14
Cre03.g152500	-2.89742	3.53884	2.0879e-15	1.57629e-14
Cre13.g577100	-2.73904	10.6865	2.15025e-15	1.62247e-14
Cre12.g551050	-3.03638	2.4493	2.15257e-15	1.62333e-14
Cre03.g148150	-2.81733	4.61167	2.16609e-15	1.63263e-14
Cre12.g496800	-2.97177	2.79711	2.18412e-15	1.64533e-14
Cre01.g007651	2.94372	2.85314	2.22844e-15	1.67779e-14
Cre03.g207489	2.90038	3.13431	2.25597e-15	1.69759e-14
Cre06.g261900	2.73794	8.30313	2.31278e-15	1.73939e-14
Cre03.g171800	2.7482	6.10774	2.3395e-15	1.75852e-14
Cre09.g395600	2.79615	4.61676	2.34285e-15	1.76008e-14
Cre02.g103650	2.7728	5.18914	2.38598e-15	1.7915e-14
Cre02.g096150	-2.73718	7.78535	2.44136e-15	1.83208e-14
Cre14.g632000	-2.7851	5.2572	2.47798e-15	1.85855e-14
Cre06.g270650	-2.90391	3.20417	2.52245e-15	1.89088e-14
Cre03.g199150	-3.0043	2.26697	2.61554e-15	1.95959e-14
Cre12.g531850	2.75797	5.66185	2.62434e-15	1.96512e-14
Cre11.g475800	-3.08303	2.02181	2.6664e-15	1.99553e-14
Cre17.g725150	2.73291	7.52532	2.68452e-15	2.00799e-14
Cre02.g095500	-2.7734	5.27182	2.72115e-15	2.03428e-14
Cre09.g388134	2.7422	5.9188	2.7496e-15	2.05444e-14
Cre06.g272400	2.98075	2.60576	2.76141e-15	2.06214e-14
Cre16.g680944	2.7373	6.30861	2.82961e-15	2.11193e-14
Cre02.g093950	2.73022	7.49698	2.84679e-15	2.1236e-14
Cre16.g683707	-2.74149	6.00564	2.87903e-15	2.14648e-14
Cre10.g452350	2.72721	7.92918	2.9495e-15	2.19783e-14
Cre12.g487500	-2.78701	4.56345	3.09548e-15	2.30536e-14
Cre10.g450879	2.7854	4.46302	3.1376e-15	2.33547e-14
Cre12.g554103	-2.82909	3.82051	3.17046e-15	2.35865e-14
Cre10.g435400	2.72731	6.91838	3.17947e-15	2.36408e-14
Cre09.g395450	-3.17047	1.86854	3.18682e-15	2.36826e-14
Cre12.g525050	-2.81833	4.08229	3.19033e-15	2.36959e-14
Cre16.g674852	2.75623	5.26943	3.22431e-15	2.39353e-14
Cre02.g141550	-2.73347	6.20064	3.22886e-15	2.39562e-14
Cre06.g285451	-3.05004	2.30817	3.25792e-15	2.41588e-14
Cre03.g145647	-2.73333	6.35556	3.31723e-15	2.45854e-14
Cre01.g015451	-3.21201	1.71221	3.33733e-15	2.47124e-14
Cre03.g189000	-2.8928	3.38154	3.33796e-15	2.47124e-14
Cre07.g335700	-2.86331	3.43861	3.43512e-15	2.5418e-14
Cre09.g387951	2.83578	3.59322	3.45546e-15	2.55548e-14
Cre03.g180500	-2.96322	2.82765	3.53689e-15	2.6143e-14
Cre16.g668700	-2.89392	3.68898	3.56966e-15	2.63711e-14
Cre04.g215000	-2.79456	4.44451	3.58527e-15	2.64722e-14
Cre16.g652700	-2.8918	3.43625	3.61126e-15	2.66498e-14
Cre07.g351150	2.7417	5.59364	3.71063e-15	2.73684e-14
Cre02.g118200	2.75167	5.17111	3.73056e-15	2.75007e-14
Cre09.g415700	-2.71858	6.9486	3.77137e-15	2.77866e-14
Cre17.g726350	-2.78034	4.5608	3.95558e-15	2.91282e-14
Cre07.g325740	2.74008	5.4742	3.96378e-15	2.9173e-14
Cre11.g482450	-2.92081	2.52034	3.99364e-15	2.93771e-14
Cre12.g549850	-3.07801	2.04506	4.01414e-15	2.9512e-14
Cre16.g667200	-3.23625	1.97666	4.03193e-15	2.9627e-14
Cre02.g104950	-3.30462	1.55655	4.0427e-15	2.96904e-14
Cre11.g467630	-2.85684	3.39036	4.12111e-15	3.02494e-14
Cre09.g399589	-2.839	3.6567	4.12322e-15	3.02494e-14
Cre02.g079926	-2.89526	3.15142	4.21183e-15	3.0883e-14
Cre15.g640900	2.7504	5.02341	4.32471e-15	3.16938e-14
Cre02.g090000	-2.79365	4.16049	4.36763e-15	3.19914e-14
Cre07.g324000	-2.85773	3.21921	4.44095e-15	3.25111e-14
Cre14.g627150	-2.87297	3.16987	4.48445e-15	3.28121e-14
Cre02.g083354	-2.94242	2.55791	4.52541e-15	3.30941e-14
Cre06.g278116	-2.83489	3.51333	4.60849e-15	3.36838e-14
Cre10.g462150	-2.76636	4.72829	4.66855e-15	3.41047e-14
Cre07.g339200	2.7614	4.6153	4.71249e-15	3.44074e-14
Cre03.g189450	-2.82341	3.67122	4.74653e-15	3.46376e-14
Cre10.g439800	-3.54239	0.988905	4.93372e-15	3.59845e-14
Cre05.g245450	-2.91222	2.96679	4.93665e-15	3.59868e-14
Cre13.g582692	2.9197	2.71958	4.9442e-15	3.60227e-14
Cre10.g427453	-2.7974	3.93648	5.17215e-15	3.76637e-14
Cre09.g387763	-2.83494	3.60346	5.35367e-15	3.89648e-14
Cre16.g663150	-2.91521	2.78532	5.36628e-15	3.9036e-14
Cre01.g027600	-3.03776	2.054	5.3732e-15	3.90657e-14
Cre07.g337700	-3.27112	1.68725	5.37636e-15	3.9068e-14
Cre10.g460050	-2.70578	6.47457	5.4738e-15	3.97551e-14
Cre02.g115226	3.99573	0.334935	5.57427e-15	4.04635e-14
Cre16.g647750	3.17302	1.68831	5.65001e-15	4.09916e-14
Cre10.g442750	3.12455	1.8197	5.65974e-15	4.10406e-14
Cre14.g630895	2.73378	5.00718	5.71911e-15	4.14493e-14
Cre01.g047265	-2.69984	6.15596	5.76076e-15	4.17291e-14
Cre06.g288700	-2.69503	8.09581	5.76597e-15	4.17449e-14
Cre09.g410250	2.7018	6.37777	5.79568e-15	4.19379e-14
Cre03.g181576	-2.9622	2.64713	5.81069e-15	4.20245e-14
Cre01.g027500	-3.2635	1.81557	5.8309e-15	4.21485e-14
Cre02.g114100	-2.75748	4.62247	6.01179e-15	4.34332e-14
Cre09.g401478	-2.84029	3.50857	6.05308e-15	4.37086e-14
Cre02.g095122	-2.78508	3.92385	6.13045e-15	4.42441e-14
Cre01.g022700	-2.81149	3.51524	6.26545e-15	4.51947e-14
Cre09.g393550	-2.97456	2.41619	6.54509e-15	4.7187e-14
Cre16.g683793	2.6992	5.98023	6.64317e-15	4.78691e-14
Cre12.g499451	-2.93597	2.68221	6.71497e-15	4.83611e-14
Cre12.g547500	-2.80219	3.76834	6.73304e-15	4.84659e-14
Cre01.g002250	-2.73521	4.79595	6.84915e-15	4.92759e-14
Cre02.g118550	-2.68617	7.57843	6.91121e-15	4.96964e-14
Cre09.g389504	2.78577	3.71029	7.09548e-15	5.09949e-14
Cre03.g150500	-3.16899	1.97291	7.12503e-15	5.11804e-14
Cre12.g555000	2.71348	5.38821	7.30842e-15	5.24704e-14
Cre10.g439450	-2.68596	6.93073	7.31251e-15	5.24724e-14
Cre09.g406500	-2.89263	3.08734	7.36033e-15	5.2788e-14
Cre05.g245500	-2.73949	4.4659	7.41123e-15	5.31254e-14
Cre14.g623800	-2.85645	3.07768	7.49559e-15	5.37021e-14
Cre16.g677702	2.71325	5.28296	7.52373e-15	5.38757e-14
Cre08.g360350	2.68991	6.18856	7.61475e-15	5.44991e-14
Cre16.g670755	2.7037	5.75612	7.63543e-15	5.46188e-14
Cre10.g430450	2.68891	6.20453	7.74401e-15	5.53666e-14
Cre02.g103100	-2.74141	4.66242	7.92667e-15	5.6633e-14
Cre06.g283850	-2.89338	2.6754	7.92936e-15	5.6633e-14
Cre16.g686050	2.71363	5.16135	7.97455e-15	5.69262e-14
Cre09.g386137	-2.89011	2.80419	8.00541e-15	5.71034e-14
Cre07.g327450	-2.68309	7.49656	8.00767e-15	5.71034e-14
Cre03.g163200	-2.79629	3.53364	8.4378e-15	6.01396e-14
Cre17.g705100	-2.68764	5.98155	8.4442e-15	6.0154e-14
Cre17.g731550	2.74145	4.35309	8.55965e-15	6.09449e-14
Cre07.g313550	-2.78403	3.55445	8.6654e-15	6.16659e-14
Cre16.g663000	2.72774	4.68441	8.67183e-15	6.16798e-14
Cre15.g640550	-4.59322	0.0359761	8.78803e-15	6.2474e-14
Cre02.g145231	2.70018	5.4702	9.02246e-15	6.41074e-14
Cre01.g045950	2.70324	5.34951	9.19208e-15	6.5279e-14
Cre08.g358531	-2.71927	4.89402	9.22675e-15	6.54913e-14
Cre07.g332800	2.72656	4.62201	9.40382e-15	6.67138e-14
Cre07.g350050	-2.9397	2.59511	9.80155e-15	6.94996e-14
Cre11.g469750	-2.73821	4.50591	9.94918e-15	7.05101e-14
Cre13.g570801	-2.83911	2.85689	1.00144e-14	7.09361e-14
Cre01.g033400	-2.71258	4.99035	1.00366e-14	7.10561e-14
Cre16.g652050	-3.16263	1.8664	1.00734e-14	7.12801e-14
Cre10.g443000	-2.77284	3.85541	1.02026e-14	7.21576e-14
Cre01.g036600	2.69816	5.26549	1.03571e-14	7.32125e-14
Cre03.g203457	2.70784	4.85631	1.05659e-14	7.46501e-14
Cre11.g468450	2.6647	7.88444	1.06074e-14	7.49052e-14
Cre08.g373050	-2.71651	4.77501	1.11243e-14	7.85144e-14
Cre03.g144564	2.66256	7.51471	1.13272e-14	7.9906e-14
Cre09.g386200	-2.71722	4.42348	1.14607e-14	8.08065e-14
Cre16.g696000	-2.68909	5.29582	1.14906e-14	8.09758e-14
Cre06.g257300	2.69004	5.3926	1.15479e-14	8.13377e-14
Cre11.g476650	-2.72088	4.38508	1.19478e-14	8.4111e-14
Cre11.g467702	-3.05274	1.94919	1.21496e-14	8.54884e-14
Cre09.g390350	2.66622	6.17312	1.23077e-14	8.65563e-14
Cre04.g217943	2.81574	3.07172	1.24783e-14	8.7711e-14
Cre13.g564650	-2.91133	2.5719	1.25748e-14	8.83447e-14
Cre06.g278212	2.76563	3.57401	1.3058e-14	9.16923e-14
Cre06.g294776	2.99901	1.99427	1.31178e-14	9.20654e-14
Cre01.g031100	-2.65102	8.73016	1.3613e-14	9.54924e-14
Cre14.g617350	-2.70985	4.83875	1.3783e-14	9.66355e-14
Cre13.g606850	2.70286	4.64302	1.3863e-14	9.71467e-14
Cre02.g085350	2.73767	3.88131	1.40831e-14	9.86392e-14
Cre01.g002787	-2.8208	3.28464	1.42359e-14	9.96584e-14
Cre13.g582600	2.65459	6.64561	1.44889e-14	1.01338e-13
Cre06.g278750	-2.67443	5.54139	1.44905e-14	1.01338e-13
Cre12.g543550	-2.83404	3.14685	1.45855e-14	1.01951e-13
Cre02.g101300	-2.82131	2.97501	1.47132e-14	1.0279e-13
Cre08.g383750	2.97354	2.11543	1.49619e-14	1.04475e-13
Cre02.g146000	2.67953	5.24672	1.49774e-14	1.04531e-13
Cre11.g477200	-2.71411	4.02194	1.52417e-14	1.06321e-13
Cre02.g082300	2.68137	5.12303	1.54153e-14	1.07477e-13
Cre01.g006900	-2.68032	5.38311	1.55821e-14	1.08585e-13
Cre16.g650200	-2.88956	2.57565	1.5919e-14	1.10877e-13
Cre02.g076300	-2.65526	5.88819	1.59988e-14	1.11377e-13
Cre03.g184500	-2.74688	3.76317	1.60449e-14	1.11641e-13
Cre17.g733600	-2.86271	2.69754	1.62506e-14	1.13015e-13
Cre10.g425450	-3.78104	0.613351	1.65808e-14	1.15254e-13
Cre03.g159750	-2.82429	3.1402	1.69675e-14	1.17882e-13
Cre16.g657750	2.69499	4.54219	1.70801e-14	1.18604e-13
Cre16.g690095	2.69617	4.48628	1.72095e-14	1.19442e-13
Cre01.g055412	-2.93629	2.45163	1.7286e-14	1.19913e-13
Cre03.g200150	2.6969	4.53859	1.74372e-14	1.20901e-13
Cre01.g000800	-3.00657	2.04204	1.76812e-14	1.22531e-13
Cre16.g670756	2.6496	5.8363	1.84198e-14	1.27585e-13
Cre06.g297600	-2.81486	3.21991	1.85905e-14	1.28703e-13
Cre03.g149900	-2.90934	2.55252	1.88077e-14	1.30141e-13
Cre04.g225176	3.07849	1.65246	1.92124e-14	1.32874e-13
Cre12.g508852	-2.82254	3.09605	1.92326e-14	1.32947e-13
Cre06.g255050	2.64279	6.2139	1.96098e-14	1.35487e-13
Cre16.g661550	2.63794	6.9166	1.96818e-14	1.35916e-13
Cre12.g511400	2.6349	7.49819	1.98786e-14	1.37207e-13
Cre17.g720950	-2.6795	5.2141	1.99866e-14	1.37882e-13
Cre10.g450500	-2.63887	6.81069	2.00608e-14	1.38325e-13
Cre13.g588100	-2.66574	5.37586	2.01714e-14	1.39018e-13
[truncated: 5,643 more rows]

## Sheet: Table S3 zyg(1d)-gam(mt+)
Table S3 Differentially expressed genes in different stages
Note: logFC represents log2(zyg (1d)/gam (mt+)), logCPM is the average log2-counts-per-million, P value represents the two-sided p-value and FDR is the adjust P value.
Gene ID	logFC	logCPM	P value	FDR
Cre03.g146747	16.9308	10.6127	1.58908e-135	2.25395e-131
Cre17.g732533	14.177	11.1282	4.41774e-133	3.13306e-129
Cre04.g223100	13.7705	10.2728	8.71737e-125	4.12157e-121
Cre09.g399950	18.0034	8.85088	3.34138e-115	1.18485e-111
Cre06.g252743	-12.1556	9.29056	1.62718e-113	4.61598e-110
Cre06.g252750	-12.7049	8.48887	8.18046e-112	1.93386e-108
Cre01.g025650	11.6958	10.2767	1.85493e-111	3.75863e-108
Cre12.g537611	13.2067	8.71861	1.09321e-109	1.93826e-106
Cre14.g629920	-12.4813	8.26384	4.14772e-109	6.53681e-106
Cre13.g576950	14.6833	8.37568	1.33666e-108	1.89592e-105
Cre09.g404800	11.6984	9.29417	6.92407e-107	8.92827e-104
Cre16.g670400	12.5353	8.37193	3.25216e-104	3.84405e-101
Cre12.g533201	14.1618	7.85469	2.47083e-102	2.67565e-99
Cre12.g492150	12.2071	8.31256	2.64094e-102	2.67565e-99
Cre12.g540351	-12.6524	7.18131	3.06319e-101	2.89656e-98
Cre07.g336100	16.7647	7.61333	2.57589e-100	2.28352e-97
Cre07.g350926	16.6787	7.52743	2.77586e-99	2.31605e-96
Cre07.g331150	10.4931	9.46731	1.6502e-98	1.30036e-95
Cre02.g116550	16.5775	7.42642	4.54677e-98	3.39429e-95
Cre07.g328250	11.9302	7.77627	4.74049e-97	3.36195e-94
Cre03.g199050	-12.4795	6.62984	1.26583e-94	8.54976e-92
Cre09.g399900	13.5152	7.19971	1.84856e-94	1.19182e-91
Cre09.g396451	11.295	7.61466	2.38294e-93	1.46955e-90
Cre12.g548950	9.78328	9.93191	5.30368e-93	3.13448e-90
Cre10.g437250	11.197	7.48397	6.29862e-93	3.57358e-90
Cre07.g350200	13.384	7.06883	6.90565e-93	3.7673e-90
Cre12.g551353	-11.5192	6.59471	1.35417e-92	7.11391e-90
Cre02.g111600	13.3404	7.02531	2.30416e-92	1.16722e-89
Cre17.g699200	11.4184	7.27403	2.09447e-90	1.02441e-87
Cre13.g569850	-9.74552	8.3956	2.54955e-90	1.20131e-87
Cre07.g357000	10.8245	7.49262	2.62553e-90	1.20131e-87
Cre07.g327950	-12.0801	6.22988	7.7042e-90	3.41489e-87
Cre17.g719651	15.8653	6.71571	1.57409e-89	6.76572e-87
Cre03.g204500	-9.60685	8.53447	2.24543e-89	9.36741e-87
Cre06.g253000	-15.3274	6.17009	3.97142e-89	1.60945e-86
Cre12.g489800	15.8073	6.6579	7.78337e-89	3.06665e-86
Cre02.g079500	-10.8466	6.31633	6.07356e-88	2.32831e-85
Cre07.g357033	11.4159	6.95697	7.66953e-88	2.86275e-85
Cre12.g491550	11.1157	6.9462	1.03389e-87	3.76019e-85
Cre06.g261950	9.8832	7.92001	4.45815e-87	1.58086e-84
Cre07.g350250	10.3793	7.20985	6.07693e-86	2.10232e-83
Cre16.g654450	10.6248	6.94602	2.57183e-85	8.68543e-83
Cre02.g117600	12.655	6.34187	3.69585e-84	1.21912e-81
Cre13.g577000	11.8856	6.47306	3.94307e-84	1.2711e-81
Cre16.g685300	15.3383	6.19045	3.17323e-83	1.0002e-80
Cre03.g175451	9.56551	7.53646	4.46768e-83	1.3776e-80
Cre17.g742250	-10.4174	5.88736	8.09961e-83	2.44436e-80
Cre17.g713100	9.32196	7.82441	1.08763e-82	3.21394e-80
Cre07.g333100	9.07424	8.24988	2.20547e-82	6.38416e-80
Cre03.g173050	11.2871	6.43746	2.84714e-82	8.07676e-80
Cre01.g012700	-9.73279	6.41668	4.44666e-82	1.23669e-79
Cre15.g635400	9.25861	7.56969	3.58258e-81	9.77217e-79
Cre04.g232104	8.72141	9.52272	4.76895e-81	1.27628e-78
Cre07.g356950	8.99656	8.04696	7.30185e-81	1.91795e-78
Cre01.g066917	8.50854	10.8769	1.1344e-79	2.92551e-77
Cre08.g373726	10.1038	6.41037	1.88198e-79	4.7668e-77
Cre03.g156900	8.60324	8.92078	3.38567e-79	8.42498e-77
Cre12.g551352	-11.7016	5.33478	3.67732e-79	8.99295e-77
Cre03.g153600	9.96312	6.47107	4.49187e-79	1.07988e-76
Cre15.g637315	9.75294	6.54689	5.93177e-79	1.40227e-76
Cre02.g095087	-8.58832	8.15915	1.61196e-78	3.7482e-76
Cre16.g677300	10.4707	5.98882	6.80988e-77	1.55793e-74
Cre01.g042700	-10.0892	5.37352	1.05661e-76	2.37785e-74
Cre06.g262977	9.11892	6.75129	1.07291e-76	2.37785e-74
Cre08.g361100	8.59418	7.77982	1.45615e-76	3.17754e-74
Cre13.g573200	9.52121	6.33159	2.26441e-76	4.80067e-74
Cre07.g347000	-14.2605	5.0992	2.26766e-76	4.80067e-74
Cre17.g720100	14.7143	5.56946	8.71476e-76	1.8178e-73
Cre03.g192100	14.7068	5.56198	1.07369e-75	2.20714e-73
Cre06.g278213	8.80048	7.01747	1.17073e-75	2.37224e-73
Cre12.g501350	10.603	5.72936	3.24165e-75	6.476e-73
Cre06.g263200	-9.26492	5.70499	5.10605e-75	1.00589e-72
Cre05.g248450	10.5862	5.72166	2.1644e-74	4.20546e-72
Cre13.g577300	8.90062	6.64161	2.6417e-74	5.06349e-72
Cre16.g688950	11.0435	5.64408	3.39601e-74	6.42254e-72
Cre12.g553850	8.6401	6.91914	6.47968e-74	1.20371e-71
Cre01.g012850	-10.3698	4.89172	6.53452e-74	1.20371e-71
Cre17.g732600	7.94799	12.1829	1.76271e-73	3.20541e-71
Cre02.g115450	-11.2135	4.8428	2.49234e-73	4.47486e-71
Cre01.g003100	10.4876	5.63269	2.52816e-73	4.48243e-71
Cre07.g350300	9.05956	6.24987	4.41266e-73	7.72705e-71
Cre12.g545401	14.4663	5.32298	7.73581e-73	1.33811e-70
Cre02.g110900	9.07894	6.15127	8.75699e-73	1.4965e-70
Cre02.g082651	11.6903	5.38204	1.16746e-72	1.97135e-70
Cre10.g455231	9.69946	5.78706	1.43014e-72	2.38648e-70
Cre01.g012750	-8.72175	5.73767	4.5663e-72	7.53121e-70
Cre08.g384050	8.15559	7.54881	8.45597e-72	1.37861e-69
Cre06.g291500	-8.98349	5.42529	1.09452e-71	1.76417e-69
Cre07.g329600	9.7441	5.598	6.46929e-71	1.03102e-68
Cre16.g668850	-7.82848	8.64782	6.61632e-71	1.04273e-68
Cre16.g674500	8.20882	6.92736	1.60641e-70	2.50388e-68
Cre16.g673650	7.77655	9.21531	2.3009e-70	3.54739e-68
Cre13.g569651	14.2532	5.11151	2.61222e-70	3.98406e-68
Cre06.g250700	9.23246	5.73625	2.82952e-70	4.26957e-68
Cre12.g501351	14.2383	5.09664	3.92969e-70	5.86724e-68
Cre12.g521550	8.79163	5.99827	1.2045e-69	1.77965e-67
Cre08.g358850	-7.86525	7.0955	2.65299e-69	3.87939e-67
Cre17.g702900	7.57258	10.6943	5.90019e-69	8.53963e-67
Cre03.g212081	-8.29172	5.72122	1.15671e-68	1.65725e-66
Cre06.g252050	8.79889	5.76821	3.35078e-68	4.75274e-66
Cre06.g260700	-7.52327	9.11459	8.91206e-68	1.25157e-65
Cre08.g375700	13.9453	4.80631	1.2973e-67	1.80401e-65
Cre06.g278262	8.48224	5.8877	1.65324e-67	2.27665e-65
Cre06.g298225	13.9215	4.78271	2.47292e-67	3.37268e-65
Cre06.g271900	7.54232	8.50781	3.38881e-67	4.5778e-65
Cre09.g402219	7.38133	10.9149	1.07568e-66	1.43938e-64
Cre17.g701600	13.864	4.7258	1.17478e-66	1.5573e-64
Cre06.g298251	11.1822	4.87799	1.21585e-66	1.59682e-64
Cre13.g585000	-8.44691	5.05229	1.55774e-66	2.02706e-64
Cre07.g313000	8.75708	5.61918	2.00972e-66	2.59144e-64
Cre09.g402515	-8.77571	4.68534	2.35021e-66	3.00319e-64
Cre04.g220850	-7.32697	10.433	3.78901e-66	4.79851e-64
Cre06.g302100	7.97558	6.34049	6.46024e-66	8.10903e-64
Cre03.g146867	-7.51814	6.88715	2.16591e-65	2.69485e-63
Cre04.g217350	-7.38662	7.7349	3.42191e-65	4.22056e-63
Cre11.g467742	10.9953	4.69311	1.92828e-64	2.35782e-62
Cre12.g531000	-7.54139	6.35588	1.97346e-64	2.39244e-62
Cre01.g020100	7.78841	6.2768	2.15385e-64	2.589e-62
Cre10.g424750	7.48666	7.22357	2.22438e-64	2.65131e-62
Cre17.g708901	10.1594	4.74877	2.78685e-64	3.2732e-62
Cre03.g161250	10.9725	4.68	2.79228e-64	3.2732e-62
Cre14.g632350	-7.28832	7.71536	3.87923e-64	4.51008e-62
Cre03.g145467	-8.58366	4.49278	4.35892e-64	5.02658e-62
Cre03.g146767	9.70468	4.85624	4.68302e-64	5.35677e-62
Cre11.g467538	-7.53623	6.13298	9.18024e-64	1.0417e-61
Cre16.g669800	8.11239	5.60255	1.04076e-63	1.1716e-61
Cre02.g080050	8.67355	5.18193	1.17246e-63	1.30947e-61
Cre04.g217944	-7.53709	6.02906	1.27957e-63	1.41793e-61
Cre09.g388353	-8.73581	4.36469	1.30259e-63	1.43224e-61
Cre16.g681690	10.9005	4.60876	1.94494e-63	2.12208e-61
Cre07.g356960	7.32985	7.21957	4.19923e-63	4.53987e-61
Cre06.g249500	-7.95766	5.03162	4.22492e-63	4.53987e-61
Cre17.g720250	7.11322	9.35481	5.43475e-63	5.79598e-61
Cre16.g687901	13.5522	4.41751	5.49982e-63	5.8216e-61
Cre13.g574551	8.90443	5.03235	5.64879e-63	5.935e-61
Cre17.g734821	8.615	5.12395	5.76377e-63	6.01128e-61
Cre09.g388852	8.85198	4.96345	9.81625e-63	1.0163e-60
Cre06.g256550	10.8349	4.53447	1.49572e-62	1.53734e-60
Cre10.g425900	7.29091	7.02468	1.61007e-62	1.64297e-60
Cre09.g388355	-8.6526	4.11601	7.54807e-62	7.64728e-60
Cre13.g588271	-8.00444	4.76021	9.80207e-62	9.86046e-60
Cre02.g079450	-6.97835	9.58323	1.24399e-61	1.24259e-59
Cre13.g591550	10.7474	4.44804	1.57363e-61	1.56086e-59
Cre06.g311150	8.38575	5.07511	2.33542e-61	2.29596e-59
Cre14.g625600	-7.00774	8.06333	2.34711e-61	2.29596e-59
Cre05.g248400	7.48431	6.05748	2.74545e-61	2.66422e-59
Cre17.g701551	10.7266	4.42745	2.76114e-61	2.66422e-59
Cre03.g163400	-7.32628	5.79679	3.83824e-61	3.67849e-59
Cre07.g348350	-7.96801	4.65161	4.15392e-61	3.95431e-59
Cre17.g743250	-7.17685	6.15777	1.63233e-60	1.54353e-58
Cre09.g413350	-8.19689	4.34194	1.6838e-60	1.58166e-58
Cre13.g567400	-7.27582	5.67629	2.69588e-60	2.51568e-58
Cre12.g546550	8.84447	4.70681	2.72432e-60	2.52561e-58
Cre12.g523400	8.03055	5.1041	2.80369e-60	2.5823e-58
Cre17.g705750	13.3033	4.17201	4.45761e-60	4.07915e-58
Cre17.g743200	-7.36132	5.34385	5.4996e-60	5.0004e-58
Cre06.g257750	9.01127	4.55936	7.95533e-60	7.18716e-58
Cre17.g696950	-7.71356	4.66692	2.1379e-59	1.91924e-57
Cre12.g534050	-7.0566	6.12799	2.50274e-59	2.23264e-57
Cre06.g249450	-7.93583	4.37374	2.87961e-59	2.55278e-57
Cre11.g468368	13.2302	4.09996	3.20765e-59	2.82592e-57
Cre07.g323750	8.74017	4.59519	5.763e-59	5.04583e-57
Cre11.g467561	-6.74389	8.71466	1.12491e-58	9.78875e-57
Cre12.g489650	7.01844	6.61099	1.14693e-58	9.91951e-57
Cre08.g358561	-6.75154	8.16515	1.62971e-58	1.40095e-56
Cre11.g468850	-6.74606	8.07366	2.17675e-58	1.85994e-56
Cre16.g665850	-7.033	5.76568	2.20051e-58	1.86899e-56
Cre01.g010300	7.00301	6.47694	2.26001e-58	1.9081e-56
Cre02.g073500	-6.80382	7.02895	3.09492e-58	2.59754e-56
Cre13.g574500	7.56107	5.20535	3.19425e-58	2.66513e-56
Cre10.g433800	-6.75764	7.15584	7.91722e-58	6.56712e-56
Cre16.g680750	13.1036	3.97542	9.519e-58	7.84985e-56
Cre08.g362776	13.0982	3.97006	1.08617e-57	8.90537e-56
Cre10.g452050	6.74138	7.72057	1.14113e-57	9.30215e-56
Cre02.g144450	-6.66664	7.96369	1.97935e-57	1.60429e-55
Cre10.g462816	7.71378	4.90876	4.41602e-57	3.55891e-55
Cre13.g570851	6.625	8.68028	4.55517e-57	3.65031e-55
Cre01.g055473	7.82824	4.79225	4.93591e-57	3.9332e-55
Cre03.g204200	6.98328	6.01835	5.69536e-57	4.51302e-55
Cre17.g705806	8.55605	4.42236	6.53511e-57	5.14967e-55
Cre06.g300001	10.3477	4.0541	7.30711e-57	5.72619e-55
Cre16.g682200	9.49895	4.10637	1.18937e-56	9.26923e-55
Cre07.g356980	7.02728	5.79609	1.42787e-56	1.10671e-54
Cre10.g426292	6.97581	5.89891	1.55605e-56	1.19951e-54
Cre16.g684149	7.87639	4.70891	1.61306e-56	1.23674e-54
Cre12.g519600	7.21726	5.48158	1.78509e-56	1.36127e-54
Cre16.g674065	-6.8013	5.87154	2.74513e-56	2.08219e-54
Cre04.g213750	6.70532	6.91437	3.85059e-56	2.90515e-54
Cre02.g145900	-6.81185	5.66725	5.02907e-56	3.77419e-54
Cre13.g606300	7.24376	5.2476	5.09202e-56	3.80133e-54
Cre16.g680950	-6.59367	7.0037	6.26246e-56	4.65061e-54
Cre03.g156850	-7.22128	4.5562	6.81833e-56	5.03704e-54
Cre02.g095145	-7.2276	4.46479	2.42975e-55	1.78568e-53
Cre09.g390578	-6.46989	8.19233	2.47075e-55	1.80645e-53
Cre16.g678350	-6.50904	7.13673	4.42464e-55	3.21841e-53
Cre12.g487650	-7.2033	4.43985	4.8062e-55	3.47812e-53
Cre13.g573500	-6.43598	8.19981	5.69697e-55	4.10182e-53
Cre07.g334150	-6.50303	6.77269	1.07977e-54	7.73509e-53
Cre16.g692200	-6.74869	5.36638	1.11298e-54	7.93291e-53
Cre12.g543500	-6.39486	8.4137	1.39009e-54	9.85855e-53
Cre13.g567300	6.66507	6.28804	1.51435e-54	1.06864e-52
Cre09.g403200	-6.41686	7.67301	1.73888e-54	1.221e-52
Cre11.g467582	-6.49318	6.68711	1.75206e-54	1.2242e-52
Cre03.g180450	-7.38606	4.06773	2.79569e-54	1.94383e-52
Cre01.g051050	-6.42425	7.14894	3.64212e-54	2.51999e-52
Cre01.g020000	6.40792	7.68481	5.45244e-54	3.75424e-52
Cre09.g390949	-6.34349	7.94633	8.44759e-54	5.78844e-52
Cre09.g388351	-6.5874	5.63539	1.07244e-53	7.31324e-52
Cre08.g372350	-6.42464	6.58478	1.09649e-53	7.44145e-52
Cre06.g310150	10.0727	3.78402	1.13945e-53	7.6962e-52
Cre12.g550850	6.27714	9.1234	1.27799e-53	8.59099e-52
Cre09.g390615	-6.25216	11.384	2.02879e-53	1.35737e-51
Cre08.g375050	-6.31361	7.87498	2.05735e-53	1.37002e-51
Cre04.g224650	-6.45973	6.10233	2.15301e-53	1.42702e-51
Cre17.g732566	6.38882	7.27906	2.37194e-53	1.56482e-51
Cre01.g003850	6.93354	5.27977	2.77235e-53	1.82051e-51
Cre17.g737650	6.47125	6.54316	2.98616e-53	1.95187e-51
Cre04.g216875	6.52918	6.22766	3.69637e-53	2.40501e-51
Cre10.g466650	-6.2253	9.75657	4.21332e-53	2.72885e-51
Cre03.g148700	-6.80731	4.66013	4.4723e-53	2.88341e-51
Cre03.g207351	12.6994	3.57879	4.56199e-53	2.92793e-51
Cre12.g531800	-6.27124	8.0714	4.84065e-53	3.09278e-51
Cre10.g423600	-6.59289	5.30987	5.3083e-53	3.37637e-51
Cre06.g258550	7.3533	4.55377	7.12953e-53	4.51452e-51
Cre12.g495550	-6.31306	7.05201	7.19072e-53	4.53303e-51
Cre10.g422750	-6.36453	6.40984	8.10261e-53	5.08528e-51
Cre16.g661500	-6.39372	6.13652	8.26175e-53	5.16232e-51
Cre17.g712742	-6.39425	6.1687	8.66158e-53	5.38841e-51
Cre17.g710351	6.66725	5.58229	8.97121e-53	5.55667e-51
Cre06.g268600	6.45035	6.32154	1.20623e-52	7.4388e-51
Cre12.g526883	8.23038	4.1108	1.23356e-52	7.57436e-51
Cre12.g488150	-6.60064	5.11625	1.52752e-52	9.33893e-51
Cre16.g667900	6.57273	5.73658	1.6182e-52	9.8509e-51
Cre02.g113400	-6.17447	9.68248	1.66622e-52	1.00998e-50
Cre15.g637050	-6.2398	7.67879	1.68803e-52	1.01885e-50
Cre12.g483720	9.13451	3.7487	1.94251e-52	1.16748e-50
Cre02.g096650	7.61162	4.3121	2.62617e-52	1.57171e-50
Cre04.g214150	6.15647	10.5695	2.92789e-52	1.74492e-50
Cre14.g617250	-6.33535	6.13594	3.89663e-52	2.31254e-50
Cre09.g393100	8.68277	3.84956	3.97083e-52	2.34676e-50
Cre02.g117650	6.80157	5.11529	3.98837e-52	2.34734e-50
Cre10.g437601	8.33958	3.88987	6.55246e-52	3.8405e-50
Cre09.g390541	-6.20544	7.26416	7.50425e-52	4.38026e-50
Cre16.g677093	7.40452	4.38289	9.74066e-52	5.66236e-50
Cre03.g154050	-7.65925	3.42635	1.06625e-51	6.17295e-50
Cre14.g610801	-6.42043	5.37516	1.09823e-51	6.33223e-50
Cre03.g200950	-6.18589	7.10542	1.40342e-51	8.04129e-50
Cre05.g234656	-6.44379	5.23067	1.40598e-51	8.04129e-50
Cre01.g020500	12.5617	3.44419	1.72791e-51	9.84282e-50
Cre01.g070932	12.5602	3.44267	1.77518e-51	1.00717e-49
Cre06.g261900	-6.08616	9.24487	1.81242e-51	1.0242e-49
Cre03.g162850	-6.0732	9.34182	2.57255e-51	1.44798e-49
Cre17.g714750	-7.24668	3.67828	3.38538e-51	1.89795e-49
Cre05.g236300	8.06811	3.93427	3.76368e-51	2.10173e-49
Cre12.g528614	-6.70629	4.42061	4.41482e-51	2.45568e-49
Cre12.g518400	-6.48994	4.91939	4.4899e-51	2.48769e-49
Cre04.g216250	-6.2145	6.22004	4.93597e-51	2.72419e-49
Cre14.g617200	-6.78956	4.22007	5.65245e-51	3.10754e-49
Cre01.g055250	6.19978	6.81781	5.98302e-51	3.27657e-49
Cre16.g680800	7.17353	4.37725	8.66994e-51	4.72979e-49
Cre17.g698532	-6.2933	5.52032	8.79173e-51	4.77785e-49
Cre06.g307900	-6.11563	7.07943	9.22091e-51	4.99196e-49
Cre05.g245701	-6.10138	7.11415	1.29247e-50	6.97052e-49
Cre09.g392319	-6.04685	8.34142	1.36773e-50	7.34845e-49
Cre12.g543000	-6.75583	4.18432	1.45885e-50	7.80844e-49
Cre03.g178850	6.89827	4.64667	1.53954e-50	8.20935e-49
Cre09.g413533	-6.55423	4.53842	1.6295e-50	8.6565e-49
Cre01.g015850	-6.06749	7.54113	1.66771e-50	8.82639e-49
Cre09.g399551	-7.42353	3.32174	1.68274e-50	8.87287e-49
Cre03.g149250	12.4727	3.35721	1.78174e-50	9.36007e-49
Cre16.g675550	6.34034	5.67487	2.03238e-50	1.06374e-48
Cre12.g530600	-6.05943	7.34468	2.46346e-50	1.28462e-48
Cre14.g612750	-6.07347	7.09813	2.64379e-50	1.37361e-48
Cre12.g498200	-6.05256	7.40896	2.99858e-50	1.55226e-48
Cre02.g090050	-5.97481	9.05359	3.65196e-50	1.88361e-48
Cre03.g197750	7.26569	4.24677	3.96308e-50	2.03668e-48
Cre06.g278194	-6.00415	8.19823	4.74168e-50	2.42802e-48
Cre09.g405300	12.4302	3.31581	5.52319e-50	2.81802e-48
Cre12.g560650	6.23794	5.99034	5.8973e-50	2.99811e-48
Cre12.g548650	-6.12761	6.05513	6.44905e-50	3.2669e-48
Cre12.g493100	-9.2161	2.82359	6.5226e-50	3.2924e-48
Cre17.g705778	7.75661	3.87679	7.10485e-50	3.57359e-48
Cre12.g557450	6.10111	6.81005	8.03809e-50	4.0287e-48
Cre12.g516250	7.23224	4.21396	9.54853e-50	4.76889e-48
Cre01.g012650	-7.48853	3.25362	9.9921e-50	4.97291e-48
Cre01.g022150	-6.45575	4.58367	1.21327e-49	6.01712e-48
Cre12.g548400	5.92881	10.8296	1.36051e-49	6.72386e-48
Cre02.g114150	-6.2078	5.35015	1.54104e-49	7.58961e-48
Cre08.g382050	7.18096	4.15604	1.63342e-49	8.01677e-48
Cre07.g351650	-5.90612	9.71817	2.29771e-49	1.12382e-47
Cre13.g563476	-6.70417	3.9903	2.64447e-49	1.28897e-47
Cre11.g481750	-7.0794	3.51416	2.7469e-49	1.33432e-47
Cre02.g118801	6.42687	5.12377	2.86555e-49	1.3872e-47
Cre05.g240450	-5.99161	6.90315	2.97353e-49	1.43458e-47
Cre03.g178350	-5.95289	7.56361	3.19053e-49	1.53405e-47
Cre03.g201900	-5.93833	7.88556	3.22813e-49	1.54689e-47
Cre12.g497200	-6.00098	6.71091	3.35074e-49	1.60023e-47
Cre14.g618750	-6.00414	6.51041	3.96377e-49	1.88665e-47
Cre07.g325751	-6.04518	6.08926	4.94357e-49	2.34513e-47
Cre14.g613600	-5.9829	6.63692	5.24794e-49	2.48123e-47
Cre10.g428850	-5.9204	7.64707	6.62078e-49	3.11991e-47
Cre10.g462783	12.3193	3.20768	1.00147e-48	4.70359e-47
Cre02.g092850	-5.89247	7.95994	1.03897e-48	4.86363e-47
Cre12.g549650	6.78492	4.48888	1.12498e-48	5.24891e-47
Cre17.g730550	-7.20906	3.23438	1.59312e-48	7.40881e-47
Cre14.g629200	-5.9038	7.12105	1.78622e-48	8.27967e-47
Cre12.g546100	-5.8765	7.77548	1.88895e-48	8.72732e-47
Cre09.g405000	6.2674	5.29829	1.9525e-48	8.99164e-47
Cre11.g467721	-5.82341	9.24305	2.13133e-48	9.78342e-47
Cre12.g488450	-6.02987	5.63208	2.73857e-48	1.25303e-46
Cre04.g214209	-6.04525	5.53515	3.1929e-48	1.45621e-46
Cre01.g039500	-6.20678	4.79001	3.52284e-48	1.60154e-46
Cre16.g655150	6.20642	5.35467	3.53559e-48	1.6022e-46
Cre12.g492700	-5.90612	6.62663	3.93096e-48	1.77217e-46
Cre12.g486208	-5.9353	6.28256	3.93566e-48	1.77217e-46
Cre03.g186050	-6.15161	4.88549	5.09984e-48	2.28912e-46
Cre01.g047950	-5.88178	6.78144	5.1822e-48	2.31875e-46
Cre11.g468800	-6.36578	4.31859	5.65941e-48	2.52431e-46
Cre12.g511750	-5.87583	6.84699	5.9446e-48	2.6432e-46
Cre14.g629700	6.02407	6.07557	6.32685e-48	2.80438e-46
Cre02.g145850	-5.81851	7.74565	8.53538e-48	3.77152e-46
Cre12.g544000	-5.80213	8.26405	8.75625e-48	3.8571e-46
Cre02.g143150	-6.47104	3.94523	8.97056e-48	3.93927e-46
Cre12.g495850	5.81551	8.23525	9.31586e-48	4.07827e-46
Cre10.g424250	-5.76786	9.65779	9.37695e-48	4.09239e-46
Cre06.g268650	-5.91802	6.05782	1.11998e-47	4.87293e-46
Cre17.g732150	-5.82561	7.30922	1.12953e-47	4.89949e-46
Cre12.g559750	-6.09112	4.8623	1.67437e-47	7.24063e-46
Cre01.g055100	-6.32437	4.18175	1.70286e-47	7.34146e-46
Cre16.g655750	-5.77874	8.18681	1.73938e-47	7.47616e-46
Cre12.g549550	-5.74325	11.5782	1.7839e-47	7.64436e-46
Cre17.g702600	-7.35074	2.96326	1.82876e-47	7.81301e-46
Cre02.g098050	6.18062	5.18128	1.93926e-47	8.26021e-46
Cre04.g227700	6.25071	5.00222	2.16923e-47	9.21206e-46
Cre09.g389150	-5.76994	8.13038	2.20875e-47	9.35192e-46
Cre02.g095550	5.85411	6.90416	2.52243e-47	1.06482e-45
Cre17.g731650	5.90445	6.52353	3.05715e-47	1.28673e-45
Cre02.g077800	-5.7228	10.8633	3.09212e-47	1.29759e-45
Cre12.g551600	-7.57872	2.84426	3.11148e-47	1.30186e-45
Cre14.g624900	-5.90378	5.8268	3.13806e-47	1.30912e-45
Cre13.g567363	-5.83656	6.4326	3.16773e-47	1.31763e-45
Cre12.g530400	9.49348	3.2278	3.69122e-47	1.53089e-45
Cre12.g496100	-5.77183	7.32064	4.1592e-47	1.71994e-45
Cre06.g249900	-5.7711	7.20664	4.71444e-47	1.94389e-45
Cre12.g536100	-5.70768	9.22522	4.73107e-47	1.94509e-45
Cre07.g349200	5.74339	8.48064	4.98962e-47	2.04546e-45
Cre08.g377350	-5.75829	7.33417	5.70981e-47	2.33395e-45
Cre03.g172800	6.02942	5.48562	6.42172e-47	2.6174e-45
Cre07.g340400	-5.73828	7.80282	6.48303e-47	2.62877e-45
Cre03.g173100	-5.77302	6.97526	6.48667e-47	2.62877e-45
Cre06.g284600	6.85109	4.07638	7.73767e-47	3.12681e-45
Cre07.g330200	-5.68726	8.95285	8.21116e-47	3.30873e-45
Cre06.g295826	5.95738	5.81482	9.06064e-47	3.64068e-45
Cre02.g147750	-5.84966	5.8437	1.02459e-46	4.1053e-45
Cre12.g485000	-5.73454	7.35405	1.04721e-46	4.1841e-45
Cre12.g518772	5.90234	6.04902	1.12093e-46	4.46608e-45
Cre15.g639900	6.01847	5.43557	1.22715e-46	4.87561e-45
Cre10.g465250	-5.70451	8.09917	1.27531e-46	5.05278e-45
Cre05.g236183	9.44333	3.17901	1.3511e-46	5.33818e-45
Cre11.g467632	-5.83856	5.80248	1.38832e-46	5.46997e-45
Cre17.g735750	-5.93329	5.12586	1.57707e-46	6.19646e-45
Cre12.g555378	-5.80677	5.99392	1.6652e-46	6.52464e-45
Cre12.g545850	-5.72586	7.09573	1.68008e-46	6.56483e-45
Cre16.g685389	5.88255	6.01646	2.1478e-46	8.36933e-45
Cre16.g679700	-5.75302	6.42525	2.33044e-46	9.05616e-45
Cre12.g511050	-5.68742	7.71706	2.47953e-46	9.60918e-45
Cre03.g146127	-5.68327	7.78346	2.69355e-46	1.04102e-44
Cre16.g675050	6.09145	5.09203	3.37499e-46	1.30084e-44
Cre09.g394251	-5.63068	9.03856	3.71198e-46	1.42685e-44
Cre08.g373840	8.1594	3.33867	3.81283e-46	1.46165e-44
Cre15.g641050	12.0866	2.98153	4.17107e-46	1.59468e-44
Cre01.g008700	-6.05777	4.46709	4.35934e-46	1.66217e-44
Cre10.g456100	-5.91954	4.98579	4.55276e-46	1.73127e-44
Cre01.g030600	-5.69341	6.89239	5.40513e-46	2.0499e-44
Cre11.g467573	5.62371	8.43176	6.01962e-46	2.27686e-44
Cre01.g005450	-5.65379	7.68298	6.2442e-46	2.35553e-44
Cre14.g613550	-5.73131	6.23696	6.56217e-46	2.46891e-44
Cre06.g275250	-5.73875	6.06547	7.35343e-46	2.75929e-44
Cre17.g714800	-5.73228	6.14209	7.73794e-46	2.89591e-44
Cre14.g617500	-5.72373	6.14654	8.42943e-46	3.1464e-44
Cre16.g650450	-5.7791	5.60402	9.64028e-46	3.58892e-44
Cre13.g563400	-5.80154	5.41312	1.01087e-45	3.75345e-44
Cre04.g220800	-6.02462	4.48184	1.09276e-45	4.04691e-44
Cre10.g432850	-5.6202	8.07782	1.11538e-45	4.11993e-44
Cre06.g294150	-6.76074	3.19315	1.1971e-45	4.41031e-44
Cre10.g442600	-5.74745	5.71489	1.48296e-45	5.44929e-44
Cre05.g235850	-6.23344	3.86839	1.50799e-45	5.52696e-44
Cre15.g643850	-6.9476	2.96527	1.62559e-45	5.94261e-44
Cre03.g191250	5.62649	7.81897	1.93573e-45	7.05819e-44
Cre01.g005400	-7.92667	2.41715	1.97082e-45	7.16774e-44
Cre14.g612250	-5.63116	6.99366	2.13869e-45	7.75834e-44
Cre06.g280750	6.5044	4.10999	2.75121e-45	9.93824e-44
Cre02.g091700	-5.55489	9.84478	2.75362e-45	9.93824e-44
Cre11.g467657	-6.025	4.29191	2.91405e-45	1.04906e-43
Cre14.g623650	-5.78322	5.21134	3.1209e-45	1.12068e-43
Cre09.g397993	-5.76859	5.30546	3.23377e-45	1.15828e-43
Cre04.g214505	8.08302	3.25532	3.52561e-45	1.25963e-43
Cre09.g395900	-5.64651	6.42973	3.64497e-45	1.299e-43
Cre03.g178000	-6.23046	3.749	4.70201e-45	1.67151e-43
Cre03.g201550	-6.00112	4.24043	5.51244e-45	1.95471e-43
Cre01.g031500	5.58847	7.61747	5.55229e-45	1.96393e-43
Cre02.g112250	-5.71569	5.55817	5.96041e-45	2.10305e-43
Cre10.g427300	-5.52568	8.35902	6.23528e-45	2.19457e-43
Cre17.g729850	-5.64541	6.13791	6.45113e-45	2.26492e-43
Cre16.g666150	-5.52378	8.70416	6.46774e-45	2.26515e-43
Cre17.g714300	-6.00093	4.28707	6.53123e-45	2.28175e-43
Cre11.g467950	-5.64633	6.06699	7.21738e-45	2.51527e-43
Cre08.g367400	7.03848	3.5835	8.82265e-45	3.06717e-43
Cre03.g209617	8.04659	3.21987	8.89571e-45	3.08501e-43
Cre14.g623125	-5.68822	5.60704	8.96591e-45	3.10177e-43
Cre03.g198850	6.25319	4.26335	1.02985e-44	3.55411e-43
Cre03.g176900	5.68156	6.20993	1.04248e-44	3.58896e-43
Cre09.g393954	-5.50253	8.78913	1.13385e-44	3.89408e-43
Cre05.g242200	-5.63101	5.95458	1.46435e-44	5.01699e-43
Cre05.g242550	-5.52752	7.72168	1.55364e-44	5.31007e-43
Cre12.g517200	8.0256	3.19951	1.56635e-44	5.34064e-43
Cre06.g252913	-8.73938	2.33357	1.71684e-44	5.83973e-43
Cre16.g680342	-5.55727	6.74521	2.00233e-44	6.79451e-43
Cre07.g354850	-5.68782	5.30055	2.09724e-44	7.09957e-43
Cre12.g518050	-5.57324	6.41011	2.22196e-44	7.50388e-43
Cre01.g047218	11.9322	2.83212	2.23237e-44	7.52112e-43
Cre13.g577026	8.41996	3.05259	2.59455e-44	8.72064e-43
Cre14.g608550	-5.72631	5.00864	3.03927e-44	1.01913e-42
Cre06.g283100	-5.51097	7.36442	3.186e-44	1.06581e-42
Cre01.g004550	-5.50791	7.36225	3.37948e-44	1.12787e-42
Cre03.g179500	-5.54968	6.47125	3.63373e-44	1.20988e-42
Cre10.g421950	-5.54986	6.41366	3.76482e-44	1.25059e-42
Cre01.g068012	-5.57356	6.12686	4.0535e-44	1.34334e-42
Cre02.g079050	6.99633	3.52629	4.1109e-44	1.35919e-42
Cre12.g557900	-5.45199	9.52741	4.25852e-44	1.40472e-42
Cre10.g460150	6.90287	3.61156	4.30308e-44	1.41612e-42
Cre03.g202851	6.60433	3.68978	4.72762e-44	1.55223e-42
Cre16.g651600	5.98046	4.63988	4.91535e-44	1.61015e-42
Cre01.g034850	-5.49969	7.18968	5.15622e-44	1.68516e-42
Cre04.g224250	-5.49933	7.17286	5.18041e-44	1.68917e-42
Cre12.g507750	-5.5041	6.99677	5.42009e-44	1.76327e-42
Cre04.g216774	-7.38799	2.43143	5.64734e-44	1.83299e-42
Cre12.g546600	5.62996	6.14627	5.84427e-44	1.89258e-42
Cre17.g714150	-5.56576	5.91579	6.44495e-44	2.0791e-42
Cre03.g200250	5.52119	7.09874	6.44954e-44	2.0791e-42
Cre02.g142126	-5.43497	9.0502	6.76787e-44	2.17677e-42
Cre13.g587300	-6.23453	3.51986	6.82961e-44	2.19166e-42
Cre14.g627917	6.73261	3.74941	7.34522e-44	2.3518e-42
Cre11.g477100	-5.47214	7.54186	7.67912e-44	2.45317e-42
Cre02.g104450	-5.60186	5.54799	7.69732e-44	2.45346e-42
Cre11.g467780	8.38394	3.0083	8.36973e-44	2.6618e-42
Cre06.g282800	5.42618	11.6759	8.42342e-44	2.67288e-42
Cre03.g170001	5.73762	5.27768	9.87367e-44	3.12608e-42
Cre12.g484900	-5.45245	7.74399	1.07664e-43	3.40112e-42
Cre08.g361063	5.72868	5.4584	1.10374e-43	3.47899e-42
Cre09.g411450	-5.48792	6.68605	1.27031e-43	3.99514e-42
Cre03.g168950	6.51252	3.86909	1.31912e-43	4.13946e-42
Cre07.g353600	-5.60148	5.30003	1.54734e-43	4.84493e-42
Cre02.g145100	-5.40303	8.49459	1.60771e-43	5.02286e-42
Cre07.g354551	-5.44883	7.31633	1.61497e-43	5.03445e-42
Cre06.g283950	5.74857	5.28137	1.71979e-43	5.34944e-42
Cre06.g291700	-5.39484	8.4627	2.0039e-43	6.21956e-42
Cre02.g091900	-5.44489	7.18755	2.05111e-43	6.35218e-42
Cre12.g546500	6.09939	4.32815	2.05778e-43	6.35895e-42
Cre16.g678850	6.64596	3.63443	2.06642e-43	6.37176e-42
Cre04.g215700	-7.33361	2.37333	2.41257e-43	7.40932e-42
Cre17.g705300	-5.4317	7.38176	2.41336e-43	7.40932e-42
Cre06.g308650	-5.4556	6.82697	2.42663e-43	7.43397e-42
Cre07.g335650	-5.42341	7.4818	2.75041e-43	8.40771e-42
Cre06.g249600	-6.18485	3.42031	2.87298e-43	8.76351e-42
Cre03.g199500	-5.41805	7.6077	2.98641e-43	9.08997e-42
Cre17.g745497	-6.57866	2.91307	3.01278e-43	9.1506e-42
Cre14.g631200	-5.4404	6.94365	3.07898e-43	9.33168e-42
Cre03.g178500	-5.40255	8.15479	3.19645e-43	9.66704e-42
Cre12.g488800	-5.71303	4.59282	3.33583e-43	1.00671e-41
Cre12.g495250	-5.42935	7.12047	3.35125e-43	1.00922e-41
Cre03.g149001	7.36882	3.25275	3.43635e-43	1.03265e-41
Cre14.g617550	-5.37169	8.24399	3.73121e-43	1.11889e-41
Cre06.g272250	-5.46226	6.37265	3.85892e-43	1.15475e-41
Cre11.g480050	6.73019	3.6104	3.91475e-43	1.16788e-41
Cre12.g538050	-5.47963	6.11756	3.91929e-43	1.16788e-41
Cre04.g224867	-5.425	6.99471	4.20001e-43	1.24891e-41
Cre04.g222000	-5.49537	5.85375	4.23981e-43	1.25811e-41
Cre16.g692100	-5.52147	5.62969	4.35352e-43	1.28915e-41
Cre08.g373764	6.30207	4.03817	4.69955e-43	1.38872e-41
Cre10.g467000	-5.35969	8.16679	5.147e-43	1.51778e-41
Cre06.g305251	-5.65735	4.64949	5.51028e-43	1.62153e-41
Cre12.g552827	6.38071	3.94256	5.59932e-43	1.64432e-41
Cre10.g433476	-5.77103	4.26881	6.1397e-43	1.79929e-41
Cre16.g691440	-5.39234	7.36983	6.52563e-43	1.90844e-41
Cre02.g082852	7.54688	3.11755	6.69466e-43	1.95385e-41
Cre02.g095115	-5.57286	5.07918	6.86509e-43	1.99948e-41
Cre08.g373802	6.40174	3.84036	6.90655e-43	2.00743e-41
Cre16.g689600	-5.38092	7.44408	8.76375e-43	2.54203e-41
Cre16.g670755	-5.42301	6.41771	8.81759e-43	2.55242e-41
Cre06.g295650	5.69324	5.1195	9.03857e-43	2.61106e-41
Cre06.g311050	5.47534	6.23623	1.06545e-42	3.0716e-41
Cre16.g672609	-5.90394	3.76328	1.11563e-42	3.20975e-41
Cre16.g676085	-5.84504	3.89273	1.13739e-42	3.26573e-41
Cre02.g089950	-5.37477	7.16519	1.23684e-42	3.54411e-41
Cre10.g450450	-5.35121	8.00928	1.29679e-42	3.70839e-41
Cre10.g456150	5.71841	4.89519	1.34244e-42	3.83122e-41
Cre07.g332950	-5.39705	6.57772	1.44407e-42	4.113e-41
Cre03.g148201	7.84538	3.02499	1.59869e-42	4.54425e-41
Cre06.g308000	-5.42665	6.00329	1.64958e-42	4.67954e-41
Cre12.g509100	-5.40472	6.29361	1.77404e-42	5.02256e-41
Cre14.g611300	-5.31148	8.93183	1.78431e-42	5.04157e-41
Cre02.g095149	-5.34165	7.77013	1.84575e-42	5.19973e-41
Cre09.g412175	6.11243	4.01541	1.84762e-42	5.19973e-41
Cre12.g492600	5.37714	7.17694	1.8809e-42	5.28291e-41
Cre17.g716950	-5.42101	5.93707	2.14782e-42	6.0207e-41
Cre16.g679850	-6.35594	3.0287	2.19242e-42	6.13359e-41
Cre17.g728300	-5.44464	5.6307	2.34455e-42	6.54627e-41
Cre16.g674515	-5.33536	7.62193	2.43896e-42	6.79649e-41
Cre13.g605550	5.47627	6.09388	2.46659e-42	6.86003e-41
Cre05.g247250	-5.37837	6.51368	2.56686e-42	7.12492e-41
Cre17.g708050	7.80752	3.00673	2.73397e-42	7.57394e-41
Cre11.g481600	-5.29255	8.78156	2.96101e-42	8.18693e-41
Cre14.g616050	-5.71877	4.10671	3.18168e-42	8.77994e-41
Cre06.g256450	-5.3648	6.57489	3.26696e-42	8.99778e-41
Cre02.g110950	-5.39317	6.07153	3.2776e-42	9.0096e-41
Cre01.g012950	-6.22886	3.17888	3.31854e-42	9.10449e-41
Cre06.g278165	-5.34751	6.89933	3.38033e-42	9.2561e-41
Cre07.g328226	8.28178	2.92825	3.97724e-42	1.08696e-40
Cre01.g017650	-5.33875	6.94619	4.05091e-42	1.10496e-40
Cre07.g345400	-5.33115	7.0004	4.55377e-42	1.23974e-40
Cre06.g297800	-5.41067	5.72272	4.8749e-42	1.32463e-40
Cre02.g078600	-5.31666	7.25521	5.03934e-42	1.36669e-40
Cre12.g551503	-5.46773	5.16829	5.31395e-42	1.43842e-40
Cre14.g614850	-5.29679	7.96362	5.36797e-42	1.45027e-40
Cre03.g181250	5.8289	4.40457	5.47578e-42	1.47659e-40
Cre13.g607750	-5.291	8.07292	5.85969e-42	1.57711e-40
Cre05.g240750	6.92598	3.294	5.96416e-42	1.60219e-40
Cre16.g684715	5.41604	6.15197	6.39602e-42	1.71496e-40
Cre16.g681750	-5.36397	6.04477	6.78982e-42	1.81711e-40
Cre03.g163650	5.4609	5.77201	7.00968e-42	1.87241e-40
Cre13.g584650	6.53419	3.54155	7.09051e-42	1.89045e-40
Cre01.g071662	11.7045	2.61241	7.4111e-42	1.97221e-40
Cre02.g095072	-5.28567	7.8623	7.53514e-42	2.00147e-40
Cre10.g439450	-5.70783	4.0749	7.65255e-42	2.02886e-40
Cre06.g272650	5.28044	8.07189	1.00097e-41	2.64883e-40
Cre12.g527800	-5.28521	7.42395	1.01686e-41	2.68587e-40
Cre12.g508100	-5.30701	6.72638	1.08842e-41	2.86955e-40
Cre03.g212305	-5.57829	4.47993	1.10964e-41	2.92007e-40
Cre06.g270400	5.93499	4.17439	1.29434e-41	3.39979e-40
Cre16.g690991	-5.30079	6.69798	1.36206e-41	3.57107e-40
Cre01.g051250	-5.26272	7.65162	1.49373e-41	3.90906e-40
Cre02.g114700	-5.29213	6.7631	1.59268e-41	4.16032e-40
Cre14.g617700	-5.52474	4.60886	1.70957e-41	4.45745e-40
Cre11.g467450	6.24924	3.68519	1.78349e-41	4.64166e-40
Cre03.g157950	-5.33095	5.96765	1.85267e-41	4.81286e-40
Cre16.g654300	-5.21961	8.28357	2.06665e-41	5.35892e-40
Cre01.g031400	7.737	2.92945	2.08449e-41	5.39532e-40
Cre07.g325733	8.15595	2.79744	2.25408e-41	5.82366e-40
Cre17.g703800	-6.54241	2.67078	2.26501e-41	5.84125e-40
Cre06.g278123	-5.36852	5.48172	2.3139e-41	5.9565e-40
Cre17.g723200	-5.34931	5.67941	2.40706e-41	6.18511e-40
Cre06.g278230	-5.49814	4.55539	2.83822e-41	7.27981e-40
Cre12.g489750	-5.2054	8.70541	2.95207e-41	7.55815e-40
Cre09.g395806	6.16018	3.66552	3.07906e-41	7.86908e-40
Cre06.g264100	-5.3396	5.6352	3.30937e-41	8.44247e-40
Cre09.g399513	-5.30286	5.99662	3.46095e-41	8.81332e-40
Cre02.g093900	7.34145	2.91034	3.55546e-41	9.03775e-40
Cre06.g250000	6.66002	3.40031	3.72009e-41	9.43931e-40
Cre12.g529250	-5.36726	5.29547	3.86207e-41	9.78207e-40
Cre04.g214200	5.52316	5.06363	4.38417e-41	1.10847e-39
Cre17.g731571	5.40835	5.75709	4.45053e-41	1.12324e-39
Cre16.g693400	-5.27058	6.36394	4.45976e-41	1.12357e-39
Cre03.g204150	-5.21911	7.69202	4.70156e-41	1.18239e-39
Cre03.g164250	-5.24425	6.80983	5.05051e-41	1.2679e-39
Cre08.g361350	-5.56342	4.21315	5.70742e-41	1.43028e-39
Cre17.g703900	-5.20393	7.97188	5.81272e-41	1.4541e-39
Cre06.g278098	5.41053	5.44456	6.13192e-41	1.53125e-39
Cre16.g670756	-5.25071	6.42766	6.3493e-41	1.58275e-39
Cre08.g360200	-6.49926	2.63118	6.8125e-41	1.69524e-39
Cre09.g400250	-5.78653	3.56934	6.85724e-41	1.70338e-39
Cre01.g007950	5.58952	4.72984	7.59006e-41	1.88212e-39
Cre08.g367950	-5.34424	5.22627	7.90455e-41	1.95669e-39
Cre16.g657250	-5.14879	8.75305	1.30823e-40	3.23274e-39
Cre12.g506000	-5.14893	8.05949	1.34257e-40	3.31183e-39
Cre01.g029350	-5.21234	6.61603	1.37681e-40	3.3904e-39
Cre12.g486700	-5.20359	6.70617	1.51592e-40	3.72649e-39
Cre01.g025025	11.5846	2.49719	1.60352e-40	3.93501e-39
Cre07.g320700	-6.98026	2.23011	1.73013e-40	4.23757e-39
Cre03.g167600	-5.19135	6.91498	1.73279e-40	4.23757e-39
Cre09.g400851	6.11964	3.63325	1.75782e-40	4.29139e-39
Cre16.g674600	-5.2305	6.09831	1.83185e-40	4.46442e-39
Cre09.g395850	-5.58478	3.90113	1.84298e-40	4.48386e-39
Cre10.g430200	-5.74709	3.46056	1.8958e-40	4.60446e-39
Cre09.g399701	-5.22639	6.10821	1.91328e-40	4.63898e-39
Cre10.g432770	-5.21917	6.07086	2.41091e-40	5.82561e-39
Cre10.g435750	-5.21683	6.071	2.41091e-40	5.82561e-39
Cre06.g283050	5.13517	8.25921	2.44098e-40	5.88825e-39
Cre17.g721500	5.19675	7.03142	2.53107e-40	6.09519e-39
Cre17.g718750	-5.1954	6.38286	2.71566e-40	6.52862e-39
Cre09.g393469	-5.81319	3.28888	2.82831e-40	6.78794e-39
Cre06.g271188	5.75373	4.12785	2.88911e-40	6.92214e-39
Cre13.g577050	5.9472	3.7958	3.10405e-40	7.42461e-39
Cre01.g024500	-5.21657	5.93965	3.14263e-40	7.50422e-39
Cre14.g621650	5.17882	7.08106	3.73685e-40	8.90814e-39
Cre15.g639200	5.21874	6.45606	3.78272e-40	9.00237e-39
Cre12.g497450	-5.17017	6.45744	4.66627e-40	1.10865e-38
Cre12.g494650	5.69763	4.17444	4.88048e-40	1.15579e-38
Cre17.g740323	-5.15738	6.69259	4.88099e-40	1.15579e-38
Cre10.g458600	-5.19793	5.92922	4.95095e-40	1.1704e-38
Cre17.g723950	-5.14112	7.06919	5.15482e-40	1.21657e-38
Cre11.g467763	-5.19167	6.01101	5.47661e-40	1.29037e-38
Cre10.g439750	-5.19734	5.88349	6.04321e-40	1.42151e-38
Cre17.g740300	-5.29533	4.95008	6.79725e-40	1.59623e-38
Cre07.g334450	-5.2095	5.59092	7.50281e-40	1.75901e-38
Cre10.g453550	5.88279	3.70093	8.15e-40	1.90758e-38
Cre09.g394213	-5.11543	7.32733	8.40102e-40	1.9631e-38
Cre17.g710750	-5.95312	2.96613	8.70121e-40	2.0299e-38
Cre09.g410950	-7.80002	1.89959	8.74663e-40	2.03715e-38
Cre06.g270800	-5.16334	6.07611	9.60888e-40	2.2343e-38
Cre17.g727201	-5.41025	4.29272	9.72698e-40	2.25806e-38
Cre02.g095750	5.90861	3.66269	1.02964e-39	2.38633e-38
Cre13.g584400	-5.0691	8.19948	1.0809e-39	2.50105e-38
Cre17.g730600	-5.28839	4.78988	1.08346e-39	2.5029e-38
Cre01.g020450	7.00745	2.89498	1.12114e-39	2.58574e-38
Cre12.g537150	7.0137	2.8924	1.16539e-39	2.68328e-38
Cre13.g585600	6.3115	3.31076	1.16722e-39	2.68328e-38
Cre03.g176150	-5.0927	7.61198	1.21585e-39	2.78729e-38
Cre13.g591600	-6.71817	2.15591	1.21639e-39	2.78729e-38
Cre03.g166800	-5.1713	5.79815	1.21878e-39	2.78824e-38
Cre03.g185650	-5.09619	7.40938	1.27996e-39	2.9235e-38
Cre12.g513650	-5.11199	6.72033	1.46299e-39	3.33618e-38
Cre07.g344100	5.15528	6.58316	1.47038e-39	3.34766e-38
Cre09.g414000	5.79826	3.92253	1.53199e-39	3.48234e-38
Cre14.g634193	7.04031	2.93543	1.5468e-39	3.51037e-38
Cre01.g026750	5.52821	4.38605	1.55454e-39	3.52231e-38
Cre06.g268850	-5.37957	4.31337	1.56261e-39	3.53493e-38
Cre10.g459650	-5.19175	5.48961	1.61637e-39	3.65074e-38
Cre08.g372450	5.05433	9.24047	1.72791e-39	3.89646e-38
Cre16.g658800	-5.11104	6.53975	1.83593e-39	4.13346e-38
Cre16.g663450	5.26951	5.31307	2.11015e-39	4.74333e-38
Cre08.g358553	5.12023	6.86895	2.1714e-39	4.87328e-38
Cre10.g438883	5.53133	4.40846	2.18775e-39	4.90223e-38
Cre03.g198950	5.15624	6.22674	2.30333e-39	5.15305e-38
Cre09.g386161	-5.89754	3.02416	2.45116e-39	5.47516e-38
Cre06.g261600	11.4731	2.39023	2.59223e-39	5.78117e-38
Cre17.g735900	6.78408	2.91592	2.62743e-39	5.85047e-38
Cre07.g319002	5.82814	3.74008	2.8744e-39	6.39037e-38
Cre06.g285900	-5.10136	6.35815	2.9154e-39	6.47137e-38
Cre02.g108700	-8.2647	1.84547	2.98664e-39	6.61915e-38
Cre04.g228150	5.45974	4.57669	2.99682e-39	6.63134e-38
Cre08.g374650	-5.08177	6.76129	3.09872e-39	6.84615e-38
Cre06.g303200	-5.02773	8.46428	3.14257e-39	6.93224e-38
Cre05.g238280	-5.06058	7.31875	3.24691e-39	7.15126e-38
Cre04.g219250	-5.02554	8.25086	3.36885e-39	7.40834e-38
Cre02.g087666	11.4557	2.37324	3.79991e-39	8.34332e-38
Cre09.g410850	-6.42003	2.30407	4.0145e-39	8.80087e-38
Cre12.g490700	-5.18368	5.11821	4.42738e-39	9.69103e-38
Cre07.g322550	-5.09081	6.2078	4.9571e-39	1.08338e-37
Cre03.g149400	-5.11252	5.79837	4.98235e-39	1.08723e-37
Cre11.g467790	11.4455	2.36359	5.00489e-39	1.09047e-37
Cre16.g688450	-5.03569	7.562	5.41286e-39	1.17755e-37
Cre06.g278243	5.50338	4.4251	5.62595e-39	1.22203e-37
Cre03.g179000	5.56388	4.16369	6.00076e-39	1.30145e-37
Cre10.g422876	-6.16657	2.59558	6.17486e-39	1.33716e-37
Cre11.g467616	-5.02911	7.58165	6.19094e-39	1.3386e-37
Cre09.g388900	5.1862	5.69265	6.85349e-39	1.4796e-37
Cre06.g302200	-5.10408	5.77823	7.15802e-39	1.543e-37
Cre02.g084150	-5.08841	5.96594	7.3901e-39	1.59061e-37
Cre09.g393850	-5.19396	4.89538	7.57549e-39	1.62804e-37
Cre03.g167300	-5.67806	3.27951	7.79183e-39	1.672e-37
Cre09.g401950	-5.17424	4.99949	7.82402e-39	1.67637e-37
Cre09.g391450	5.57462	3.95556	8.45041e-39	1.80785e-37
Cre01.g009575	5.07926	6.59165	8.93761e-39	1.9092e-37
Cre12.g497250	-5.62022	3.34046	1.12718e-38	2.4042e-37
Cre01.g034900	-5.35018	4.05557	1.13908e-38	2.42593e-37
Cre08.g362019	-11.0079	1.79254	1.14379e-38	2.43231e-37
Cre10.g418150	-5.01025	7.36656	1.15215e-38	2.44642e-37
Cre11.g476850	-4.9772	8.03755	1.20371e-38	2.55208e-37
Cre06.g258500	5.36566	4.64188	1.26284e-38	2.67346e-37
Cre17.g724750	-5.15236	5.04656	1.26694e-38	2.67813e-37
Cre10.g448850	-5.03196	6.48409	1.38374e-38	2.92068e-37
Cre05.g245101	5.45638	4.30309	1.42798e-38	3.00957e-37
Cre13.g602450	6.48311	3.04669	1.4406e-38	3.03167e-37
Cre06.g262950	5.28753	4.9537	1.45068e-38	3.04837e-37
Cre04.g220825	7.09317	2.67173	1.866e-38	3.91528e-37
Cre02.g112100	-5.11021	5.25687	1.97584e-38	4.13963e-37
Cre01.g055350	5.40319	4.52129	2.02993e-38	4.24668e-37
Cre16.g650600	-4.95367	9.84181	2.08454e-38	4.3545e-37
Cre08.g365100	-5.91419	2.7245	2.27914e-38	4.75402e-37
Cre10.g449750	5.0213	6.8812	2.51432e-38	5.23688e-37
Cre03.g154700	5.71369	3.68631	2.52852e-38	5.25873e-37
Cre12.g505350	-4.94602	9.21971	2.57626e-38	5.35018e-37
Cre01.g007251	-5.4883	3.53914	2.61737e-38	5.42761e-37
Cre01.g049300	-5.0417	5.75756	2.94453e-38	6.09711e-37
Cre07.g325728	5.38198	4.39313	3.20547e-38	6.62775e-37
Cre17.g727750	-5.10635	5.10377	3.27493e-38	6.76152e-37
Cre17.g734805	5.53901	4.01559	3.35092e-38	6.90836e-37
Cre02.g095132	-5.01224	6.19266	3.46115e-38	7.12524e-37
Cre02.g078550	-4.93621	7.97885	3.51738e-38	7.23051e-37
Cre03.g146727	4.98266	7.43539	3.58789e-38	7.36478e-37
Cre15.g643191	-5.26643	4.15395	3.74823e-38	7.68279e-37
Cre13.g590626	-6.28624	2.29913	4.02938e-38	8.2384e-37
Cre09.g395695	5.58155	3.92014	4.03092e-38	8.2384e-37
Cre01.g030968	7.85977	2.5128	4.0514e-38	8.26835e-37
Cre01.g012800	-4.97813	6.7302	4.15512e-38	8.46786e-37
Cre17.g706000	-5.35853	3.82331	4.19939e-38	8.54579e-37
Cre07.g347050	-4.9558	7.4898	4.3796e-38	8.89975e-37
Cre06.g289600	-5.0319	5.66306	4.51881e-38	9.16951e-37
Cre02.g082750	5.00533	6.40014	5.05912e-38	1.02512e-36
Cre03.g201950	-4.99281	6.23267	5.1988e-38	1.05192e-36
Cre08.g358528	-4.96044	6.84052	5.86664e-38	1.18536e-36
Cre12.g560350	-4.94358	7.50305	5.91338e-38	1.19311e-36
Cre05.g239200	-4.94934	7.11381	6.29447e-38	1.26819e-36
Cre03.g187200	-4.91394	7.89492	6.30537e-38	1.26855e-36
Cre16.g686300	-5.20304	4.33334	6.31413e-38	1.26855e-36
Cre10.g427800	-5.00463	5.85899	6.98732e-38	1.40181e-36
Cre02.g092700	-4.90055	8.82764	8.52623e-38	1.70814e-36
Cre02.g105950	-4.90005	7.73738	9.15858e-38	1.83223e-36
Cre12.g531850	-5.00084	5.67565	9.33926e-38	1.86575e-36
Cre11.g468371	5.1429	5.06308	9.92534e-38	1.98004e-36
Cre02.g095061	-7.61143	1.70168	1.01462e-37	2.02126e-36
Cre10.g433500	-5.536	3.25261	1.0813e-37	2.15108e-36
Cre17.g698365	-4.95511	6.33739	1.12249e-37	2.22989e-36
Cre13.g587700	5.18118	4.74085	1.2979e-37	2.57474e-36
Cre17.g707350	4.94373	7.10281	1.34175e-37	2.65802e-36
Cre17.g696500	-4.92838	6.6985	1.49528e-37	2.95802e-36
Cre01.g045350	-4.92087	6.86782	1.54914e-37	3.06031e-36
Cre16.g684267	-4.93239	6.55996	1.56554e-37	3.08841e-36
Cre03.g144607	-5.01654	5.22922	1.71615e-37	3.38081e-36
Cre07.g322850	-5.29606	3.69	1.85591e-37	3.65107e-36
Cre02.g095139	5.49652	3.88527	1.87044e-37	3.67455e-36
Cre08.g380800	4.9543	6.49169	1.93439e-37	3.79493e-36
Cre12.g546400	-4.86994	7.76549	1.99704e-37	3.91244e-36
Cre03.g158900	4.94942	6.54405	2.00742e-37	3.92735e-36
Cre12.g517100	5.01975	5.70436	2.05017e-37	4.00546e-36
Cre09.g399600	7.85294	2.51581	2.09107e-37	4.07975e-36
Cre01.g042450	-5.01072	5.19485	2.10439e-37	4.10009e-36
Cre05.g242500	-4.86604	8.26728	2.13989e-37	4.16354e-36
Cre09.g400850	-5.13437	4.33733	2.15533e-37	4.18784e-36
Cre16.g667250	5.35397	4.14567	2.20287e-37	4.27435e-36
Cre05.g245700	-5.00809	5.20591	2.50579e-37	4.85549e-36
Cre08.g358751	-4.92485	6.2283	2.70337e-37	5.23119e-36
Cre02.g073750	-4.88433	7.13593	3.2096e-37	6.20231e-36
Cre03.g146107	-5.10976	4.41635	3.21668e-37	6.20754e-36
Cre12.g489250	-4.90147	6.49971	3.67707e-37	7.08635e-36
Cre08.g358523	5.43817	3.96655	3.84523e-37	7.40038e-36
Cre02.g116400	-4.89711	6.53497	4.02142e-37	7.72898e-36
Cre02.g088250	4.88676	7.35906	4.23043e-37	8.11968e-36
Cre17.g707000	-5.18319	3.91371	4.90418e-37	9.40011e-36
Cre17.g717150	-4.87838	6.71591	5.35101e-37	1.02413e-35
Cre11.g469000	-4.86026	7.32237	5.3575e-37	1.02413e-35
Cre01.g003532	-5.0065	4.89423	5.3906e-37	1.02907e-35
Cre12.g522150	-4.90035	6.09885	6.14588e-37	1.17168e-35
Cre14.g611900	-4.86155	6.94164	6.88244e-37	1.31034e-35
Cre01.g013100	-5.26507	3.63862	7.24624e-37	1.37776e-35
Cre03.g160050	-4.84666	7.3896	7.45334e-37	1.41524e-35
Cre04.g217914	-4.84118	7.51875	7.97611e-37	1.51248e-35
Cre12.g528850	-4.8394	7.53736	8.03955e-37	1.52247e-35
Cre07.g340450	-4.84092	7.35224	8.50659e-37	1.60877e-35
Cre06.g298500	-4.81392	7.78846	8.52319e-37	1.60976e-35
Cre12.g511300	-4.87129	6.41679	8.66222e-37	1.63384e-35
Cre01.g037800	-4.80942	8.16096	9.31728e-37	1.75506e-35
Cre07.g336150	5.34061	4.08763	1.02124e-36	1.92112e-35
Cre03.g154000	-5.28964	3.45759	1.08712e-36	2.04235e-35
Cre16.g691750	-6.32143	2.07389	1.30791e-36	2.45389e-35
Cre11.g482200	-4.84073	6.77611	1.32291e-36	2.47875e-35
Cre08.g377150	6.09924	2.96271	1.32736e-36	2.48381e-35
Cre13.g580950	-4.94199	5.0781	1.39198e-36	2.60129e-35
Cre03.g153950	-5.0796	4.21419	1.42561e-36	2.66064e-35
Cre17.g700133	-4.85965	6.14833	1.44438e-36	2.69212e-35
Cre17.g733250	5.38684	3.80839	1.44915e-36	2.69746e-35
Cre17.g737800	-4.84152	6.55036	1.49609e-36	2.78119e-35
Cre14.g620233	7.76817	2.43489	1.69701e-36	3.15058e-35
Cre01.g019900	-4.91368	5.28468	1.7194e-36	3.18797e-35
Cre12.g533600	-4.9085	5.29894	1.79866e-36	3.33057e-35
Cre06.g255500	6.30005	2.86287	1.82333e-36	3.37186e-35
Cre09.g400800	-5.82048	2.49272	1.9291e-36	3.56281e-35
Cre01.g034550	-4.81157	7.23531	1.9597e-36	3.61461e-35
Cre03.g162333	5.15617	4.39387	2.00186e-36	3.68758e-35
Cre01.g010864	6.72828	2.65381	2.56262e-36	4.71442e-35
Cre05.g244500	-4.82668	6.3938	2.60534e-36	4.78681e-35
Cre12.g549000	-4.80231	7.12034	2.6319e-36	4.82934e-35
Cre03.g182551	4.7677	9.88403	2.74786e-36	5.03562e-35
Cre06.g303400	-4.80969	6.64826	2.99763e-36	5.48625e-35
Cre17.g724400	-4.79118	7.35232	3.01596e-36	5.51268e-35
Cre10.g442750	-5.29882	3.32381	3.37439e-36	6.1599e-35
Cre10.g431900	4.79785	7.50034	3.42583e-36	6.24575e-35
Cre05.g235400	-4.75579	10.0727	3.50579e-36	6.38333e-35
Cre05.g241637	-4.75738	7.80204	3.67146e-36	6.6764e-35
Cre07.g323700	11.178	2.10846	3.90863e-36	7.09858e-35
Cre13.g562900	4.86259	6.00335	4.28892e-36	7.77929e-35
Cre12.g547351	-4.883	5.20967	4.29598e-36	7.78214e-35
Cre09.g409901	-4.79253	6.69974	4.3794e-36	7.92314e-35
Cre17.g723600	-4.77466	7.36311	4.52586e-36	8.17769e-35
Cre14.g616700	-4.80532	6.33575	4.58208e-36	8.26874e-35
Cre10.g447050	-4.78138	6.9689	4.77101e-36	8.59873e-35
Cre10.g466100	-4.83752	5.65597	5.16582e-36	9.29848e-35
Cre05.g243472	-4.86203	5.29168	6.05522e-36	1.08856e-34
Cre05.g240900	-4.77773	6.74635	6.22204e-36	1.11713e-34
Cre17.g721250	-4.75532	7.54644	6.81119e-36	1.22136e-34
Cre03.g206817	5.17658	4.19997	8.43816e-36	1.5112e-34
Cre16.g664500	-4.78443	6.22662	8.75062e-36	1.56518e-34
Cre03.g186300	-4.75799	6.96159	9.04452e-36	1.61571e-34
Cre08.g362650	-4.74623	7.27545	9.95473e-36	1.77607e-34
Cre01.g009800	-4.74597	7.13816	1.08038e-35	1.92514e-34
Cre07.g332350	-4.99342	4.10096	1.16473e-35	2.07284e-34
Cre14.g633700	4.98934	4.7683	1.19804e-35	2.12946e-34
Cre03.g174250	-4.77931	6.00554	1.36032e-35	2.41487e-34
Cre09.g389282	-4.76258	6.24419	1.40642e-35	2.49359e-34
Cre08.g364351	6.00967	2.86906	1.49493e-35	2.6472e-34
Cre16.g678851	5.51276	3.35812	1.59668e-35	2.82385e-34
Cre04.g216811	-5.56639	2.57835	1.72165e-35	3.04108e-34
Cre13.g570200	-4.7793	5.75786	1.74046e-35	3.07048e-34
Cre17.g696800	-5.01089	3.91786	1.82613e-35	3.21762e-34
Cre12.g502000	-4.69464	7.56262	1.88237e-35	3.31261e-34
Cre12.g505250	-4.72746	6.9575	1.89787e-35	3.33574e-34
Cre08.g368850	-7.90975	1.47889	2.04179e-35	3.58425e-34
Cre07.g325718	5.05347	4.54755	2.20739e-35	3.87017e-34
Cre09.g407600	5.00186	4.59637	2.24197e-35	3.92594e-34
Cre06.g306750	-4.71983	6.91914	2.32174e-35	4.06062e-34
Cre03.g181150	-4.68057	9.9495	2.43491e-35	4.2533e-34
Cre12.g537950	-4.68005	7.84684	2.67873e-35	4.67344e-34
Cre01.g040750	-4.67539	9.12578	2.83536e-35	4.94064e-34
Cre10.g437550	4.90345	4.93677	2.96824e-35	5.16582e-34
Cre11.g475150	-4.70102	7.12829	3.2309e-35	5.61607e-34
Cre01.g043350	4.88719	5.16767	3.2428e-35	5.62986e-34
Cre11.g467643	5.46946	3.49615	3.27119e-35	5.6722e-34
Cre09.g393700	-4.66842	8.83742	3.42477e-35	5.93126e-34
Cre11.g468750	4.76687	6.07709	3.47326e-35	6.00789e-34
Cre12.g509350	-4.66997	7.70774	3.50745e-35	6.05965e-34
Cre06.g258583	5.0198	4.39953	3.57871e-35	6.17523e-34
Cre09.g393551	5.90296	2.91884	3.63094e-35	6.25774e-34
Cre10.g440950	-4.71785	6.4019	3.81839e-35	6.57282e-34
Cre13.g562250	-4.69959	6.98143	3.85759e-35	6.63225e-34
Cre03.g152250	-4.69761	6.99471	3.88297e-35	6.66779e-34
Cre14.g608275	5.81738	2.95404	3.99958e-35	6.85974e-34
Cre08.g358564	-4.84286	4.7087	4.08939e-35	7.00531e-34
Cre05.g234700	-4.69079	7.15964	4.11337e-35	7.03788e-34
Cre16.g695650	-4.72131	6.19876	4.22673e-35	7.22313e-34
Cre12.g538300	-4.68304	7.45825	4.46087e-35	7.61408e-34
Cre08.g376950	-5.12639	3.42758	4.46716e-35	7.61565e-34
Cre17.g724550	-4.65639	8.03815	4.85504e-35	8.26697e-34
Cre15.g639100	-4.65529	7.63348	5.15669e-35	8.77008e-34
Cre12.g520950	-4.67635	7.42639	5.19347e-35	8.82206e-34
Cre13.g582650	-4.86003	4.53695	5.20112e-35	8.82448e-34
Cre16.g694950	-4.76452	5.35464	5.42838e-35	9.19907e-34
Cre11.g467539	-4.72279	5.97585	5.49712e-35	9.30444e-34
Cre11.g467739	-4.67322	7.49336	5.51784e-35	9.32838e-34
Cre13.g572350	7.09064	2.30116	5.64326e-35	9.52905e-34
Cre16.g682850	-4.67864	7.10632	5.78958e-35	9.76449e-34
Cre07.g349850	5.21327	3.73427	5.94829e-35	1.00203e-33
Cre11.g467710	-4.64649	8.53379	6.09624e-35	1.02573e-33
Cre08.g375450	4.78715	5.56157	6.58541e-35	1.10672e-33
Cre11.g468900	-4.77201	5.17752	6.72808e-35	1.12936e-33
Cre09.g398882	-4.66931	7.31364	6.80713e-35	1.14128e-33
Cre02.g082500	4.67835	7.33197	7.43601e-35	1.24525e-33
Cre12.g495000	-4.69524	6.22589	7.68733e-35	1.28582e-33
Cre04.g216850	-4.63434	12.0564	7.82496e-35	1.30729e-33
Cre06.g250600	6.05081	2.80693	7.96101e-35	1.32846e-33
Cre16.g682100	4.90306	4.79822	8.80358e-35	1.46733e-33
Cre17.g728650	-4.6972	6.0869	8.83487e-35	1.47082e-33
Cre07.g353050	7.08173	2.28355	8.9428e-35	1.48704e-33
Cre17.g724125	6.59195	2.51492	9.32786e-35	1.54926e-33
Cre02.g087900	-4.81134	4.61785	1.02693e-34	1.70362e-33
Cre02.g111450	4.72945	6.06429	1.06884e-34	1.77108e-33
Cre13.g567000	8.35878	2.13636	1.08791e-34	1.80057e-33
Cre12.g530100	5.1146	3.98426	1.09275e-34	1.80647e-33
Cre04.g227900	-4.65815	6.79445	1.17663e-34	1.94288e-33
Cre09.g386736	-4.61784	7.51596	1.36036e-34	2.24365e-33
Cre03.g183200	-4.61634	7.74467	1.38615e-34	2.28353e-33
Cre03.g152600	-4.99232	3.60501	1.40769e-34	2.31631e-33
Cre06.g305400	-4.67768	6.06877	1.43064e-34	2.35136e-33
Cre06.g278231	-4.96797	3.73725	1.43591e-34	2.35728e-33
Cre16.g674450	7.05719	2.25994	1.60205e-34	2.627e-33
Cre01.g055428	-4.65192	6.62134	1.60582e-34	2.63014e-33
Cre06.g278093	-8.63599	1.39526	1.61046e-34	2.63469e-33
Cre17.g697300	-4.64938	6.65658	1.63677e-34	2.67465e-33
Cre12.g541550	5.92908	2.81588	1.78575e-34	2.91473e-33
Cre10.g437650	4.72703	5.76024	1.80806e-34	2.94776e-33
Cre12.g542250	-4.59992	11.5092	1.89451e-34	3.08515e-33
Cre03.g146567	5.71246	2.96901	1.91471e-34	3.11447e-33
Cre09.g396250	5.89926	2.77171	1.96735e-34	3.19644e-33
Cre08.g376550	-4.60287	7.64686	1.97117e-34	3.19898e-33
Cre02.g094250	4.6052	8.71695	2.0186e-34	3.27112e-33
Cre03.g171900	-4.60007	8.38045	2.02024e-34	3.27112e-33
Cre11.g468359	-4.6255	7.22145	2.0712e-34	3.34982e-33
Cre08.g363350	5.11693	3.86794	2.1027e-34	3.3969e-33
Cre10.g424550	4.59942	8.86343	2.27237e-34	3.66682e-33
Cre06.g303300	6.35747	2.5335	2.32187e-34	3.74243e-33
Cre10.g454250	5.7462	3.03107	2.39957e-34	3.86328e-33
Cre14.g625650	4.66275	6.44941	2.47526e-34	3.98062e-33
Cre06.g278113	8.32196	2.10119	2.68484e-34	4.31276e-33
Cre16.g667450	-4.58821	8.54366	2.71742e-34	4.36017e-33
Cre12.g538000	-4.64189	6.25445	2.77773e-34	4.45191e-33
Cre06.g256500	10.9985	1.93809	2.9982e-34	4.79983e-33
Cre01.g029150	-4.60971	7.22855	3.0572e-34	4.88876e-33
Cre02.g084400	-4.58205	9.02115	3.1129e-34	4.97223e-33
Cre04.g226600	-4.69652	5.20851	3.31245e-34	5.28502e-33
Cre11.g467770	4.58451	8.49897	3.40751e-34	5.43057e-33
Cre10.g431800	-4.63541	6.18631	3.60161e-34	5.73348e-33
Cre07.g313650	-4.73396	4.80926	3.77963e-34	6.01012e-33
Cre03.g163600	4.72347	5.49572	3.79667e-34	6.03045e-33
Cre14.g612200	-4.85732	3.99781	4.1206e-34	6.53765e-33
Cre07.g321400	-4.56935	8.95492	4.30947e-34	6.82967e-33
Cre03.g146547	-5.13711	3.00204	4.45221e-34	7.04801e-33
Cre11.g469187	10.9798	1.92032	4.65052e-34	7.35373e-33
Cre03.g144544	-4.64805	5.65406	4.80281e-34	7.58609e-33
Cre16.g654150	-4.59008	7.1837	5.10372e-34	8.05241e-33
Cre07.g313206	4.77093	4.98941	5.14803e-34	8.1133e-33
Cre03.g201200	-4.66051	5.47578	5.2003e-34	8.18658e-33
Cre15.g634650	-5.00457	3.40588	5.49115e-34	8.63487e-33
Cre13.g572700	-4.56077	7.45837	5.88148e-34	9.23842e-33
Cre08.g380350	-4.67467	5.1393	6.23189e-34	9.77801e-33
Cre02.g143350	-4.58735	6.93629	6.29604e-34	9.86773e-33
Cre10.g450350	-4.58207	7.19201	6.34219e-34	9.9291e-33
Cre06.g302950	-4.89906	3.63721	6.69016e-34	1.04581e-32
Cre01.g045050	5.97983	2.72317	6.69486e-34	1.04581e-32
Cre03.g145167	-4.55241	8.45901	6.78182e-34	1.05823e-32
Cre05.g246950	-4.58646	6.87805	6.81273e-34	1.06189e-32
Cre17.g696700	-4.59193	6.57305	7.25735e-34	1.12995e-32
Cre02.g095600	4.86516	4.42692	7.49943e-34	1.16636e-32
Cre01.g038750	-4.59358	6.4991	7.71955e-34	1.19928e-32
Cre14.g612400	-4.68556	4.91031	7.88041e-34	1.22293e-32
Cre12.g511350	-4.59089	6.40842	8.42948e-34	1.30671e-32
Cre12.g543900	4.90792	4.27744	8.90242e-34	1.37851e-32
Cre12.g536050	-4.61115	5.87352	9.20936e-34	1.42449e-32
Cre08.g374750	-4.59819	6.13751	9.77316e-34	1.51005e-32
Cre02.g103950	-4.53934	7.59597	1.00415e-33	1.54982e-32
Cre12.g517050	-4.59829	6.05146	1.01438e-33	1.56391e-32
Cre09.g392023	-5.66975	2.18069	1.03837e-33	1.59916e-32
Cre01.g055457	-5.13645	2.93292	1.06539e-33	1.63899e-32
Cre07.g315550	4.83886	4.33044	1.28691e-33	1.97763e-32
Cre09.g391801	-4.52318	10.1534	1.36182e-33	2.09049e-32
Cre05.g239350	-4.64983	5.03199	1.36639e-33	2.09523e-32
Cre08.g372200	-4.51921	11.2011	1.49077e-33	2.28349e-32
Cre15.g636050	5.00801	3.82891	1.58893e-33	2.43122e-32
Cre12.g489500	-4.63143	5.19127	1.6161e-33	2.47012e-32
Cre03.g144747	-4.64298	5.02466	1.67118e-33	2.55156e-32
Cre02.g094600	-4.59018	5.82371	1.68852e-33	2.57526e-32
Cre12.g560900	4.7499	4.83937	1.70678e-33	2.60032e-32
Cre09.g391615	-5.64696	2.1651	1.77178e-33	2.69283e-32
Cre14.g630200	-4.56799	6.20546	1.77224e-33	2.69283e-32
Cre11.g478350	5.57849	2.95536	1.7732e-33	2.69283e-32
Cre17.g718900	-4.55311	6.62663	1.84732e-33	2.8024e-32
Cre17.g710700	-4.71143	4.38916	1.85191e-33	2.80636e-32
Cre01.g050650	-4.65665	4.85122	1.85997e-33	2.81557e-32
Cre17.g733300	-4.61005	5.34629	1.91007e-33	2.88831e-32
Cre01.g044276	10.92	1.86373	1.92915e-33	2.91406e-32
Cre08.g365600	5.03296	3.7254	1.93646e-33	2.922e-32
Cre13.g588201	5.09669	3.57472	2.1486e-33	3.23865e-32
Cre07.g342200	-4.50849	7.65131	2.19041e-33	3.29816e-32
Cre01.g069837	-4.5519	6.38133	2.20988e-33	3.32396e-32
Cre08.g369250	-4.57542	5.77405	2.34712e-33	3.52665e-32
Cre09.g396200	-4.50655	7.39503	2.35462e-33	3.53417e-32
Cre03.g158350	5.81391	2.71399	2.46492e-33	3.69506e-32
Cre09.g399908	-4.85447	3.64975	2.46702e-33	3.69506e-32
Cre02.g144750	-4.49888	7.79402	2.76396e-33	4.13545e-32
Cre12.g500850	4.79029	4.63461	2.95013e-33	4.40934e-32
Cre02.g095142	4.97643	3.82268	2.96744e-33	4.43054e-32
Cre09.g392300	5.32506	3.18547	3.05931e-33	4.5629e-32
Cre06.g310900	-4.72856	4.1519	3.33229e-33	4.96483e-32
Cre01.g002650	6.60072	2.20236	3.43797e-33	5.11691e-32
Cre01.g037050	4.49994	7.54374	3.6324e-33	5.40062e-32
Cre01.g003200	4.99171	3.82836	4.06864e-33	6.04289e-32
Cre07.g335750	-4.48252	7.60085	4.25979e-33	6.32018e-32
Cre06.g278164	-5.5158	2.18385	4.34124e-33	6.43429e-32
Cre07.g328350	-4.51996	6.49241	4.53408e-33	6.71309e-32
Cre09.g392800	-4.73432	3.9739	4.54917e-33	6.72841e-32
Cre14.g626000	4.57237	5.94292	4.64824e-33	6.86778e-32
Cre08.g383000	4.48454	7.55739	5.52179e-33	8.14996e-32
Cre12.g528250	-4.53328	5.92618	5.60434e-33	8.2632e-32
Cre09.g396549	-4.5458	5.65715	5.84902e-33	8.61501e-32
Cre02.g096000	-4.59754	4.98331	6.04192e-33	8.8899e-32
Cre11.g467694	-6.77574	1.24123	6.06254e-33	8.91099e-32
Cre03.g145387	-4.49432	6.94262	6.51066e-33	9.55976e-32
Cre03.g167101	5.03487	3.63225	7.66826e-33	1.12478e-31
Cre11.g467762	-4.61984	4.61378	7.9714e-33	1.16804e-31
Cre06.g263700	-4.66268	4.29489	8.10583e-33	1.18651e-31
Cre02.g090689	4.92052	3.93914	8.24243e-33	1.20526e-31
Cre01.g016514	4.51944	6.38714	8.96342e-33	1.30934e-31
Cre12.g516851	-4.51565	5.87036	9.02527e-33	1.31702e-31
Cre13.g579500	5.62166	2.78294	9.46326e-33	1.37952e-31
Cre12.g494800	-4.44749	7.43214	1.05216e-32	1.53222e-31
Cre17.g710300	-4.43875	10.3517	1.16095e-32	1.68892e-31
Cre03.g181200	4.49457	6.72914	1.20549e-32	1.75191e-31
Cre17.g708450	-4.48389	6.28938	1.30183e-32	1.88999e-31
Cre12.g519950	-4.45915	7.26283	1.33085e-32	1.93014e-31
Cre02.g083000	5.13978	3.26663	1.35061e-32	1.9568e-31
Cre11.g478000	6.34138	2.26828	1.41382e-32	2.04629e-31
Cre05.g241634	4.59405	5.25846	1.46456e-32	2.11756e-31
Cre04.g226150	-4.55165	5.04174	1.47484e-32	2.13026e-31
Cre07.g318200	4.60461	5.17924	1.47807e-32	2.13275e-31
Cre06.g255550	6.86053	2.08323	1.49245e-32	2.15132e-31
Cre10.g421350	-4.52908	5.28468	1.60367e-32	2.30928e-31
Cre11.g482001	-4.51956	5.34167	1.78351e-32	2.56566e-31
Cre10.g446750	4.47117	6.78554	1.95557e-32	2.81032e-31
Cre07.g334550	4.42799	7.95645	2.01528e-32	2.89319e-31
Cre12.g558950	6.57306	2.19453	2.05796e-32	2.95147e-31
Cre10.g432050	-4.4565	6.38784	2.32435e-32	3.33015e-31
Cre02.g103450	-4.46783	6.0495	2.39986e-32	3.43488e-31
Cre12.g545752	6.04618	2.45127	2.42604e-32	3.46884e-31
Cre04.g217906	-4.46108	6.18129	2.44563e-32	3.49333e-31
Cre17.g698550	-4.67597	3.90479	2.60033e-32	3.71057e-31
Cre03.g144584	-4.46002	6.15116	2.66169e-32	3.79432e-31
Cre06.g257601	4.41367	7.85776	2.85102e-32	4.06013e-31
Cre02.g085257	-4.47796	5.65273	3.09097e-32	4.39743e-31
Cre01.g010900	4.40114	9.50807	3.20391e-32	4.55353e-31
Cre13.g564400	-4.4275	7.02917	3.21024e-32	4.55797e-31
Cre12.g513400	-4.61789	4.18933	3.22962e-32	4.58089e-31
Cre01.g055444	4.72904	4.24678	3.25831e-32	4.61696e-31
Cre03.g199871	-4.40094	7.56027	3.37817e-32	4.78203e-31
Cre16.g659750	4.6879	4.377	3.48776e-32	4.93225e-31
Cre09.g395213	4.47273	6.33166	3.58187e-32	5.06028e-31
Cre02.g083350	10.7901	1.74141	4.23488e-32	5.97687e-31
Cre16.g684450	-4.43784	6.19901	4.3347e-32	6.11167e-31
Cre12.g486850	4.63845	4.55116	4.55683e-32	6.41848e-31
Cre03.g151450	4.97973	3.4139	4.65491e-32	6.55013e-31
Cre17.g700200	-4.41529	6.83182	4.82001e-32	6.77571e-31
Cre06.g285600	-5.11034	2.49617	5.67038e-32	7.96323e-31
Cre12.g558700	-4.40003	7.22779	5.80317e-32	8.14166e-31
Cre07.g353450	4.37303	10.7935	6.25927e-32	8.77288e-31
Cre17.g727801	-4.45795	5.49004	6.28191e-32	8.79591e-31
Cre07.g324500	-4.531	4.56434	6.42325e-32	8.98434e-31
Cre16.g695600	4.74342	4.10128	6.42915e-32	8.98434e-31
Cre14.g632650	-4.83313	3.08542	6.56507e-32	9.16524e-31
Cre14.g611400	-4.45426	5.50986	6.59853e-32	9.20291e-31
Cre12.g537300	4.68283	4.3519	6.78939e-32	9.45979e-31
Cre17.g735550	-4.74766	3.41124	6.95298e-32	9.67823e-31
Cre06.g296350	-4.93403	2.80128	7.14593e-32	9.93705e-31
Cre01.g018750	-4.41535	6.29476	7.21826e-32	1.00278e-30
Cre14.g612633	-4.40984	6.40373	7.30765e-32	1.0142e-30
Cre01.g043800	-4.51771	4.64479	7.58676e-32	1.05191e-30
Cre12.g504302	-4.55444	4.34168	7.66713e-32	1.06202e-30
Cre12.g492151	10.7641	1.71682	8.2278e-32	1.13857e-30
Cre02.g077850	-4.36031	9.32842	8.59944e-32	1.18883e-30
Cre03.g173650	5.03421	3.29159	9.81502e-32	1.35556e-30
Cre04.g225800	4.48684	5.49634	9.84277e-32	1.35807e-30
Cre10.g434600	-4.35718	8.00113	9.85781e-32	1.35883e-30
Cre02.g089311	5.40106	2.76515	9.98654e-32	1.37523e-30
Cre01.g045700	4.40242	6.68878	1.0429e-31	1.43478e-30
Cre17.g702351	4.4928	5.44763	1.17707e-31	1.61779e-30
Cre06.g260500	-4.43894	5.27974	1.23747e-31	1.69915e-30
Cre04.g219550	5.02901	3.28066	1.27498e-31	1.74897e-30
Cre03.g156700	-4.38886	6.38239	1.28587e-31	1.7622e-30
Cre09.g405250	-4.4313	5.35957	1.2874e-31	1.7626e-30
Cre03.g148500	-4.49725	4.61469	1.30628e-31	1.78672e-30
Cre12.g497100	4.46121	5.53092	1.33305e-31	1.82158e-30
Cre12.g489000	-4.46346	4.92755	1.34696e-31	1.83882e-30
Cre17.g707250	4.50363	5.11436	1.38669e-31	1.89123e-30
Cre08.g373050	4.40988	6.25597	1.40645e-31	1.91634e-30
Cre01.g048350	4.50247	5.12004	1.43639e-31	1.95526e-30
Cre01.g009850	-4.36947	6.86275	1.46978e-31	1.99757e-30
Cre14.g631650	-4.38982	6.11976	1.4703e-31	1.99757e-30
Cre13.g586350	5.1096	3.12152	1.47681e-31	2.0045e-30
Cre17.g737100	-4.34034	8.04065	1.50154e-31	2.03475e-30
Cre02.g145050	5.42718	2.67582	1.50196e-31	2.03475e-30
Cre02.g095140	4.34567	8.36148	1.57367e-31	2.12987e-30
Cre02.g095700	5.44841	2.71072	1.57656e-31	2.13173e-30
Cre12.g517925	-4.87066	2.93297	1.5961e-31	2.1561e-30
Cre03.g171800	-4.37675	6.31077	1.7678e-31	2.38578e-30
Cre11.g467599	4.34631	7.3101	1.81003e-31	2.44044e-30
Cre14.g613652	-4.50084	4.43905	1.93605e-31	2.60788e-30
Cre06.g258566	4.99878	3.2401	1.95239e-31	2.62739e-30
Cre09.g406300	4.63133	4.32243	1.97047e-31	2.64921e-30
Cre09.g403600	-4.47246	4.61739	2.01243e-31	2.70307e-30
Cre13.g565116	10.7203	1.67541	2.08866e-31	2.80279e-30
Cre16.g689150	4.825	3.65976	2.10299e-31	2.81935e-30
Cre09.g392134	6.75606	1.97539	2.26742e-31	3.03693e-30
Cre03.g150000	-4.78551	3.03705	2.29813e-31	3.07284e-30
Cre17.g714250	-4.326	7.27972	2.29857e-31	3.07284e-30
Cre17.g731001	-4.44414	4.92899	2.30129e-31	3.07358e-30
Cre07.g349750	-4.46297	4.6825	2.44728e-31	3.2655e-30
Cre01.g003524	-4.34382	7.10513	2.46233e-31	3.28249e-30
Cre03.g172000	4.3597	7.03839	2.46621e-31	3.28457e-30
Cre17.g724700	4.50665	4.80201	2.7052e-31	3.59948e-30
Cre03.g177600	-4.4412	4.85888	2.90518e-31	3.86196e-30
Cre05.g247950	4.31314	8.16248	3.27611e-31	4.35097e-30
Cre16.g693204	-4.42117	4.96372	3.55213e-31	4.71313e-30
Cre16.g676757	-4.55261	3.89785	3.57808e-31	4.74313e-30
Cre12.g527750	-4.30646	7.55306	3.65218e-31	4.83683e-30
Cre13.g561850	4.46001	5.04955	3.78645e-31	5.00999e-30
Cre06.g260000	-4.40337	5.14458	3.80509e-31	5.02995e-30
Cre02.g141800	-4.60036	3.66311	4.02347e-31	5.31368e-30
Cre06.g253150	-5.47288	1.79563	4.15315e-31	5.47984e-30
Cre06.g250300	-4.30141	7.53289	4.16442e-31	5.48961e-30
Cre16.g652800	4.42576	5.21857	4.16916e-31	5.49075e-30
Cre04.g230340	-4.35571	5.91342	4.34842e-31	5.72152e-30
Cre06.g257650	10.6903	1.64755	4.55024e-31	5.97847e-30
Cre01.g021700	-4.33588	6.34822	4.55214e-31	5.97847e-30
Cre03.g144424	4.50112	4.75716	4.58041e-31	6.01004e-30
Cre03.g169750	-4.33892	6.23556	4.70133e-31	6.163e-30
Cre03.g166450	-4.37316	5.46941	4.79756e-31	6.28334e-30
Cre01.g036150	-4.32153	6.75979	4.97955e-31	6.51567e-30
Cre06.g278104	4.75407	3.73171	5.04173e-31	6.59096e-30
Cre01.g052750	-4.46879	4.31542	5.14025e-31	6.71357e-30
Cre16.g682050	5.56071	2.62485	5.25364e-31	6.85534e-30
Cre04.g214600	-4.57466	3.72077	5.34124e-31	6.96325e-30
Cre01.g016500	4.34313	6.48671	5.76217e-31	7.50511e-30
Cre06.g257200	-4.37197	5.29631	5.82003e-31	7.57352e-30
Cre12.g533650	-4.39487	5.00128	5.97459e-31	7.76752e-30
Cre02.g078950	-4.48319	4.15187	6.29866e-31	8.18134e-30
Cre03.g143987	-4.74458	3.05693	6.31428e-31	8.19412e-30
Cre03.g161550	-4.31014	6.83443	6.39332e-31	8.28911e-30
Cre04.g221750	4.66332	4.02633	6.5361e-31	8.46649e-30
Cre01.g044200	-4.36754	5.3247	6.65315e-31	8.61024e-30
Cre07.g343850	-4.27859	7.38389	7.46944e-31	9.65784e-30
Cre13.g570951	4.5345	4.55162	7.55311e-31	9.75714e-30
Cre09.g401550	-4.51918	3.9283	7.6164e-31	9.82994e-30
Cre03.g156300	-4.33325	5.84595	7.74383e-31	9.98532e-30
Cre07.g350350	-4.27572	7.62487	7.8523e-31	1.0116e-29
Cre16.g669900	-4.31324	6.28232	8.53669e-31	1.09781e-29
Cre15.g641200	4.27251	8.91165	8.537e-31	1.09781e-29
Cre01.g006950	4.27816	7.80997	8.58714e-31	1.10326e-29
Cre01.g027950	-4.27218	7.51236	8.66774e-31	1.11261e-29
Cre12.g541904	4.40139	5.41323	8.74851e-31	1.12196e-29
Cre09.g393150	4.35287	6.02927	8.99596e-31	1.15265e-29
Cre02.g102300	5.31551	2.67684	9.16223e-31	1.1729e-29
Cre12.g536650	-4.44103	4.34778	9.28341e-31	1.18734e-29
Cre06.g282350	-4.43394	4.35569	9.71256e-31	1.24111e-29
Cre10.g432600	-4.28757	7.1059	9.88309e-31	1.26176e-29
Cre07.g356050	-4.34017	5.48874	1.05542e-30	1.34623e-29
Cre10.g466850	4.98095	3.12228	1.11691e-30	1.42339e-29
Cre07.g330700	-4.26275	7.28215	1.12436e-30	1.43159e-29
Cre13.g562300	4.32512	6.21933	1.19473e-30	1.51982e-29
Cre02.g097227	-4.29896	6.226	1.21004e-30	1.53792e-29
Cre06.g287850	-4.32234	5.67969	1.21133e-30	1.53818e-29
Cre16.g687300	4.45757	4.66698	1.29915e-30	1.64822e-29
Cre16.g656200	-4.28597	6.58239	1.31105e-30	1.66036e-29
Cre05.g246600	5.35234	2.62746	1.31106e-30	1.66036e-29
Cre09.g409600	-4.3111	5.84413	1.34077e-30	1.69507e-29
Cre06.g287450	-4.42125	4.38557	1.34085e-30	1.69507e-29
Cre02.g117250	4.29905	6.69612	1.42326e-30	1.79764e-29
Cre13.g566000	4.54283	4.16454	1.42533e-30	1.79866e-29
Cre02.g095096	-5.80865	1.40138	1.46555e-30	1.84777e-29
Cre07.g343750	4.82236	3.36782	1.51458e-30	1.90789e-29
Cre09.g396028	4.42412	4.87456	1.56355e-30	1.96783e-29
Cre06.g297900	4.31044	6.43622	1.56558e-30	1.96864e-29
Cre03.g205050	4.90601	3.15829	1.63149e-30	2.04969e-29
Cre09.g389001	4.76519	3.54352	1.6656e-30	2.0907e-29
Cre03.g203457	-4.32116	5.41628	1.6784e-30	2.1049e-29
Cre17.g738600	-4.32057	5.40617	1.69151e-30	2.11947e-29
Cre06.g292450	5.70703	2.2834	1.74787e-30	2.18815e-29
Cre08.g375800	4.48867	4.36079	1.76044e-30	2.20195e-29
Cre07.g350867	10.6302	1.59101	1.88775e-30	2.3591e-29
Cre10.g424300	-4.27306	6.42077	1.98816e-30	2.4824e-29
Cre17.g706150	4.98791	3.09717	2.14624e-30	2.67742e-29
Cre16.g687966	-4.25649	7.01445	2.15672e-30	2.68813e-29
Cre03.g167250	4.85849	3.14617	2.24049e-30	2.79009e-29
Cre03.g149300	10.6221	1.5836	2.26334e-30	2.81607e-29
Cre06.g284150	-4.30066	5.56205	2.30827e-30	2.86946e-29
Cre16.g673050	-4.40945	4.25566	2.33631e-30	2.90177e-29
Cre02.g112266	-4.33879	4.92066	2.34715e-30	2.91269e-29
Cre03.g185150	-4.25964	6.66581	2.44483e-30	3.03125e-29
Cre12.g557078	-4.3514	4.75333	2.453e-30	3.03872e-29
Cre09.g415650	-4.23039	7.42018	2.48564e-30	3.07647e-29
Cre02.g146750	-4.57822	3.35837	2.55198e-30	3.15371e-29
Cre09.g408100	4.57372	3.91877	2.55249e-30	3.15371e-29
Cre09.g397253	-5.01169	2.25128	2.6118e-30	3.2223e-29
Cre17.g730350	5.85083	2.26691	2.61255e-30	3.2223e-29
Cre02.g097950	5.27609	2.52588	2.71675e-30	3.3479e-29
Cre12.g495900	4.43675	4.58444	2.83618e-30	3.49205e-29
Cre02.g080600	-4.28947	5.53333	3.09442e-30	3.80671e-29
Cre02.g095130	-4.29301	5.39119	3.28027e-30	4.03183e-29
Cre03.g185050	-4.21922	7.33311	3.31894e-30	4.07584e-29
Cre03.g200150	-4.26917	5.87462	3.46737e-30	4.25442e-29
Cre02.g105300	-4.2429	6.64519	3.75479e-30	4.60311e-29
Cre17.g723900	-4.21122	7.53171	3.97538e-30	4.86933e-29
Cre16.g651850	4.29659	5.76553	4.11018e-30	5.03009e-29
Cre06.g278204	-4.92503	2.3633	4.72474e-30	5.77721e-29
Cre03.g149550	-4.29641	5.1032	4.81578e-30	5.88346e-29
Cre06.g278252	-4.30558	4.98857	4.8639e-30	5.93713e-29
Cre06.g304050	-5.11896	2.0679	5.0813e-30	6.19718e-29
Cre02.g089850	4.70664	3.51833	5.23666e-30	6.38117e-29
Cre02.g145451	-4.37928	4.1633	5.90038e-30	7.18377e-29
Cre16.g690450	-4.22525	6.53383	5.93722e-30	7.22242e-29
Cre09.g392867	-4.19045	10.0278	5.9933e-30	7.2844e-29
Cre12.g553450	-4.27566	5.25486	6.30955e-30	7.66221e-29
Cre02.g101700	-4.5597	3.19107	6.45076e-30	7.827e-29
Cre09.g396213	4.18959	9.52435	6.48427e-30	7.86093e-29
Cre09.g402478	-4.23893	5.90402	7.06678e-30	8.5598e-29
Cre06.g299100	-4.21298	6.73194	7.2696e-30	8.79796e-29
Cre17.g727300	-4.338	4.39122	7.51782e-30	9.0906e-29
Cre14.g618300	-4.2232	6.27804	7.73865e-30	9.34967e-29
Cre03.g190950	-4.17831	11.6584	7.97478e-30	9.62675e-29
Cre03.g155150	4.80458	3.07181	8.04803e-30	9.70691e-29
Cre01.g009650	4.18755	7.67598	8.93365e-30	1.07659e-28
Cre06.g261200	4.70326	3.49532	9.50474e-30	1.14444e-28
Cre02.g089650	-4.21113	6.30816	9.96801e-30	1.1992e-28
Cre02.g092800	-4.20007	6.69134	1.0181e-29	1.22379e-28
Cre07.g335900	-4.28176	4.83549	1.0245e-29	1.23044e-28
Cre03.g187100	7.8062	1.6057	1.07673e-29	1.29208e-28
Cre02.g116100	-4.37781	4.02974	1.08519e-29	1.30113e-28
Cre12.g553650	-4.38807	3.93602	1.11839e-29	1.3398e-28
Cre11.g467580	-4.21768	5.89204	1.15966e-29	1.38806e-28
Cre17.g728750	-4.23318	5.45674	1.23907e-29	1.48187e-28
Cre12.g554800	4.16366	8.94252	1.27741e-29	1.52644e-28
Cre10.g442041	-4.47362	3.39666	1.31064e-29	1.56483e-28
Cre16.g687900	4.17057	7.67082	1.32951e-29	1.58602e-28
Cre02.g112200	-4.18274	6.97843	1.36592e-29	1.62808e-28
Cre10.g447700	-4.34244	4.16466	1.37897e-29	1.64226e-28
Cre06.g309900	-4.16258	7.01713	1.40876e-29	1.67633e-28
Cre10.g436550	4.16264	7.82607	1.51429e-29	1.80039e-28
Cre10.g424775	5.60775	2.19845	1.53322e-29	1.82137e-28
Cre03.g201600	-4.23162	5.37109	1.54818e-29	1.83761e-28
Cre16.g657200	-4.15197	8.81349	1.60844e-29	1.90754e-28
Cre17.g715250	4.16644	7.31387	1.62009e-29	1.91975e-28
Cre12.g485250	-4.32681	4.24691	1.62619e-29	1.92537e-28
Cre09.g407750	-4.1901	6.30158	1.65037e-29	1.95236e-28
Cre02.g119201	10.4344	1.40755	1.71957e-29	2.03254e-28
Cre02.g141766	-5.00055	2.06999	1.72253e-29	2.03433e-28
Cre03.g200700	-4.15181	7.51233	1.74428e-29	2.05831e-28
Cre12.g557500	-4.19011	6.15349	1.84974e-29	2.18094e-28
Cre16.g650425	4.65704	3.55581	2.03531e-29	2.39775e-28
Cre16.g675750	-4.40015	3.6219	2.4811e-29	2.92049e-28
Cre06.g287100	-4.20433	5.43794	2.56815e-29	3.02045e-28
Cre13.g563600	4.52769	3.82885	2.58748e-29	3.04067e-28
Cre10.g449700	-4.1659	6.36285	2.89805e-29	3.40281e-28
Cre10.g451752	-4.15189	6.85306	2.97955e-29	3.49562e-28
Cre15.g641451	-4.3039	4.23373	3.0129e-29	3.53181e-28
Cre01.g008100	-4.21858	5.0979	3.0682e-29	3.59367e-28
Cre01.g030200	-4.12549	8.05029	3.21854e-29	3.76664e-28
Cre05.g235355	-4.38489	3.69136	3.2365e-29	3.78147e-28
Cre16.g696050	-4.15962	6.35865	3.23654e-29	3.78147e-28
Cre06.g284250	4.85992	2.93886	3.31852e-29	3.87407e-28
Cre01.g009676	4.13544	7.54023	3.32274e-29	3.8758e-28
Cre01.g011150	-4.22338	5.00376	3.35452e-29	3.90966e-28
Cre10.g420200	-4.31181	4.08209	3.50985e-29	4.08734e-28
Cre13.g590905	-4.96095	2.09107	3.59898e-29	4.18769e-28
Cre03.g144264	-4.42657	3.43166	3.6191e-29	4.20764e-28
Cre13.g572550	-4.22834	4.82454	4.05627e-29	4.71205e-28
Cre09.g399215	-4.15672	6.137	4.11251e-29	4.77347e-28
Cre01.g012100	4.85486	2.87484	4.22311e-29	4.89785e-28
Cre16.g688650	-4.16304	5.97127	4.23863e-29	4.91182e-28
Cre03.g158400	-4.18664	5.36085	4.33158e-29	5.01544e-28
Cre03.g163950	4.15421	6.82395	4.36173e-29	5.04623e-28
Cre06.g299476	7.81371	1.62259	4.40668e-29	5.09408e-28
Cre12.g485800	4.1493	6.78731	4.95033e-29	5.71787e-28
Cre02.g087000	-4.18237	5.32462	5.21129e-29	6.01439e-28
Cre16.g677702	-4.21113	4.83546	5.28622e-29	6.09591e-28
Cre16.g648150	-4.69744	2.53341	5.46267e-29	6.29427e-28
Cre07.g325762	-4.13038	6.57784	5.85758e-29	6.74382e-28
Cre10.g458900	-4.12178	6.94863	6.0945e-29	7.0109e-28
Cre06.g310400	-4.14914	5.78654	6.63045e-29	7.62125e-28
Cre06.g250850	4.18353	5.75648	6.67621e-29	7.66764e-28
Cre06.g273050	4.4063	3.90273	6.7013e-29	7.69023e-28
Cre17.g727850	4.28627	4.62247	6.88953e-29	7.89984e-28
Cre13.g563733	-4.13313	6.20068	7.1635e-29	8.20735e-28
Cre13.g586500	-4.13301	5.96157	8.26699e-29	9.45952e-28
Cre16.g680790	-4.14886	5.55982	8.26974e-29	9.45952e-28
Cre11.g479550	-4.19254	4.89154	8.31852e-29	9.50765e-28
Cre11.g468365	4.20741	5.2852	8.32826e-29	9.51112e-28
Cre12.g491400	6.26969	1.91796	8.8424e-29	1.00902e-27
Cre16.g684491	4.60126	3.4443	8.96379e-29	1.02204e-27
Cre12.g542202	6.54996	1.80065	9.09376e-29	1.03603e-27
Cre06.g300650	5.07672	2.56617	9.55531e-29	1.08774e-27
Cre01.g012600	4.88787	2.86969	9.59865e-29	1.0918e-27
Cre03.g206500	5.69081	2.12516	9.76238e-29	1.10953e-27
Cre17.g717950	-4.10225	6.94617	9.80555e-29	1.11355e-27
Cre07.g330750	-4.10627	6.69537	9.88552e-29	1.12173e-27
Cre16.g650750	-4.1272	5.91917	1.0074e-28	1.1422e-27
Cre03.g176600	-4.10571	6.60468	1.03511e-28	1.17269e-27
Cre05.g234150	-4.3341	3.614	1.04906e-28	1.18754e-27
Cre12.g529700	-4.10298	6.69631	1.06054e-28	1.19958e-27
Cre01.g020800	-4.1042	6.62722	1.06588e-28	1.20465e-27
Cre12.g509200	-4.15557	5.26188	1.07628e-28	1.21544e-27
Cre12.g525450	-4.13605	5.56487	1.10548e-28	1.24743e-27
Cre12.g512750	-4.09729	6.67198	1.22709e-28	1.38355e-27
Cre02.g144009	6.95349	1.65541	1.23052e-28	1.38631e-27
Cre16.g682150	5.30984	2.37322	1.2364e-28	1.39183e-27
Cre02.g106250	-4.07296	7.269	1.26108e-28	1.41849e-27
Cre14.g623350	-4.12812	5.59136	1.28398e-28	1.4431e-27
Cre17.g731675	4.70199	3.08246	1.34282e-28	1.50804e-27
Cre09.g401960	-4.30284	3.75511	1.36039e-28	1.52656e-27
Cre10.g424000	-4.11026	6.00059	1.3648e-28	1.5303e-27
Cre12.g540700	4.23443	4.83709	1.37569e-28	1.5413e-27
Cre11.g467800	10.3479	1.32766	1.38346e-28	1.54878e-27
Cre16.g662600	6.88093	1.57871	1.40761e-28	1.57456e-27
Cre01.g055408	4.06821	8.63124	1.4131e-28	1.57946e-27
Cre06.g259450	4.92946	2.76959	1.44118e-28	1.60959e-27
Cre09.g400200	-4.36363	3.41336	1.46302e-28	1.63268e-27
Cre08.g361950	-4.06775	6.97291	1.48118e-28	1.65165e-27
Cre09.g397250	4.14938	5.73252	1.50612e-28	1.67814e-27
Cre08.g381850	-4.27403	3.85952	1.63432e-28	1.81956e-27
Cre12.g503900	-4.18223	4.6063	1.69823e-28	1.88923e-27
Cre07.g348750	5.67273	2.09972	1.84494e-28	2.05083e-27
Cre06.g278209	-4.05683	7.35133	1.86263e-28	2.06888e-27
Cre14.g632847	4.54274	3.37818	1.93331e-28	2.14571e-27
Cre05.g240850	4.11649	6.04358	2.03176e-28	2.25321e-27
Cre16.g665450	-4.05273	7.38318	2.05133e-28	2.27313e-27
Cre03.g191800	-4.09699	5.91059	2.06423e-28	2.28564e-27
Cre10.g421900	-4.17193	4.62005	2.10584e-28	2.32989e-27
Cre17.g733550	-4.71793	2.32751	2.15303e-28	2.38025e-27
Cre11.g467540	-4.67593	2.36928	2.18338e-28	2.41192e-27
Cre06.g251200	-4.06916	6.8593	2.27725e-28	2.51366e-27
Cre12.g515200	-4.0487	7.23789	2.29793e-28	2.53452e-27
Cre09.g396800	-4.04591	7.34064	2.44131e-28	2.69056e-27
Cre04.g212100	-4.27583	3.70346	2.4704e-28	2.7205e-27
Cre02.g094350	-4.04637	6.96586	2.51677e-28	2.76942e-27
Cre12.g522200	-4.07418	6.23884	2.79371e-28	3.07178e-27
Cre02.g141846	7.6561	1.47549	2.80631e-28	3.08324e-27
Cre03.g174800	-4.11658	5.19748	2.91676e-28	3.20212e-27
Cre17.g738050	4.09912	6.06795	3.04813e-28	3.34374e-27
Cre10.g436900	4.64383	3.07439	3.05523e-28	3.34895e-27
Cre06.g306000	-4.10863	5.25587	3.10638e-28	3.40238e-27
Cre12.g554350	-4.03637	7.18322	3.14005e-28	3.43661e-27
Cre17.g735350	-4.07549	5.99756	3.20392e-28	3.50381e-27
Cre15.g635950	-4.19239	4.25415	3.2367e-28	3.53693e-27
Cre07.g345450	-4.28311	3.60155	3.36081e-28	3.66972e-27
Cre12.g550150	4.84202	2.73576	3.43026e-28	3.74268e-27
Cre07.g344668	5.16167	2.33424	3.45501e-28	3.76678e-27
Cre08.g358569	4.24645	4.44276	3.54194e-28	3.85859e-27
Cre13.g572650	-4.50332	2.68901	3.57655e-28	3.89331e-27
Cre12.g557928	4.1375	5.3918	3.82918e-28	4.16512e-27
Cre11.g478025	5.80255	2.01879	3.88881e-28	4.22674e-27
Cre03.g144807	4.02273	9.80557	3.92018e-28	4.25757e-27
Cre14.g622000	4.18206	4.87508	3.9816e-28	4.32097e-27
Cre06.g256750	4.13725	5.36301	4.00357e-28	4.34149e-27
Cre17.g699500	-4.07119	5.76543	4.48819e-28	4.8633e-27
Cre09.g407200	-4.22646	3.84516	4.51714e-28	4.89092e-27
Cre03.g145827	-4.20481	4.02649	4.65009e-28	5.03103e-27
Cre16.g690100	-4.06365	5.87394	4.91527e-28	5.31389e-27
Cre12.g495401	-4.46963	2.7346	5.02636e-28	5.42984e-27
Cre07.g346900	4.07844	6.05365	5.10272e-28	5.50814e-27
Cre12.g536600	-4.01471	7.59085	5.12378e-28	5.52667e-27
Cre02.g075950	-4.13145	4.62171	5.44877e-28	5.87274e-27
Cre02.g117781	5.46378	2.05551	5.57426e-28	6.00344e-27
Cre02.g115950	-4.00974	7.90926	5.65107e-28	6.08154e-27
Cre03.g170625	5.12499	2.42139	6.10708e-28	6.56731e-27
Cre11.g476750	4.01473	7.41497	6.13579e-28	6.59318e-27
Cre12.g539800	7.618	1.43984	6.14644e-28	6.59963e-27
Cre02.g102650	-4.03546	6.31555	6.77728e-28	7.27147e-27
Cre16.g661100	-4.00161	7.66553	7.0205e-28	7.52674e-27
Cre06.g283800	4.14849	4.91504	7.17705e-28	7.68876e-27
Cre07.g325736	4.07732	5.671	7.4933e-28	8.0215e-27
Cre05.g233900	4.12412	5.13848	7.64818e-28	8.18113e-27
Cre11.g467792	4.11602	5.14738	8.01506e-28	8.56711e-27
Cre12.g521900	4.12063	5.15164	8.20315e-28	8.76155e-27
Cre17.g705500	-4.01736	6.68416	8.48288e-28	9.05351e-27
Cre13.g577450	4.03783	6.49034	8.67477e-28	9.25135e-27
Cre16.g652483	-4.41071	2.8708	9.02781e-28	9.62062e-27
Cre03.g166850	4.0283	6.48091	1.10966e-27	1.18163e-26
Cre11.g467658	-4.21404	3.65825	1.11896e-27	1.19065e-26
Cre03.g188001	-4.01628	6.18507	1.13382e-27	1.20555e-26
Cre04.g228350	4.0942	5.36257	1.15973e-27	1.23218e-26
Cre16.g691400	4.36817	3.53204	1.18022e-27	1.25248e-26
Cre17.g706450	4.07571	5.4521	1.1806e-27	1.25248e-26
Cre11.g468250	5.0825	2.39662	1.19978e-27	1.27188e-26
Cre16.g648200	4.79701	2.71341	1.28523e-27	1.36144e-26
Cre09.g416550	-3.97767	7.23638	1.31387e-27	1.39074e-26
Cre08.g372150	5.51681	1.9204	1.33737e-27	1.41457e-26
Cre10.g432650	-4.25259	3.32396	1.43343e-27	1.51504e-26
Cre09.g395050	4.15879	4.43166	1.44281e-27	1.52382e-26
Cre01.g025726	-5.22541	1.44434	1.47957e-27	1.56147e-26
Cre08.g374250	-4.01989	5.60858	1.64982e-27	1.73985e-26
Cre01.g029800	-3.99292	6.42212	1.75482e-27	1.84921e-26
Cre17.g703000	4.77913	2.69668	1.88412e-27	1.98399e-26
Cre01.g025750	-4.08059	4.51827	1.96508e-27	2.06771e-26
Cre17.g704300	-3.96011	7.45785	1.97601e-27	2.07767e-26
Cre13.g582671	-4.02781	5.26054	1.99897e-27	2.10025e-26
Cre16.g650650	4.09772	5.01178	2.18704e-27	2.29615e-26
Cre09.g400960	4.06205	5.28408	2.19661e-27	2.3045e-26
Cre02.g097050	-3.95689	6.94915	2.26758e-27	2.37719e-26
Cre17.g714700	-4.04299	4.97145	2.27877e-27	2.38716e-26
Cre03.g202600	-3.95556	7.13421	2.28256e-27	2.38936e-26
Cre13.g564050	4.6189	2.82426	2.34037e-27	2.44806e-26
Cre16.g687182	-4.0553	4.74909	2.38397e-27	2.49184e-26
Cre09.g413950	-3.98484	6.18796	2.41572e-27	2.52316e-26
Cre06.g278234	-3.97272	6.70761	2.45687e-27	2.56425e-26
Cre11.g482276	5.07871	2.25681	2.46397e-27	2.56978e-26
Cre01.g050100	-3.94806	8.04981	2.53437e-27	2.64126e-26
Cre17.g730950	-3.94986	7.34239	2.56883e-27	2.6752e-26
Cre12.g508750	3.94842	8.79879	2.64244e-27	2.74985e-26
Cre12.g538801	-5.6546	1.06605	2.77571e-27	2.88641e-26
Cre03.g152050	4.23889	3.96273	3.03067e-27	3.14923e-26
Cre12.g559555	4.27226	3.75347	3.10902e-27	3.22828e-26
Cre17.g699800	-4.65666	2.05092	3.20788e-27	3.3285e-26
Cre15.g636600	-3.97923	5.99443	3.22218e-27	3.3409e-26
Cre06.g259000	-4.41438	2.56888	3.23182e-27	3.34844e-26
Cre06.g280475	-4.15775	3.72816	3.24084e-27	3.35533e-26
Cre10.g426152	4.0462	5.2869	3.28103e-27	3.39447e-26
Cre06.g259350	10.2013	1.19158	3.49815e-27	3.61646e-26
Cre07.g325650	-3.95602	6.76712	3.5148e-27	3.63102e-26
Cre16.g667700	4.01103	5.72507	3.59625e-27	3.71246e-26
Cre06.g310601	4.84739	2.4233	3.60777e-27	3.72165e-26
Cre02.g077600	-3.96668	6.18552	3.75097e-27	3.86655e-26
Cre16.g667550	7.54736	1.36454	3.80152e-27	3.91582e-26
Cre04.g217952	-3.96693	6.12797	3.82313e-27	3.93521e-26
Cre02.g103770	-4.48462	2.39703	3.95359e-27	4.06655e-26
Cre02.g090700	4.06719	4.96762	4.44412e-27	4.56778e-26
Cre16.g676450	4.21901	4.02586	4.46866e-27	4.58968e-26
Cre12.g542050	-7.08925	0.646495	4.70149e-27	4.82532e-26
Cre12.g540050	-3.95562	6.20669	4.85417e-27	4.97842e-26
Cre16.g677100	-4.05101	4.40939	4.92513e-27	5.04755e-26
Cre01.g019300	-4.0366	4.50478	5.02825e-27	5.1495e-26
Cre06.g265850	4.65763	2.76817	5.07231e-27	5.19088e-26
Cre09.g390000	4.06539	4.92743	5.19762e-27	5.31528e-26
Cre06.g296300	-4.14336	3.64118	5.37083e-27	5.48846e-26
Cre01.g031350	4.07258	4.77453	5.43726e-27	5.55235e-26
Cre07.g338950	-4.1002	3.91817	5.71262e-27	5.82934e-26
Cre03.g180750	-3.91057	7.84044	6.42607e-27	6.55265e-26
Cre12.g559554	4.69973	2.58959	6.68475e-27	6.81153e-26
Cre01.g033000	-3.93125	6.60295	6.9434e-27	7.06683e-26
Cre12.g554650	4.50264	3.12223	6.94527e-27	7.06683e-26
Cre12.g488173	-3.97512	5.21053	7.28153e-27	7.40368e-26
Cre09.g401551	-4.0894	3.90656	7.38204e-27	7.50049e-26
Cre06.g258226	3.98746	5.51987	7.43507e-27	7.54896e-26
Cre06.g254100	-4.17793	3.31276	7.47447e-27	7.58354e-26
Cre04.g222800	-4.61913	2.05785	7.71183e-27	7.81877e-26
Cre05.g232454	6.03481	1.68057	7.72017e-27	7.82163e-26
Cre12.g484250	-3.9025	7.4328	8.07589e-27	8.17619e-26
Cre01.g007600	3.96356	6.02102	8.10623e-27	8.20105e-26
Cre08.g364600	-3.98785	4.91389	8.63983e-27	8.73467e-26
Cre10.g434400	-3.89769	7.87125	8.75789e-27	8.84771e-26
Cre06.g256850	4.20446	3.93298	8.86208e-27	8.9466e-26
Cre10.g443150	-3.94786	5.65999	8.89136e-27	8.96978e-26
Cre04.g219050	-3.97245	5.14519	8.90505e-27	8.97721e-26
Cre06.g258300	3.97666	5.65606	8.96178e-27	9.02797e-26
Cre06.g293900	-3.93739	5.90951	9.01189e-27	9.07201e-26
Cre11.g476376	-3.92069	6.41077	9.91767e-27	9.97676e-26
Cre08.g373359	-3.91531	6.5684	1.02268e-26	1.02805e-25
Cre07.g324650	6.00514	1.67161	1.0819e-26	1.0868e-25
Cre04.g213950	4.61651	2.71104	1.10074e-26	1.10495e-25
Cre03.g164200	-4.36165	2.5757	1.12858e-26	1.13209e-25
Cre17.g747247	-3.91589	6.36694	1.13058e-26	1.1333e-25
Cre14.g624400	-3.88893	7.21591	1.14655e-26	1.14849e-25
Cre02.g145630	-7.86175	0.592258	1.15512e-26	1.15626e-25
Cre12.g515950	4.55875	2.76209	1.15701e-26	1.15734e-25
Cre09.g403800	-3.88505	7.97107	1.18382e-26	1.18332e-25
Cre06.g301750	4.17985	3.8855	1.24895e-26	1.24754e-25
Cre04.g214503	-3.87841	11.2801	1.27839e-26	1.27605e-25
Cre17.g719325	-3.96861	4.92062	1.32276e-26	1.31941e-25
Cre01.g016542	7.49017	1.31164	1.3434e-26	1.33906e-25
Cre12.g528600	-5.36635	1.10309	1.3581e-26	1.35276e-25
Cre09.g392282	-3.87808	7.18075	1.49912e-26	1.49218e-25
Cre10.g444400	-3.89702	6.63201	1.52542e-26	1.51729e-25
Cre01.g025400	-3.87276	7.24626	1.69132e-26	1.68112e-25
Cre17.g699750	-3.89404	6.59141	1.7024e-26	1.69096e-25
Cre06.g285950	-4.06656	3.8024	1.73849e-26	1.72559e-25
Cre06.g300600	-4.04446	3.94155	1.76019e-26	1.74591e-25
Cre06.g297049	4.03904	4.57304	1.79412e-26	1.77832e-25
Cre14.g620050	4.0375	4.52145	1.83578e-26	1.81835e-25
Cre16.g647750	-4.04929	3.89367	1.84256e-26	1.82378e-25
Cre10.g437300	4.0308	4.60464	1.96553e-26	1.94414e-25
Cre16.g664200	-3.89472	6.24873	1.9792e-26	1.9563e-25
Cre07.g322600	-3.93959	5.07438	1.9879e-26	1.96354e-25
Cre17.g703850	-3.85764	8.90506	2.20031e-26	2.17183e-25
Cre12.g536550	-3.85535	8.60182	2.35211e-26	2.32006e-25
Cre12.g501900	4.10927	4.01401	2.39004e-26	2.35582e-25
Cre04.g214750	-4.04057	3.83651	2.48135e-26	2.44413e-25
Cre01.g029400	-4.01018	4.02321	2.49289e-26	2.45379e-25
Cre14.g630350	4.75534	2.44608	2.50516e-26	2.46416e-25
Cre01.g012000	4.13414	3.85489	2.73213e-26	2.68555e-25
Cre17.g718500	-3.84798	8.42214	2.83549e-26	2.78522e-25
Cre10.g449250	-3.84915	7.71485	2.87185e-26	2.81899e-25
Cre12.g534450	3.94373	5.23769	2.94381e-26	2.88762e-25
Cre16.g652450	-3.93254	4.84864	3.00967e-26	2.95018e-25
Cre06.g260750	4.00038	4.7114	3.25076e-26	3.18431e-25
Cre07.g317850	-3.88557	5.8128	3.27062e-26	3.20155e-25
Cre17.g711300	-4.05833	3.60907	3.27315e-26	3.20182e-25
Cre05.g236700	-3.97096	4.35932	3.29247e-26	3.2185e-25
Cre08.g380700	3.88673	6.37758	3.36449e-26	3.28663e-25
Cre02.g094450	-3.83977	8.60301	3.4324e-26	3.35066e-25
Cre07.g349700	-4.22598	2.84433	3.52856e-26	3.44216e-25
Cre09.g400300	-3.94507	4.53855	3.67105e-26	3.57871e-25
Cre12.g508853	4.16955	3.6436	3.69087e-26	3.59556e-25
Cre01.g013700	3.87435	6.39736	3.73812e-26	3.63909e-25
Cre13.g607250	5.4102	1.83822	3.75934e-26	3.65723e-25
Cre03.g145187	-3.97566	4.21648	3.90145e-26	3.79288e-25
Cre03.g168200	-3.83971	6.89804	3.91952e-26	3.80784e-25
Cre06.g300966	-5.14973	1.14814	3.96851e-26	3.85279e-25
Cre09.g387200	-4.54659	1.9866	4.04727e-26	3.92658e-25
Cre03.g157200	-4.12775	3.20516	4.28621e-26	4.15555e-25
Cre03.g176200	-3.85705	6.51412	4.32204e-26	4.18742e-25
Cre09.g387689	-3.83579	6.7535	4.39803e-26	4.25814e-25
Cre09.g406000	4.47823	2.83118	4.4336e-26	4.28964e-25
Cre09.g391400	5.29713	1.92539	4.54078e-26	4.39035e-25
Cre10.g442800	-3.87108	5.85202	4.5541e-26	4.40023e-25
Cre01.g009400	-4.74458	1.62979	4.79448e-26	4.62933e-25
Cre05.g230700	7.42011	1.25645	5.52413e-26	5.33023e-25
Cre17.g703600	-3.90416	4.88185	5.56053e-26	5.36169e-25
Cre09.g394658	3.91247	5.39415	5.77795e-26	5.56756e-25
Cre03.g170550	-4.04656	3.54555	5.81738e-26	5.60175e-25
Cre10.g432450	-3.85108	6.1554	6.08911e-26	5.85943e-25
Cre13.g576850	-3.85109	6.12969	6.09655e-26	5.86261e-25
Cre07.g325026	7.4233	1.24949	6.17174e-26	5.93089e-25
Cre08.g358572	-3.87056	5.48191	6.2385e-26	5.99099e-25
Cre08.g366700	-3.90918	4.71797	6.30355e-26	6.04936e-25
Cre06.g307500	-3.9257	4.53866	6.31623e-26	6.05743e-25
Cre01.g004250	-3.81712	7.23815	6.49692e-26	6.22651e-25
Cre09.g396300	3.96083	4.61935	6.51211e-26	6.23685e-25
Cre10.g456600	-3.87858	5.19293	6.6212e-26	6.33705e-25
Cre02.g113900	4.37948	2.83864	6.8789e-26	6.57926e-25
Cre07.g337914	7.41572	1.24252	6.89737e-26	6.59248e-25
Cre12.g514350	10.0648	1.06549	7.09858e-26	6.78022e-25
Cre10.g463650	-3.92573	4.4453	7.36626e-26	7.03116e-25
Cre16.g669050	-3.859	5.60139	7.41067e-26	7.06879e-25
Cre08.g366250	-3.93501	4.30185	7.65552e-26	7.29744e-25
Cre16.g654700	-3.94763	4.15284	8.00954e-26	7.62977e-25
Cre16.g671800	5.28077	1.90174	8.06441e-26	7.67688e-25
Cre07.g351100	-3.81001	6.7731	8.14543e-26	7.74881e-25
Cre12.g542569	5.67431	1.6441	8.29764e-26	7.88832e-25
Cre03.g168000	-3.87283	5.16132	8.34182e-26	7.92492e-25
Cre08.g364000	-4.10028	3.08442	8.34731e-26	7.92492e-25
Cre09.g386119	4.05863	3.92075	8.78862e-26	8.33831e-25
Cre06.g266000	-4.02332	3.48561	8.87645e-26	8.41601e-25
Cre16.g694200	-3.86697	5.22489	9.06247e-26	8.58664e-25
Cre12.g485200	4.25681	3.19222	9.24664e-26	8.7553e-25
Cre03.g146807	4.50856	2.70439	9.44189e-26	8.9342e-25
Cre06.g249250	-3.79617	10.1042	9.4566e-26	8.94216e-25
Cre01.g017400	-4.14937	2.8516	9.51381e-26	8.99027e-25
Cre02.g098700	3.93229	4.91961	9.55356e-26	9.02122e-25
Cre07.g349520	3.9448	4.69444	9.55929e-26	9.02122e-25
Cre06.g288950	-3.86841	5.15137	9.60471e-26	9.05806e-25
Cre17.g712300	3.98797	4.3416	9.66618e-26	9.10997e-25
Cre17.g742000	-3.8166	6.63378	1.05418e-25	9.92864e-25
Cre01.g002900	-3.96318	3.85898	1.10375e-25	1.03886e-24
Cre06.g304700	-3.91824	4.28048	1.10534e-25	1.03967e-24
Cre07.g354350	3.93789	4.55113	1.11682e-25	1.04977e-24
Cre01.g030986	10.0372	1.03976	1.17426e-25	1.10303e-24
Cre07.g342700	-3.83538	5.63691	1.26257e-25	1.18519e-24
Cre16.g658700	-3.9689	3.81706	1.27276e-25	1.19397e-24
Cre07.g330250	3.79075	8.12523	1.29372e-25	1.21283e-24
Cre09.g393321	4.09802	3.71016	1.29578e-25	1.21395e-24
Cre08.g383101	-3.88726	4.5586	1.30591e-25	1.22264e-24
Cre09.g410350	6.64147	1.36591	1.40736e-25	1.31675e-24
Cre17.g702300	4.04671	3.91303	1.41546e-25	1.32346e-24
Cre16.g693601	-3.77895	8.57007	1.49004e-25	1.39227e-24
Cre14.g622800	-3.82789	5.61709	1.49552e-25	1.39647e-24
Cre17.g698903	3.7921	7.24455	1.50383e-25	1.40331e-24
Cre02.g107000	-3.95585	3.79574	1.61604e-25	1.50703e-24
Cre03.g203233	-4.19054	2.63338	1.64022e-25	1.52857e-24
Cre07.g353900	-3.83033	5.40721	1.65258e-25	1.53908e-24
Cre04.g230536	-3.78053	6.7746	1.65578e-25	1.54105e-24
Cre05.g236039	4.50162	2.70406	1.7078e-25	1.58842e-24
Cre17.g736329	4.58564	2.60055	1.72013e-25	1.59884e-24
Cre01.g038550	4.26625	3.11098	1.78957e-25	1.6623e-24
Cre08.g365900	-4.77982	1.45269	1.79111e-25	1.66264e-24
Cre14.g631350	-3.90399	4.2177	1.8414e-25	1.7082e-24
Cre11.g467572	4.06169	3.77968	1.85362e-25	1.71842e-24
Cre02.g147900	3.78346	6.94031	1.899e-25	1.75933e-24
Cre09.g399300	4.29256	3.01174	1.91419e-25	1.77225e-24
Cre12.g497000	-3.79228	6.53547	1.92286e-25	1.77911e-24
Cre02.g141786	-4.08089	3.01298	1.95095e-25	1.80393e-24
Cre07.g337950	10.0179	1.02214	1.95495e-25	1.80645e-24
Cre07.g324350	-3.8253	5.34178	2.01436e-25	1.86014e-24
Cre02.g079351	-3.94076	3.84314	2.05503e-25	1.89645e-24
Cre03.g187800	5.63457	1.60749	2.15527e-25	1.98767e-24
Cre16.g681600	-3.95493	3.71459	2.18611e-25	2.0148e-24
Cre06.g295450	3.85144	5.2181	2.33342e-25	2.14917e-24
Cre01.g066552	3.77381	7.07551	2.33766e-25	2.15168e-24
Cre01.g051800	3.90137	4.721	2.34882e-25	2.16055e-24
Cre01.g039200	-3.76415	6.67507	2.49361e-25	2.29224e-24
Cre08.g361200	-3.80132	5.71872	2.49603e-25	2.29299e-24
Cre05.g244250	-3.76194	6.67264	2.63419e-25	2.41834e-24
Cre09.g401050	-3.84488	4.78603	2.63718e-25	2.41952e-24
Cre10.g426600	4.10454	3.48423	2.6623e-25	2.43943e-24
Cre12.g512650	-3.80313	5.60749	2.66232e-25	2.43943e-24
Cre02.g084450	-3.75359	9.09883	2.68963e-25	2.46286e-24
Cre03.g144564	-3.7577	7.01881	2.78567e-25	2.54915e-24
Cre07.g342850	-3.81405	5.25429	2.9631e-25	2.70977e-24
Cre17.g747847	-3.79369	5.70765	3.09475e-25	2.82835e-24
Cre14.g630750	-3.89233	4.04174	3.22045e-25	2.94133e-24
Cre11.g467900	3.89507	4.70155	3.28475e-25	2.99813e-24
Cre10.g466500	3.75359	7.65776	3.28804e-25	2.9992e-24
Cre01.g038900	-3.99458	3.25876	3.527e-25	3.21511e-24
Cre03.g157725	-4.12718	2.75192	3.53539e-25	3.22068e-24
Cre03.g195150	-3.93814	3.6179	3.8124e-25	3.4708e-24
Cre06.g262150	4.0392	3.6911	3.86421e-25	3.51571e-24
Cre03.g151800	-4.02203	3.11973	3.87158e-25	3.52016e-24
Cre12.g535019	4.86173	2.19889	3.90707e-25	3.55015e-24
Cre03.g175600	-3.85058	4.40182	3.91854e-25	3.5583e-24
Cre10.g448150	-3.8151	4.94236	3.97328e-25	3.60569e-24
Cre12.g540500	3.74692	7.43778	4.07523e-25	3.69585e-24
Cre07.g355800	-3.83941	4.54642	4.1232e-25	3.73696e-24
Cre03.g153400	3.78431	6.12557	4.19532e-25	3.7999e-24
Cre10.g425450	5.1479	1.96612	4.22327e-25	3.82277e-24
Cre03.g149350	-3.79657	5.28431	4.30878e-25	3.89769e-24
Cre03.g190750	4.39814	2.78644	4.4847e-25	4.05424e-24
Cre07.g319452	-3.90961	3.76521	4.86912e-25	4.39895e-24
Cre13.g602400	-3.79247	5.23856	4.9175e-25	4.43983e-24
Cre16.g655500	-3.75143	6.4541	5.32291e-25	4.80281e-24
Cre12.g537350	4.81928	2.15216	5.32683e-25	4.80329e-24
Cre15.g640000	-3.73109	6.90168	5.33193e-25	4.80483e-24
Cre10.g420800	-3.73254	6.63329	5.34915e-25	4.81729e-24
Cre16.g654050	-4.7331	1.40419	5.40827e-25	4.86744e-24
Cre17.g727550	-3.75213	6.37491	5.48574e-25	4.93404e-24
Cre05.g241900	-3.72948	6.92305	5.52656e-25	4.9676e-24
Cre02.g087750	-3.98974	3.17206	5.67446e-25	5.09731e-24
Cre16.g669000	-3.72828	6.74056	5.83115e-25	5.23475e-24
Cre03.g210065	4.10868	3.33469	5.89934e-25	5.29262e-24
Cre12.g485350	-3.80072	4.81466	6.22545e-25	5.58165e-24
Cre17.g701250	-3.72177	7.4782	6.26554e-25	5.61405e-24
Cre03.g207350	9.96471	0.973468	6.30598e-25	5.64672e-24
Cre02.g141005	-3.79399	4.9628	6.48795e-25	5.806e-24
Cre13.g575550	3.93775	4.24109	6.71228e-25	6.00296e-24
Cre10.g441900	-3.7482	6.06758	6.9206e-25	6.18537e-24
Cre04.g216950	3.91999	4.17375	7.0059e-25	6.25767e-24
Cre04.g230242	-3.8155	4.53117	7.30103e-25	6.51717e-24
Cre12.g529150	-3.73766	6.44485	7.37418e-25	6.57832e-24
Cre12.g500250	-4.54755	1.62842	7.41565e-25	6.61116e-24
Cre12.g531500	-3.7141	7.38736	7.58894e-25	6.7614e-24
Cre13.g583300	-3.81238	4.58168	7.63202e-25	6.79552e-24
Cre04.g219150	-3.86671	3.9582	7.65185e-25	6.8089e-24
Cre07.g323350	3.91785	4.16017	7.91341e-25	7.03723e-24
Cre04.g224826	-3.85267	4.06213	7.93464e-25	7.05169e-24
Cre10.g443750	-3.77672	5.03515	8.24001e-25	7.31849e-24
Cre04.g212550	-3.76538	5.27421	8.3477e-25	7.4095e-24
Cre10.g418900	-3.83281	4.25625	8.53099e-25	7.56745e-24
Cre05.g246900	3.76633	5.9125	8.63809e-25	7.65767e-24
Cre11.g467761	-3.83829	4.12973	8.81562e-25	7.81017e-24
Cre13.g580450	3.86993	4.58865	8.86559e-25	7.84534e-24
Cre07.g345001	4.30664	2.76039	8.86638e-25	7.84534e-24
Cre17.g699550	-3.78557	4.85825	8.98811e-25	7.94809e-24
Cre03.g152300	-4.80646	1.31204	9.00775e-25	7.96049e-24
Cre04.g227950	-4.01147	2.92999	9.2341e-25	8.15544e-24
Cre09.g387949	-3.70512	7.14036	9.63651e-25	8.50555e-24
Cre01.g037850	3.71609	6.92469	9.70917e-25	8.56436e-24
Cre06.g260776	7.28856	1.13547	9.71828e-25	8.56707e-24
Cre16.g681550	-3.78941	4.70569	9.92325e-25	8.74232e-24
Cre03.g181100	-3.73496	5.95118	1.00386e-24	8.83849e-24
Cre09.g416309	3.95829	3.88673	1.03238e-24	9.08395e-24
Cre03.g154600	4.1262	3.15957	1.20377e-24	1.05854e-23
Cre04.g228550	-3.77697	4.73142	1.23207e-24	1.08276e-23
Cre16.g662100	4.80978	2.15082	1.29493e-24	1.13729e-23
Cre16.g694450	4.00512	3.69165	1.2997e-24	1.14077e-23
Cre11.g475750	4.32034	2.59924	1.34894e-24	1.18326e-23
Cre01.g034500	-3.72832	5.76123	1.38365e-24	1.21296e-23
Cre03.g206650	-3.72435	5.81038	1.38574e-24	1.21404e-23
Cre17.g708400	-3.73598	5.45851	1.43313e-24	1.25479e-23
Cre06.g271150	-3.68952	6.89868	1.43776e-24	1.25806e-23
Cre03.g211521	-3.6899	6.69154	1.46548e-24	1.28153e-23
Cre06.g301050	-3.71275	6.22016	1.47672e-24	1.29056e-23
Cre01.g022500	3.99893	3.66292	1.4853e-24	1.29726e-23
Cre09.g394200	-3.6795	10.6245	1.53815e-24	1.34259e-23
Cre15.g640150	-3.72387	5.69161	1.54367e-24	1.34658e-23
Cre12.g531900	3.95291	3.71926	1.56224e-24	1.36195e-23
Cre09.g403256	4.25773	2.80315	1.57166e-24	1.36931e-23
Cre17.g731500	-3.78252	4.4536	1.58112e-24	1.37671e-23
Cre10.g465600	5.99945	1.27171	1.60241e-24	1.3944e-23
Cre17.g732350	-3.68113	7.31955	1.67689e-24	1.45831e-23
Cre12.g560950	3.68132	8.25067	1.69681e-24	1.47473e-23
Cre01.g022750	-3.68287	6.73254	1.72246e-24	1.4961e-23
Cre12.g495955	-3.9663	3.01956	1.77353e-24	1.53952e-23
Cre06.g300500	-3.70939	6.00523	1.79141e-24	1.55409e-23
Cre06.g311200	3.77246	5.21877	1.89046e-24	1.63902e-23
Cre10.g429600	-3.70731	5.90865	1.91637e-24	1.66047e-23
Cre06.g278241	7.26297	1.10183	1.99605e-24	1.72845e-23
Cre13.g564700	-3.91731	3.25589	2.00171e-24	1.73229e-23
Cre16.g658725	-3.7625	4.6299	2.00934e-24	1.73783e-23
Cre03.g174100	-3.75717	4.63449	2.09385e-24	1.80983e-23
Cre01.g026800	3.90051	3.91951	2.13061e-24	1.84047e-23
Cre06.g294100	-3.74569	4.88043	2.16926e-24	1.87272e-23
Cre01.g034350	3.75056	5.42186	2.18361e-24	1.88396e-23
Cre03.g196750	3.90332	3.99445	2.19899e-24	1.89608e-23
Cre16.g675500	3.87059	4.10235	2.25397e-24	1.94231e-23
Cre10.g460350	3.99202	3.5336	2.27343e-24	1.95789e-23
Cre16.g677900	4.30283	2.57706	2.32493e-24	2.00102e-23
Cre12.g539900	3.73146	5.55627	2.43763e-24	2.09674e-23
Cre07.g318600	4.94038	1.8962	2.46126e-24	2.11579e-23
Cre03.g155750	-3.66764	6.68222	2.49778e-24	2.14588e-23
Cre13.g586450	-3.65998	8.73364	2.54415e-24	2.1844e-23
Cre08.g378500	3.82818	4.34241	2.63687e-24	2.26263e-23
Cre06.g278212	-3.81605	3.85992	2.65695e-24	2.27848e-23
Cre06.g278196	3.83104	4.37006	2.69124e-24	2.3065e-23
Cre09.g386741	-3.7069	5.45625	2.77602e-24	2.37772e-23
Cre05.g233650	-3.65694	7.47977	2.93223e-24	2.51e-23
Cre07.g329800	-3.68159	6.21475	2.98406e-24	2.55283e-23
Cre06.g308200	-3.68463	6.05208	3.07959e-24	2.63296e-23
Cre14.g611100	-3.68491	6.06489	3.09643e-24	2.64577e-23
Cre07.g354750	-3.77105	4.28214	3.15745e-24	2.69628e-23
Cre04.g217943	-3.7894	4.07823	3.24744e-24	2.77146e-23
Cre02.g112550	-3.71152	5.14711	3.36565e-24	2.87061e-23
Cre02.g147600	-3.77315	4.19388	3.3894e-24	2.88914e-23
Cre17.g720800	-3.68451	5.92748	3.40695e-24	2.90236e-23
Cre10.g446500	3.94053	3.62994	3.43038e-24	2.92055e-23
Cre01.g049100	3.78442	4.62134	3.47478e-24	2.95659e-23
Cre06.g288800	3.78586	4.59707	3.51111e-24	2.98571e-23
Cre09.g394250	-4.00424	2.74745	3.56613e-24	3.03067e-23
Cre04.g217936	-3.89096	3.21692	3.57214e-24	3.03397e-23
Cre01.g014450	-3.68903	5.64225	3.7469e-24	3.18049e-23
Cre05.g246250	4.33095	2.58139	3.80906e-24	3.23132e-23
Cre06.g280450	-3.86882	3.31815	4.10554e-24	3.48075e-23
Cre10.g458700	-3.72249	4.72684	4.33907e-24	3.67654e-23
Cre06.g275950	-3.68231	5.60676	4.34514e-24	3.67949e-23
Cre02.g109100	-3.66957	6.0405	4.36991e-24	3.69826e-23
Cre06.g280600	5.35663	1.5877	4.45288e-24	3.76623e-23
Cre02.g112500	-3.71361	4.77158	4.74715e-24	4.01273e-23
Cre17.g715450	5.22684	1.68584	4.78336e-24	4.04092e-23
Cre06.g254240	-4.29144	1.87198	5.12552e-24	4.32741e-23
Cre02.g142066	-3.63568	6.91217	5.14703e-24	4.34297e-23
Cre14.g612700	-3.63276	7.25689	5.31043e-24	4.47819e-23
Cre10.g454850	3.75016	4.89827	5.5936e-24	4.71418e-23
Cre06.g278650	-3.65831	5.9684	5.77983e-24	4.86824e-23
Cre04.g211650	-3.71464	4.59451	5.80648e-24	4.88778e-23
Cre10.g444600	-3.66826	5.61502	5.98327e-24	5.03361e-23
Cre06.g256250	3.6384	6.67952	6.26e-24	5.2633e-23
Cre01.g047500	3.88433	3.82485	6.39448e-24	5.37318e-23
Cre12.g529550	-3.66123	5.70394	6.4442e-24	5.41176e-23
Cre16.g674151	4.65069	2.08642	6.49637e-24	5.45234e-23
Cre02.g145650	-3.7396	4.19902	6.69445e-24	5.61526e-23
Cre16.g683147	-3.65069	6.00568	6.75121e-24	5.65952e-23
Cre12.g540550	3.66272	6.11747	6.87094e-24	5.75649e-23
Cre10.g448500	-3.77997	3.80036	7.18627e-24	6.01713e-23
Cre10.g447767	3.69713	5.44622	7.19437e-24	6.02035e-23
Cre03.g170250	-3.71946	4.46653	7.21487e-24	6.03395e-23
Cre10.g454000	-3.67123	5.29078	7.4817e-24	6.25342e-23
Cre06.g282750	3.80771	4.12123	7.68635e-24	6.42068e-23
Cre01.g008200	-3.87745	3.04998	7.70382e-24	6.43149e-23
Cre13.g573900	3.61638	7.30965	9.26026e-24	7.72632e-23
Cre06.g253753	4.6495	2.10754	9.30102e-24	7.75577e-23
Cre02.g116250	3.68065	5.43227	9.39536e-24	7.82983e-23
Cre14.g608350	5.96674	1.26031	9.48847e-24	7.90279e-23
Cre09.g394436	3.6046	9.28772	9.74044e-24	8.10789e-23
Cre02.g104050	4.90496	1.87964	9.77894e-24	8.13516e-23
Cre12.g510400	3.70413	4.95996	1.02073e-23	8.48651e-23
Cre09.g408350	-3.82338	3.32262	1.05545e-23	8.77008e-23
Cre16.g654400	-3.64789	5.41357	1.06688e-23	8.85982e-23
Cre15.g634550	-4.26089	1.79571	1.13088e-23	9.3858e-23
Cre11.g467789	3.80668	3.97605	1.13176e-23	9.38763e-23
Cre14.g617050	3.74869	4.48262	1.13343e-23	9.39599e-23
Cre09.g411500	-3.73279	3.98423	1.13854e-23	9.43288e-23
Cre07.g336800	3.7363	4.50659	1.16683e-23	9.66161e-23
Cre03.g199150	3.71346	4.83471	1.17773e-23	9.74614e-23
Cre03.g194450	4.81414	1.91289	1.19064e-23	9.84727e-23
Cre12.g555803	3.64803	6.02564	1.19178e-23	9.85092e-23
Cre08.g383950	4.13765	2.76413	1.19576e-23	9.87809e-23
Cre03.g145127	-3.59505	8.14507	1.21248e-23	1.00104e-22
Cre06.g254850	-3.64483	5.34025	1.30699e-23	1.07844e-22
Cre03.g146707	4.17521	2.67255	1.35591e-23	1.11816e-22
Cre06.g267550	-3.63143	5.63164	1.37574e-23	1.13385e-22
Cre01.g002550	-3.59627	6.52572	1.37902e-23	1.13589e-22
Cre01.g048550	-3.65079	5.14329	1.38117e-23	1.137e-22
Cre03.g153700	-3.63421	5.5183	1.39563e-23	1.14824e-22
Cre14.g621475	5.04156	1.68944	1.4061e-23	1.15618e-22
Cre03.g187976	-3.68277	4.46452	1.47034e-23	1.2083e-22
Cre12.g525350	-3.67576	4.59238	1.48874e-23	1.22272e-22
Cre13.g605200	-3.58686	7.66637	1.51543e-23	1.24391e-22
Cre06.g251500	-3.66019	4.76198	1.54877e-23	1.27055e-22
Cre16.g694900	3.7988	3.9996	1.55297e-23	1.27326e-22
Cre14.g610501	-3.62096	5.79112	1.56515e-23	1.2825e-22
Cre10.g424600	-3.61201	6.19052	1.56739e-23	1.2836e-22
Cre06.g278700	-3.70988	4.12265	1.65288e-23	1.35282e-22
Cre12.g498750	3.81704	3.92386	1.66847e-23	1.3648e-22
Cre01.g025450	-3.58541	6.85194	1.69788e-23	1.38805e-22
Cre06.g258800	-3.57772	10.4899	1.71539e-23	1.40156e-22
Cre07.g349800	-3.70999	3.97256	1.87734e-23	1.533e-22
Cre12.g522550	-3.57855	6.98617	1.96293e-23	1.60196e-22
Cre09.g390500	3.85401	3.59529	1.96848e-23	1.60557e-22
Cre17.g727150	-3.69585	4.12141	2.08712e-23	1.70137e-22
Cre10.g459050	4.64976	1.96576	2.09322e-23	1.70536e-22
Cre03.g187050	3.93656	3.19284	2.09941e-23	1.70942e-22
Cre06.g277100	3.81578	3.78645	2.21103e-23	1.79927e-22
Cre01.g009500	-3.62399	5.20241	2.2419e-23	1.82334e-22
Cre14.g627650	-3.60597	5.69898	2.36004e-23	1.91832e-22
Cre06.g307100	3.65953	5.04984	2.62438e-23	2.13197e-22
Cre01.g028000	-3.76188	3.42229	2.6268e-23	2.13272e-22
Cre17.g706200	-3.59805	5.76182	2.68508e-23	2.17879e-22
Cre09.g400701	-3.60294	5.54387	2.70538e-23	2.194e-22
Cre03.g207900	-3.63717	4.72902	2.80665e-23	2.27483e-22
Cre16.g695700	-3.60145	5.54369	2.91683e-23	2.36278e-22
Cre07.g357400	3.80715	3.82306	3.09581e-23	2.50633e-22
Cre06.g288850	4.48691	2.12554	3.16362e-23	2.55977e-22
Cre01.g042200	3.56825	6.8041	3.29505e-23	2.66459e-22
Cre17.g713600	-3.7596	3.35889	3.37024e-23	2.72384e-22
Cre16.g649466	-3.58336	5.89626	3.41317e-23	2.75697e-22
Cre13.g567500	-3.59536	5.49352	3.55345e-23	2.86865e-22
Cre06.g290300	5.60013	1.27096	3.67992e-23	2.96737e-22
Cre10.g447225	-4.64062	1.14776	3.67992e-23	2.96737e-22
Cre06.g256150	3.762	3.9379	3.69811e-23	2.98034e-22
Cre17.g734741	-4.25274	1.6539	3.77507e-23	3.04064e-22
Cre03.g181950	-3.60214	5.1551	3.80135e-23	3.06007e-22
Cre13.g563950	-3.60349	5.19657	3.80995e-23	3.06525e-22
Cre14.g623200	3.61872	5.4047	4.02419e-23	3.23578e-22
Cre13.g591073	3.72857	4.1971	4.06085e-23	3.2634e-22
Cre04.g221770	9.76457	0.790123	4.08408e-23	3.28021e-22
Cre13.g570500	-3.63717	4.44914	4.0877e-23	3.28127e-22
Cre02.g093450	3.75671	3.91651	4.0935e-23	3.28406e-22
Cre12.g526201	-4.63584	1.1437	4.09996e-23	3.28739e-22
Cre03.g144887	-3.5977	5.18801	4.27487e-23	3.42569e-22
Cre08.g359850	-3.54633	6.69525	4.33952e-23	3.47553e-22
Cre17.g746397	4.08242	2.73512	4.35415e-23	3.48528e-22
Cre01.g023913	-3.62322	4.60594	4.49451e-23	3.5956e-22
Cre07.g344000	-3.61848	4.73013	4.49821e-23	3.59654e-22
Cre02.g112800	-3.59905	5.04677	4.68855e-23	3.74661e-22
Cre16.g682699	-3.5705	5.8741	4.69378e-23	3.74868e-22
Cre14.g613501	9.75822	0.784441	4.72973e-23	3.77527e-22
Cre04.g216000	-3.54073	6.57493	5.03532e-23	4.01551e-22
Cre14.g628200	-3.56263	6.09378	5.03637e-23	4.01551e-22
Cre01.g021850	3.60533	5.39458	5.19222e-23	4.13744e-22
Cre03.g159000	-3.57016	5.66025	5.46896e-23	4.35478e-22
Cre02.g095102	3.64536	4.78916	5.4711e-23	4.35478e-22
Cre02.g143800	3.56301	6.37065	5.8438e-23	4.64882e-22
Cre12.g503750	4.1332	2.58918	6.00076e-23	4.77101e-22
Cre12.g535300	-3.67864	3.74618	6.06204e-23	4.81703e-22
Cre09.g398652	-5.48989	0.491618	6.12107e-23	4.86121e-22
Cre05.g236650	4.80286	1.76177	6.18485e-23	4.90912e-22
Cre17.g720150	-3.76078	3.13025	6.35516e-23	5.04147e-22
Cre11.g467720	-3.52873	6.80421	6.44873e-23	5.11285e-22
Cre05.g247450	3.70689	4.17816	6.47798e-23	5.13317e-22
Cre08.g358459	-4.42543	1.32577	6.50691e-23	5.15321e-22
Cre09.g391650	3.52867	7.51092	6.65658e-23	5.2688e-22
Cre14.g620000	5.82466	1.11167	6.9407e-23	5.49062e-22
Cre09.g387350	-3.82363	2.84988	6.95719e-23	5.5006e-22
Cre02.g107213	3.87872	3.24799	7.00923e-23	5.53866e-22
Cre07.g314000	3.8908	3.27703	7.02105e-23	5.54491e-22
Cre11.g480600	-3.61812	4.35632	7.09622e-23	5.60116e-22
Cre03.g162601	3.95077	2.92695	7.25294e-23	5.72168e-22
Cre02.g142650	-3.52217	6.66668	7.66503e-23	6.0434e-22
Cre06.g256900	3.93554	3.0277	7.84103e-23	6.17873e-22
Cre02.g142166	-3.51648	7.4166	8.05031e-23	6.34012e-22
Cre04.g224850	-3.88845	2.47967	8.14175e-23	6.40858e-22
Cre12.g556300	-3.55056	5.68616	8.29526e-23	6.52579e-22
Cre06.g278244	3.85947	3.27053	8.31404e-23	6.53693e-22
Cre07.g342950	4.80967	1.61424	8.9367e-23	7.02261e-22
Cre17.g739201	-3.54963	5.62955	9.01867e-23	7.0831e-22
Cre12.g532151	4.85034	1.65956	9.0497e-23	7.10354e-22
Cre10.g428100	4.55286	1.86942	9.09207e-23	7.13285e-22
Cre17.g718600	3.69922	4.06289	9.35072e-23	7.33171e-22
Cre03.g153900	3.94741	3.01847	9.58056e-23	7.50777e-22
Cre16.g684603	-3.56381	5.12999	9.60087e-23	7.51953e-22
Cre14.g630700	4.80672	1.61156	9.74027e-23	7.6245e-22
Cre11.g467687	3.69221	3.98636	9.94847e-23	7.78318e-22
Cre08.g358529	6.33052	1.0895	9.95551e-23	7.78439e-22
Cre12.g513900	3.6712	4.29659	1.01598e-22	7.93977e-22
Cre08.g382620	-3.72364	3.25764	1.03646e-22	8.09538e-22
Cre06.g249550	-3.89424	2.39269	1.04657e-22	8.16979e-22
Cre08.g367500	3.9415	2.74035	1.07471e-22	8.38484e-22
Cre11.g467627	4.51711	1.97116	1.0865e-22	8.47221e-22
Cre08.g365800	5.55099	1.22603	1.09902e-22	8.56514e-22
Cre05.g241652	-4.15493	1.77763	1.1315e-22	8.81341e-22
Cre02.g117376	-4.20275	1.65248	1.16036e-22	9.03321e-22
Cre13.g585400	3.66827	4.29096	1.16839e-22	9.09073e-22
Cre12.g520173	-3.56727	4.82721	1.24179e-22	9.65656e-22
Cre05.g240200	4.20669	2.41358	1.24408e-22	9.66902e-22
Cre05.g243800	3.50679	6.99092	1.24784e-22	9.69293e-22
Cre16.g664251	-4.69623	1.02391	1.26014e-22	9.78319e-22
Cre09.g388650	-3.56566	4.84529	1.26627e-22	9.82539e-22
Cre06.g255200	-3.51484	6.31799	1.32843e-22	1.03021e-21
Cre03.g162200	4.64123	1.7309	1.36011e-22	1.0542e-21
Cre15.g637850	4.73661	1.68534	1.37063e-22	1.06119e-21
Cre02.g097200	4.73151	1.68867	1.37063e-22	1.06119e-21
Cre10.g438500	-3.52668	5.65565	1.46822e-22	1.13613e-21
Cre06.g295001	3.8323	3.114	1.5353e-22	1.18739e-21
Cre08.g362700	-3.51608	5.93051	1.55288e-22	1.20033e-21
Cre13.g588453	-4.10132	1.84288	1.5632e-22	1.20765e-21
Cre13.g573750	3.68633	3.9428	1.57321e-22	1.21472e-21
Cre17.g715050	-3.53159	5.37146	1.60254e-22	1.23669e-21
Cre09.g398050	-3.559	4.76345	1.66049e-22	1.28031e-21
Cre08.g364151	-3.4888	6.72312	1.66087e-22	1.28031e-21
Cre06.g282000	3.49508	6.95584	1.69619e-22	1.30683e-21
Cre05.g240500	3.70308	3.84951	1.72647e-22	1.32944e-21
Cre12.g493350	-3.75879	2.87286	1.74049e-22	1.33951e-21
Cre04.g217941	-3.54205	5.00123	1.80826e-22	1.39091e-21
Cre04.g229536	-3.83265	2.5848	1.81071e-22	1.39204e-21
Cre14.g616450	-3.56173	4.61026	1.83685e-22	1.41137e-21
Cre01.g030750	-3.57585	4.32356	1.8694e-22	1.4356e-21
Cre06.g263500	-3.55799	4.56749	2.06033e-22	1.58137e-21
Cre09.g390912	-3.65957	3.42485	2.15613e-22	1.654e-21
Cre04.g213000	-3.53222	4.97793	2.15731e-22	1.65401e-21
Cre02.g090950	-3.62422	3.77156	2.18885e-22	1.67729e-21
Cre02.g102200	-3.52907	5.08892	2.21345e-22	1.69522e-21
Cre07.g346525	-4.46511	1.14166	2.25099e-22	1.72304e-21
Cre07.g327600	5.32383	1.31319	2.31886e-22	1.77404e-21
Cre12.g538200	4.64518	1.75023	2.32229e-22	1.7757e-21
Cre11.g467527	-3.4691	7.81664	2.35646e-22	1.80087e-21
Cre09.g403900	-3.46782	7.77555	2.43287e-22	1.8579e-21
Cre17.g715300	-3.46724	7.98608	2.43372e-22	1.8579e-21
Cre16.g662350	3.528	5.52897	2.52369e-22	1.92555e-21
Cre07.g344950	3.4665	8.68073	2.54614e-22	1.94163e-21
Cre01.g034325	3.4843	6.48789	2.59666e-22	1.9791e-21
Cre03.g209057	-3.50972	5.19612	2.91685e-22	2.22194e-21
Cre12.g498250	-3.45497	10.9652	3.01335e-22	2.29422e-21
Cre16.g653934	-3.57655	4.02948	3.04165e-22	2.31452e-21
Cre17.g705250	-3.5426	4.46013	3.06407e-22	2.33034e-21
Cre02.g118700	-3.53901	4.5395	3.15762e-22	2.4002e-21
Cre06.g277200	3.9149	2.82976	3.20172e-22	2.43241e-21
Cre06.g278226	-3.5217	4.86059	3.34631e-22	2.5409e-21
Cre14.g615350	-5.12668	0.528596	3.35284e-22	2.5445e-21
Cre17.g707137	-3.47676	6.16974	3.41395e-22	2.58949e-21
Cre01.g004600	-3.4738	6.25774	3.5015e-22	2.65448e-21
Cre07.g327750	-3.51619	4.85032	3.51194e-22	2.66097e-21
Cre03.g177850	4.39774	2.05822	3.5743e-22	2.70677e-21
Cre12.g552250	4.25765	2.12059	3.69449e-22	2.7963e-21
Cre12.g537371	-3.45439	6.64298	3.71643e-22	2.81141e-21
Cre12.g528450	-3.44634	9.47392	3.75025e-22	2.83548e-21
Cre03.g162400	-3.50096	5.11615	3.81827e-22	2.88537e-21
Cre12.g523026	-3.45293	6.47897	3.93885e-22	2.9749e-21
Cre06.g272350	-3.49155	5.3883	3.99824e-22	3.01815e-21
Cre12.g489002	-3.73029	2.78083	4.02273e-22	3.03502e-21
Cre13.g587400	-3.96202	2.04872	4.17686e-22	3.14963e-21
Cre11.g467628	-3.50179	5.02015	4.20833e-22	3.17168e-21
Cre12.g542900	-3.45095	6.34609	4.21135e-22	3.17227e-21
Cre06.g271200	-3.48961	5.31682	4.21623e-22	3.17425e-21
Cre08.g374700	-3.47967	5.67787	4.23313e-22	3.18529e-21
Cre11.g475000	-3.44473	7.13295	4.38288e-22	3.29622e-21
Cre11.g482952	-3.46411	6.23326	4.39707e-22	3.30515e-21
Cre12.g558900	3.45281	6.68574	4.47479e-22	3.36178e-21
Cre07.g320550	4.5488	1.76034	4.51774e-22	3.39225e-21
Cre03.g146147	6.20289	0.954056	4.53654e-22	3.40457e-21
Cre06.g257300	-3.50814	4.76634	4.5605e-22	3.42074e-21
Cre02.g085000	-3.46331	6.19131	4.62778e-22	3.46937e-21
Cre06.g263357	3.96991	2.69802	4.73591e-22	3.54855e-21
Cre02.g081500	3.53729	4.91395	4.76787e-22	3.57062e-21
Cre02.g089700	3.56502	4.58994	4.77294e-22	3.57253e-21
Cre02.g088650	3.83234	3.0495	5.00244e-22	3.74233e-21
Cre16.g680902	-4.05153	1.75234	5.13506e-22	3.83952e-21
Cre04.g213751	-3.58574	3.63782	5.22941e-22	3.908e-21
Cre03.g162300	9.6391	0.676054	5.34233e-22	3.99029e-21
Cre16.g671150	4.17346	2.16272	5.41233e-22	4.04045e-21
Cre06.g285250	3.42976	10.5577	5.49282e-22	4.09838e-21
Cre16.g681100	-3.65763	3.11828	5.51173e-22	4.11032e-21
Cre03.g182100	3.79794	3.17944	5.62644e-22	4.19366e-21
Cre05.g247050	3.59303	4.20638	5.84126e-22	4.3515e-21
Cre17.g717500	-3.48527	5.07625	5.87046e-22	4.37095e-21
Cre16.g651801	3.48406	5.65798	5.97377e-22	4.44554e-21
Cre17.g722500	3.52171	4.88243	6.11352e-22	4.54707e-21
Cre09.g395500	-3.45485	5.97252	6.11662e-22	4.54707e-21
Cre14.g621150	-3.48677	4.92219	6.32969e-22	4.703e-21
Cre13.g603050	-3.45798	5.76415	6.34182e-22	4.70955e-21
Cre12.g537400	-3.45844	5.74344	6.64639e-22	4.93315e-21
Cre04.g215250	-3.42932	6.55619	6.72185e-22	4.98654e-21
Cre09.g408051	3.77208	3.0847	6.79855e-22	5.0408e-21
Cre07.g346800	3.48949	5.40595	7.14682e-22	5.29627e-21
Cre01.g046950	5.50509	1.20222	7.55233e-22	5.59385e-21
Cre03.g193600	-3.53554	4.05356	7.80267e-22	5.77626e-21
Cre02.g108150	-3.8107	2.36284	7.80732e-22	5.77668e-21
Cre12.g514200	3.68194	3.37606	7.93166e-22	5.86562e-21
Cre01.g037900	3.85415	2.81176	7.97073e-22	5.89145e-21
Cre11.g467594	3.46186	5.97759	8.26145e-22	6.10315e-21
Cre17.g706250	-3.6098	3.26865	8.3209e-22	6.14387e-21
Cre02.g086100	3.62681	3.79462	8.5242e-22	6.2907e-21
Cre07.g351150	-3.43655	6.17047	8.56821e-22	6.31989e-21
Cre17.g723450	-3.45473	5.37015	8.65693e-22	6.38201e-21
Cre15.g643385	-3.63526	3.1552	8.92936e-22	6.57943e-21
Cre09.g399912	3.41983	7.09712	9.16207e-22	6.74739e-21
Cre02.g110750	3.60304	3.95361	9.71184e-22	7.14856e-21
Cre01.g054250	4.70701	1.51255	9.76758e-22	7.18586e-21
Cre16.g663250	3.63581	3.69434	9.95108e-22	7.31706e-21
Cre10.g448900	-3.42609	6.31376	1.00772e-21	7.40599e-21
Cre02.g100450	-3.46341	4.97639	1.02361e-21	7.51884e-21
Cre04.g217900	-3.40588	7.39802	1.04764e-21	7.69135e-21
Cre13.g605300	-3.55137	3.64777	1.07825e-21	7.91204e-21
Cre08.g360444	-4.10827	1.46711	1.09782e-21	8.05144e-21
Cre17.g698850	3.64313	3.65014	1.12152e-21	8.22099e-21
Cre13.g567327	-3.48836	4.35215	1.17145e-21	8.58256e-21
Cre11.g468450	-3.39846	8.31717	1.17494e-21	8.60371e-21
Cre12.g518550	-3.4061	6.37236	1.18097e-21	8.64342e-21
Cre02.g095150	-3.40001	7.49945	1.19188e-21	8.71872e-21
Cre01.g026850	3.65229	3.45433	1.19328e-21	8.72451e-21
Cre07.g347800	-3.7252	2.59486	1.20737e-21	8.82294e-21
Cre03.g179921	-3.39654	7.6907	1.27094e-21	9.2827e-21
Cre02.g095950	3.50835	4.65343	1.29772e-21	9.4734e-21
Cre10.g421550	3.8371	2.86186	1.33636e-21	9.75051e-21
Cre06.g289400	-3.4164	6.13435	1.36039e-21	9.92072e-21
Cre16.g693450	-3.54835	3.58442	1.47136e-21	1.07244e-20
Cre10.g418600	-3.44107	5.12384	1.49224e-21	1.0871e-20
Cre05.g236878	3.5486	4.16884	1.49763e-21	1.09047e-20
Cre01.g001664	-3.7293	2.56224	1.52402e-21	1.10912e-20
Cre14.g630376	6.20717	0.967588	1.55524e-21	1.13126e-20
Cre01.g052150	-3.38754	7.30424	1.61212e-21	1.17203e-20
Cre04.g217928	3.58724	3.83092	1.63965e-21	1.19143e-20
Cre03.g193700	3.50505	4.48032	1.68315e-21	1.22242e-20
Cre12.g502900	-4.26677	1.23186	1.7407e-21	1.26356e-20
Cre08.g369200	-3.84938	2.08213	1.77401e-21	1.28709e-20
Cre10.g442700	-3.38387	7.17188	1.77602e-21	1.28789e-20
Cre05.g246150	-3.41591	5.60509	1.81124e-21	1.31276e-20
Cre09.g397142	-3.40285	6.19039	1.81615e-21	1.31513e-20
Cre06.g273600	-3.37694	12.2769	1.81636e-21	1.31513e-20
Cre12.g523000	-3.41765	5.56587	1.83361e-21	1.32693e-20
Cre12.g545619	-3.38424	6.60749	1.88411e-21	1.36278e-20
Cre01.g026650	3.5116	4.44651	1.92756e-21	1.3935e-20
Cre12.g516050	-3.79646	2.21625	2.12677e-21	1.53674e-20
Cre04.g224450	-3.37935	6.43955	2.15915e-21	1.55934e-20
Cre10.g458800	-3.39991	6.00899	2.16183e-21	1.56048e-20
Cre13.g573600	4.91103	1.37993	2.18571e-21	1.57691e-20
Cre17.g723050	-3.52982	3.59837	2.20347e-21	1.58892e-20
Cre12.g552900	-3.36891	8.50931	2.29947e-21	1.6573e-20
Cre03.g198200	-3.40257	5.68602	2.32508e-21	1.67491e-20
Cre06.g302250	-3.40422	5.51411	2.48278e-21	1.7876e-20
Cre06.g273450	-3.81158	2.18303	2.57588e-21	1.8537e-20
Cre16.g653450	-3.55424	3.36165	2.58573e-21	1.85983e-20
Cre01.g032650	3.36295	9.37571	2.6628e-21	1.9143e-20
Cre11.g467750	3.80676	2.72629	2.68454e-21	1.92895e-20
Cre01.g009200	-3.4727	4.04148	2.69583e-21	1.93609e-20
Cre02.g144700	-3.73624	2.33256	2.71213e-21	1.9468e-20
Cre06.g268501	3.46211	4.80039	2.76163e-21	1.98134e-20
Cre02.g098000	5.24359	1.25786	2.84696e-21	2.04152e-20
Cre17.g700950	3.37614	6.5615	2.87404e-21	2.0599e-20
Cre11.g480700	3.42588	5.36245	2.89426e-21	2.07334e-20
Cre16.g681700	3.58264	3.66977	2.97491e-21	2.13004e-20
Cre01.g032150	-3.3646	6.51149	2.99582e-21	2.14393e-20
Cre16.g667950	3.56408	3.78937	3.001e-21	2.14655e-20
Cre16.g665800	3.39745	5.97157	3.01722e-21	2.15707e-20
Cre03.g196500	3.47802	4.52561	3.14867e-21	2.24991e-20
Cre08.g373878	3.49896	4.33036	3.3794e-21	2.41357e-20
Cre09.g388838	-3.38069	5.86689	3.42309e-21	2.44354e-20
Cre07.g318426	-3.47161	3.88013	3.63566e-21	2.59397e-20
Cre11.g480725	3.46727	4.55062	3.71769e-21	2.65117e-20
Cre08.g364775	-3.57393	3.03756	3.80907e-21	2.71497e-20
Cre03.g208385	-4.46872	0.794585	3.88428e-21	2.76719e-20
Cre01.g039850	-3.51149	3.5441	3.95599e-21	2.81686e-20
Cre07.g357700	4.01985	2.29667	4.07376e-21	2.89926e-20
Cre06.g310700	-3.34056	10.8186	4.21269e-21	2.99663e-20
Cre16.g691103	-3.34951	6.52413	4.22196e-21	3.00172e-20
Cre16.g652300	4.0869	2.01961	4.33486e-21	3.08044e-20
Cre06.g286000	3.99231	2.39029	4.36656e-21	3.10142e-20
[truncated: 6,662 more rows]

## Sheet: Table S3 zyg(1d)-gam(mt-)
Table S3 Differentially expressed genes in different stages
Note: logFC represents log2(zyg (1d)/gam (mt-)), logCPM is the average log2-counts-per-million, P value represents the two-sided p-value and FDR is the adjust P value.
Gene ID	logFC	logCPM	P value	FDR
Cre03.g146747	16.1749	10.6909	1.25949e-135	1.7813e-131
Cre17.g732533	14.338	11.2053	1.79322e-134	1.26808e-130
Cre04.g223100	14.5985	10.3488	1.25338e-128	5.90884e-125
Cre02.g089500	-13.1783	9.69796	3.63865e-122	1.28654e-118
Cre09.g404800	15.7624	9.36902	2.00042e-121	5.6584e-118
Cre09.g399950	18.0574	8.92548	4.84181e-117	1.14129e-113
Cre17.g732600	11.584	12.2551	1.29523e-115	2.61691e-112
Cre07.g327950	-13.7379	7.96141	1.36792e-110	2.41832e-107
Cre01.g025650	11.4782	10.3542	3.59719e-110	5.65278e-107
Cre12.g492150	14.7808	8.38804	1.27561e-109	1.8041e-106
Cre12.g537611	12.7715	8.79705	1.04762e-108	1.2415e-105
Cre13.g576950	13.9371	8.45405	1.05339e-108	1.2415e-105
Cre16.g670400	13.4182	8.44896	1.21308e-108	1.31974e-105
Cre11.g468800	-11.3408	9.36657	2.15784e-107	2.17988e-104
Cre03.g199050	-13.3073	7.5307	2.0597e-105	1.94202e-102
Cre12.g533201	17.0623	7.93116	4.44046e-105	3.92508e-102
Cre03.g204500	-10.6747	9.67892	1.80679e-102	1.50315e-99
Cre14.g629920	-11.925	7.78338	2.29688e-102	1.80471e-99
Cre07.g331150	10.7388	9.54373	3.68604e-102	2.74377e-99
Cre07.g350926	16.7335	7.60275	3.9509e-101	2.79388e-98
Cre07.g336100	14.068	7.68964	2.4508e-100	1.65055e-97
Cre07.g333100	11.4783	8.32475	2.68033e-100	1.72308e-97
Cre10.g437250	13.9515	7.55955	1.17289e-99	7.21226e-97
Cre09.g396451	13.187	7.69127	1.57065e-99	9.25568e-97
Cre07.g328250	12.1136	7.8529	2.91524e-99	1.64921e-96
Cre08.g384050	12.1987	7.62065	6.65075e-98	3.61775e-95
Cre07.g350250	16.4131	7.28279	2.77094e-97	1.45146e-94
Cre09.g399900	16.4042	7.27395	3.53774e-97	1.78694e-94
Cre07.g350200	16.2724	7.14237	1.34761e-95	6.57217e-93
Cre17.g699200	12.3176	7.34964	2.0099e-95	9.47534e-93
Cre02.g116550	11.7259	7.50363	9.20754e-94	4.20072e-91
Cre06.g261950	10.8544	7.99556	1.34698e-93	5.95322e-91
Cre02.g111600	12.0558	7.1014	1.15486e-91	4.94945e-89
Cre16.g654450	11.9898	7.02247	1.71286e-91	7.12498e-89
Cre17.g713100	10.4037	7.89859	7.80116e-91	3.15234e-88
Cre12.g489800	15.8622	6.73298	1.11594e-90	4.38409e-88
Cre08.g365150	-11.3894	6.53752	1.39591e-90	5.33576e-88
Cre08.g365100	-10.2716	7.1755	3.03336e-89	1.12897e-86
Cre17.g719651	12.2712	6.79067	1.0425e-88	3.78054e-86
Cre12.g491550	11.2684	7.0217	1.31275e-88	4.64156e-86
Cre13.g577000	15.6799	6.55122	1.69665e-88	5.8526e-86
Cre02.g079500	-10.894	6.4399	2.98576e-88	1.00542e-85
Cre03.g173050	15.6425	6.51388	4.7647e-88	1.56714e-85
Cre11.g481750	-10.3196	6.83807	8.25883e-88	2.65465e-85
Cre07.g357033	10.7813	7.03296	2.38168e-86	7.48536e-84
Cre13.g577300	11.6436	6.71666	2.61817e-86	8.04975e-84
Cre17.g742250	-10.718	6.26505	3.76776e-86	1.13378e-83
Cre03.g212081	-9.71142	7.2174	1.36804e-85	4.03088e-83
Cre15.g637315	10.8684	6.62286	8.05795e-84	2.32579e-81
Cre02.g095087	-8.99599	8.64301	2.01797e-83	5.70803e-81
Cre16.g685300	11.7734	6.26745	2.96336e-83	8.21781e-81
Cre08.g365300	-10.1733	6.16262	5.98094e-83	1.6267e-80
Cre13.g573200	11.3308	6.40478	1.44609e-82	3.85887e-80
Cre07.g357000	9.47196	7.56972	2.84074e-82	7.44012e-80
Cre12.g548950	8.74264	10.011	4.04431e-82	1.03998e-79
Cre08.g365103	-11.8776	5.57915	4.53522e-82	1.14539e-79
Cre09.g399363	-8.91223	8.20442	7.6703e-82	1.90318e-79
Cre08.g373726	10.4827	6.48762	1.46066e-81	3.56174e-79
Cre05.g235850	-9.21119	6.92295	9.37199e-81	2.24658e-78
Cre09.g406150	-10.1874	5.89782	1.01879e-80	2.40146e-78
Cre06.g262977	9.63554	6.82711	1.99761e-80	4.63151e-78
Cre15.g635400	9.17677	7.64836	2.5422e-80	5.79908e-78
Cre12.g501350	14.9287	5.80265	1.60385e-79	3.60051e-77
Cre10.g455231	12.2468	5.85937	3.0031e-79	6.63637e-77
Cre17.g737650	9.95845	6.60313	3.97548e-79	8.65003e-77
Cre06.g254917	-8.62319	8.23806	5.29778e-79	1.13525e-76
Cre03.g175451	8.99637	7.61333	5.84232e-79	1.23325e-76
Cre12.g488450	-8.59945	8.26542	9.42317e-79	1.95988e-76
Cre06.g272250	-8.42592	9.38664	3.65639e-78	7.49455e-76
Cre16.g677300	10.3234	6.06734	7.99985e-78	1.61631e-75
Cre07.g350300	10.0675	6.32148	8.13263e-78	1.62e-75
Cre08.g364931	-14.3584	5.21723	9.08428e-78	1.78443e-75
Cre05.g248450	11.2995	5.79549	1.33687e-77	2.59005e-75
Cre12.g553850	9.07943	6.99559	1.58139e-77	3.02239e-75
Cre02.g117600	9.5362	6.42073	1.83008e-76	3.45105e-74
Cre16.g668850	-8.27278	9.16907	2.91688e-76	5.42809e-74
Cre16.g673650	8.23258	9.29061	6.67703e-76	1.22641e-73
Cre02.g082651	14.5808	5.45647	2.23912e-75	4.05998e-73
Cre06.g263200	-9.26985	5.78885	2.99827e-75	5.36766e-73
Cre17.g714750	-9.25671	5.77263	4.40815e-75	7.79306e-73
Cre17.g720100	11.1216	5.64542	5.59126e-75	9.76262e-73
Cre08.g365050	-8.63139	6.62435	7.56466e-75	1.30472e-72
Cre02.g110900	9.47131	6.22627	1.30322e-74	2.22065e-72
Cre07.g329600	10.6221	5.67278	1.57074e-74	2.64463e-72
Cre01.g012700	-9.07023	5.83221	2.067e-74	3.43924e-72
Cre06.g291500	-9.19363	5.71301	2.35697e-74	3.87611e-72
Cre16.g688950	10.6414	5.71838	2.41122e-74	3.91976e-72
Cre09.g402219	7.99805	10.9897	3.71041e-74	5.96322e-72
Cre12.g540351	-10.3123	4.91285	4.22339e-74	6.71139e-72
Cre17.g732566	8.36337	7.34521	1.3384e-73	2.10322e-71
Cre17.g699800	-8.69617	6.15603	2.31313e-73	3.59501e-71
Cre16.g674500	8.47435	7.00268	2.56022e-73	3.93579e-71
Cre08.g365205	-11.1378	4.8355	3.00205e-73	4.56538e-71
Cre17.g706000	-8.35417	6.87758	3.56848e-73	5.36904e-71
Cre02.g115450	-11.1225	4.82388	4.45925e-73	6.63865e-71
Cre06.g302100	8.84683	6.41418	5.08534e-73	7.49187e-71
Cre12.g545401	11.7675	5.39638	7.93901e-73	1.15754e-70
Cre01.g020100	8.85965	6.34952	1.24598e-72	1.79815e-70
Cre13.g569850	-8.25372	6.98321	1.28833e-72	1.84049e-70
Cre17.g734821	14.3168	5.1941	3.05186e-72	4.31625e-70
Cre12.g501351	14.2927	5.17016	5.8993e-72	8.26078e-70
Cre17.g744097	-11.83	4.71529	7.89547e-72	1.09476e-69
Cre03.g205500	-10.4906	4.70451	1.08305e-71	1.48714e-69
Cre03.g192100	9.44132	5.63825	2.17305e-71	2.95513e-69
Cre16.g681200	10.7635	5.26263	3.15498e-71	4.24961e-69
Cre01.g003100	9.66308	5.70904	4.79137e-71	6.39286e-69
Cre03.g152600	-8.11988	6.78895	8.38541e-71	1.10836e-68
Cre17.g707600	-7.90788	7.56549	1.64978e-70	2.16045e-68
Cre07.g347000	-13.7421	4.60148	1.90165e-70	2.46744e-68
Cre08.g365065	-13.7032	4.55764	5.70437e-70	7.33426e-68
Cre11.g467538	-8.0348	6.70594	8.23631e-70	1.04942e-67
Cre06.g285600	-8.36822	5.82872	1.89088e-69	2.38774e-67
Cre08.g365200	-8.42507	5.73851	2.338e-69	2.92623e-67
Cre06.g298251	14.0722	4.95137	2.40908e-69	2.98873e-67
Cre03.g201550	-8.05717	6.36662	4.32271e-69	5.31618e-67
Cre01.g012850	-9.86273	4.45895	9.24316e-69	1.12695e-66
Cre06.g250700	8.89259	5.81451	9.56644e-69	1.15639e-66
Cre08.g375700	14.0017	4.88142	1.64017e-68	1.96584e-66
Cre01.g006550	-8.12275	6.01839	2.35673e-68	2.80094e-66
Cre01.g055100	-8.10059	6.03021	3.99586e-68	4.70945e-66
Cre13.g567400	-7.90156	6.3794	9.00163e-68	1.05215e-65
Cre17.g701600	13.9184	4.79883	1.5726e-67	1.82306e-65
Cre17.g714300	-7.88168	6.24051	2.7919e-67	3.21024e-65
Cre06.g298225	11.2375	4.85651	2.89775e-67	3.30507e-65
Cre03.g145467	-8.85333	4.84142	3.17957e-67	3.59749e-65
Cre12.g493100	-10.6262	4.32366	3.40225e-67	3.81889e-65
Cre17.g714800	-7.54578	8.01341	3.67216e-67	4.0894e-65
Cre04.g232104	7.45069	9.60477	3.94488e-67	4.35879e-65
Cre17.g696500	-7.45505	9.26313	5.04813e-67	5.49617e-65
Cre13.g574551	9.66102	5.10574	5.05199e-67	5.49617e-65
Cre06.g311150	9.39847	5.14809	7.83371e-67	8.45741e-65
Cre07.g356950	7.56772	8.12833	8.59851e-67	9.21278e-65
Cre06.g294150	-8.55197	5.07176	9.90815e-67	1.05362e-64
Cre03.g146767	9.88606	4.9288	2.02222e-66	2.13435e-64
Cre02.g088250	7.56764	7.39413	2.79189e-66	2.92487e-64
Cre16.g694403	-7.46021	7.82429	4.63716e-66	4.82231e-64
Cre13.g569651	9.17781	5.19001	4.88512e-66	5.04308e-64
Cre11.g468371	9.33881	5.10149	1.28936e-65	1.32141e-63
Cre09.g409901	-7.33193	9.27439	1.31313e-65	1.33608e-63
Cre01.g012750	-8.19266	5.28726	1.51186e-65	1.5273e-63
Cre09.g388852	9.5787	5.03699	1.64526e-65	1.65028e-63
Cre12.g546550	11.1444	4.77808	1.88286e-65	1.8753e-63
Cre17.g705300	-7.3154	9.31755	1.90681e-65	1.88588e-63
Cre12.g487650	-8.08364	5.40003	2.62993e-65	2.58299e-63
Cre03.g204200	8.01028	6.08852	4.10314e-65	4.00212e-63
Cre12.g531000	-7.55276	6.44588	8.49794e-65	8.23194e-63
Cre08.g361100	7.38076	7.86098	1.47197e-64	1.41619e-62
Cre09.g399551	-8.6182	4.60684	1.94058e-64	1.85443e-62
Cre16.g681690	10.1791	4.68309	2.5743e-64	2.44351e-62
Cre11.g468359	-7.20168	9.82695	2.79451e-64	2.63485e-62
Cre03.g176150	-7.1959	9.75945	3.40213e-64	3.18652e-62
Cre12.g521550	7.88732	6.07704	4.12568e-64	3.83403e-62
Cre01.g009575	7.61679	6.63373	4.14768e-64	3.83403e-62
Cre12.g518400	-7.58563	6.08873	5.00505e-64	4.59652e-62
Cre17.g701551	13.6155	4.49882	5.8166e-64	5.30736e-62
Cre10.g442600	-7.31495	7.34637	6.1755e-64	5.59872e-62
Cre16.g675050	8.5785	5.14974	8.28505e-64	7.46341e-62
Cre13.g574500	8.41942	5.27764	9.19382e-64	8.22963e-62
Cre08.g361350	-7.49818	6.21038	1.18522e-63	1.05425e-61
Cre01.g003850	8.17906	5.3478	1.23428e-63	1.09102e-61
Cre01.g031500	7.24267	7.67501	1.27388e-63	1.11903e-61
Cre17.g696950	-8.02912	5.06282	1.90432e-63	1.66252e-61
Cre13.g591550	10.9008	4.52313	2.69169e-63	2.3355e-61
Cre10.g431900	7.28829	7.53634	4.56391e-63	3.93581e-61
Cre10.g420200	-7.26085	7.0568	4.64803e-63	3.98407e-61
Cre01.g010300	7.53497	6.55187	6.06953e-63	5.17117e-61
Cre09.g393469	-7.76534	5.31427	6.77084e-63	5.73413e-61
Cre07.g349200	7.14547	8.54205	6.83165e-63	5.75119e-61
Cre16.g655150	7.9706	5.41703	1.07005e-62	8.95489e-61
Cre02.g080050	8.35536	5.25896	1.40659e-62	1.1702e-60
Cre10.g433800	-7.15321	7.62314	1.68601e-62	1.39446e-60
Cre16.g684149	9.30784	4.78172	1.79599e-62	1.47678e-60
Cre12.g500850	9.60207	4.66073	1.8616e-62	1.52189e-60
Cre11.g467742	9.30962	4.7705	2.43485e-62	1.97909e-60
Cre01.g055473	8.65031	4.86567	3.57032e-62	2.88543e-60
Cre16.g687901	10.8571	4.49378	4.52289e-62	3.61397e-60
Cre17.g705806	10.857	4.49368	4.52289e-62	3.61397e-60
Cre11.g481600	-6.98392	10.523	4.63965e-62	3.68643e-60
Cre03.g163650	7.67516	5.82383	5.91386e-62	4.67261e-60
Cre03.g177600	-7.09126	7.53663	8.1285e-62	6.38674e-60
Cre04.g227700	8.22648	5.06445	9.88416e-62	7.7233e-60
Cre02.g106250	-6.95018	10.1513	1.16344e-61	9.04097e-60
Cre10.g459650	-7.07196	7.42419	1.80168e-61	1.39241e-59
Cre03.g148700	-7.50281	5.43432	2.14597e-61	1.64948e-59
Cre07.g323750	8.91435	4.66867	3.96391e-61	3.03036e-59
Cre17.g705750	13.3605	4.24685	5.72097e-61	4.35009e-59
Cre03.g144747	-7.02149	7.43818	6.55139e-61	4.95489e-59
Cre06.g257750	9.17163	4.63401	1.02188e-60	7.68748e-59
Cre06.g258550	8.86854	4.6234	1.36366e-60	1.02044e-58
Cre06.g250850	7.47365	5.76508	2.17597e-60	1.61972e-58
Cre03.g161250	8.71696	4.75848	2.68335e-60	1.98695e-58
Cre16.g682200	13.291	4.17827	3.72096e-60	2.74091e-58
Cre11.g468368	13.2869	4.17419	4.17383e-60	3.05858e-58
Cre11.g468365	7.86745	5.29304	5.11383e-60	3.72809e-58
Cre12.g528614	-7.45707	5.24758	5.60309e-60	4.06382e-58
Cre12.g545750	-7.31443	5.51723	5.87442e-60	4.23888e-58
Cre16.g681750	-6.91155	7.64895	5.9865e-60	4.29782e-58
Cre02.g079450	-6.82238	9.50407	8.61971e-60	6.157e-58
Cre13.g567300	7.16857	6.35876	1.49402e-59	1.06181e-57
Cre06.g252892	9.77076	4.27953	1.5873e-59	1.12246e-57
Cre12.g488150	-7.17376	5.76444	2.24364e-59	1.57869e-57
Cre03.g156850	-7.52255	4.93682	2.3747e-59	1.66265e-57
Cre12.g536650	-6.92389	6.86179	3.19382e-59	2.22513e-57
Cre11.g467539	-6.79579	8.08601	6.32377e-59	4.38071e-57
Cre05.g248400	7.0839	6.13411	6.34975e-59	4.38071e-57
Cre06.g278252	-6.82459	7.52962	6.69189e-59	4.59434e-57
Cre07.g349750	-6.85162	7.10308	1.04505e-58	7.14013e-57
Cre16.g680750	13.1612	4.05018	1.22032e-58	8.29756e-57
Cre07.g338950	-6.87661	6.71186	1.46398e-58	9.90672e-57
Cre16.g658800	-6.75305	8.23072	1.50315e-58	1.01234e-56
Cre07.g330750	-6.71766	9.31644	1.53278e-58	1.0274e-56
Cre13.g606300	7.58299	5.32161	1.56673e-58	1.0452e-56
Cre04.g215702	-12.7302	3.57899	1.65138e-58	1.0965e-56
Cre11.g467632	-6.853	6.88635	1.87197e-58	1.23716e-56
Cre10.g426292	7.21508	5.97262	1.90158e-58	1.25089e-56
Cre17.g720250	6.70162	9.43554	2.04176e-58	1.33688e-56
Cre01.g020000	6.80647	7.75779	2.0833e-58	1.35779e-56
Cre12.g526883	9.66957	4.17969	2.40704e-58	1.56159e-56
Cre04.g220850	-6.66201	9.85131	3.01531e-58	1.94728e-56
Cre06.g254550	-6.91491	6.31397	3.27116e-58	2.10291e-56
Cre04.g214200	7.62649	5.11635	6.42398e-58	4.11106e-56
Cre05.g239600	-7.5626	4.53279	8.7276e-58	5.56011e-56
Cre01.g042700	-8.41563	3.77192	8.81012e-58	5.58751e-56
Cre03.g201950	-6.68633	7.97556	1.17098e-57	7.39336e-56
Cre10.g437601	13.0696	3.95999	1.41608e-57	8.90114e-56
Cre07.g353600	-6.79738	6.55968	2.08556e-57	1.30513e-55
Cre09.g393000	-8.21389	3.91122	2.66477e-57	1.66025e-55
Cre07.g356960	6.74167	7.29972	3.92101e-57	2.43223e-55
Cre06.g254100	-6.85953	6.02128	4.50881e-57	2.78463e-55
Cre03.g156900	6.59244	9.0094	4.66568e-57	2.86899e-55
Cre12.g488800	-6.88252	5.83174	4.8587e-57	2.97474e-55
Cre12.g489650	6.771	6.68694	5.61118e-57	3.42065e-55
Cre17.g707551	-7.92693	4.03359	7.17812e-57	4.35709e-55
Cre13.g587300	-7.30919	4.67573	9.30354e-57	5.62308e-55
Cre12.g549000	-6.56693	8.92535	1.05918e-56	6.37444e-55
Cre04.g213750	6.73772	6.9904	1.19053e-56	7.13459e-55
Cre17.g705500	-6.53743	9.21097	1.94165e-56	1.15868e-54
Cre06.g310150	12.965	3.85696	2.31587e-56	1.37619e-54
Cre10.g435750	-6.58781	7.50047	2.96313e-56	1.75345e-54
Cre17.g735550	-6.86089	5.57509	4.04038e-56	2.38096e-54
Cre01.g037600	-6.74333	5.97447	5.96675e-56	3.50157e-54
Cre04.g221750	9.50595	4.04559	6.08189e-56	3.55439e-54
Cre06.g283950	7.02124	5.34044	6.56691e-56	3.82205e-54
Cre02.g102200	-6.51927	8.05664	8.12216e-56	4.70786e-54
Cre09.g402515	-7.88399	3.86999	8.25414e-56	4.76483e-54
Cre09.g394250	-6.80818	5.57808	1.13628e-55	6.53271e-54
Cre17.g705778	10.3014	3.94557	1.3791e-55	7.89663e-54
Cre06.g300001	8.37963	4.12865	2.03396e-55	1.15993e-53
Cre06.g280750	8.70333	4.17196	3.01475e-55	1.71236e-53
Cre07.g334150	-6.54242	6.88882	3.41885e-55	1.93411e-53
Cre08.g362776	8.96267	4.04306	3.784e-55	2.13215e-53
Cre03.g202851	12.8567	3.75046	4.18682e-55	2.34977e-53
Cre11.g467450	12.8434	3.73732	5.82402e-55	3.2557e-53
Cre16.g686750	-6.74966	5.44278	8.30476e-55	4.62418e-53
Cre06.g280475	-6.58142	6.1754	1.08733e-54	6.03062e-53
Cre09.g388900	6.88239	5.74226	1.15112e-54	6.35946e-53
Cre01.g012950	-7.26854	4.30266	1.65478e-54	9.10642e-53
Cre06.g309450	-6.4136	7.53188	2.55914e-54	1.40286e-52
Cre10.g462816	7.05081	4.98699	3.2214e-54	1.75908e-52
Cre13.g590626	-7.69686	3.80278	3.49689e-54	1.90217e-52
Cre11.g467787	12.7729	3.66808	3.89527e-54	2.11076e-52
Cre12.g483720	9.30642	3.8223	3.96213e-54	2.1388e-52
Cre06.g256550	7.57565	4.61748	4.62958e-54	2.48959e-52
Cre04.g216875	6.61085	6.30347	4.75136e-54	2.5454e-52
Cre15.g637050	-6.36533	7.87853	5.3205e-54	2.83954e-52
Cre13.g564700	-6.53324	5.88557	1.17136e-53	6.22801e-52
Cre02.g095145	-7.06955	4.38811	2.26005e-53	1.19715e-51
Cre03.g163400	-6.65883	5.21035	2.37276e-53	1.25216e-51
Cre14.g632350	-6.35988	6.87009	3.38229e-53	1.77828e-51
Cre16.g675550	6.53808	5.74864	3.40918e-53	1.78578e-51
Cre14.g627917	9.27904	3.80888	3.72069e-53	1.94176e-51
Cre17.g745497	-7.41596	3.83408	5.48117e-53	2.85001e-51
Cre16.g662951	-6.4799	5.79419	6.49264e-53	3.36357e-51
Cre12.g551977	-7.5872	3.68695	7.0155e-53	3.62118e-51
Cre13.g582713	-6.33803	6.70479	7.85383e-53	4.03915e-51
Cre09.g407600	7.03822	4.63837	1.21303e-52	6.21591e-51
Cre12.g538000	-6.24045	7.89452	1.32935e-52	6.78735e-51
Cre03.g179500	-6.26771	7.2521	1.52428e-52	7.75464e-51
Cre14.g621700	-6.29235	6.94152	1.59928e-52	8.10705e-51
Cre04.g217944	-6.5795	5.15384	2.04196e-52	1.03141e-50
Cre17.g710300	-6.16624	12.1091	2.0677e-52	1.04069e-50
Cre16.g680790	-6.22373	7.6537	2.77655e-52	1.39251e-50
Cre17.g696700	-6.19194	8.21031	3.46232e-52	1.7303e-50
Cre06.g310800	-6.25061	6.96783	3.74924e-52	1.8671e-50
Cre12.g549650	7.2229	4.55985	4.09591e-52	2.03258e-50
Cre17.g708901	7.08989	4.83518	4.34376e-52	2.14804e-50
Cre02.g118801	6.73752	5.19694	4.83714e-52	2.38368e-50
Cre02.g147301	-7.33168	3.75432	5.11436e-52	2.51154e-50
Cre01.g055250	6.30275	6.89321	5.48429e-52	2.68389e-50
Cre02.g095140	6.17292	8.38781	5.73187e-52	2.79537e-50
Cre03.g180450	-7.16053	3.92622	6.89401e-52	3.35058e-50
Cre17.g700133	-6.19035	7.52815	7.66225e-52	3.71121e-50
Cre16.g657250	-6.11289	9.77158	8.86564e-52	4.27941e-50
Cre09.g393850	-6.30516	6.07004	9.77094e-52	4.70035e-50
Cre08.g374750	-6.17041	7.74859	9.82854e-52	4.71204e-50
Cre04.g228950	-6.39297	5.54605	1.26675e-51	6.0526e-50
Cre07.g325728	7.14738	4.44411	1.4058e-51	6.69437e-50
Cre09.g400850	-6.35812	5.62205	2.05922e-51	9.773e-50
Cre03.g200250	6.17061	7.16322	2.13069e-51	1.00784e-49
Cre03.g148500	-6.21708	6.37642	3.31219e-51	1.56148e-49
Cre01.g001664	-6.40753	5.25404	3.80354e-51	1.78716e-49
Cre06.g264100	-6.19595	6.55343	3.96763e-51	1.85809e-49
Cre06.g278262	6.42267	5.97733	3.98439e-51	1.85978e-49
Cre10.g453550	8.00224	3.7581	4.67861e-51	2.17663e-49
Cre06.g296350	-6.62024	4.55401	4.82295e-51	2.23643e-49
Cre16.g674065	-6.33597	5.48873	5.9458e-51	2.74809e-49
Cre01.g013100	-6.49207	4.93131	6.56198e-51	3.023e-49
Cre16.g691750	-7.5941	3.4418	6.79898e-51	3.12201e-49
Cre10.g460150	8.22577	3.67715	7.85308e-51	3.59437e-49
Cre01.g066917	6.02489	10.9726	9.19332e-51	4.19423e-49
Cre13.g584650	9.05644	3.60432	9.46302e-51	4.30339e-49
Cre17.g747847	-6.06842	7.98105	1.05833e-50	4.79743e-49
Cre03.g207351	8.56761	3.65533	1.4008e-50	6.32942e-49
Cre03.g197750	7.18826	4.32245	1.40524e-50	6.32942e-49
Cre01.g020500	9.86537	3.51754	1.45789e-50	6.54567e-49
Cre05.g246900	6.25791	5.90573	1.46962e-50	6.57749e-49
Cre17.g710351	6.43964	5.65936	1.47498e-50	6.58064e-49
Cre09.g395850	-6.46301	4.85012	1.48249e-50	6.59336e-49
Cre02.g096650	7.14463	4.39014	1.60106e-50	7.09839e-49
Cre07.g349700	-6.39755	5.0533	1.7543e-50	7.75346e-49
Cre03.g146547	-6.56506	4.4998	2.12944e-50	9.38215e-49
Cre01.g012650	-7.55124	3.39901	2.15354e-50	9.45885e-49
Cre08.g382575	-6.12977	6.40106	2.75931e-50	1.2082e-48
Cre13.g562900	6.23724	6.05016	2.82444e-50	1.2329e-48
Cre17.g714150	-6.10975	6.52861	3.38038e-50	1.47104e-48
Cre12.g548400	5.97302	10.9061	3.82442e-50	1.65916e-48
Cre06.g278093	-9.97603	2.8471	3.90547e-50	1.68915e-48
Cre11.g467599	6.05741	7.34075	4.27066e-50	1.84146e-48
Cre17.g730550	-7.32677	3.43805	6.79829e-50	2.92244e-48
Cre01.g052750	-6.1293	6.01598	8.30153e-50	3.55783e-48
Cre02.g104450	-6.1062	6.12408	9.15758e-50	3.91286e-48
Cre02.g146750	-6.28298	5.11395	1.01585e-49	4.32744e-48
Cre14.g616050	-6.36198	4.82765	1.16032e-49	4.92804e-48
Cre16.g676085	-6.46247	4.58623	1.22813e-49	5.20043e-48
Cre06.g258583	6.86537	4.4439	1.39512e-49	5.88991e-48
Cre08.g382050	7.19128	4.22857	1.78513e-49	7.514e-48
Cre06.g260700	-5.95585	7.63935	2.67309e-49	1.12183e-47
Cre07.g332950	-5.97348	7.22146	2.82905e-49	1.18377e-47
Cre04.g214505	9.66857	3.32513	3.6026e-49	1.503e-47
Cre16.g684715	6.09231	6.21635	3.70945e-49	1.54302e-47
Cre02.g073500	-6.02862	6.33758	3.86386e-49	1.60254e-47
Cre06.g253051	9.6744	3.31686	4.42154e-49	1.82848e-47
Cre09.g405000	6.32177	5.37454	5.89069e-49	2.42892e-47
Cre07.g356980	6.15764	5.88001	6.69587e-49	2.7529e-47
Cre10.g433200	-9.86534	2.73837	7.29249e-49	2.9895e-47
Cre12.g535300	-6.02774	6.09419	7.39893e-49	3.02437e-47
Cre08.g358850	-6.12219	5.44237	9.48007e-49	3.86388e-47
Cre16.g677093	6.83121	4.45998	1.09299e-48	4.442e-47
Cre13.g591600	-7.51653	3.05045	2.21615e-48	8.98081e-47
Cre05.g236183	9.59132	3.2497	2.67514e-48	1.08098e-46
Cre07.g348350	-6.84874	3.6124	2.82924e-48	1.14e-46
Cre04.g223050	-6.11178	5.1901	2.97898e-48	1.19692e-46
Cre09.g405300	8.85122	3.3899	2.99008e-48	1.19798e-46
Cre01.g022150	-6.30296	4.5111	4.06533e-48	1.62418e-46
Cre13.g588271	-6.81127	3.64728	4.60844e-48	1.83598e-46
Cre02.g087750	-6.07831	5.29068	4.63249e-48	1.84037e-46
Cre07.g320700	-7.57274	2.92434	4.96572e-48	1.96723e-46
Cre03.g186050	-6.12705	4.9411	6.42177e-48	2.53696e-46
Cre05.g240750	8.29096	3.35837	7.16479e-48	2.82261e-46
Cre12.g518772	5.99419	6.12392	7.39835e-48	2.90652e-46
Cre13.g577026	12.2142	3.12157	9.44985e-48	3.7022e-46
Cre06.g307500	-5.87674	6.50546	1.13191e-47	4.42228e-46
Cre02.g099400	-6.18961	4.62874	1.18988e-47	4.63593e-46
Cre09.g392319	-5.78887	8.16419	1.35743e-47	5.27245e-46
Cre08.g372450	5.7539	9.30172	1.3607e-47	5.27245e-46
Cre08.g376950	-6.20602	4.57023	1.38757e-47	5.36185e-46
Cre08.g365900	-6.7851	3.54514	1.56593e-47	6.0346e-46
Cre03.g149001	8.77986	3.32028	1.91078e-47	7.34351e-46
Cre02.g142750	-6.00934	5.32713	1.96335e-47	7.52511e-46
Cre11.g467595	6.07021	5.65126	2.0647e-47	7.89216e-46
Cre06.g271900	5.74872	8.60448	2.28113e-47	8.69596e-46
Cre12.g548650	-5.90295	5.91003	2.3216e-47	8.82646e-46
Cre02.g095131	-7.15334	3.1339	2.35583e-47	8.93257e-46
Cre02.g095130	-5.81145	6.94296	2.73067e-47	1.03262e-45
Cre12.g559750	-6.07464	4.92841	2.8178e-47	1.06272e-45
Cre03.g154700	7.15044	3.7436	3.45153e-47	1.29827e-45
Cre02.g108700	-8.90397	2.58462	3.58601e-47	1.34528e-45
Cre03.g172800	6.019	5.5616	4.58657e-47	1.71608e-45
Cre17.g723400	-5.92875	5.47779	4.73304e-47	1.76621e-45
Cre12.g523400	6.11836	5.19476	5.06794e-47	1.88621e-45
Cre06.g252913	-8.87764	2.55893	6.91225e-47	2.56588e-45
Cre17.g710750	-6.58642	3.68216	9.35115e-47	3.46213e-45
Cre12.g557503	-5.8358	5.89671	1.22367e-46	4.51865e-45
Cre12.g543000	-6.37166	3.88222	1.51291e-46	5.57218e-45
Cre02.g141766	-6.51148	3.66128	1.53628e-46	5.64354e-45
Cre03.g148201	9.44398	3.09219	1.78835e-46	6.55251e-45
Cre02.g141786	-5.97715	4.94592	1.99775e-46	7.30081e-45
Cre08.g373840	7.91566	3.4131	2.44912e-46	8.9273e-45
Cre07.g328226	12.0833	2.99405	2.78879e-46	1.01393e-44
Cre14.g632650	-6.11542	4.43354	2.87841e-46	1.04383e-44
Cre12.g533650	-5.74295	6.3892	3.74035e-46	1.35293e-44
Cre07.g353900	-5.68411	7.26957	4.51488e-46	1.62893e-44
Cre12.g519600	5.96991	5.57164	4.60877e-46	1.65857e-44
Cre11.g467643	7.29555	3.54579	5.27736e-46	1.89436e-44
Cre17.g702600	-7.23232	2.93258	5.40042e-46	1.93009e-44
Cre15.g641050	9.38749	3.05112	5.40419e-46	1.93009e-44
Cre14.g611900	-5.6537	7.79037	5.92468e-46	2.11065e-44
Cre16.g665850	-5.97032	4.78891	6.58721e-46	2.34078e-44
Cre12.g489000	-5.72958	6.23578	6.93047e-46	2.45658e-44
Cre02.g117650	6.01079	5.20089	7.82643e-46	2.76723e-44
Cre01.g016514	5.71486	6.42819	9.82375e-46	3.46477e-44
Cre02.g085257	-5.6701	6.88921	1.00211e-45	3.52558e-44
Cre16.g667900	5.84337	5.82363	1.03952e-45	3.64812e-44
Cre16.g678850	7.07383	3.70388	1.12276e-45	3.93051e-44
Cre01.g048350	5.9791	5.15689	1.1533e-45	4.02744e-44
Cre13.g577050	6.73905	3.86122	1.31113e-45	4.56731e-44
Cre04.g216811	-6.48456	3.58434	1.37743e-45	4.78647e-44
Cre12.g550850	5.58065	9.21215	1.40687e-45	4.87681e-44
Cre10.g443500	6.56398	4.10235	1.44258e-45	4.98838e-44
Cre04.g214150	5.57745	10.6561	1.48022e-45	5.10604e-44
Cre05.g242750	-5.93701	4.75288	1.66917e-45	5.7438e-44
Cre17.g710700	-5.76987	5.50378	1.75698e-45	6.03131e-44
Cre17.g727150	-5.70216	6.13541	1.76302e-45	6.03737e-44
Cre16.g679850	-6.60415	3.36438	1.86571e-45	6.3736e-44
Cre13.g605200	-5.56831	9.63952	1.94374e-45	6.62417e-44
Cre10.g437550	5.98728	4.98838	2.31595e-45	7.87366e-44
Cre03.g149400	-5.66256	6.41459	2.51131e-45	8.51738e-44
Cre07.g321400	-5.55491	9.98927	2.75689e-45	9.32793e-44
Cre01.g047218	11.9889	2.90222	3.19884e-45	1.07974e-43
Cre05.g234656	-5.89676	4.7676	3.27107e-45	1.10149e-43
Cre12.g492600	5.61377	7.2504	3.34986e-45	1.12535e-43
Cre10.g433250	-11.5701	2.40677	3.48267e-45	1.16719e-43
Cre16.g661500	-5.73076	5.55994	4.43952e-45	1.48435e-43
Cre06.g278230	-5.82127	4.95203	4.71399e-45	1.5724e-43
Cre16.g678851	7.18137	3.4104	4.92253e-45	1.6381e-43
Cre11.g467694	-7.81103	2.38162	5.58305e-45	1.85355e-43
Cre03.g151800	-5.81245	4.94013	6.26257e-45	2.07427e-43
Cre07.g343750	7.58518	3.40154	6.30421e-45	2.08319e-43
Cre12.g537150	9.30351	2.95562	6.79268e-45	2.23937e-43
Cre01.g010832	6.70323	3.83706	6.93464e-45	2.28085e-43
Cre15.g639900	5.74907	5.51598	7.18368e-45	2.35728e-43
Cre10.g462783	7.78384	3.28468	7.57418e-45	2.47967e-43
Cre02.g103770	-6.08167	4.05111	7.72174e-45	2.52214e-43
Cre14.g631750	-5.74078	5.31063	8.28349e-45	2.69939e-43
Cre12.g516250	6.31285	4.29641	8.66426e-45	2.81698e-43
Cre14.g625600	-5.58983	6.74201	9.50138e-45	3.08207e-43
Cre09.g400800	-6.53518	3.3002	1.11448e-44	3.6069e-43
Cre07.g313000	5.75632	5.71623	1.13874e-44	3.67699e-43
Cre07.g344100	5.61107	6.64882	1.55447e-44	5.00795e-43
Cre06.g255500	9.26534	2.91855	1.81445e-44	5.83222e-43
Cre09.g394200	-5.47852	12.4226	2.05999e-44	6.60645e-43
Cre11.g467582	-5.62063	5.90289	2.06728e-44	6.61482e-43
Cre13.g605300	-5.63695	5.73256	2.20716e-44	7.04646e-43
Cre03.g209617	7.50017	3.29317	2.68693e-44	8.55884e-43
Cre11.g467561	-5.51346	7.5768	2.69364e-44	8.56092e-43
Cre03.g173100	-5.54038	6.82755	2.89924e-44	9.1937e-43
Cre06.g252050	5.72622	5.8696	2.95042e-44	9.33507e-43
Cre03.g178850	5.98377	4.7329	3.16804e-44	1.00012e-42
Cre13.g602450	7.64326	3.10903	3.21511e-44	1.01272e-42
Cre06.g296300	-5.69109	5.21945	3.29515e-44	1.03563e-42
Cre06.g258800	-5.45406	12.3583	3.94244e-44	1.23632e-42
Cre08.g359600	-5.51286	6.88541	5.16702e-44	1.61675e-42
Cre06.g250000	7.02024	3.46956	5.37796e-44	1.67904e-42
Cre12.g488200	-6.13984	3.73584	5.4266e-44	1.6905e-42
Cre13.g605550	5.6153	6.16756	5.80479e-44	1.80433e-42
Cre17.g717950	-5.43862	8.3097	6.41574e-44	1.98986e-42
Cre01.g016500	5.53824	6.5235	6.67867e-44	2.06688e-42
Cre07.g325733	9.20948	2.86436	7.66712e-44	2.3676e-42
Cre05.g239700	-5.50252	6.694	9.24547e-44	2.8464e-42
Cre01.g016600	-5.87211	4.29911	9.2579e-44	2.8464e-42
Cre05.g238450	-5.89753	4.15995	9.41546e-44	2.88856e-42
Cre17.g712742	-5.6023	5.46334	1.08079e-43	3.30857e-42
Cre01.g039500	-5.80219	4.46751	1.2642e-43	3.86169e-42
Cre17.g740050	-6.04724	3.81116	1.52069e-43	4.63514e-42
Cre03.g155750	-5.39466	8.41059	2.04543e-43	6.22118e-42
Cre08.g375800	6.06861	4.39683	2.11992e-43	6.43392e-42
Cre16.g689150	6.56185	3.69938	2.76068e-43	8.36065e-42
Cre09.g396213	5.38069	9.55891	2.78121e-43	8.40483e-42
Cre04.g220825	11.8144	2.73305	2.88323e-43	8.69456e-42
Cre03.g162333	5.98274	4.44964	2.9926e-43	9.00519e-42
Cre04.g226150	-5.4934	6.03625	3.31554e-43	9.95578e-42
Cre10.g439450	-5.80025	4.24744	3.36482e-43	1.00824e-41
Cre08.g361600	-5.55843	5.46198	3.48979e-43	1.04347e-41
Cre16.g666300	-5.43475	6.9348	3.61892e-43	1.0798e-41
Cre14.g611400	-5.44992	6.55068	3.87284e-43	1.15313e-41
Cre14.g623125	-5.5376	5.53909	3.94008e-43	1.17068e-41
Cre02.g082852	7.15448	3.18898	4.39312e-43	1.30255e-41
Cre01.g042100	-5.96169	3.86281	4.74374e-43	1.40357e-41
Cre03.g180750	-5.35754	9.30451	5.27084e-43	1.55627e-41
Cre09.g392300	7.18742	3.23341	5.6121e-43	1.65358e-41
Cre01.g017400	-5.73063	4.47245	5.67789e-43	1.66949e-41
Cre02.g078950	-5.55756	5.27627	5.69581e-43	1.67128e-41
Cre02.g077800	-5.35195	10.5757	5.95903e-43	1.7449e-41
Cre14.g633700	5.70841	4.82527	7.13149e-43	2.0839e-41
Cre01.g045700	5.42743	6.73251	7.21927e-43	2.1052e-41
Cre01.g023650	-6.09934	3.51781	7.74063e-43	2.25259e-41
Cre03.g150251	-5.41563	6.65007	8.11385e-43	2.35635e-41
Cre03.g145827	-5.52566	5.3861	8.43119e-43	2.44349e-41
Cre06.g295650	5.71187	5.19648	8.9355e-43	2.58435e-41
Cre02.g144450	-5.40153	6.7925	1.00004e-42	2.88644e-41
Cre02.g145900	-5.66074	4.60538	1.16871e-42	3.36642e-41
Cre13.g562300	5.48241	6.25852	1.31646e-42	3.78429e-41
Cre05.g236300	6.32064	4.02165	1.54311e-42	4.42682e-41
Cre07.g340450	-5.34364	7.91808	1.64413e-42	4.70708e-41
Cre12.g528600	-6.85971	2.6952	1.68648e-42	4.81855e-41
Cre07.g349800	-5.45469	5.73085	1.6992e-42	4.84513e-41
Cre02.g077550	-5.30808	9.50475	1.9358e-42	5.50865e-41
Cre09.g387200	-6.01143	3.52115	2.00004e-42	5.68003e-41
Cre14.g617200	-6.0036	3.51485	2.44105e-42	6.9186e-41
Cre03.g168950	6.12557	3.94704	2.47973e-42	7.01415e-41
Cre12.g517200	7.00584	3.2762	2.61804e-42	7.39062e-41
Cre01.g031400	7.51788	3.0004	3.04633e-42	8.58251e-41
Cre03.g150000	-5.76431	4.0829	3.13268e-42	8.80825e-41
Cre02.g095600	5.77571	4.47963	3.69275e-42	1.03624e-40
Cre06.g278196	5.79567	4.37313	4.17683e-42	1.16976e-40
Cre16.g692200	-5.64203	4.35047	5.38827e-42	1.50605e-40
Cre12.g486850	5.76979	4.59505	5.66655e-42	1.58071e-40
Cre09.g393551	7.49165	2.97502	5.86642e-42	1.63324e-40
Cre17.g738050	5.36999	6.09664	6.54473e-42	1.81851e-40
Cre10.g454250	7.04849	3.08633	6.74067e-42	1.86928e-40
Cre01.g026750	5.72627	4.45719	6.86968e-42	1.90133e-40
Cre13.g585600	6.49628	3.37795	7.03051e-42	1.94204e-40
Cre12.g495900	5.71975	4.62249	7.07561e-42	1.95069e-40
Cre08.g358561	-5.31769	6.82872	7.94324e-42	2.18563e-40
Cre03.g169100	-5.36824	5.99857	8.21929e-42	2.25719e-40
Cre04.g219550	6.58534	3.32456	8.6813e-42	2.37945e-40
Cre11.g467674	-5.37998	5.83362	9.02008e-42	2.46752e-40
Cre02.g079050	6.42996	3.60392	9.65797e-42	2.63693e-40
Cre03.g199150	5.53286	4.83494	1.03434e-41	2.81864e-40
Cre12.g543400	5.70275	4.45934	1.08735e-41	2.95738e-40
Cre01.g030600	-5.31586	6.59845	1.09435e-41	2.97072e-40
Cre11.g467789	6.15037	3.97376	1.16512e-41	3.15676e-40
Cre04.g225800	5.48395	5.5424	1.20069e-41	3.24692e-40
Cre01.g031350	5.65972	4.7975	1.24524e-41	3.36095e-40
Cre03.g146867	-5.48076	4.94671	1.26237e-41	3.40069e-40
Cre14.g634193	6.97773	3.00548	1.31848e-41	3.54512e-40
Cre05.g246600	8.99257	2.66852	1.39284e-41	3.73794e-40
Cre02.g087900	-5.42045	5.29141	1.45256e-41	3.89083e-40
Cre09.g394436	5.22746	9.28914	1.60293e-41	4.2855e-40
Cre16.g693400	-5.30431	6.47425	1.65754e-41	4.42314e-40
Cre17.g727750	-5.38404	5.45389	1.8599e-41	4.95378e-40
Cre17.g706150	6.70268	3.13769	2.82673e-41	7.51475e-40
Cre03.g146567	7.22307	3.02442	3.33093e-41	8.83854e-40
Cre06.g275250	-5.32642	5.73985	3.39198e-41	8.98367e-40
Cre17.g733250	5.90214	3.87198	4.04062e-41	1.06816e-39
Cre06.g261600	11.5295	2.45783	4.07578e-41	1.07544e-39
Cre08.g372350	-5.33001	5.58398	4.4779e-41	1.17935e-39
Cre03.g200950	-5.27198	6.28394	5.13956e-41	1.35109e-39
Cre10.g466850	6.57887	3.16478	5.15792e-41	1.3534e-39
Cre12.g507750	-5.24103	6.81653	5.31521e-41	1.39209e-39
Cre10.g456100	-5.46835	4.62203	5.47199e-41	1.43051e-39
Cre06.g268600	5.26643	6.41803	5.69782e-41	1.48679e-39
Cre01.g055444	5.69245	4.29536	5.99059e-41	1.56031e-39
Cre05.g240850	5.29247	6.0761	6.975e-41	1.81337e-39
Cre12.g561000	5.71885	4.12998	7.91458e-41	2.05387e-39
Cre16.g648200	8.18267	2.74044	9.45374e-41	2.4488e-39
Cre17.g697300	-5.20294	7.27066	9.72562e-41	2.51462e-39
Cre08.g364351	7.13544	2.92687	1.00327e-40	2.58927e-39
Cre02.g093900	7.17984	2.98259	1.01459e-40	2.61373e-39
Cre02.g083000	6.52934	3.31616	1.11581e-40	2.86926e-39
Cre15.g641527	11.4867	2.41659	1.17025e-40	3.00378e-39
Cre04.g214209	-5.36973	4.9493	1.39215e-40	3.56687e-39
Cre17.g724125	8.90729	2.57218	1.72499e-40	4.41167e-39
Cre12.g557078	-5.26375	5.71507	1.7975e-40	4.58882e-39
Cre06.g278213	5.17509	7.12979	1.90052e-40	4.84308e-39
Cre14.g616700	-5.19222	6.78698	1.90866e-40	4.85506e-39
Cre16.g679750	6.27265	3.56085	1.9924e-40	5.05899e-39
Cre17.g743250	-5.42164	4.49837	2.25311e-40	5.7107e-39
Cre13.g569150	5.24052	5.88648	2.36482e-40	5.98311e-39
Cre09.g399326	-5.24167	5.74398	2.6409e-40	6.66968e-39
Cre01.g034900	-5.47702	4.26199	2.82493e-40	7.12174e-39
Cre12.g544450	5.72258	3.87969	3.01402e-40	7.58492e-39
Cre03.g175926	-5.11762	8.26949	3.04904e-40	7.65943e-39
Cre03.g176900	5.24269	6.29687	3.11721e-40	7.81679e-39
Cre06.g278243	5.59268	4.49726	3.27045e-40	8.18655e-39
Cre01.g026700	6.48355	3.27188	3.628e-40	9.06551e-39
Cre12.g530600	-5.17659	6.55763	3.63446e-40	9.06563e-39
Cre01.g051050	-5.20392	6.0246	3.99703e-40	9.95245e-39
Cre16.g654700	-5.24924	5.48248	4.06889e-40	1.01136e-38
Cre09.g414000	5.71191	3.9955	4.25768e-40	1.05643e-38
Cre10.g425900	5.14292	7.13174	4.40818e-40	1.09185e-38
Cre10.g422750	-5.2595	5.40111	4.50509e-40	1.11204e-38
Cre10.g421350	-5.2033	6.01284	4.5054e-40	1.11204e-38
Cre09.g410850	-6.50088	2.47932	5.29646e-40	1.30502e-38
Cre08.g366700	-5.19395	6.02945	5.4386e-40	1.33771e-38
Cre11.g467900	5.53628	4.71596	5.49069e-40	1.34818e-38
Cre06.g300650	8.05372	2.60242	5.61292e-40	1.3758e-38
Cre02.g098050	5.34837	5.27288	6.17871e-40	1.51186e-38
Cre16.g686300	-5.36795	4.5758	6.35154e-40	1.55146e-38
Cre17.g723350	-5.19798	5.86251	6.67261e-40	1.62708e-38
Cre13.g586650	-5.13012	7.04422	7.11587e-40	1.73218e-38
Cre17.g727801	-5.16673	6.2563	7.30107e-40	1.77421e-38
Cre16.g676700	-5.08145	8.85056	7.65615e-40	1.85731e-38
Cre07.g343150	-5.24435	5.34094	7.92875e-40	1.91698e-38
Cre06.g261900	-5.08108	8.33593	7.92924e-40	1.91698e-38
Cre01.g049200	-6.10327	2.86601	8.55943e-40	2.0658e-38
Cre12.g555378	-5.21273	5.48889	8.88825e-40	2.14151e-38
Cre10.g437650	5.22969	5.82091	9.57289e-40	2.30254e-38
Cre12.g557900	-5.06969	9.23273	1.02651e-39	2.46485e-38
Cre06.g278165	-5.12504	6.75845	1.059e-39	2.53855e-38
Cre02.g082750	5.13669	6.473	1.39558e-39	3.33972e-38
Cre09.g390949	-5.1106	6.81164	1.43785e-39	3.43506e-38
Cre11.g478000	11.3861	2.31986	1.47927e-39	3.52805e-38
Cre10.g442041	-5.37337	4.35449	1.49995e-39	3.57134e-38
Cre12.g546600	5.17994	6.23184	1.78827e-39	4.25067e-38
Cre14.g611300	-5.04803	8.75125	1.84312e-39	4.37371e-38
Cre02.g112250	-5.21222	5.1415	2.50138e-39	5.92581e-38
Cre04.g213751	-5.19495	5.25795	2.66648e-39	6.30637e-38
Cre09.g400851	5.87098	3.70969	2.97098e-39	7.01479e-38
Cre10.g466100	-5.12459	6.01251	3.00531e-39	7.08401e-38
Cre02.g077850	-5.02726	10.0457	3.05694e-39	7.19373e-38
Cre10.g433476	-5.4303	4.01695	3.54684e-39	8.33272e-38
Cre09.g399513	-5.12545	5.90056	3.58864e-39	8.41694e-38
Cre11.g467780	6.33223	3.09129	4.33859e-39	1.0159e-37
Cre13.g573500	-5.05938	6.9235	4.82112e-39	1.12703e-37
Cre06.g261200	5.93614	3.53871	4.99383e-39	1.16547e-37
Cre02.g087666	8.76929	2.43917	5.23129e-39	1.21888e-37
Cre08.g373802	5.71377	3.92506	5.26697e-39	1.22518e-37
Cre13.g588201	5.78226	3.62993	5.29867e-39	1.23053e-37
Cre12.g495850	5.02168	8.33119	5.49739e-39	1.27458e-37
Cre09.g410800	-5.6535	3.33196	5.59048e-39	1.29405e-37
Cre07.g324500	-5.16261	5.26048	5.83706e-39	1.34891e-37
Cre09.g399300	6.41676	3.0315	6.26665e-39	1.44583e-37
Cre12.g541550	6.81829	2.87643	7.16312e-39	1.64997e-37
Cre11.g467792	5.23261	5.18091	7.30207e-39	1.67924e-37
Cre12.g536200	-5.26008	4.57369	7.39221e-39	1.69721e-37
Cre01.g002650	11.3179	2.25431	7.52621e-39	1.72517e-37
Cre07.g349137	-5.32934	4.16629	9.63577e-39	2.20516e-37
Cre16.g661950	-5.05912	6.30494	9.77778e-39	2.23404e-37
Cre16.g647500	5.32208	4.67949	9.96225e-39	2.27252e-37
Cre03.g143987	-5.42704	3.80007	1.042e-38	2.3731e-37
Cre14.g630750	-5.12648	5.30599	1.13035e-38	2.57018e-37
Cre02.g145100	-4.97838	8.15687	1.17331e-38	2.66358e-37
Cre07.g345450	-5.23228	4.60179	1.21582e-38	2.75567e-37
Cre16.g680950	-5.0966	5.60678	1.30082e-38	2.9436e-37
Cre17.g699750	-4.99666	7.72138	1.34726e-38	3.04382e-37
Cre01.g003200	5.58281	3.88709	1.46736e-38	3.30986e-37
Cre09.g388351	-5.25152	4.38863	1.47886e-38	3.3305e-37
Cre10.g452050	4.96753	7.82909	1.4844e-38	3.33765e-37
Cre12.g485350	-5.05099	6.08734	1.49579e-38	3.35793e-37
Cre01.g007950	5.27697	4.8126	1.9253e-38	4.31529e-37
Cre12.g547351	-5.08629	5.48664	1.94109e-38	4.34381e-37
Cre06.g283050	4.95658	8.34092	1.96267e-38	4.38e-37
Cre16.g677100	-5.08629	5.48601	1.96638e-38	4.38e-37
Cre08.g369200	-5.42795	3.69642	1.96656e-38	4.38e-37
Cre09.g395806	5.60899	3.7464	2.13179e-38	4.74054e-37
Cre06.g260000	-5.05536	5.84983	2.18971e-38	4.86171e-37
Cre06.g273050	5.54239	3.94198	2.1956e-38	4.86714e-37
Cre13.g575550	5.39655	4.25917	2.86654e-38	6.34452e-37
Cre06.g279450	-5.28131	4.10342	3.03621e-38	6.70955e-37
Cre16.g655750	-4.97111	7.47414	3.04869e-38	6.72662e-37
Cre16.g651850	5.09612	5.81287	3.09767e-38	6.82405e-37
Cre07.g355950	-5.20062	4.43844	3.73357e-38	8.21212e-37
Cre11.g467545	-8.09151	1.74459	3.92358e-38	8.61665e-37
Cre13.g583300	-5.02648	5.82025	4.09864e-38	8.98714e-37
Cre16.g679051	-5.67445	3.14029	4.11215e-38	9.0028e-37
Cre13.g585000	-5.9694	2.65992	4.57461e-38	9.9998e-37
Cre06.g278194	-4.9598	7.2524	4.6657e-38	1.01832e-36
Cre14.g620233	7.40808	2.50347	4.94983e-38	1.07867e-36
Cre06.g273100	-5.02863	5.69765	5.47094e-38	1.19039e-36
Cre02.g095142	5.52462	3.88268	5.73167e-38	1.24521e-36
Cre06.g283800	5.17002	4.9515	6.94884e-38	1.50732e-36
Cre02.g102650	-4.93877	7.25838	7.62101e-38	1.6506e-36
Cre06.g262950	5.15601	5.03164	7.8555e-38	1.69716e-36
Cre12.g498200	-4.96918	6.42477	7.85998e-38	1.69716e-36
Cre12.g494650	5.37168	4.25587	8.06573e-38	1.73893e-36
Cre14.g627100	-4.99183	5.8961	9.00037e-38	1.93748e-36
Cre10.g430200	-5.50079	3.29832	9.05826e-38	1.94698e-36
Cre12.g538050	-5.00072	5.72872	9.40851e-38	2.01919e-36
Cre08.g382560	-4.9363	7.01536	9.81511e-38	2.10326e-36
Cre12.g509100	-4.98031	5.95818	1.03395e-37	2.21229e-36
Cre13.g590450	5.58798	3.81224	1.07023e-37	2.28644e-36
Cre05.g247250	-4.96378	6.18641	1.14557e-37	2.4437e-36
Cre09.g410750	-6.1999	2.42141	1.17277e-37	2.49796e-36
Cre08.g361063	5.07752	5.54862	1.29364e-37	2.74983e-36
Cre12.g560650	5.01508	6.09183	1.29491e-37	2.74983e-36
Cre14.g612750	-4.95973	6.08264	1.47852e-37	3.13504e-36
Cre12.g532850	-7.13522	1.70784	1.51763e-37	3.21315e-36
Cre17.g727850	5.2418	4.66674	1.72005e-37	3.63628e-36
Cre17.g743200	-5.39581	3.4721	1.82772e-37	3.85812e-36
Cre12.g486208	-4.9972	5.43968	1.89387e-37	3.99181e-36
Cre06.g271750	6.86683	2.6938	2.02782e-37	4.26778e-36
Cre09.g386986	8.61839	2.29455	2.30997e-37	4.85438e-36
Cre02.g087100	5.07408	5.23166	2.64726e-37	5.55493e-36
Cre03.g154000	-5.35042	3.59909	2.71657e-37	5.69192e-36
Cre11.g482276	8.61279	2.28907	2.74653e-37	5.74618e-36
Cre13.g572350	7.80623	2.3646	2.76387e-37	5.77391e-36
Cre03.g170001	5.02377	5.36948	2.86086e-37	5.96771e-36
Cre09.g390578	-4.90216	6.73002	3.00464e-37	6.25841e-36
Cre10.g431800	-4.90581	6.52333	3.22454e-37	6.70658e-36
Cre08.g375050	-4.90255	6.56712	3.41083e-37	7.08361e-36
Cre01.g010864	6.45924	2.72438	3.83491e-37	7.95267e-36
Cre12.g534050	-5.12842	4.30139	3.93163e-37	8.14129e-36
Cre06.g268650	-4.98807	5.22352	4.23156e-37	8.74954e-36
Cre12.g531850	-4.94189	5.696	4.32009e-37	8.91956e-36
Cre03.g155150	5.89226	3.11917	4.96817e-37	1.02427e-35
Cre12.g531800	-4.87812	6.78274	4.98911e-37	1.02709e-35
Cre17.g707250	5.03958	5.17032	5.34744e-37	1.09926e-35
Cre10.g461100	-5.97872	2.48045	5.42904e-37	1.11441e-35
Cre12.g495550	-4.92131	5.76318	5.93319e-37	1.21613e-35
Cre07.g325751	-4.9792	5.12135	6.05978e-37	1.24028e-35
Cre03.g178350	-4.87556	6.58725	6.37652e-37	1.30322e-35
Cre17.g708450	-4.86879	6.73583	6.71659e-37	1.37075e-35
Cre13.g604050	-4.88924	6.25514	6.73519e-37	1.37256e-35
Cre03.g201900	-4.86207	6.90933	6.86991e-37	1.398e-35
Cre12.g558950	8.5731	2.25113	7.43086e-37	1.50998e-35
Cre01.g026800	5.28865	3.93812	8.11208e-37	1.64604e-35
Cre01.g030968	7.05843	2.58372	8.14514e-37	1.65038e-35
Cre16.g674450	7.76051	2.32069	8.4249e-37	1.70463e-35
Cre03.g170250	-4.90556	5.67946	9.5697e-37	1.93349e-35
Cre12.g555000	-4.93314	5.41498	9.70037e-37	1.95709e-35
Cre13.g569050	5.40273	3.95031	1.00465e-36	2.02404e-35
Cre07.g351650	-4.80011	8.71409	1.16481e-36	2.34337e-35
Cre09.g396200	-4.80119	7.75558	1.20287e-36	2.41651e-35
Cre14.g612200	-5.07177	4.28648	1.3176e-36	2.64324e-35
Cre06.g278104	5.29864	3.78755	1.35746e-36	2.71935e-35
Cre02.g077976	-5.26009	3.5365	1.411e-36	2.8226e-35
Cre07.g354850	-4.99213	4.69667	1.60574e-36	3.20763e-35
Cre12.g543500	-4.82714	6.95395	1.63948e-36	3.2704e-35
Cre04.g220800	-5.18683	3.73437	1.67243e-36	3.33143e-35
Cre01.g008700	-5.20477	3.70567	1.86208e-36	3.70399e-35
Cre06.g259450	6.20126	2.81262	1.86992e-36	3.71436e-35
Cre03.g191250	4.78753	7.91827	2.00128e-36	3.96972e-35
Cre03.g166050	4.81989	7.09896	2.09516e-36	4.15012e-35
Cre10.g437300	5.10753	4.63572	2.13237e-36	4.21792e-35
Cre06.g278244	5.67497	3.27722	2.17373e-36	4.29373e-35
Cre16.g684491	5.62209	3.48874	2.2467e-36	4.43167e-35
Cre16.g649050	-4.81599	6.88502	2.29544e-36	4.52151e-35
Cre10.g466650	-4.77206	8.41059	2.44289e-36	4.80526e-35
Cre09.g392134	11.0838	2.03053	2.4771e-36	4.86579e-35
Cre01.g009400	-5.68733	2.65966	2.5176e-36	4.93847e-35
Cre12.g537300	5.15226	4.41378	2.59585e-36	5.08491e-35
Cre07.g342700	-4.81739	6.65128	2.63879e-36	5.16188e-35
Cre01.g020450	6.04267	2.97429	2.75562e-36	5.38297e-35
Cre06.g283850	5.00835	4.83408	2.82403e-36	5.50901e-35
Cre09.g390541	-4.84072	6.00397	2.98798e-36	5.8208e-35
Cre17.g707000	-5.11302	3.92218	3.56134e-36	6.92819e-35
Cre10.g433500	-5.35409	3.16009	3.72353e-36	7.23378e-35
Cre12.g530100	5.18236	4.05493	4.01635e-36	7.79195e-35
Cre01.g018350	-4.7845	7.15092	4.04395e-36	7.83474e-35
Cre14.g617250	-4.92687	4.82949	4.3316e-36	8.38055e-35
Cre02.g145350	-4.80568	6.29997	4.88836e-36	9.44481e-35
Cre02.g142566	-5.43311	3.02732	4.99975e-36	9.64685e-35
Cre09.g399701	-4.82925	5.79932	5.26672e-36	1.01481e-34
Cre16.g678350	-4.84239	5.57729	5.29867e-36	1.01899e-34
Cre06.g256500	11.0548	2.0029	5.30282e-36	1.01899e-34
Cre11.g467710	-4.73729	8.69646	5.90849e-36	1.13384e-34
Cre02.g118650	-4.99525	4.305	6.0566e-36	1.16068e-34
Cre11.g467573	4.73322	8.53272	6.28744e-36	1.20329e-34
Cre02.g142650	-4.73456	7.88948	6.65452e-36	1.27121e-34
Cre06.g278113	8.48295	2.16485	6.66029e-36	1.27121e-34
Cre06.g250050	-5.00304	4.28835	6.72692e-36	1.28219e-34
Cre10.g448150	-4.80831	5.96653	6.92855e-36	1.31885e-34
Cre01.g043350	4.87903	5.2418	7.02187e-36	1.33482e-34
Cre10.g456600	-4.79894	6.14913	7.17679e-36	1.36243e-34
Cre09.g401960	-4.96014	4.47077	7.67985e-36	1.45598e-34
Cre03.g181250	5.07542	4.49623	7.93916e-36	1.50313e-34
Cre16.g692100	-4.87609	5.07757	7.96887e-36	1.50512e-34
Cre02.g113400	-4.72637	8.34224	7.97098e-36	1.50512e-34
Cre12.g511750	-4.80542	5.87795	8.02585e-36	1.51346e-34
Cre11.g469187	11.035	1.98396	8.08163e-36	1.52195e-34
Cre12.g536050	-4.79503	6.12798	8.15692e-36	1.53409e-34
Cre04.g219150	-4.87401	5.00151	8.57188e-36	1.60999e-34
Cre04.g216774	-6.68163	1.80847	9.08577e-36	1.70424e-34
Cre07.g319002	5.34274	3.82195	9.82095e-36	1.83971e-34
Cre06.g278164	-5.73699	2.49353	9.84203e-36	1.84121e-34
Cre01.g047500	5.23172	3.84302	1.0152e-35	1.89668e-34
Cre01.g045050	6.28018	2.79117	1.11151e-35	2.0739e-34
Cre10.g457050	-4.77788	6.16343	1.18919e-35	2.21591e-34
Cre05.g245701	-4.78616	5.90327	1.35933e-35	2.5296e-34
Cre12.g544000	-4.7311	7.29536	1.4332e-35	2.66358e-34
Cre03.g144264	-5.00742	4.07557	1.48883e-35	2.76332e-34
Cre09.g397253	-5.46166	2.78145	1.58534e-35	2.93859e-34
Cre03.g175600	-4.81384	5.4023	1.62929e-35	3.01611e-34
Cre01.g021700	-4.73815	6.81117	1.63405e-35	3.02096e-34
Cre06.g272650	4.69589	8.16673	1.68537e-35	3.11177e-34
Cre03.g179000	5.08512	4.24773	1.95568e-35	3.60615e-34
Cre09.g388650	-4.75883	6.05463	2.0137e-35	3.7083e-34
Cre09.g389150	-4.721	7.18337	2.0407e-35	3.75313e-34
Cre10.g423600	-5.04026	3.85718	2.15722e-35	3.96228e-34
Cre02.g145850	-4.72765	6.75733	2.23471e-35	4.09928e-34
Cre09.g403200	-4.75262	6.11791	2.35207e-35	4.30897e-34
Cre03.g172000	4.71768	7.09951	2.37888e-35	4.34953e-34
Cre03.g144424	4.93781	4.81681	2.38035e-35	4.34953e-34
Cre08.g385550	-4.74835	6.13629	2.4239e-35	4.42338e-34
Cre13.g603300	-5.04958	3.74139	2.47841e-35	4.51703e-34
Cre07.g335650	-4.72048	6.87398	2.5002e-35	4.55087e-34
Cre05.g239350	-4.80511	5.26208	2.5835e-35	4.69646e-34
Cre13.g561850	4.85025	5.10989	2.67553e-35	4.85752e-34
Cre10.g449000	-4.75326	5.94788	2.70904e-35	4.91204e-34
Cre16.g679700	-4.77789	5.54915	2.97436e-35	5.38621e-34
Cre06.g258566	5.43094	3.30124	3.12428e-35	5.65048e-34
Cre07.g323700	7.59895	2.18022	3.29548e-35	5.95249e-34
Cre01.g022500	5.2355	3.68747	3.44985e-35	6.22313e-34
Cre03.g144324	-4.7208	6.45634	3.45792e-35	6.22313e-34
Cre16.g685389	4.77743	6.11986	3.45852e-35	6.22313e-34
Cre05.g246950	-4.70047	7.06363	3.49938e-35	6.28865e-34
Cre01.g044276	10.9748	1.92662	3.66087e-35	6.57051e-34
Cre10.g421800	5.48851	3.35101	3.94785e-35	7.07661e-34
Cre12.g490700	-4.82451	4.84604	4.16009e-35	7.44762e-34
Cre04.g217350	-4.78478	5.25107	4.42492e-35	7.91171e-34
Cre09.g399600	6.49608	2.5923	4.55773e-35	8.13889e-34
Cre01.g019300	-4.77285	5.28908	4.92517e-35	8.78395e-34
Cre01.g047950	-4.73753	5.74071	5.14062e-35	9.15664e-34
Cre16.g695600	5.03709	4.16407	5.14992e-35	9.16168e-34
Cre10.g427800	-4.73959	5.67902	5.36069e-35	9.52466e-34
Cre02.g116100	-4.84738	4.56206	5.42351e-35	9.62418e-34
Cre09.g393700	-4.64573	8.89208	6.155e-35	1.09085e-33
Cre04.g226550	-4.95095	4.00065	6.27469e-35	1.11068e-33
Cre17.g698532	-4.9037	4.23471	6.54868e-35	1.15773e-33
Cre12.g517925	-5.16015	3.29679	7.35189e-35	1.2981e-33
Cre03.g173650	5.35587	3.35448	7.67586e-35	1.35361e-33
Cre07.g348750	7.57808	2.14656	7.91758e-35	1.3945e-33
Cre17.g722851	4.87514	4.68636	8.02075e-35	1.41091e-33
Cre09.g386119	5.01614	3.95449	9.28724e-35	1.63167e-33
Cre13.g583325	-5.22402	3.01977	1.04888e-34	1.84049e-33
Cre16.g670755	-4.70647	5.79671	1.05692e-34	1.8523e-33
Cre03.g158900	4.67299	6.62929	1.08804e-34	1.90448e-33
Cre14.g620050	4.89498	4.56036	1.11078e-34	1.94187e-33
Cre03.g149550	-4.71916	5.58769	1.14312e-34	1.99594e-33
Cre16.g650450	-4.80139	4.72487	1.17525e-34	2.04951e-33
Cre10.g449750	4.65702	6.96994	1.18801e-34	2.06921e-33
Cre04.g222000	-4.74042	5.19505	1.23353e-34	2.14586e-33
Cre09.g396100	-4.61639	8.73351	1.31726e-34	2.28869e-33
Cre12.g546100	-4.65805	6.66341	1.32346e-34	2.29665e-33
Cre03.g162850	-4.6176	7.99677	1.3326e-34	2.30968e-33
Cre17.g736250	8.26929	1.96133	1.5659e-34	2.71071e-33
Cre02.g094600	-4.67695	5.98369	1.67392e-34	2.89416e-33
Cre13.g607800	-4.67119	6.14717	1.68483e-34	2.90947e-33
Cre15.g641600	4.91609	4.16405	1.82113e-34	3.141e-33
Cre14.g632400	-4.73834	5.08322	1.87885e-34	3.2366e-33
Cre12.g497200	-4.69989	5.51623	1.89032e-34	3.25241e-33
Cre16.g657200	-4.60067	9.31733	1.92524e-34	3.30847e-33
Cre17.g728300	-4.7419	5.02382	2.03121e-34	3.48634e-33
Cre02.g089450	-4.64782	6.40666	2.17416e-34	3.72717e-33
Cre16.g685250	-4.64556	6.38823	2.31455e-34	3.96303e-33
Cre02.g147750	-4.75246	4.84872	2.38019e-34	4.0705e-33
Cre10.g427850	-4.74452	4.92072	2.43283e-34	4.1555e-33
Cre13.g569450	-4.78925	4.51655	2.44679e-34	4.17431e-33
Cre03.g164400	5.15439	3.6571	2.45627e-34	4.18543e-33
Cre12.g492700	-4.69074	5.51645	2.56135e-34	4.35923e-33
Cre12.g485000	-4.64142	6.36512	2.57282e-34	4.37348e-33
Cre03.g155300	-4.58935	8.44089	2.66614e-34	4.52668e-33
Cre04.g222800	-5.28046	2.79697	2.82084e-34	4.78359e-33
Cre06.g278209	-4.58758	7.93235	2.88581e-34	4.8879e-33
Cre12.g529250	-4.74755	4.77097	3.05191e-34	5.16306e-33
Cre16.g684450	-4.63262	6.46299	3.09592e-34	5.23125e-33
Cre01.g015850	-4.63733	6.22007	3.35526e-34	5.6627e-33
Cre10.g422876	-5.72039	2.23842	3.4386e-34	5.79644e-33
Cre09.g395900	-4.67207	5.55744	3.50707e-34	5.90482e-33
Cre03.g176961	-4.73593	4.83231	3.7319e-34	6.27589e-33
Cre17.g743397	-4.76759	4.57918	3.80713e-34	6.39479e-33
Cre03.g167101	5.17647	3.70232	4.09104e-34	6.86354e-33
Cre11.g475150	-4.59988	7.1084	4.28292e-34	7.17694e-33
Cre08.g377350	-4.62213	6.30325	4.55058e-34	7.61644e-33
Cre01.g009350	-4.61573	6.44992	4.70998e-34	7.87391e-33
Cre02.g145650	-4.68692	5.17853	5.11351e-34	8.53841e-33
Cre06.g287450	-4.72618	4.75822	5.4324e-34	9.06019e-33
Cre11.g467790	6.16739	2.44531	5.47858e-34	9.12645e-33
Cre09.g396028	4.80694	4.93419	5.71307e-34	9.50587e-33
Cre12.g540700	4.79481	4.88951	5.7709e-34	9.59082e-33
Cre06.g297800	-4.68818	5.09608	6.02031e-34	9.99358e-33
Cre08.g367400	4.98157	3.68173	6.9608e-34	1.15412e-32
Cre06.g270400	4.90729	4.27264	7.07706e-34	1.17202e-32
Cre03.g149350	-4.60879	6.13405	7.54831e-34	1.2486e-32
Cre07.g334450	-4.6745	5.14888	7.56335e-34	1.24963e-32
Cre02.g083350	10.8474	1.80575	7.6952e-34	1.26993e-32
Cre02.g112266	-4.65656	5.30367	7.7067e-34	1.27035e-32
Cre09.g390615	-4.5441	9.79189	8.06776e-34	1.32832e-32
Cre12.g513400	-4.74921	4.39867	8.52782e-34	1.40243e-32
Cre06.g256800	-8.50224	1.32	8.57518e-34	1.40858e-32
Cre09.g413533	-5.06145	3.13565	9.56559e-34	1.56945e-32
Cre07.g351600	5.33418	3.16557	1.08569e-33	1.77925e-32
Cre02.g095550	4.58299	7.01534	1.10497e-33	1.80875e-32
Cre16.g677702	-4.63773	5.32291	1.13152e-33	1.85006e-32
Cre10.g432850	-4.55992	7.12329	1.13865e-33	1.85958e-32
Cre12.g557050	4.92105	3.9961	1.19264e-33	1.9455e-32
Cre04.g224867	-4.58282	6.25228	1.21475e-33	1.97928e-32
Cre10.g465250	-4.55927	7.06127	1.21754e-33	1.98155e-32
Cre16.g670756	-4.60172	5.8742	1.23155e-33	2.00184e-32
Cre08.g365600	4.96202	3.80009	1.23284e-33	2.00184e-32
Cre08.g383000	4.53845	7.63236	1.41351e-33	2.29258e-32
Cre10.g442800	-4.56564	6.58958	1.443e-33	2.33772e-32
Cre06.g268850	-4.82303	3.8454	1.44838e-33	2.34376e-32
Cre13.g567363	-4.62961	5.33188	1.49621e-33	2.41839e-32
Cre02.g094450	-4.51934	9.32184	1.53558e-33	2.47918e-32
Cre03.g143967	4.52555	8.22686	1.57117e-33	2.53376e-32
Cre12.g536412	-4.65685	4.91823	1.59756e-33	2.57338e-32
Cre11.g467615	-5.40489	2.51365	1.66059e-33	2.67187e-32
Cre09.g400200	-4.81206	3.92956	1.67606e-33	2.69369e-32
Cre11.g480050	5.09561	3.7087	1.73319e-33	2.78234e-32
Cre17.g727201	-4.82809	3.80565	1.75761e-33	2.81835e-32
Cre16.g680342	-4.58552	5.87668	1.80227e-33	2.88669e-32
Cre17.g736511	-4.88327	3.5972	1.83085e-33	2.92916e-32
Cre17.g730000	4.58074	6.12314	2.24041e-33	3.58036e-32
Cre03.g154050	-6.02664	1.86802	2.32636e-33	3.71351e-32
Cre17.g708400	-4.55477	6.31041	2.36627e-33	3.77296e-32
Cre12.g557928	4.61891	5.44578	2.71714e-33	4.32754e-32
Cre14.g629200	-4.56443	5.891	2.78969e-33	4.43808e-32
Cre02.g103750	-4.91846	3.44889	2.8212e-33	4.48318e-32
Cre11.g477100	-4.53072	6.70409	3.14699e-33	4.99527e-32
Cre08.g373365	-5.09008	2.88497	3.19964e-33	5.07316e-32
Cre08.g373764	4.89133	4.14175	3.4328e-33	5.43674e-32
Cre09.g401050	-4.56989	5.5526	4.08798e-33	6.46715e-32
Cre17.g737800	8.13223	1.83127	4.1648e-33	6.58131e-32
Cre13.g565116	10.7742	1.73624	4.19857e-33	6.62728e-32
Cre06.g250600	5.67	2.88373	4.28268e-33	6.7525e-32
Cre12.g488173	-4.5502	5.83845	4.38289e-33	6.90281e-32
Cre10.g447700	-4.65225	4.54367	4.5384e-33	7.13977e-32
Cre10.g418900	-4.59945	5.06412	4.71273e-33	7.40579e-32
Cre13.g597676	-4.73133	4.03437	4.84725e-33	7.60873e-32
Cre12.g505350	-4.47323	8.841	5.03624e-33	7.89662e-32
Cre09.g400886	-4.70321	4.20712	5.33511e-33	8.35598e-32
Cre03.g163600	4.58132	5.57777	5.892e-33	9.21798e-32
Cre03.g195150	-4.66541	4.3949	5.93656e-33	9.27743e-32
Cre14.g618750	-4.57679	5.19336	5.99388e-33	9.35667e-32
Cre02.g144750	-4.46562	7.83914	6.47847e-33	1.0102e-31
Cre01.g024800	-4.54828	5.53487	6.55898e-33	1.02163e-31
Cre10.g432150	-4.50875	6.38272	6.76725e-33	1.05291e-31
Cre17.g736437	-4.56973	5.19311	6.95678e-33	1.08121e-31
Cre09.g387350	-4.76677	3.83841	7.11704e-33	1.1049e-31
Cre07.g324650	10.7529	1.71624	7.51341e-33	1.16516e-31
Cre04.g212100	-4.68554	4.17785	7.8368e-33	1.21397e-31
Cre11.g467687	4.77334	4.00509	7.85184e-33	1.21497e-31
Cre10.g428850	-4.50398	6.34344	8.01569e-33	1.23897e-31
Cre16.g672609	-5.0081	2.96399	8.21487e-33	1.26837e-31
Cre11.g482952	-4.4772	7.26374	8.41171e-33	1.29735e-31
Cre01.g068012	-4.56219	5.21978	8.49294e-33	1.30845e-31
Cre10.g432600	-4.45639	7.34367	8.60189e-33	1.32379e-31
Cre16.g684827	-4.5095	6.04412	8.83075e-33	1.35754e-31
Cre14.g617500	-4.56815	5.09913	9.13461e-33	1.40272e-31
Cre02.g147600	-4.56938	5.02879	9.73358e-33	1.49308e-31
Cre02.g102300	5.57609	2.73937	9.93626e-33	1.52252e-31
Cre11.g480116	-4.56147	5.15855	9.94918e-33	1.52285e-31
Cre14.g632700	-4.69236	4.03822	1.02104e-32	1.56115e-31
Cre06.g300500	-4.47884	6.81046	1.03163e-32	1.57563e-31
Cre06.g263700	-4.65065	4.36009	1.03837e-32	1.58421e-31
Cre07.g326750	-4.4928	6.15188	1.20336e-32	1.83396e-31
Cre01.g005450	-4.47803	6.61756	1.2428e-32	1.89202e-31
Cre09.g395251	-4.57654	4.88047	1.3111e-32	1.99386e-31
Cre12.g492151	8.08114	1.78295	1.35924e-32	2.06485e-31
Cre05.g234642	-4.57428	4.85196	1.4472e-32	2.19612e-31
Cre14.g616450	-4.51305	5.58731	1.51925e-32	2.30298e-31
Cre01.g038550	5.18245	3.15068	1.56043e-32	2.36287e-31
Cre13.g569000	4.51876	5.91677	1.626e-32	2.45952e-31
Cre01.g036950	-4.49014	5.91208	1.75018e-32	2.64353e-31
Cre06.g299476	10.7159	1.68124	1.75139e-32	2.64353e-31
Cre01.g050750	-4.88871	3.21686	1.81674e-32	2.73924e-31
Cre05.g240450	-4.50648	5.53142	1.97054e-32	2.96798e-31
Cre09.g408100	4.8357	3.98495	1.98725e-32	2.98997e-31
Cre03.g146127	-4.45609	6.66811	2.00249e-32	3.00969e-31
Cre01.g012600	5.30869	2.92721	2.00953e-32	3.01706e-31
Cre09.g407200	-4.62794	4.31182	2.08571e-32	3.12813e-31
Cre16.g683931	-4.6964	3.85018	2.1558e-32	3.22982e-31
Cre17.g735700	4.57974	5.2941	2.19436e-32	3.28367e-31
Cre10.g467000	-4.41946	7.33285	2.19639e-32	3.28367e-31
Cre13.g579500	5.46577	2.85605	2.23002e-32	3.33043e-31
Cre16.g651600	4.70434	4.74916	2.34055e-32	3.49181e-31
Cre03.g178000	-5.09136	2.701	2.46313e-32	3.67082e-31
Cre10.g427300	-4.41462	7.35746	2.47901e-32	3.6906e-31
Cre16.g653934	-4.52951	5.01035	2.88241e-32	4.28663e-31
Cre06.g285550	-5.31419	2.28339	2.88975e-32	4.29303e-31
Cre02.g089950	-4.44861	6.34431	3.02324e-32	4.48665e-31
Cre16.g650600	-4.40154	9.38501	3.0433e-32	4.51168e-31
Cre05.g243472	-4.5242	5.04503	3.11266e-32	4.60967e-31
Cre02.g104050	7.31398	1.90954	3.18707e-32	4.71492e-31
Cre17.g723200	-4.52831	4.95995	3.27267e-32	4.8365e-31
Cre03.g198950	4.45299	6.32682	3.29753e-32	4.86816e-31
Cre07.g350867	10.6859	1.65281	3.49234e-32	5.15038e-31
Cre14.g631400	-4.51595	5.05301	3.6715e-32	5.40896e-31
Cre02.g089311	5.25492	2.83649	3.71475e-32	5.46699e-31
Cre06.g308000	-4.50063	5.18156	3.93089e-32	5.77906e-31
Cre07.g325718	4.61409	4.63644	3.94905e-32	5.79974e-31
Cre07.g313650	-4.53598	4.69767	4.22576e-32	6.19968e-31
Cre05.g245700	-4.52973	4.82134	4.25447e-32	6.23533e-31
Cre08.g372150	6.8493	1.97072	4.36759e-32	6.39449e-31
Cre02.g092850	-4.42474	6.60821	4.53338e-32	6.63036e-31
Cre12.g514200	4.94092	3.39027	4.62551e-32	6.75812e-31
Cre02.g095061	-6.99467	1.16318	4.74008e-32	6.91837e-31
Cre12.g504302	-4.56357	4.43037	4.82914e-32	7.04109e-31
Cre09.g401950	-4.56283	4.48391	4.86831e-32	7.09089e-31
Cre06.g284150	-4.44963	5.78258	5.44861e-32	7.92796e-31
Cre17.g704100	-4.43772	6.00379	5.49978e-32	7.99418e-31
Cre01.g042450	-4.51595	4.7938	5.55232e-32	8.06227e-31
Cre17.g730600	-4.59547	4.19357	5.99358e-32	8.69407e-31
Cre11.g467657	-4.81296	3.17879	6.08213e-32	8.81347e-31
Cre01.g050650	-4.51175	4.78865	6.21597e-32	8.99821e-31
Cre16.g666150	-4.37677	7.66869	6.24036e-32	9.02427e-31
Cre12.g560900	4.54157	4.92169	6.28822e-32	9.08419e-31
Cre02.g096000	-4.49372	4.96255	6.89821e-32	9.95525e-31
Cre12.g557450	4.42253	6.93205	6.94148e-32	1.00075e-30
Cre03.g204850	-5.7564	1.71541	6.9847e-32	1.00595e-30
Cre11.g467750	5.45882	2.73705	7.32617e-32	1.05406e-30
Cre17.g732350	-4.36843	8.04326	7.46842e-32	1.07343e-30
Cre11.g467658	-4.59706	4.10407	7.52518e-32	1.08049e-30
Cre16.g651801	4.45921	5.67514	8.08414e-32	1.15957e-30
Cre17.g740300	-4.56457	4.31844	8.18858e-32	1.17337e-30
Cre12.g518050	-4.454	5.39999	8.4061e-32	1.20331e-30
Cre09.g397993	-4.57466	4.21849	8.94418e-32	1.27905e-30
Cre12.g517050	-4.41673	5.95501	9.3457e-32	1.33511e-30
Cre01.g011901	-4.46569	5.09274	9.58168e-32	1.36744e-30
Cre06.g263250	4.66069	4.02957	9.70647e-32	1.38386e-30
Cre09.g412175	4.70739	4.12368	1.03771e-31	1.47797e-30
Cre17.g709500	5.88588	2.39114	1.04927e-31	1.49294e-30
Cre07.g330200	-4.3557	7.73686	1.05533e-31	1.50005e-30
Cre04.g228150	4.53808	4.67353	1.05962e-31	1.50465e-30
Cre12.g536350	-4.49526	4.71989	1.14471e-31	1.62383e-30
Cre17.g715250	4.35628	7.38076	1.15586e-31	1.638e-30
Cre01.g025200	-4.98763	2.64454	1.2059e-31	1.70721e-30
Cre06.g308650	-4.41121	5.89064	1.23628e-31	1.74847e-30
Cre01.g034850	-4.3957	6.19512	1.26076e-31	1.78132e-30
Cre13.g563476	-5.09314	2.47376	1.29084e-31	1.82199e-30
Cre08.g358569	4.56579	4.5014	1.31379e-31	1.85254e-30
Cre17.g728400	4.61081	4.2415	1.38624e-31	1.95275e-30
Cre01.g016400	-4.38259	6.42899	1.41735e-31	1.99459e-30
Cre14.g624900	-4.50241	4.53742	1.42656e-31	2.00554e-30
Cre01.g029300	4.43151	5.49032	1.55271e-31	2.18074e-30
Cre13.g564050	5.13034	2.87831	1.69218e-31	2.37426e-30
Cre03.g199500	-4.36894	6.66784	1.72616e-31	2.41953e-30
Cre17.g706450	4.46875	5.51005	1.79402e-31	2.51217e-30
Cre07.g313206	4.49017	5.07637	1.8936e-31	2.64897e-30
Cre03.g167250	4.96801	3.21521	1.92408e-31	2.68896e-30
Cre09.g400960	4.46934	5.34114	2.26671e-31	3.16467e-30
Cre02.g111450	4.37624	6.15419	2.30338e-31	3.2127e-30
Cre05.g246250	5.4356	2.61702	2.3465e-31	3.26961e-30
Cre06.g249900	-4.37838	5.92943	2.47652e-31	3.44739e-30
Cre03.g187100	7.95941	1.66808	2.47999e-31	3.44881e-30
Cre03.g202561	-4.35857	6.50538	2.50499e-31	3.48017e-30
Cre14.g614850	-4.34233	7.11714	2.52684e-31	3.50707e-30
Cre16.g652300	6.21139	2.03091	2.69247e-31	3.73329e-30
Cre09.g391801	-4.31187	10.0275	2.87274e-31	3.97935e-30
Cre16.g689700	4.76863	3.74838	3.29602e-31	4.56121e-30
Cre14.g618050	4.99239	3.14075	3.40715e-31	4.71039e-30
Cre05.g242550	-4.34046	6.64823	3.46516e-31	4.78239e-30
Cre09.g394251	-4.30809	7.8328	3.46599e-31	4.78239e-30
Cre09.g390000	4.4914	4.98175	3.60931e-31	4.97529e-30
Cre13.g587700	4.49582	4.83907	3.62897e-31	4.99752e-30
Cre12.g496100	-4.35515	6.02115	4.14794e-31	5.70665e-30
Cre03.g203233	-4.71797	3.22555	4.16832e-31	5.7291e-30
Cre15.g641266	4.61358	4.07013	4.20094e-31	5.76834e-30
Cre12.g537371	-4.29865	7.51077	4.51271e-31	6.19043e-30
Cre03.g144607	-4.42883	4.73782	4.64703e-31	6.36851e-30
Cre17.g743847	4.51434	4.78905	4.7028e-31	6.43869e-30
Cre01.g004157	-4.42334	4.8588	4.71246e-31	6.44567e-30
Cre01.g029350	-4.35204	5.86197	4.83842e-31	6.61157e-30
Cre11.g467540	-4.92195	2.69062	4.84996e-31	6.62094e-30
Cre04.g216250	-4.44022	4.5633	5.35518e-31	7.30359e-30
Cre01.g018550	-4.34055	5.9396	5.91039e-31	8.05305e-30
Cre09.g389050	-4.45094	4.4624	6.10917e-31	8.31588e-30
Cre03.g198850	4.51266	4.37942	6.14367e-31	8.34914e-30
Cre09.g406300	4.57999	4.40041	6.14541e-31	8.34914e-30
Cre07.g353050	5.70908	2.36722	6.26063e-31	8.49752e-30
Cre14.g625251	-4.30612	7.13507	6.31662e-31	8.56529e-30
Cre01.g055350	4.52899	4.62298	6.47117e-31	8.76645e-30
Cre14.g629700	4.33116	6.19873	6.51767e-31	8.821e-30
Cre16.g691440	-4.32116	6.4103	6.63818e-31	8.97032e-30
Cre16.g676757	-4.52333	3.95152	6.64069e-31	8.97032e-30
Cre01.g054250	10.5583	1.53252	6.8742e-31	9.27689e-30
Cre06.g307900	-4.36165	5.44778	6.89381e-31	9.29448e-30
Cre01.g051250	-4.30523	6.80464	7.40584e-31	9.97531e-30
Cre02.g141846	10.5576	1.53192	7.5506e-31	1.01606e-29
Cre09.g406000	5.05436	2.88071	8.03139e-31	1.07973e-29
Cre09.g393954	-4.27429	7.67751	8.19181e-31	1.10025e-29
Cre06.g291700	-4.27364	7.45489	8.52095e-31	1.14338e-29
Cre01.g007600	4.3289	6.07694	8.89501e-31	1.19244e-29
Cre12.g545850	-4.33112	5.81905	9.01098e-31	1.20684e-29
Cre13.g607750	-4.2723	7.16575	9.10346e-31	1.21807e-29
Cre14.g610801	-4.56781	3.63701	9.16151e-31	1.22468e-29
Cre02.g077150	4.46449	4.35232	9.50722e-31	1.26969e-29
Cre17.g702900	4.26254	10.8379	1.01098e-30	1.3489e-29
Cre11.g468850	-4.32611	5.78288	1.01521e-30	1.35326e-29
Cre04.g214600	-4.53654	3.77023	1.02031e-30	1.35879e-29
Cre06.g293150	4.30513	6.53544	1.03979e-30	1.38342e-29
Cre04.g226050	-4.29599	6.64499	1.05437e-30	1.4015e-29
Cre11.g467791	4.63279	3.89308	1.06485e-30	1.4141e-29
Cre04.g230536	-4.26424	7.30865	1.09197e-30	1.44876e-29
Cre06.g298550	-4.32402	5.70496	1.12475e-30	1.49085e-29
Cre13.g566350	-4.34284	5.40753	1.14671e-30	1.51853e-29
Cre09.g393432	-4.34404	5.30784	1.20412e-30	1.59306e-29
Cre07.g322850	-4.67248	3.16549	1.20833e-30	1.59714e-29
Cre15.g639200	4.29645	6.56176	1.22862e-30	1.62245e-29
Cre16.g682050	5.10112	2.70071	1.23831e-30	1.63372e-29
Cre17.g719450	-4.31018	5.98234	1.24767e-30	1.64453e-29
Cre06.g278193	-4.4947	3.89928	1.25044e-30	1.64665e-29
Cre03.g144564	-4.25763	7.56536	1.25777e-30	1.65475e-29
Cre01.g002900	-4.42731	4.38077	1.26857e-30	1.66742e-29
Cre14.g617450	-4.25588	7.6041	1.30664e-30	1.71586e-29
Cre12.g509200	-4.32998	5.50661	1.31142e-30	1.72054e-29
Cre15.g643385	-4.47538	4.03387	1.35785e-30	1.77981e-29
Cre17.g729850	-4.36209	4.969	1.46236e-30	1.91502e-29
Cre17.g707350	4.25561	7.20673	1.59483e-30	2.08655e-29
Cre16.g689600	-4.28321	6.45955	1.63488e-30	2.13698e-29
Cre12.g539800	10.5177	1.49424	1.77491e-30	2.31787e-29
Cre17.g732150	-4.29497	5.89943	1.91034e-30	2.49243e-29
Cre10.g458600	-4.33109	5.1699	1.98689e-30	2.58991e-29
Cre01.g017850	-4.36992	4.67313	2.00381e-30	2.60957e-29
Cre07.g354551	-4.27856	6.26046	2.12509e-30	2.76496e-29
Cre13.g567075	-4.59651	3.30645	2.16191e-30	2.81029e-29
Cre16.g656950	-4.23534	7.33992	2.24503e-30	2.91565e-29
Cre07.g326900	-4.41112	4.29377	2.25142e-30	2.92127e-29
Cre04.g224650	-4.42888	4.19272	2.30491e-30	2.98793e-29
Cre02.g112550	-4.29243	5.7713	2.3156e-30	2.99904e-29
Cre11.g467755	4.62497	3.65544	2.3713e-30	3.06837e-29
Cre12.g559400	-4.66696	3.0812	2.45783e-30	3.17743e-29
Cre06.g286100	7.86266	1.57702	2.47905e-30	3.20194e-29
Cre17.g740390	10.5033	1.48089	2.61053e-30	3.36868e-29
Cre10.g424250	-4.22616	8.23976	2.62039e-30	3.37833e-29
Cre08.g364600	-4.31219	5.30123	2.64449e-30	3.40629e-29
Cre01.g005701	-5.0469	2.19799	2.76787e-30	3.56196e-29
Cre14.g612250	-4.28102	5.76096	3.05498e-30	3.92787e-29
Cre13.g568350	-4.22084	7.63383	3.12793e-30	4.01801e-29
Cre03.g176500	4.67422	3.29481	3.21988e-30	4.13238e-29
Cre14.g617550	-4.22088	7.20926	3.27274e-30	4.19641e-29
Cre02.g119201	10.4868	1.46504	3.49512e-30	4.47749e-29
Cre06.g257650	7.11262	1.71961	3.70663e-30	4.74415e-29
Cre07.g342950	7.04727	1.64421	3.73218e-30	4.77253e-29
Cre04.g224250	-4.25956	6.05001	3.7732e-30	4.82063e-29
Cre16.g659750	4.42581	4.46213	3.80127e-30	4.85211e-29
Cre12.g559555	4.55788	3.81482	3.81532e-30	4.86527e-29
Cre12.g503750	5.22874	2.62087	3.81846e-30	4.86527e-29
Cre07.g318200	4.36959	5.26595	3.925e-30	4.99651e-29
Cre03.g199650	5.48632	2.46755	3.93413e-30	5.00364e-29
Cre06.g295450	4.29577	5.26817	4.33602e-30	5.50982e-29
Cre03.g212305	-4.51197	3.51802	4.58427e-30	5.81758e-29
Cre17.g718500	-4.20253	8.83174	4.58644e-30	5.81758e-29
Cre02.g142126	-4.20275	7.93673	4.79225e-30	6.07319e-29
Cre02.g091900	-4.24538	6.10465	5.04004e-30	6.38149e-29
Cre06.g267300	5.24124	2.64326	5.27042e-30	6.66722e-29
Cre12.g537400	-4.23082	6.54381	5.35926e-30	6.77355e-29
Cre05.g242200	-4.3243	4.76462	5.45761e-30	6.8917e-29
Cre11.g475750	5.04003	2.64306	5.51143e-30	6.95345e-29
Cre13.g578700	6.68371	1.84147	6.14252e-30	7.74275e-29
Cre17.g702351	4.29469	5.53231	6.25891e-30	7.88244e-29
Cre14.g617400	-4.19392	7.16814	6.43376e-30	8.09544e-29
Cre10.g428100	6.07277	1.90026	6.90214e-30	8.67706e-29
Cre17.g733550	-4.81805	2.51023	7.26727e-30	9.12797e-29
Cre02.g091700	-4.18335	8.59494	7.47563e-30	9.38135e-29
Cre15.g636050	4.50199	3.91869	7.50886e-30	9.4147e-29
Cre12.g511050	-4.21931	6.37138	8.10154e-30	1.01488e-28
Cre07.g343200	-4.76568	2.61259	8.55623e-30	1.07089e-28
Cre03.g152250	-4.20756	6.60418	9.21151e-30	1.15189e-28
Cre16.g685100	-4.72433	2.67759	9.4925e-30	1.18598e-28
Cre16.g677900	5.07487	2.62017	9.90154e-30	1.23561e-28
Cre10.g450450	-4.19636	6.97092	9.90728e-30	1.23561e-28
Cre10.g448900	-4.17575	7.09081	1.02214e-29	1.27367e-28
Cre12.g508100	-4.23044	5.764	1.0385e-29	1.29291e-28
Cre16.g667550	10.4386	1.42007	1.14771e-29	1.42763e-28
Cre17.g731571	4.23601	5.87343	1.1856e-29	1.47346e-28
Cre14.g621650	4.16661	7.1958	1.18825e-29	1.47546e-28
Cre08.g373050	4.22106	6.34018	1.2561e-29	1.55834e-28
Cre16.g685725	-4.83996	2.40924	1.3254e-29	1.64287e-28
Cre10.g458900	-4.16387	7.06452	1.37878e-29	1.70754e-28
Cre12.g536100	-4.15419	7.79734	1.62442e-29	2.00999e-28
Cre02.g117500	4.31972	4.739	1.69935e-29	2.10087e-28
Cre02.g145628	-4.36508	3.96235	1.78144e-29	2.20043e-28
Cre13.g586350	4.687	3.20502	1.82201e-29	2.24857e-28
Cre06.g298000	-4.33324	4.14164	1.89351e-29	2.33478e-28
Cre17.g747497	-4.21504	5.50522	1.90659e-29	2.34886e-28
Cre12.g495250	-4.19158	6.00076	2.07216e-29	2.55061e-28
Cre13.g606000	-4.33652	4.07861	2.1339e-29	2.62432e-28
Cre03.g158300	4.29508	5.02596	2.13716e-29	2.62605e-28
Cre09.g412250	4.389	4.33521	2.22691e-29	2.73396e-28
Cre02.g144009	6.56807	1.719	2.27845e-29	2.79481e-28
Cre09.g394350	4.57529	3.36404	2.3698e-29	2.90428e-28
Cre16.g652800	4.269	5.3034	2.3718e-29	2.90428e-28
Cre02.g095750	4.50647	3.7736	2.40322e-29	2.94021e-28
Cre07.g340400	-4.17258	6.36266	2.52889e-29	3.09127e-28
Cre07.g337700	4.73503	3.2351	2.59902e-29	3.17426e-28
Cre15.g635950	-4.28606	4.42119	2.64348e-29	3.22577e-28
Cre13.g566000	4.355	4.24556	2.65304e-29	3.23466e-28
Cre10.g432770	-4.21994	5.18434	2.71611e-29	3.30869e-28
Cre14.g630600	4.56059	3.2966	2.77932e-29	3.38278e-28
Cre17.g705950	-4.56962	3.00361	2.90985e-29	3.53861e-28
Cre03.g153950	-4.39935	3.63607	2.94525e-29	3.57858e-28
Cre11.g478350	4.87747	3.04308	3.01035e-29	3.65454e-28
Cre11.g467598	4.59487	3.40808	3.37089e-29	4.08873e-28
Cre06.g280450	-4.34769	3.85401	3.48634e-29	4.22513e-28
Cre16.g690991	-4.18141	5.69468	3.49328e-29	4.22992e-28
Cre03.g164250	-4.17478	5.85477	3.52147e-29	4.26041e-28
Cre01.g028550	4.41079	3.96551	3.63672e-29	4.39608e-28
Cre08.g358553	4.15513	6.98462	3.64475e-29	4.40202e-28
Cre13.g607250	5.81275	1.89449	3.69607e-29	4.4602e-28
Cre03.g166300	10.3825	1.36746	3.90844e-29	4.71245e-28
Cre02.g112500	-4.19345	5.30361	4.32026e-29	5.20456e-28
Cre03.g171800	-4.15323	6.17635	4.57909e-29	5.51167e-28
Cre02.g114700	-4.16777	5.75552	4.5885e-29	5.51829e-28
Cre02.g117250	4.1467	6.78104	4.72467e-29	5.67724e-28
Cre06.g287750	-4.14432	6.30918	4.92982e-29	5.91871e-28
Cre16.g695650	-4.16625	5.74471	4.97959e-29	5.9734e-28
Cre02.g084450	-4.10474	9.50323	5.09871e-29	6.11111e-28
Cre09.g411450	-4.1749	5.49364	5.23847e-29	6.2733e-28
Cre08.g358523	4.4065	4.07288	5.37729e-29	6.43409e-28
Cre12.g523600	4.36469	4.09405	5.69622e-29	6.80994e-28
Cre16.g674515	-4.13215	6.53746	5.86714e-29	7.00836e-28
Cre06.g292450	5.18728	2.36086	5.89333e-29	7.0337e-28
Cre06.g284600	4.29387	4.20442	5.97143e-29	7.1209e-28
Cre07.g332450	4.2049	5.18416	5.97747e-29	7.12211e-28
Cre04.g213950	4.86482	2.77281	6.02061e-29	7.16747e-28
Cre12.g491400	5.88207	1.98468	6.06877e-29	7.21872e-28
Cre03.g182551	4.096	9.9914	6.23483e-29	7.41002e-28
Cre06.g305251	-4.38366	3.4869	6.38395e-29	7.58087e-28
Cre13.g563950	-4.15248	5.78922	6.42985e-29	7.62897e-28
Cre06.g283100	-4.14151	6.11873	6.47008e-29	7.67027e-28
Cre16.g685400	4.1255	6.87604	6.57482e-29	7.78792e-28
Cre06.g302200	-4.19406	4.97894	6.87489e-29	8.13653e-28
Cre11.g478025	5.43845	2.08862	6.97576e-29	8.24901e-28
Cre02.g095095	-4.09339	8.43568	7.02701e-29	8.30268e-28
Cre08.g367950	-4.26091	4.25519	7.24615e-29	8.55445e-28
Cre12.g517100	4.15067	5.814	7.38899e-29	8.71581e-28
Cre05.g244050	-4.24059	4.4063	7.86197e-29	9.26599e-28
Cre03.g146807	4.85219	2.76094	8.0177e-29	9.44166e-28
Cre14.g613600	-4.18511	4.9664	8.15141e-29	9.59112e-28
Cre11.g481082	-4.88374	2.16675	8.71458e-29	1.02452e-27
Cre03.g152750	4.48116	3.53283	8.85103e-29	1.0397e-27
Cre09.g403600	-4.22353	4.45719	8.94936e-29	1.05038e-27
Cre01.g027300	-4.48153	3.08303	9.11481e-29	1.06891e-27
Cre16.g694809	-5.26235	1.57791	9.51127e-29	1.11448e-27
Cre03.g178500	-4.08618	6.96274	9.56437e-29	1.11978e-27
Cre06.g257300	-4.15208	5.44585	9.8345e-29	1.15045e-27
Cre17.g708750	4.39706	3.44167	9.93969e-29	1.16179e-27
Cre12.g536425	-4.31387	3.77887	1.04218e-28	1.21714e-27
Cre07.g322550	-4.15005	5.37982	1.08563e-28	1.26684e-27
Cre12.g550150	4.90452	2.80591	1.14108e-28	1.33044e-27
Cre03.g204150	-4.10102	6.6925	1.16138e-28	1.35299e-27
Cre16.g687900	4.07231	7.752	1.17643e-28	1.3694e-27
Cre12.g542900	-4.07403	7.00652	1.28111e-28	1.49002e-27
Cre14.g628200	-4.09565	6.67009	1.33759e-28	1.55443e-27
Cre04.g219250	-4.07006	7.41041	1.34863e-28	1.56598e-27
Cre02.g145630	-7.98624	0.790357	1.36162e-28	1.57857e-27
Cre17.g724700	4.22295	4.89106	1.3617e-28	1.57857e-27
Cre10.g465600	10.3279	1.31641	1.38346e-28	1.60248e-27
Cre02.g112100	-4.2107	4.46672	1.38923e-28	1.60785e-27
Cre10.g421950	-4.15177	5.13847	1.40444e-28	1.62412e-27
Cre16.g676450	4.33884	4.09294	1.43729e-28	1.66075e-27
Cre03.g145167	-4.06412	8.07125	1.47551e-28	1.70352e-27
Cre14.g617700	-4.34202	3.53818	1.57051e-28	1.81172e-27
Cre16.g671150	5.26801	2.1937	1.58226e-28	1.82379e-27
Cre01.g012000	4.36627	3.91853	1.70241e-28	1.96068e-27
Cre05.g230700	10.3196	1.30856	1.71462e-28	1.97314e-27
Cre01.g017650	-4.10902	5.83761	1.73305e-28	1.99273e-27
Cre12.g555650	-4.40743	3.23178	1.74022e-28	1.99935e-27
Cre12.g529550	-4.09533	6.18812	1.7869e-28	2.0513e-27
Cre10.g436800	-4.14952	4.99615	1.80148e-28	2.06637e-27
Cre07.g325026	10.313	1.30236	1.90967e-28	2.18869e-27
Cre09.g403850	-4.16767	4.70797	1.95405e-28	2.23774e-27
Cre13.g584400	-4.05371	7.30149	2.0414e-28	2.33588e-27
Cre09.g387650	4.54532	3.08656	2.19538e-28	2.51004e-27
Cre08.g363350	4.29784	3.96951	2.28904e-28	2.61501e-27
Cre06.g297049	4.2512	4.63799	2.32012e-28	2.64839e-27
Cre07.g337914	10.3057	1.29555	2.37091e-28	2.70417e-27
Cre10.g439750	-4.14127	4.94223	2.40517e-28	2.74104e-27
Cre03.g203569	-4.15326	4.83752	2.43717e-28	2.77527e-27
Cre13.g580450	4.22404	4.644	2.44124e-28	2.77767e-27
Cre09.g391400	5.66623	1.98403	2.46189e-28	2.79892e-27
Cre05.g234801	4.4878	3.45559	2.60391e-28	2.958e-27
Cre17.g709700	-4.11638	5.25311	2.64576e-28	3.00312e-27
Cre08.g385951	-4.0716	6.27716	2.96387e-28	3.36151e-27
Cre02.g117781	5.45083	2.12391	2.99845e-28	3.398e-27
Cre03.g160250	-4.14547	4.74681	3.01019e-28	3.40858e-27
Cre02.g084400	-4.03403	8.57518	3.01484e-28	3.41111e-27
Cre04.g217900	-4.03392	8.06052	3.10678e-28	3.51233e-27
Cre12.g545704	-4.27259	3.70964	3.21926e-28	3.63658e-27
Cre17.g731675	4.61148	3.15839	3.2999e-28	3.7247e-27
Cre08.g374650	-4.07882	5.87408	3.39233e-28	3.82598e-27
Cre02.g116250	4.13399	5.4811	3.64053e-28	4.10263e-27
Cre16.g688900	5.18445	2.40216	3.66486e-28	4.12676e-27
Cre09.g386741	-4.07241	5.87789	3.93387e-28	4.42615e-27
Cre12.g484900	-4.05544	6.47302	3.95501e-28	4.4464e-27
Cre02.g143350	-4.05451	6.50559	3.98787e-28	4.47978e-27
Cre12.g489500	-4.13256	4.79218	4.11592e-28	4.61995e-27
Cre02.g089850	4.38182	3.60234	4.18932e-28	4.69861e-27
Cre12.g483650	4.26733	4.06149	4.36299e-28	4.88952e-27
Cre16.g684043	-5.9419	1.0455	4.42656e-28	4.95684e-27
Cre09.g393150	4.07008	6.11968	4.52423e-28	5.0622e-27
Cre01.g004550	-4.06148	6.04361	4.59461e-28	5.13689e-27
Cre09.g403256	4.68991	2.85538	5.33302e-28	5.95774e-27
Cre17.g717500	-4.0646	5.69567	5.42183e-28	6.05216e-27
Cre09.g399663	-4.01289	7.43482	5.4895e-28	6.12287e-27
Cre07.g355800	-4.11312	4.88649	5.50309e-28	6.13319e-27
Cre01.g003000	4.18612	4.50878	5.73735e-28	6.38924e-27
Cre06.g262150	4.31268	3.74926	6.02867e-28	6.70838e-27
Cre02.g117376	-4.68822	2.2133	6.04207e-28	6.718e-27
Cre11.g467770	4.0051	8.60465	6.30478e-28	7.00459e-27
Cre13.g583650	-4.03867	6.22162	6.66573e-28	7.3998e-27
Cre13.g591073	4.25199	4.24251	6.86146e-28	7.61111e-27
Cre07.g349850	4.38939	3.83798	6.90695e-28	7.65556e-27
Cre13.g570951	4.1866	4.64065	6.99948e-28	7.75204e-27
Cre06.g259350	10.2577	1.25081	7.1197e-28	7.87903e-27
Cre02.g095150	-3.99859	8.13073	7.38558e-28	8.16687e-27
Cre17.g716950	-4.10972	4.7497	7.44406e-28	8.2251e-27
Cre13.g580150	-4.06654	5.33568	7.56813e-28	8.35567e-27
Cre06.g270800	-4.07523	5.10652	8.44911e-28	9.32104e-27
Cre11.g481866	-4.10158	4.67653	8.89215e-28	9.80216e-27
Cre02.g098400	4.13114	4.57048	9.08015e-28	1.00016e-26
Cre06.g308900	4.35783	3.42391	9.28828e-28	1.02229e-26
Cre02.g082500	3.99051	7.44122	9.57553e-28	1.05308e-26
Cre03.g200879	-4.14524	4.18454	9.87934e-28	1.08565e-26
Cre08.g377150	4.55266	3.07128	9.98227e-28	1.09611e-26
Cre12.g521900	4.09649	5.22957	1.00815e-27	1.10615e-26
Cre01.g050100	-3.98293	8.16	1.07925e-27	1.18325e-26
Cre02.g090689	4.26808	4.03626	1.09277e-27	1.19714e-26
Cre16.g654300	-3.98436	7.17379	1.13715e-27	1.24479e-26
Cre17.g734789	5.08593	2.42828	1.1626e-27	1.27068e-26
Cre10.g429450	-4.60178	2.38186	1.1626e-27	1.27068e-26
Cre03.g206500	5.22626	2.20008	1.23483e-27	1.34859e-26
Cre03.g153900	4.5929	3.06061	1.30249e-27	1.42138e-26
Cre17.g746847	-4.06704	4.91257	1.30613e-27	1.42426e-26
Cre08.g375400	-3.97684	6.86077	1.42173e-27	1.54911e-26
[truncated: 7,227 more rows]
